# Supplementary material for: Genetic vulnerabilities upon inhibition of DNA damage response
Source: Nucleic Acids Res. 2021 Jul 28;49(14):8214–31. doi: 10.1093/nar/gkab643 (PMC8373146; doi:10.1093/nar/gkab643)
Supplement: gkab643_Supplemental_Files [file gkab643_supplemental_files.zip]

Archive with 5 entries (5 files):
- Supplementary Figure Legends_CW07062021.docx
- Supplementary Figures.pdf
- Supplementary Table 2_Comparison between Different CRISPR Screen Studies.xlsx
- Supplementary Table 3_KLHL15KO vs WT.csv
- Supplementary Table1_CRISPR Screens DrugZ_DataSheets.xlsx
