# Supplementary material for: Genetic vulnerabilities upon inhibition of DNA damage response
Source: Nucleic Acids Res. 2021 Jul 28;49(14):8214–31. doi: 10.1093/nar/gkab643 (PMC8373146; doi:10.1093/nar/gkab643)
Supplement: gkab643_Supplemental_Files [file gkab643_supplemental_files.zip › Supplementary Table 2_Comparison between Different CRISPR Screen Studies.xlsx]

## Sheet: ATMi_neg
ATMi_M3541_A549_Neg	ATMi_M3541_H460_Neg	ATMi_AZD0156_lowCon_Neg	ATMi_AZD0156_higCon_Neg
FANCE	RAD18	TSC2	TSC2
STAG2	EMSY	TSC1	TSC1
EXO1	FAAP100	C17orf70	NF2
UBE2T	PRDX6	FANCA	CHD1L
PTEN	HNRNPA1L2	RNF168	RFXAP
FANCI	FANCF	UBE2T	XRCC1
FANCA	FAAP24	LGR6	TAOK1
RAD54L	NBN	FANCF	DNTTIP1
FAAP24	EIF4A1	CDK13	NPRL2
CENPS	CCNC	CAB39	RHNO1
RAD18	MSTO1	RFX7	RALGAPB
FAAP100	TJP1	ZFP36L2	GPR114
FANCB	QRICH1	STRA13	RFX7
PARP1	METTL2B	IMP3	WRN
FANCG	MGARP	DENND2A	ACTB
MUS81	DCDC2B	CSPG4	FAM49B
GDF1	CENPS-CORT	PARP1	KIRREL
FANCF	GON4L	ITPA	PNKP
RNF168	UBC	PAPOLG	PAK6
RHNO1	TCTEX1D1	CSNK1A1	ZNF217
HIST1H2AJ	KAT2A	MARVELD3	PTGES2
HIST1H2BC	RPS15A	COPS3	TP53
CCT8L2	CLDN1	ZNF782	RTEL1
FANCM	NUPR1	COPS8	WDR34
SLX4	TMEM179B	SIAH1	ESCO2
CAPRIN1	ARF6	DEPTOR	NPEPL1
THRAP3	SLC37A3	LRP10	B3GNT9
PSMC3IP	MROH2A	RBBP8	CST7
INCENP	WNT5B	BRCA1	HDC
DTNBP1	BRD1	LRRC29	BCL2L2
XRCC1	SMIM18	SLC39A6	LATS2
ABRAXAS2	FAM129B	C1orf110	HMGCR
HIST1H2BD	U2AF1	ZMYND10	LPAR3
SNRPE	CENPS	CCDC12	FLCN
ARHGAP11B	CD37	OR6K6	MBTPS1
MGEA5	USF2	PCIF1	CDK5
MND1	CKS2	RAB11FIP5	RCSD1
BTBD9	FANCI	WDR48	RCOR1
SIN3B	GJA1	FBXO11	SHB
RDH8	ALDH16A1	ADAM10	OCA2
SDHAF2	TMEM106C	FAM212B	GSN
AQP5	LIMS2	RHNO1	USPL1
RNASEH2C	SYT15	TGIF1	TMEM260
REST	C8orf33	PAQR4	TLE4
RMI1	ATXN7	EDC4	ADCY9
P4HA3	KRTAP5-1	VPS4A	PGM1
BARD1	FSD2	KMO	ZBTB18
RPL9	FERMT3	NIPA2	KLF9
CCS	NUFIP2	C5orf46	HOXD8
RRP1	WDR78	UBTF	NRP2
NPIPA5	RAB3IP	NF2	HOXC6
HIST1H2AG	ZNF736	CDKN2A	SNRPN
PLEKHO1	GTF2I	CD207	ITGB1BP1
ARMC7	SNX14	ZBTB7B	ZFP36L2
KIF27	MTA1	LEO1	ANKRD32
LSM12	EIF1AD	FANCG	HEATR5A
P2RX6	ENTPD8	RPGRIP1L	MCM3
ANKLE2	CERS2	RIT2	BMP2
ETAA1	FLNB	KCTD13	SCNM1
ISYNA1	TESK1	SH2B1	PAWR
FEM1A	MDP1	FAM92A1	LMTK2
FUS	GNGT2	CXorf57	HSP90AB1
PLPPR3	RMI1	MLX	SDCBP2
MRPS22	AP4S1	KIR3DL1	PRDX1
ENO1	CDC25A	MON1B	ALOX5AP
FAM72C	HAVCR2	MARCO	CASZ1
PPIAL4A	FAM122A	HOXA1	CBFB
TBPL1	EDEM3	PQLC1	ARIH2
EHMT1	RBPJ	HAUS3	STRA13
FOXM1	FANCE	SETD1A	ARHGEF39
ITGA2	PMM2	ACACB	POU4F1
FANCC	KATNB1	FUS	RNASEH2B
PDS5A	SYT4	MERTK	ZNF704
EMSY	TEC	C5orf48	LMX1A
GOLGA8N	FANCA	ASPRV1	SLC28A1
NBN	FAM168A	CD2AP	ECD
APEX1	NSD3	ZNF517	DET1
BLOC1S1	SSNA1	NCOA6	YIPF4
SOCS1	TM6SF2	LDLRAD4	TMEM88B
RNASEH2A	SDAD1	SOGA1	TMEM244
TAF6L	PDXK	SMAD7	PTH1R
CENPS-CORT	SP1	ACTR10	COPS7A
PAICS	MARK3	PRIMPOL	C1orf204
DVL1	DUSP4	SYNJ1	EPC2
SIK1	GDF1	TTBK2	SERINC4
SEZ6L	ATP5B	SFRP5	WASF3
ZNRF2	WDR48	TP53	KNSTRN
WRN	RBM28	CDK5R2	GLI4
TRIB2	GAMT	ELAC1	C20orf194
ARRDC2	MND1	LALBA	ITGA11
HPGDS	SPATA12	ZFPM1	EIF4E2
ZBTB5	ACOXL	TMEM87A	C1orf106
HIST1H2BM	OR5M9	SEC11A	KLHL12
TUBA1C	TMEM128	CREG2	FBXW2
ATL3	OR1L1	SCAP	GLCE
ATP5J2-PTCD1	PLEKHA7	ADHFE1	FHL2
DHPS	PDS5A	NOL11	GSE1
NPIPA1	RALB	ARMC10	DCTN6
MYSM1	CLDN25	DPP10	NEK6
FOXJ2	SEZ6L	AHSA1	NUBP2
CKM	TUSC2	METTL14	FAM83A
HIST1H2BI	NPIPA3	CUL4A	USP20
KIAA1524	FCER2	ISLR	MAGEE1
PHF12	SPX	NSMCE1	FEZF2
RAD21	ZFP69B	CTSL	CDK5RAP2
CHAF1B	GNE	CREB3	RNF149
HIST1H2AM	HSPA2	KIAA0586	TRPM1
RPL29	USP15	NELFB	SYNGR2
GGT7	AKT1S1	BRD9	ZSCAN29
PTPRD	ARF1	STS	PENK
ENTPD7	SYT7	AP1B1	JPH3
CKS2	PNPLA8	ENTPD2	DGKI
HNRNPC	ZFX	RAB21	TMEM66
SCT	RSPH4A	C9orf153	CHD6
TIMM10	PCSK9	CLK3	APTX
UFD1	DDX43	FANCC	DACH1
SOD2	KRT222	LRRC8B	MEF2D
KCNS2	TIMP3	PTGFRN	USP1
PAQR3	ZGRF1	KANK4	UBOX5
PC	SOCS3	COTL1	SF3A1
GXYLT1	USP46	RECK	PDRG1
RPL38	CXADR	PTEN	USP50
MREG	SNX22	FANCB	HIATL1
CPNE8	MARK2	KLF13	PTPN14
POLR2D	PAG1	KLF10	COPS6
SLIT1	SMIM6	SKA3	STK40
FANCL	CDRT15L2	HSP90AB1	SMG5
TTF2	PTEN	SNX22	GPX4
NUDC	FYN	LACTB	DNAL4
MALT1	LTBP1	MPRIP	NDNL2
USP1	UCHL5	AP3S1	PDLIM2
PPWD1	PLGLB1	UXS1	MYBL1
DMBX1	RECQL4	FAM49B	IKBKE
ADGRF1	MAFA	DCUN1D2	ESD
ZBTB2	NDUFAF4	ST3GAL2	MKKS
SFR1	RPS15	TSGA10
RECQL4	PARP1	VPS13A
CLDN6	RAD54L	C12orf44
FAAP20	PGA4	LPCAT1
TSR2	CSN2	LRP1B
MIS18BP1	NPVF	PSAT1
GOLGA8H	C14orf93	BCL2L10
PHIP	REPS2	SLC10A3
VPS33B	QSER1	RNF5
ZNF518A	SSMEM1	ZFP41
FBXO5	HSD17B1	TTL
BICC1	UGT1A10	ZFP36L1
CYP4F11	FBXO22	PDP2
FBXW11	TET2	HTR1A
TFDP2	CBWD5	IL1B
SUPT20H	LDHA
BLM	ABHD8
CTH	SSC4D
WDR11	NOX5
CRYZL1	AFTPH
BOD1	P3H1
SCAMP1	BEST2
TICRR	GRM2
ZDHHC19	KRTAP9-9
JMJD6	PPP1R8
ABCC5	C3orf36
REXO4	TRIM28
DDX21	TRPM8
POTEC	DSC1
SNRPD2	KANSL2
NCL	MYH7B
MEN1	AGAP5
RECQL5	AIMP1
POLA1	SETDB2
OTUD7B	FANCG
SLC9B1	SEPHS1
SLC25A5	ADGRL1
RGPD6	STK40
KLF5	AMY2A
ANKDD1B	CHD1L
BAZ1B	NUPL2
ADSS	TEX261
NPY4R	RPL26
IMP3	PAK4
NKX2-3	AFDN
RAD51	KCNN1
APOBEC3A	FAM186A
TREX1	PLPP1
METTL2B	CXCL1
UBC	CCDC58
NACA	PPP6R1
PSKH2	MSMO1
GMPPB	DNAAF2
DUSP12	KRTAP10-7
RPS27A	FBXO46
RIN1	CELF6
FANCD2	FBXO11
RMI2	RPTN
BPIFC	TRNT1
SGF29	OR4E2
GTSF1	GPAT3
LIN52	SDC2
MBD3L5	C11orf49
HAUS2	PLOD1
LIPA	VMAC
RPL32	GIGYF2
KDM4E	GGA1
DCTN5	DSTYK
CELSR3	FRG2B
GATAD1	SMIM10L1
OR4D10	PLEC
GPX8	ATP4A
ZNF662	CSE1L
ELOVL7	RALGPS2
SNRPG	PDZK1
HIST1H2BF	CDH13
ECHDC1	OR7A17
ERCC4	IRF2
RUVBL1	SFR1
KDM4B	PPP1R14A
RPL23A	CCDC47
KIF22	RNF111
RASAL3	DAGLA
MS4A15	HAUS8
HDX	NACA2
UBAC1	CYP2A6
C8orf44	THSD7B
NR2F6	SLC31A1
SNAP29	FAM200A
MED30	SH3GL1
SLC44A3	KLK14
KRT4	CDK6
SEC24B	NCKAP1
TTC14	TM9SF1
C19orf53	SPPL3
NPIPB6	PRR27
MXRA7	BRCA1
ANKS3	TSC2
TMEM79	MGST2
HSP90AB1	FANCD2
GPR62	GLCCI1
MAPK12	SPOPL
TTC39B	MBLAC1
HLA-DOB	SOX7
RFC3	IRF2BP1
FOXD4L5	GATS
ACVR1B	PAF1
ARPC5	FIGN
ROPN1	PRCD
LTC4S	ZC3H14
USP39	DHDDS
CCDC105	EFNA1
HIST1H2BK	LRRC75B
SURF1	GALNT4
CLDN5	VPS45
OR11H1	TAAR2
AUNIP	IFI35
CHD1L	H2AFY
INTS4	XKR5
GMNN	U2AF1L4
CYP4F12	PAXIP1
SWSAP1	VPS4A
WDR48	COX7A2
KLHL1	GLT8D1
RFPL4B	MANBA
SPAG1	ARL2
BRAP	OR13J1
FAHD2B	T
PSMG2	CLCF1
ITGA6	SIX5
ELAVL1	IFT43
ADH7	RIT1
AKAP12	POLR2M
CFAP221	OR2M3
SRSF3	SIGLECL1
TTC22	NABP2
ZNF235	BST2
CHCHD3	MVP
XRCC2	TRDN
NUP62	FAM72D
CDC27	SDF2
PTPN13	AVL9
SRSF11	COL8A2
TSC2	EFHC1
HIST2H2AC	CCND3
RSRC1	OBP2A
LRRC37A3	C1QTNF1
THOC7	PAPLN
SLX1A	DUT
SLC35B2	SYT10
TYMS	C2orf69
LCN2	ISOC2
HMGXB4	SUN1
CCAR2	STRADB
HIST2H2AA4	METTL6
NBPF11	OR8H2
VWA5A	TMEM218
GGT1	PTGES
TMEM38A	MFHAS1
DYNLL1	IL1RN
OPRM1	RNASEH2C
MOGAT3	TAF12
BEST4	PML
USP44	NFX1
CENPU	AK6
REG4	C19orf12
PGAM4	ATF7IP
SLC35F2	TAF15
GAL3ST3	OTOF
C1orf185	LRRC41
INTS1	GJC1
DEFB134	C9orf106
C16orf59	PPL
TXN	NSMCE1
HIST2H2BF	IL4R
SLC35B1	CCPG1
RBFOX2	KRTAP4-5
MICU1	RASAL3
C1orf141	PAAF1
LTBP3	ELOVL1
POMZP3	WDR53
CIART	ATAD3C
GRM2	HINT2
SMIM13	ZNF408
SKP1	C5orf34
TREML2	SPCS2
C6orf15	SMC3
LMAN1	ST3GAL6
NOL3	KRTAP20-1
INF2	RHPN1
RPS2	AHDC1
GATAD2A	COL8A1
METTL14	FUS
N4BP2	PDAP1
TCN2	USP17L29
SMIM4	EP300
ATXN10	GPRC5A
FAAH	MRFAP1L1
ZNF397	MKX
GAL	RABAC1
C12orf54	PLXNB1
CLPSL1	ARL9
HTR3B	VRK2
NUMBL	KDM3B
HIST1H4J	VCAM1
TTI2	ARL5B
CRYM	CEBPG
GLCE	SCN2B
NDOR1	OR5H6
MT1M	FAM46A
ARHGEF16	FAM96B
SMARCD1	MED13
RCOR2	PLCD1
RPLP0	EXO1
BRIX1	GPATCH1
PHF7	RTBDN
NUTM2A	CNPY2
KRTAP21-1	SNX32
TNFAIP8L2-SCNM1	YEATS2
MICB	XPO4
C11orf57	UBXN11
DNM1L	HEPN1
RPL4	RAPGEFL1
S100A7L2	NEU1
PDCL3	ZXDA
TEX30	TASP1
EDC4	CYTH2
CHKA	ZBTB12
GTF2A2	ATP6AP1
NEDD1	SMG9
PPP1R14B	SIM2
CATSPER2	TMEM208
NES	MOB1B
OR13F1	TAF1A
GOLGA6L4	EML3
GRSF1	LGALS1
COPS6	ANKFY1
NT5DC1	RPLP1
RPAP3	ENPP5
FRAT2	MPST
MANEAL	LPCAT2
ZNF683	TLE4
SAPCD1	SCN1A
ADH5	TXN
HIST3H2BB	DUX4
SPACA9	GCNT3
PHTF1	CDCP2
PLA2G7	LY6G5C
HELQ	SP5
XPO6	A4GNT
ADAMTS3	ALG1L
RNF7	CRYZ
COQ10A	MELK
ZNF90	HNRNPUL2
DOLK	ABAT
VPS13A	RAC3
MRPS16	DDIT4
YARS	SLC39A9
RPS21	RNF168
DDX49	ILK
HIPK2	C2orf78
CRTC3	KIT
NKTR	SERPINE1
NOL7	CCDC114
YIPF2	SIGLEC1
PDE2A	ATP5L2
ARF5	MRAS
NPRL3	CLPP
ZNF644	HMCES
BAD	RGL4
ZFX	ATRAID
MYH9	THEG
FBXO4	INPP5B
POTEA	RRN3
WNT3	GABRD
SARNP	STX7
TRNAU1AP	WBP2NL
FAU	CCDC180
RPF1	VEGFB
TMPRSS4	UBXN6
WDR75	FGF8
GPR89A	TLR9
FTH1	PI4KA
EFL1	MRPL37
YY1AP1	GLUL
MYH14	COL24A1
PPAT	GPR78
ZNF207	MFSD2A
NR2C2AP	SAYSD1
SPTB	HIST1H2BK
CHL1	CCDC65
HMGCS2	CTDSPL2
PKNOX1	ZNF740
PPP2R2A	ARHGEF37
RPS12	CRLF3
KCNA6	CRELD2
PYGO2	PTPRCAP
VPS4A	SYCN
ALS2CL	ORMDL3
TPX2	MOS
PREP	OR51G2
RHOT1	RFX6
SAYSD1	TMEM110
SPATA31A5	MIGA1
CNTNAP5	ZFP36
PSPN	HADHB
ZNF396	TNFRSF1A
STRADA	SCG5
URGCP-MRPS24	B4GALNT2
NF2	PTPRT
SLMAP	STX19
CREB1	KRTAP9-1
CLEC6A	TIMM29
FAM72A	ORMDL1
HSPD1	COX7A2L
METAP1	MAPK4
SPDYE1	TMEM229A
PTPRJ	KAT5
ZFP91	SYNGR3
IL13RA1	DPEP1
MKNK1	SS18L2
PFDN2	VCPIP1
KRT26	TUBGCP4
ALG1	ZNF492
TGM4	LIN52
RPL17-C18orf32	ZNF343
C9orf129	OPA3
ICAM5	APOBEC2
DDT	XKR3
DDIT4	ANKRD28
SOD3	NPIPA5
ZNF92	MYLK3
SAR1B	USP17L22
OR11H2	UBE2E1
NOMO1	FAM208A
TADA1	TAC3
PRPF39	POLR2G
POTEM	ADA2
NEURL2	SERTM1
MDGA1	SMAD2
SLC15A5	UBE2Q2L
CSTF1	ATR
ZNF728	CLPB
CDKN2C	KCNJ1
PLGLB2	C1orf105
CDK9	HIST1H2AI
CABYR	CENPP
GOLGA6L6	RPUSD2
ATP5F1	PEPD
BBS7	U2AF2
PGPEP1L	MBD6
YIF1A	WNK1
HNRNPA3	CIB3
MSANTD4	MBD5
FSD1L	SLC15A5
RPS14	ZBTB22
EIF4E2	CCDC18
RBMY1E	RBM4B
RPL7A	GCSAML
SCGB2A2	C6orf222
PGRMC1	HIGD1A
SLC38A2	SLC7A2
PEX13	CD3G
BTG3	PRPF39
EFCAB12	PAGE3
SLC44A2	IFI44L
BCAS3	PXMP2
CCDC86	RYR3
ANAPC2	POTEF
BSCL2	GP5
BNIP2	RAB34
IFFO2	CBLL1
POLR2B	MEFV
SCAF4	WWP1
FUBP1	TNPO2
TSACC	PPP1CB
GNRH2	WDR63
RNF8	NOTO
SRGAP2	GLO1
THAP10	HTATIP2
COL6A1	MLLT3
FAH	PELO
RPGRIP1L	WDR76
CLDN9	GLP1R
ZNF648	SLAMF6
MAP1S	RASSF6
SCAF1	TOMM40
MMEL1	SPATA2L
IL32	UBXN7
C20orf202	SEC11C
GNG10	MYCN
RAD51B	ZNF205
KIF3B	SELENOW
KMT2A	NFATC1
TLR9	DPP9-AS1
BANF1	SPINT4
POLR2C	MCM9
SDCCAG8	KY
RPS15	ANKDD1A
ARHGDIA	LEAP2
DMRTA1	PLA2R1
DDX11	FOXB2
RPL34	EPSTI1
EHMT2	WAPL
MRPL21	GPRASP1
FABP4	FCMR
COX7A2	LMLN
SALL2	PTGR1
DNAL4	PRELP
GCFC2	ATP11A
EIF4ENIF1	GTF2H2
TLE2	NOTCH2
GOLGA8K	YTHDF3
SMIM1	EXOSC5
CSK	TGFBR2
HEPACAM2	EDARADD
PRPF40A	C2orf81
JCHAIN	GSPT1
RBBP8	RAE1
AATF	ODF3L1
COL4A6	SRPRB
ADAT1	FZD9
HMMR	HTN1
DEUP1	ARMC7
CSPG5	SYT1
TDP1	TRIP6
EZH2	AGAP11
HDGFL2	LAPTM5
CT47A2	EEF2
ADCY5	FBXL6
G3BP2	CKMT1A
RBPJ	UBA6
RBAK-RBAKDN	FANCB
CBX3	MEDAG
PABPN1	REEP2
SLC30A4	CADM2
CD163L1	C3orf38
CLASRP	SPI1
OR5K3	RBFOX2
RAF1	HOXD4
COLQ	SPATA5L1
AHCY	PIPOX
PKD2	CD247
PTPRZ1	BAZ1B
RTFDC1	NOCT
TXNRD1	NF2
NGDN	FITM1
REV3L	CYTIP
MYO7A	ARNTL2
HCFC2	UBXN1
NAA30	KRTAP4-9
BORA	DCAF8L1
ABCA4	ARMC10
AP4S1	CD163L1
GDE1	ZSCAN23
OSGIN1	SDR39U1
OR6C6	STK17B
BMP8B	FOXI3
CCDC175	KLHL9
EIF6	EFEMP1
SLC2A6	ZNF45
DTD1	ACTL9
PRELID1	SPO11
RAB23	OMA1
RPS28	FANCC
GEMIN8	TBPL2
CRHBP	RIT2
AAMDC	STK25
KRTAP5-11	OTX1
IL17RA	KPTN
UGT2B4	OR10G3
ORC4	LRCH3
ERICH4	PAQR6
SNX29	PDCD2
ARNT	FNDC3B
TRIM36	BBS2
BRCA1	PLEKHM1
ZDHHC3	SLC44A3
NOP10	ARMT1
NDUFB7	HADH
RPL31	AMN
VKORC1L1	UTP15
SHANK2	EXOSC3
PVALB	SECISBP2L
ARG2	STXBP5L
RPS4X	OTUD5
COL16A1	SMIM21
HIST1H2BE	PBX4
HMCES	SCNM1
IQCJ-SCHIP1	GP1BB
HNRNPH1	ZNF433
VPS37D	CNGB1
CHD7	ARSE
ANGPTL7	IFNA10
AMBRA1	UNC5C
SURF6	SPAG5
SMCO4	VSX1
MTHFD2	CCL27
RNASEH2B	PHF13
ABCB8	AGBL5
AFG3L2	TIMM8B
CBWD6	SUMO1
NPAS4	LRRC37B
DNAJC4	OARD1
PBX2	C20orf96
OR4F5	CTAGE8
SLC25A17	RPL21
WNT5A	FAM205A
TUBB2A	TDRKH
CEP97	HR
CRTC2	UNC13A
LRFN5	KLHL42
EED	LIF
EN1	ARHGEF2
BUB1B	GSX1
PIP5K1C	DUSP8
PHB2	NECTIN2
EFCAB6	C16orf86
RPRM	PAQR3
JUN	HERC5
HIST2H2BE	NSMCE3
KIFC2	C6orf15
AKT1S1	APOLD1
PRRC2A	TPD52L3
OR4A5	NCOA2
TBC1D32	PTBP1
SLC39A1	STAT5B
PQLC2L	TP53BP2
HRASLS2	PCDHA10
CATSPERZ	KRT12
INPPL1	ACTB
HIST1H2AI	OAZ3
UBXN6	CHRNA1
ADGRL4	MMP9
C17orf105	EEF1AKMT1
PLEKHG6	GIPC1
DAO	CCNB1
FBXO42	REP15
C1orf68	RPRM
BASP1	RPS23
DNAJB9	PLA2G1B
DNAJC9	TUBA8
CPLX4	MYDGF
ATXN7	FOS
NOC4L	MMP8
CYP2R1	MSANTD2
CAND1	TXNRD1
ARAP3	HMGXB4
ACER3	DPRX
UBE2D2	SFPQ
ZNF358	MDM4
PILRB	MAP2K5
NOP53	BOD1
TTC3	SPCS1
HIST1H2AK	C16orf58
AKAP11	DAD1
SNCG	EPHX4
GSTP1	TPMT
BROX	CACHD1
RTL5	RRP1B
SPIC	RPL36A-HNRNPH2
TMEM69	OR4D6
TMEM163	NEUROG1
MCM2	CES4A
UTP15	DNAH8
CNR1	STX8
SBF1	ABHD10
MIIP	FAAP20
PRPF19	JPT1
GUCA1A	HCFC1R1
MIER1	FKBPL
ZNF318	DNAJC9
TPCN2	WASHC1
ASPDH	CFAP100
MUM1	CHCHD6
HBM	EPOP
PRR21	ITGB6
MGAT4D	CLDN15
OR2AT4	RPS19
AGAP9	SEMA6B
TRIM49C	CNEP1R1
RBMS2	TAF5L
F2RL2	SCT
C1orf115	ELOA3D
PSMA5	CD300LB
EFNA1	ZNF654
FGF9	SLC1A3
ABCB7	TMEM129
TSSK6	CLPSL1
PLEKHA1	DCAKD
SNX31	BCL2L2-PABPN1
BBIP1	OR8K3
XPNPEP1	KIR3DL3
DNAJB1	GAS6
CCDC122	FXYD2
SSFA2	NR2F6
RPS18	CD53
CDC123	MORC3
DARS	CLIC5
TPR	PNN
TMBIM6	LHX9
SPDL1	NOSIP
UBFD1	CGGBP1
HP1BP3	MRPS15
RPL13	SOWAHC
HIVEP2	FYTTD1
SULT1A3	PQLC2
SFMBT2	HIST2H2AA3
TMEM232	POLR3D
TTC5	BNC1
ACHE	FOXK1
ESR1	SAFB2
RPA3	SEC31B
ALYREF	GAPDHS
C8orf44-SGK3	NDUFB9
PALB2	YBEY
PDLIM3	DMBT1
TBC1D10A	EGFL6
S100PBP	GLUD1
PABPC3	ADH7
FOS	BCO2
DNAJC27	VIM
CCDC178	HSD17B4
VRK2	FOXD4L4
GP1BB	IFNA4
OR8K3	PRIM1
DLGAP5	MX2
ANO10	TRIM40
TEX26	UBAP2L
AMY2B	ANO3
COPS2	DDX39A
EPGN	C9orf64
FAM107A	SNX15
PSMG4	HEPH
KIF20A	TNPO1
GMEB1	KCNH5
FAM96B	DHCR7
USP24	GNPDA2
GAN	ZC3H7B
SLC25A28	CHRNB1
ZNF85	TAS2R42
NEURL3	CADM1
OR4A15	DCDC1
RBM14	TADA2B
GCHFR	AMER1
CAPN8	SCAF11
NDUFAF1	SPTBN1
BIRC2	ZFP37
YIPF7	KRTAP5-3
FAM151B	SEMA3F
TMEM151A	RNF212
TRIM35	POLR1D
A1CF	BCR
EMC10	USP17L15
ZYG11B	TXNRD2
GALNT12	LEPROT
PKLR	FMC1
TIPIN	PHGDH
NEUROG3	ZUFSP
CAAP1	PSPC1
DRAXIN	YKT6
RPL23	LRP3
SPCS2	CPTP
PSMD4	GKN1
NUPR2	SPINK4
AVPR1B	SNCA
ERVFRD-1	S1PR3
ACOT13	TDRD10
TAGLN2	DCK
HOXD3	PSMB3
ARIH2	NCDN
APLNR	GPD1
MID2	DARS
CDC73	MOCS2
FOXD4	TRIM13
GOLGA8O	CLDN22
FCHSD1	ZSCAN2
KTI12	PCDH10
MGST2	CIRBP
CCDC17	LRIT3
KBTBD7	SIRPG
TOM1	IL19
ADGB	DAZAP2
ELOA2	POLR1C
C1orf226	AUNIP
SDS	HOXB5
TRPC4AP	DUS2
ZSWIM3	TANGO2
SATB2	HES1
DCLRE1C	MIB2
RCAN3	RAD1
ASCC2	RNFT1
SUPT16H	ZNF236
IGF1	DNAH12
ADAMTSL2	YDJC
MMP25	SLC5A12
HSD17B3	CRISP2
PYDC2	WDR49
RUNX2	CPS1
RASGEF1A	CGB3
SOBP	ABI2
CDK4	VENTX
ASH1L	CD55
SLC25A37	KCNK5
NIPSNAP3B	ZNF780B
WDR6	PTPN20
TUBB	METTL23
SLC35D3	TRAFD1
C14orf178	CNPY3
EXOSC9	MICU3
DHX37	EWSR1
PNISR	SERPINB4
ANXA7	TRMT2B
KIAA0895	TEX30
LOC100129697	TMEM143
ATIC	RAB6C
SFI1	STK35
GLIPR1L2	FAM89A
NELL2	GRIP1
KLHDC4	ATXN2L
PTPRB	DHRS4L2
OPRK1	MYL10
DSC2	LGI1
CHRAC1	OR1L4
GAS2L3	TEP1
CXCL12	ABCB9
VENTX	GABARAPL2
PPBP	CD79A
B4GALT1	KLF1
TUBA3C	CERS5
OR6C4	C11orf84
FAM19A3	PAFAH1B1
KRTAP6-3	NLK
TPM1	NUMBL
CANX	LRP2BP
DIS3	PARD6G
TTLL12	SCGB1D2
C9orf131	MMP23B
FKBP5	DUSP1
CXCL1	SHISA7
FCRL4	HSCB
CT47A10	TCAIM
ANGPTL5	LRRC56
PRRC1	LOC100144595
ATXN2L	SOX6
TPM3	ETFRF1
FAM81B	RCOR1
HIST1H2BH	CPE
CLEC17A	SYTL3
HEMGN	ABHD18
EPHA5	BAP1
RAD9B	DKK4
NASP	CCNT2
GCGR	LANCL2
TM7SF2	YY1AP1
ZNF257	ARHGAP10
NGLY1	UBFD1
NDUFS7	LGR5
DCTN6	PDPR
ODAM	USP2
IAPP	UBR4
FAHD1	GDF3
GOLGA8J	AAR2
NEDD9	PARP8
CHMP2B	CCDC102A
TRAF3IP2	ATP5F1
SLC38A3	TRIP12
LDLR	GDAP1
ALKBH8	ZNF662
ZBTB17	ONECUT2
EIF2B3	POLDIP2
TRAPPC4	ATPAF1
OSTC	TMEM121B
PNLIPRP1	RNF166
C18orf21	SRPX2
SSRP1	SPARCL1
FKBP2	VDR
CFL1	LAP3
PTTG1	RYR1
ARF4	NUDT15
PSMD8	LOC388436
ZCCHC11	PRR4
FMNL1	TMEM14A
NR2C1	TCEANC2
ZDHHC5	OXA1L
RABGGTB	VPS13D
KLHL18	BST1
DFFB	CLEC4M
RAE1	MB21D2
ZNF431	TREM1
MYO1B	ADAM23
ZNF660	MRPS21
IRX3	HLCS
OPN5	COL4A5
FICD	METTL15
MEAF6	CCDC150
CIAPIN1	NANOG
HIST1H2BN	IFI27L1
GAS2L1	IREB2
HIST2H2AB	SLC6A9
MTCH2	NKPD1
DKC1	C10orf131
SNX19	SMIM7
FAM26E	EOGT
ZNF880	REXO5
SEC61B	MTFR2
GMFB	CABP5
RING1	DNAJC1
HIRA	TMEM39B
FBXO9	GPR85
DCAF12L1	DDX46
OR2A2	OR10A4
DNAJA3	ZPBP2
PDGFRA	BFAR
MUC4	PLSCR4
RFPL1	TAX1BP3
MGA	FAM177A1
ANKRD36B	KRT33B
C3AR1	RALGAPA1
RPL5	POU3F1
MYC	USP39
METTL16	ATP6V0A1
RGS9BP	SIRPA
VAV3	TMEM69
PIAS3	NRXN3
MYPN	NSUN6
NOD2	CALR3
CXADR	C15orf52
GPATCH2L	DNPEP
PLS3	NUP107
TOE1	CRYGC
GSS	CLGN
TYW3	CISD2
DEFB104B	NAALADL2
TSSK2	TEX10
TRIM25	KRTAP21-1
HNRNPD	C2orf70
NANP	KCNE4
CHST11	PTGIR
SPA17	CCDC84
LRIT2	ACTBL2
WI2-2373I1.2	NCOA3
MTHFD1L	ZNF521
NUP153	FAM86B1
TRIM27	ANKRD20A4
SMG5	ADAM2
UBXN7	FLNA
NDUFV1	MCPH1
PLPP1	UBE2F
CNIH1	BLOC1S3
SFT2D3	TUBA1C
CGGBP1	PQLC2L
APOL6	MIEF1
PAM16	CYP19A1
TAB1	AARS2
FANCD2OS	C1orf228
SPINK13	HOXC11
TAS2R46	KLHL38
VEGFB	TMEM130
FTSJ3	SLC7A11
GON4L	CDC7
SMC4	GOLGA6L10
WASHC1	COX20
QRICH1	SART1
TMEM30B	OR11H6
ARIH2OS	AMBP
ATP10D	PPP1R42
PNLIPRP3	C11orf95
IMPACT	PABPN1
TPSG1	PATL2
CXCL10	ATG4D
TXNDC9	TRAPPC13
NHEJ1	LGALS16
UCK2	PDCD11
PTGES3	PDLIM1
KCNK4	FSCN2
RETREG3	ADAM30
CHAC1	ADAM17
TMEM159	TMEM101
LECT2	CTH
LAMTOR1	MGAM2
H1FX	MLANA
SEC16A	RSPH1
ADAM22	TMEM120B
NT5C2	CDT1
GC	GNAT2
RPS29	RNASE3
ATF4	NPTN
ANTXRL	GPR75
ACVR1C	NUDT18
PNPLA8	CNNM3
PPP1CC	BICD2
BVES	TSSK6
FPGT	NBPF12
USP14	ITGB2
PTPN2	CST2
KDM4D	CACNG5
BCL9L	CPEB1
NACA2	ALKAL1
CLCC1	SETD2
METTL7A	DHRS1
THUMPD1	JADE1
FCHO2	OR10X1
DHFR	D2HGDH
CCDC85B	EIF1
KRT6C	ZIC2
COPG1	GFRA2
ROBO3	SRP72
ELOC	LYPLA1
BRD4	SLC35B2
CLSTN2	EIF3A
OR5W2	GRHPR
MRPS26	TATDN2
KCNJ15	IL17REL
IQCB1	ASCL3
CPA6	SLC38A10
SUMO3	PPP1R1A
DCAF13	TTF2
OR11H6	CES2
FGF16	ADAMTS7
MRPL3	PHLDB1
POGLUT1	PLCH1
GABRG3	MED12L
KRTAP11-1	SUPT20H
GNA11	SNED1
DDX42	PITPNM1
CDK2AP2	PPP1R14D
CNPY3	APLP1
PTPN12	C19orf57
MRPL54	GALNT6
INTS11	NTRK2
C18orf8	PRTG
ILK	CKAP2
STK35	MRPL10
ARHGEF19	TMEM80
LRRC8A	FNBP4
SYVN1	PDS5B
ROS1	RAP2A
ABAT	NBEAL2
LMOD3	ANKRD46
ZNF189	IK
SLC6A16	FAM111A
NUP107	TTC8
AP1B1	FOXD4L1
ADHFE1	MRPL35
STX17	LGALS8
FLI1	KAAG1
C11orf97	SHROOM3
OR6P1	UBE2H
CEL	PRDX1
LANCL2	USP17L26
C10orf105	KRTAP10-1
CDAN1	GHRH
PTGER1	PCGF5
DMGDH
ZNF451
DNAJC8
RARG
C12orf42
MMP11
ATP2A1
ZDHHC24
TNKS1BP1
RAP1B
FAM157A
TMEM131L
RSPO1
STK25
SMCP
HAPLN2
L3MBTL1
DDA1
KLHL26
CD19
ASB6
SETD1A
OR5T2
SIRT6
S100A8
PTPN1
DEF6
ZYG11A
TMEM265
TRIM55
RPL35A
BRD9
SNAPC4
POLR2J2
SDF4
CDC14A
C10orf126
ZSWIM5
TWISTNB
HTR6
EYA3
CCDC107
GNL3
C16orf89
ZNF445
SNX4
HINT1
VPS39
DTX2
COG3
NIFK
OTULIN
DDIAS
INHBB
TOX4
HIST1H2AH
GNE
AP4M1
CCDC110
DSP
SECISBP2L
TRIM39
GRPEL1
UNC13B
HMGB3
SIGLEC12
ACAP2
TMEM8B
C7orf34
RAB6A
ADAM30
P2RX4
OR4D6
KRTAP4-12
CCDC150
EFCAB14
KLHL35
PIWIL4
KRT8
PRMT5
JSRP1
GNAI2
RPL30
HIST1H1C
CLGN
EXTL2
DEFB123
MBOAT2
LAT
OR10X1
TBC1D23
GLDN
CPOX
RIMS2
OR5I1
GJB6
RBBP4
RNF146
SYK
WWP1
EIF1AX
CCNB1
PRAMEF18
SCUBE3
SURF4
PSG1
SELENOH
TPD52
IBTK
XRCC6
TRIM9
PTPRC
OR5B17
GPSM2
IQSEC1
HRNR
CCDC173
CNTF
CXCR5
2020-09-08
PHGDH
RAB27B
UBE4A
UGT2A1
EPOP
SF1
DDX59
EXD1
GOLGA7
LYSMD3
FCRLB
KRTAP5-6
PCNA
KLK14
MAPRE1
SLC25A3
ACP6
TNPO3
NRG1
ZC3HC1
DEFB113
CTAGE4
LOC441155
RERGL
C10orf55
AIM2
SMARCC1
USP17L30
INTS8
SLC26A5
ARL11
H2AFX
TIGD1
MYOZ3
RALA
EXOC4
MMRN2
BCKDHB
TPH1
PLIN3
KRTAP5-7
ARL6IP1
OR52N2
NBPF20
GOLPH3L

## Sheet: ATMi_pos
ATMi_M3541_A549_Pos	ATMi_M3541_H460_Pos	ATMi_AZD0156_lowCon_Pos	ATMi_AZD0156_higCon_Pos
KRT34	ABRAXAS1	KLHL15	KLHL15
BABAM2	BRCC3	MED12	BRE
DHRS13	UIMC1	CELF1	BRCC3
ABRAXAS1	ERCC6L2	UBA3	UIMC1
UIMC1	BABAM2	MED24	CELF1
VARS	GTPBP10	ARIH1	NUDCD3
UBE2S	BABAM1	IRS2	COQ2
ZRSR2	CPSF7	QTRTD1	MED12
BABAM1	AGAP4	BRE	UBA3
ERCC6L2	DKC1	ZMYM3	PET117
GTSCR1	SNRPD3	MYO1F	BABAM1
RBM26	ZNF674	SKI	ATM
FSD2	DNAJC5	ZFX	FAM175A
SLC9A3	ATAD1	BRCC3	MED16
SENP3	ADRA1D	UIMC1	GCN1L1
HIKESHI	RBP5	MVB12A	YBEY
CSTB	RAB30	CUL3	REXO2
VSTM1	ATM	OR1M1	HNRNPD
WRAP53	C21orf2	ACTL9	CCNC
ARFIP2	TP53TG3D	NDUFS2	CFD
CDH12	CAD	SCN2B	SIMC1
VRK3	SHANK2	MRPL44	FAM168A
SPNS2	ELOB	POLR1D	COMMD3
AP2S1	CT47A1	BABAM1	SAMD1
CCDC43	CPOX	MRPS6	DDX5
DHRS3	CSNK2A3	KLK7	PDSS2
RIF1	SOBP	CCNC	MAST3
ATL2	YTHDC1	RYR1	COX15
PCNP	DEFB105A	NPAS4	HMBS
RASD1	CAMKK2	KIF4A	SCO2
SLFN5	PCID2	KLRF1	JAK3
WDR87	ATRN	UBE2M	ANGPTL6
ERCC6L	SOX4	CDH2	MRPS6
EXOC3	C7orf49	TOMM70A	CPOX
SPTBN4	NDUFS2	ETV2	RPS25
DRG2	ANKRD22	GATAD2A	H2AFZ
GGNBP2	FBXW5	MARS2	GRSF1
CNTNAP1	MED17	RHOD	SBDS
ZNF773	ZCRB1	CEACAM7	MED24
CHRNB1	RPUSD4	C19orf47	NAE1
SCO1	C11orf57	POU2F2	TRMT6
C1QTNF4	NEDD1	CEACAM3	USHBP1
MLLT6	MRPL22	PODNL1	NDUFB11
EIF2S1	LTV1	MRPS18C	GRB2
OR56A1	DHODH	RIF1	RAD51D
DHX35	PARN	TNFRSF17	IRS2
SNRNP25	DDB1	KLK8	SCAF1
NAT2	DDX39B	NDUFC1	TCEB2
PFAS	MSI1	VARS2	ATP13A1
GOLGA6L1	POLR3A	ZNF792	P2RY2
ZNF225	HDAC2	PRKCQ	PIK3CA
ODF3L1	EIF2D	SSBP4	GPR125
HSPA14	HES4	WARS	MECR
CEACAM21	HERC2	CAPS	IL27RA
UROD	DSG4	PRKACA	KTI12
ZNF580	PRAMEF18	MLLT4	RNMTL1
TNIP2	ZNHIT1	NXNL1	SENP8
CHRNE	OAS1	LRFN4	CTTN
TBC1D3L	PFDN6	TEFM	BST2
FAM222B	CDK2	ZNF653	KIAA1239
C8orf31	PPP6C	HES1	NDUFA11
SELENOI	SEC24B	CFD	CD3EAP
TMCO6	WSB1	PLA2G1B	PARP14
FAM86B1	NR1H2	MRPL4	IBA57
FOXF1	RAD51	MTG2	RPUSD3
NUCB1	LOC101928436	URB1	RTN4IP1
MRPS21	TAF4	BTNL9	GFM2
SHANK3	POU6F1	JAK3	DNM1L
ZNF816-ZNF321P	COA6	MRPS14	N6AMT1
P2RX1	GMNC	ZSCAN5A	E2F7
OSR1	RPL12	HEATR2	KXD1
FCGRT	HEATR6	IGF1R	MTO1
POLDIP2	MRM3	NDUFA11	PITRM1
C17orf107	SRMS	NUDCD3	CDC42EP3
NMT1	PDSS1	COX6B2	ILF3
AGPAT5	FBXL18	PARD6G	SOD2
SARS2	CCR9	ZNF285	FNBP4
MTMR7	C15orf62	NDUFB2	MRPL17
PTPRE	KCNH1	CREBZF	PIN1
KLK5	TMEM235	NCOA4	RNASEK
LINGO2	AGK	PPP1CA	ZMYND11
GP1BA	ZNHIT3	IL12RB1	GCDH
AP1G1	SLC17A9	TMEM212	DYRK1A
LENG8	PPM1E	SELV	MTG2
TTC32	CSNK2A2	RAB4B	TMEM95
TAX1BP3	CHMP6	MACROD1	BCS1L
MFSD6L	BOP1	MAST3	REXO1
PCYT2	PCDHGA5	GEMIN2	ARHGDIA
KLHL34	RPL8	FOXN1	DOHH
PSMB5	RPE	TIMM50	DCUN1D5
CGB3	PNPLA7	TAF4	MECP2
MTG1	CHMP1B	RRAS2	CAMSAP3
HASPIN	TCF21	ATP13A1	HBS1L
ZNF143	TNFAIP1	NDUFS7	ERAL1
ALOX12B	VPS25	SIRT6	ARIH1
MYO15A	KLHL15	NSD1	PDSS1
DUS1L	SMO	DOHH	MRPS23
BCAP31	METAP1		CRX
SUCNR1	ANKLE2		SETD1B
HIPK4	PSMG2		RPUSD4
TG	NPEPL1		KANSL1
C7orf49	FFAR4		GPI
GPR20	USP11		HNRNPH1
NAA20	OR6X1		CUL3
OPA3	ZNF217		SNX12
FOXA2	PCDH19		IGF2
NEURL4	ICE1		BRIP1
SRSF9	MED25		ARHGEF1
ZNF581	ATP5I		SGTA
SREBF1	CTBP2		GLRX5
IL17REL	NARS2		NOL11
SRSF2	PPIL1		GTPBP10
EDIL3	DNAJC2		KPNA1
VPS41	SRBD1		USP24
COPRS	VPS39		ZFX
ERBB2	NFE2L2		IPO9
ATP6V1B2	PJA1		EIF3D
NUDT9	SOX9		CIRBP
HOXD8	KCNMB4		PTCHD1
PDE4A	BMP7		CHCHD1
CTU2	ARAF		NDUFS3
YARS2	GADD45GIP1		SCGB2B2
SLC33A1	TRIM34		CCNF
TRPM4	MYH6		ATP2C1
FUZ	NARFL		OR1I1
CABP5	RRP9		C11orf49
PLEKHM2	C15orf38-AP3S2		GTPBP8
B3GNT8	ZNF565		KLHL2
CCDC155	HMGCS1		FAM167B
PHB	SETD1A
HTR1D	MED8
FLAD1	ADCY7
LTBR	TLE2
MRM2	GNPDA1
FXYD7	PCDHGB1
MPP3	C15orf65
CYP2A13	OR5K1
MRPS34	ABTB1
PLEKHM1	TAF10
CCDC112	SDHD
TEKT3	USP17L13
WBP11	C2orf71
RMDN2	CORO1A
TRAPPC12	TIMM9
TCERG1	TAF2
RHOQ	TAF5
TMEM11	CYP4F3
PRSS55	BEX5
OTUD6B	RIMS4
SNRPF	SEMA5A
WFS1	CMPK1
KRT33B	RNASEH2A
TRPV3	LATS2
C12orf80	ESF1
IFIT3	H2AFB1
CD68	T
KLHL15	CITED2
RPRML	INTS6
FAM173B	ADNP
SLC8B1	SAP30BP
MAF1	ING1
NLRP12	PLEKHG3
CXCL14	ZNFX1
FAM50A	SSC5D
MRPS12	UROS
PDPK1	PTCHD3
ASPSCR1	CHST11
P4HB	POLA1
ERVV-2	RPS27
NKIRAS2	SDHC
ARHGAP35	TNPO3
FAM32A	CCDC187
FOXJ1	KRT8
SERTAD1	EGLN3
WTIP	FOXA1
RNF167	LLPH
FUT2	MREG
MXRA5	EIF2S2
KARS	CHMP4C
PMEL	ITIH6
TBCD	RRP12
ZBTB45	CORO7-PAM16
RAB5C	TFRC
DHX58	LRP5L
STOX2	MACF1
TUBGCP3	NEK2
TAT	TIMM17A
WDR36	DPH1
WDR74	GJA9
ZNF543	OR1L6
FAM222A	FECH
LRRC75A	CARD9
TIMP1	HRASLS5
SMN1	DSCC1
NRP2	TP53TG3
ELOB	SMC1B
MRPL44	UFL1
CDRT1	BRAP
SMCR8	TPD52L3
AARS2	CTU2
TBC1D3B	SENP3
TMEM220	MPRIP
LSG1	PAK1IP1
TP53TG3B	MPG
CYB5D2	CMTR1
ARF3	ZNF280C
KRT38	ERBIN
CACNG7	ENO3
CACNG5	RNF186
ARHGEF1	ALG11
UBE3D	PGRMC2
NTF4	VARS2
STAC2	ATG9A
LOC100506388	ASCL4
OR2L5	DDX10
IQGAP1	NBPF8
POU1F1	PLAGL1
PPY	CELF1
ZNF41	CDC26
NTMT1	FAM157B
P3H4	CPXM1
ADRB3	RPL9
SAP130	FAT3
ACTN4	CIPC
GLRX5	RNF167
LIPC	MRPL51
SPRED3	CSTB
ZFC3H1	C14orf39
DHODH	SDS
GGPS1	CDK2AP1
FOXI3	DOLPP1
TRIM11	YWHAQ
KCNJ12	ZNF436
GUCY2D	GGT5
PUS7	DHX37
ACOX1	ALMS1
MYH4	NARS
CLRN1	JADE2
EMC7	NOL10
NDUFAF3	OR4F15
RIMBP2	GDF3
LDB1	WRAP53
TMEM235	HASPIN
PLCD1	RGPD1
HSPB7	RBM17
IL11	TMEM99
CASQ1	PSMG1
KISS1	ALOX15
LCE2A	RPL37
FOXH1	BATF3
UNC119	ATP1A1
ZNF426	PROX1
TMEM91	LEP
SCYL1	PSMC3
DLGAP2	XKRX
NDUFA4	RPP25
SLC17A9	SUFU
SLC2A13	AKTIP
SEC63	MBTPS1
EPN1	PARP12
ANKRD60	NCK2
SGSM2	IRF2BP2
BCAS2	COX10
SNAI3	PKD1
PROZ	SLC25A28
MMP9	AP3S1
COL6A3	MRGBP
ZNF385C	LEO1
SKA2	TMEM89
TLR1	MCTS1
SLC34A1	TSEN15
MSMO1	ZCCHC3
ZZEF1	CC2D2B
MYADM	ZCCHC8
SCD	GPI
MRPL24	RBMY1A1
RPL37A	TIMELESS
SRGN	RGP1
TVP23C	MRPL4
RNF222	AES
OR5C1	RANBP9
RAD9A	LRP11
VAT1	THBS3
AKAP1	ERI2
EMX2	GTF2A2
TRIR	CT55
NDUFB11	SF3B5
URB1	ARVCF
RUNDC3A	SSR2
CAD	GID8
B4GALNT2	TSSK4
XRN2	TCP10L2
TEPSIN	HOXA1
KIF26B	MRPL49
HNRNPA2B1	FBRSL1
CREBBP	NUP54
NOL6	BIN3
TIMM17A	SPC24
PIN1	UBL4B
C14orf80	PPP4R3A
CGB1	TRMT6
BBIP1	MYOT
HSPBP1	AGPAT1
PPP1CB	ZNF687
SKIV2L2	TGM4
EIPR1	PRSS2
TRAF1	RARS2
MTBP	RTN4IP1
BEND7	ZADH2
ADPRH	SP4
LRRC45	RTFDC1
CETN1	STMN3
CARTPT	KRT14
CATSPER1	KDM5D
CBLC	SKAP1
ETV4	ZNF471
C2orf74	LOC100652758
POLE2	JPH1
RBM28	MEPCE
CYC1	MARS2
HRAS	ZG16
IMP4	RPL24
GH2	DCTD
ALG3	ENO1
CUL3	BTBD10
TNFRSF13B	KIF17
CBWD6	CDC23
PIGY	PRDM13
ZNF320	CHCHD3
FNTB	YWHAE
MCM4	GTF2H3
PSMD7	MPZ
NKAPL	FCF1
PDPN	OPHN1
ATP6AP2	TCP1
EFCAB13	ASF1A
ATP6V1A	MLLT10
RAB7A	TDG
MEIOC	MTFMT
VPS11	AKR1C3
SHCBP1	VPS28
TARM1	AKIRIN2
OTOP2	USP9X
PRR21	CYC1
GDPD1	RPUSD3
KRAS	DNAJC15
PER1	MPHOSPH6
RBM8A	ABCA1
PLD6	ZNF605
DHDDS	SPCS3
AGXT2	NRROS
JPH3	NLE1
LMF1	CHMP4B
CD207	SELENOT
C14orf178	C1orf198
MAK	MRPS6
RCVRN	TTLL5
RCOR1	DGKE
PSMD3	RPLP2
SLC38A7	LARP7
HIPK3	SMARCA5
KSR1	RBM41
SAAL1	VGLL4
TMEM150B	MTRR
C19orf54	CRAT
RRM1	KLRK1
MACF1	TPM1
TMEM147	SPATA13
KLC3	RMDN2
MGAT5B	CT47A3
COQ5	GDPD3
CLDND1	CNOT2
RAD51C	NDN
DHDH	GRM6
PUS1	MRPL57
AURKA	NLRP3
ATP6AP1	SAT1
ADAMTS14	SRP68
GOLGA4	RLF
ANKRD49	RPRD1B
SLC46A1	APLN
WNK1	LOC79999
BOP1	ACMSD
SF3B5	GEMIN5
GRIK3	ADAMTS12
LRTM2	EFS
COL1A1	SULT1A4
USP24	SCAMP5
C16orf54	EIF1B
RCC1L	OXER1
CEP350	RAB11FIP4
TSPY1	ATL2
FDX1	CCDC144NL
WBP4	SIMC1
BCL2L12	FAM109A
HNF1A	SLC39A10
DMXL1	TMEM205
NPHP4	POLE
FOXN1	POTED
EIF3L	RBBP5
PRR19	PET117
GTF3A	PSMA3
MLC1	RPL18A
AES	GIMAP1-GIMAP5
KAT5	NBPF9
CGB7	APLNR
SUCLA2	C21orf58
CD300LB	ZRSR2
SUPT4H1	NDUFS3
PRR4	GAGE2B
LYPD4	TGFB3
PRPS1	DIS3L2
MATN3	UBE3D
TMEM104	ATP2A3
CCL11	FAM3A
KCNH7	ESYT3
TBC1D20	LATS1
DPY30	MRPS16
PITPNA	MMS19
ISY1-RAB43	NFIC
PCDHB10	SPEF1
XYLB	DPH3
DOLPP1	DARS
ADM	DDX21
ATP4A	DDIAS
GNG8	FAM81B
TTC31	SMAGP
CELF1	GON7
PDK2	CFAP47
TOMM7	ZNF683
CCL1	BHLHE23
SON	MYEF2
IGF2	NAALADL1
LYPLA1	HEATR1
IFIT1B	DYRK2
TIMM13	C10orf128
INTS2	PTPN21
DDX49	VNN1
CRIPT	ATP6AP2
ATP6V1D	HIST2H2AB
IFNL3	PDCD1LG2
MAPK14	NUS1
PBK	DHX15
CSNK2B	NOS2
PTHLH	ZBTB7A
CWC27	DNM1L
AFAP1L1	ERCC3
AURKB	RPTOR
KLF11	SLC38A7
HLA-F	TSPAN14
EHD3	POTEB
SLC25A4	ATP11B
PCDHGC5	GTF3A
FITM2	NMNAT1
EFCAB2	RASAL2
PTX3	MEAF6
QRICH2	ARL4C
ARFGAP1	CETN3
MTHFSD	MAGEA2B
FBXO17	LGALS9B
CMC4	GEMIN2
SP2	BTN2A1
TWSG1	MFRP
PRR14	UPK3A
LARP1	POU3F4
GPS1	TTC30A
DAP	ARID5A
SYNC	PLAUR
RBM14-RBM4	UGT1A9
TRAP1	HSPD1
S100A1	YIF1A
STARD5	MED6
GFOD2	ZSWIM1
EGLN2	ZNF764
SLC25A16	CCL25
MAGIX	P2RX7
TCF24	AP1S1
ATP6V1E2	HMBS
SLC25A31	LENG8
PSMD11	IMP3
IDH3B	NSUN5
DOCK7	SNW1
NANOS2	NOC2L
LRPAP1	DES
D2HGDH	SETBP1
SACM1L	FAM84A
FRAS1	DHRS7
ADAM17	CXorf49
MGME1	CBX4
IER5	LSM11
TBC1D28	POLRMT
MARS	KIAA1551
CENPK	PQLC3
C19orf47	GOPC
TNNT1	CYP2U1
PLA2G2C	PRAMEF1
MPRIP	EIF3E
ALDH16A1	DROSHA
RPL28	LOC388780
DYRK1B	INTS12
CHD3	LOC388436
ADGRA2	HIST1H4D
IKZF1	MRPS17
FAM220A	OR6K2
SRC	KPNB1
RSPO4	CCL17
USP49	CT47A7
ALS2	THSD7B
DLL1	ECT2L
ZC3H15	TRPC5
METTL17	RPL18
CBWD1	RPS3A
KIR3DL3	SMARCAL1
VSIG10L	KRTAP9-6
BORCS6	KNOP1
LZTS3	MED28
OR1Q1	SIGLEC5
CUTA	TPPP2
SCLT1	DGKA
C20orf27	HOXA2
TLR2	LSM2
BEX5	UMPS
VIT	XKR5
EIF3G	PTGES3
TMEM110-MUSTN1	RNF126
BAHCC1	SF3A3
EPHX4	GP5
KRTAP20-3	EEPD1
RENBP	MRPL36
SMG6	NAPG
SLC25A19	FAM72A
TBC1D3	TLR8
OR2AT4	OR2A12
ZSCAN18	BCL2L12
RSG1	EIF4ENIF1
CFHR3	DBX2
MYH1	MAPK1IP1L
TAF1L	RIC1
TLCD2	NUP188
GMFG	HEY1
PPP5D1	POLR2B
TAPT1	MRPS34
UNC119B	CSTF2
MAPK8IP2	SPDYE2B
CCNC	JAKMIP1
FAM90A1	KCTD14
INIP	TBCK
TSPAN17	PRF1
LOC388436	ATAD5
OTOP3	VEPH1
RPS15A	MGAT4B
RFWD3	MYH3
RPL27A	TTL
CNGA3	COL11A1
KCNAB3	CHD7
DIO2	SNRPB2
CORO1A	MFAP4
LIMD2	VWC2L
PLXNA3	OR2L13
EFHC1	TM4SF5
NME6	ZBTB7B
TMEM132A	DTNB
EIF2D	OR8U1
ZNF766	NME6
PRX	CERS3
CA4	PTPRA
SRY	RABGGTA
PFKFB4	MAVS
EXOC1	THSD7A
FANK1	MRPS18B
MECR	HAPLN3
GPER1	SPRR4
GTF2F1	EZH2
PLEKHA4	STRAP
CRLF3	SCGB2A2
PRR35	XYLT1
PIH1D2	PRMT9
ECH1	CA1
NANS	CHIC1
TSPAN9	CLTCL1
CDK20	DNA2
FOXL1	DDX5
MS4A7	NAGLU
MT1B	HTRA2
RASD2	ZNF638
MRPS15	CCT2
PHKG2	WDR75
IFNGR1	EARS2
MMS19	MOGAT3
LNPEP	STC2
ORMDL3	POSTN
FAM105A	DUSP14
IL6R	HNRNPM
CNOT4	GBP6
SUMF2	ISY1
ZNF883	CXorf56
OR4F3	ADAMTS9
TMUB2	NOP56
SKAP1	VARS
FILIP1L	KTN1
MEOX1	POLD2
CCDC144NL	ZNF816-ZNF321P
PRKAB2	TRMT61A
PHYKPL	SLC25A37
MAGEB5	DONSON
CABP1	HIST1H4J
SCIMP	PARP15
TPST1	TGM5
SLC6A12	PABPC1L2A
GGT6	FCRL4
C19orf68	PHC2
ASPA	MAGEB4
F2R	WDSUB1
POLR3E	DIEXF
IQCA1	ABCC1
CABP7	ZNF200
SIM1	DAZ2
CYP11B2	BICD2
FOXA3	ANKMY2
FBN1	DNAI2
SPATA24	PHEX
FBXO27	PLK4
CTSG	CTNNBL1
ARHGEF15	SEMA3G
KIF3A	ABCF3
F2RL1	ASB12
KMT5A	ACER1
ZNF408	FNDC11
SEC14L6	ZNF786
PYROXD1	ZNF660
DNHD1	EIF2B2
HOXA3	MBOAT1
DGKD	RPL11
GFI1B	SMLR1
BEX1	TGIF1
RD3	STK32B
SAP30	TNFRSF18
UTP18	HAS2
OR1C1	CFP
NMUR1	SMG1
PLAT	CIT
RASL12	GOLGA2
MRPL27	GOLGA6L1
CNNM1	AMMECR1
PFKM	C19orf53
VIPR1	TAZ
CLEC1B	FAM200B
PRPF4	VAMP2
FFAR3	KIF18A
APOE	DRG1
COL5A3	NADK2
RPF2	ITPKC
ARPC5L	HAUS3
SMG9	CLLU1OS
C14orf159	CT47A11
NUDT7	TRPM3
TMEM230	CENPV
MAG	ZFC3H1
GK	RCC1
TRIT1	OR6B1
GEMIN7	CWC27
ZIC4	2020-09-14
RETREG1	TNFRSF6B
NLRP2	TMUB1
HOXD4	RNPS1
PPP1R18	VWA7
IL3RA	YRDC
SDR9C7	ACADVL
HSD17B12	SRP9
LCE3D	C1orf229
NKX2-1	NUDT12
SELE	PPIH
GJC1	CHAF1B
C17orf98	MROH8
PRKRIP1	P2RX5
ABI1	PHLDB2
ARNTL2	GTF2H1
ANAPC10	TIMP1
RBM12	LOC100129940
PDCD2	ORM1
KRT33A	USMG5
TTC3	FGD3
ZNF677	PLEKHG1
SYT6	HAGHL
ZNF283	ID1
RORC	ATP5C1
SEC13	ZWINT
RNF24	PASD1
MRPL23	AMOTL1
EXOSC5	CLSPN
PLCXD2	ZFAND4
CEP95	FOSL1
MYOM2	COL14A1
ERBB3	TAPBPL
CYTH1	FGF22
FKBP10	CHM
DEPDC7	TSNARE1
YEATS2	PCDHB11
COX10	PTPN3
WDR70	UBIAD1
ERCC5	ZNF257
IRF8	SEC16A
VPS52	SRM
PRKCG	GRTP1
NAGS	USP24
GLP2R	SLC45A4
B3GNT2	TUFM
PLA2G12B	GCGR
GAGE12C	SAMD9L
MANBAL	KNSTRN
MAGEA2B	RIOK1
HS6ST2	RPS3
LGALS9	OSBP
GFPT1	UQCRC1
PRR23D2	ATL3
SUPT6H	SUSD2
PYGB	ESRP2
GAD2	CPED1
FH	XIAP
HPN	PPP5C
ZFP3	SLC16A10
TMEM101	SDCBP
MED29	PGD
FZD4	SLC4A7
RGS7	FRMPD3
KIF1A	CDC20
KMT2C	BLVRA
FIGLA	GBP1
TSSK4	NPTX2
TXNL4B	CTDNEP1
ARIH1	RBX1
PGS1	RPS8
LSM7	CYTL1
GREM1	IFT122
MOB4	MRPL30
OC90	YIPF4
ITGA1	CENPI
SORL1	OR4F4
THAP6	TSPYL1
ANKEF1	CEP295
SH2D3C	CDC16
TIMM8A	BAG6
LRRC74A	RNF113A
POMC	UBE2O
CARHSP1	ALLC
WDR12	MRPL50
KRT24	TRIM52
MAB21L2	PDE12
WBP2	ROMO1
GBP6	POU2F1
MAPK7	PLA2G3
UBE2G1	CCNO
STOML2	BBS9
NAB2	ADA
NDUFA10	CNOT11
VEZT	ANKRD6
COX17	PPP3CA
NOTUM	WDR59
DPH7	PRNP
C17orf74	HIST2H4A
NR4A3	AOC1
LOC79999	CSNK2B
VPS33A	PLOD2
MRPL41	CISD1
KLK1	IFNAR2
NR1D1	NOL9
PNPT1	SLC46A1
DEFB115	VPS36
MX1	OR13C9
SSC4D	JRKL
SPEF1	PLCXD1
CTSO	GPRIN3
GSR	ZNF417
WDR37	GLCE
ZNF281	GHR
SCRN2	WDR38
KCNC3	VTA1
CBY3	NCAPH2
RAB5B	F2RL3
RNF130	CCDC42
HAUS8	DPPA3
IFNA5	GTPBP6
LHX6	FUBP3
SSTR4	WDR64
CDK5RAP3	LGALS9
NXPH2	AGXT2
OR51Q1	TNFAIP8L2
CYP4A22	LPP
ARHGEF12	NDUFS7
SNX14	CAPRIN1
PIM2	EIF2B4
BCCIP	MRS2
PDCL	SWI5
GMPPA	ZBTB6
ABHD11	MSR1
DPAGT1	MED14
PSG1	ZNF286A
SIN3A	SOX30
SNX18	ZNF189
ALG11	CNPPD1
TNFAIP8L3	MYO9A
ITGB4	EXOC7
MLNR	GOSR2
ADAMTS13	CNOT10
DEFB105A	UTP6
DEFB105B	SLC2A13
AARS	DNAH9
RNF20	FBXL16
IL31	KIAA1143
FAM136A	APOA2
DLGAP1	XAB2
TRAPPC11	EDDM3B
CCDC42	PIDD1
CABIN1	CBX1
PROX2	RECQL
PAPD5	C11orf21
USPL1	SNAP23
USP3	ITFG1
COQ6	HYAL4
OR10R2	LOC389602
NME1	NAA15
EPS8L2	MARS
ANGPTL1	PCDHB3
TIMMDC1	TRUB2
PRKD2	SARS
GNB5	TMED3
UBA3	HARS2
PIF1	TOMM22
MAP7D2	TMEM19
C5orf51	TSEN34
BRK1	AP3S2
EXOSC10	AVPI1
TMEM53	COA7
TUBA4A	GRIA4
DMAC2	ABCC3
ADAP1	CHGB
COX4I1	C1D
ADSL	PSMA6
YIF1B	ADGRF4
ACADL	CNTNAP3
NSD3	PRAMEF8
ZNF596	DMRTC1B
SLFN14	ZCCHC12
ARL15	SLC27A2
NPSR1	THOC1
GABARAP	PRDM1
LYRM9	ACP6
TFPT	SPTA1
MMADHC	MAP3K15
CACNA1B	SIPA1L3
CYBB	HPS1
SHC2	CXorf40B
EID2	FMO5
HBB	BOLA2
ADRA2B	UXT
DEFB135	XCR1
DDX27	CLK2
PHKA2	RINT1
TFAP2C	ETAA1
CDRT15L2	IRF7
TTYH2	COL11A2
DAZ1	ERICH2
DCST1	TMEM184B
PUS3	BRIX1
SYT5	DBF4
BROX	OR52B6
GPC1	MRPS23
PTBP3	RBBP4
GPI	MINDY1
TTC8	REM1
TGM3	MTERF3
SLC2A12	DRC7
SLC25A39	AQP12A
TBC1D3D	ERBB3
LGALS4	HDX
SCRN1	FERMT1
ZNF587B	PLA2G7
GPATCH1	RP1
RP9	KRR1
GSDMA	AURKB
ZNF785	TMEM250
SPACA4	ANKRD17
TMEM250	CATSPER4
IWS1	NDUFB4
CDK13	SARDH
FBXL6	NAGA
PRKCQ	DHH
ZHX1	SMARCB1
DUSP10	OR6C76
THY1	BVES
MFAP1	C7orf57
MLST8	KIF26B
DNAH2	TBX3
ZNF585A	DUSP22
IGLON5	ECHS1
MBOAT7	VPS37C
ZXDA	NEUROG3
HLX	HS6ST2
H3F3C	GOLGA6L6
ZHX3	KRTCAP3
NCOR1	KRT5
STRN4	TTC23
FAM129C	KLHDC3
YME1L1	UCKL1
TTC4	ASTL
ARMCX5-GPRASP2	LSM10
PKD1L3	IQCF6
SRM	CSTF2T
PIK3R5	IL1RL2
CCDC136	SLC4A1AP
EPX	ECT2
SIPA1L3	CACNG6
PGBD1	SERP2
FOSB	TBC1D3I
PDYN	HTR1D
UBA1	HAL
FTSJ1	NT5C1B-RDH14
CLDN10	NTS
PROX1	FN1
TMTC3	RGL4
TSPYL2	DBNDD1
LTBP2	TTC26
NUDT6	PCNP
FAM26D	FSIP2
VCX3B	HMGN1
ALDH3A1	XRN2
DEF6	GPATCH2
RBM33	HLA-DQA1
PROKR2	GSKIP
FRA10AC1	NCOA5
EIF3H	NUP155
UNC80	IGLON5
FBXO10	EMC1
CYP2A6	C1orf112
RADIL	CNTLN
SPC25	PPP1R9B
TMEM106B	ACTR3B
CIR1	KIAA1147
C6orf141	ABHD5
OR6Y1	DENND3
SMYD5	OOSP2
PTGFRN	RAB9A
FGFRL1	TOMM34
HEMK1	KIAA1210
PCDHB16	LAMP3
MRPS26	THBD
SEMA6C	SLFN14
SLC38A8	TGFB2
ITPKB	MVK
EDF1	PIGY
CST2	MAP3K2
MAFK	ARMCX6
GFPT2	CER1
NLGN4X	ZNF304
SMC2	DBNDD2
PTK2	CASK
XAGE1E	TMEM68
KLK3	CATSPER2
ACSBG1	C7orf55-LUC7L2
TRAPPC2	SNX30
SELENOS	RILPL1
ZNF830	SETD4
EML6	POLR3B
EEF1B2	CCDC152
FYB2	CRK
GIP	CHRNA3
HDLBP	ARHGAP33
USP17L18	RPL19
ZNF148	SLC5A11
GRK7	ULK2
CCT2	TMEM132C
CAMKK1	UNG
TRPM5	SPG11
PSMC4	C8orf74
SLC30A1	XAGE5
ZMAT3	CD68
FZD7	CHRNA6
CLEC11A	PDK3
PITX3	TMEM236
CSNK1D	ATF1
OR4K13	SAE1
TOB1	FBN3
FAM81B	STAB1
KIF7	CADM3
PMEPA1	SP7
OVOL1	UTP20
2020-09-12	APOBEC3D
MAPKAPK5	CEBPZ
ELK1	PHF24
RABEP1	TP53TG3B
FOXC2	SCAP
QPCT	TXN
TAMM41	TBC1D17
C5AR1	GDF5
DHX9	CBX6
ZNF776	ATP5S
EEF1D	SERPINA12
TRMT1L	UBA5
UPF2	C16orf58
BRAT1	PODNL1
NPC1	EIF4E2
CCDC141	DOCK2
ROBO2	SLCO4C1
TEX261	CCL20
SUGT1	ENTPD4
SLC23A1	UBA7
ADAM28	METTL14
MRPL22	ATXN2
RIC8B	GNAL
RPA2	BNIP3
ELMOD3	BCL9L
STXBP6	OR2T10
FNDC1	CCNL1
TSKS	ANAPC7
ZNF48	RABL3
OR2Y1	SMC2
MYH6	UTP18
ADGRV1	PRPF19
SOCS7	OR2T29
DTX1	CAP1
HAUS5	LYSMD1
C1orf122	PPP2R1A
CPT1B	OR51Q1
TNNI3	POC1B-GALNT4
BHMT2	ANKRD34C
FRG2B	DAZ3
OGG1	TOP1
CTCFL	AP5M1
TTC19	NOP16
C5orf49	CHERP
MYT1L	ADGRA1
CAMTA2	PLEKHG6
KCNE5	HBEGF
PDE12	LCMT1
PDIA4	MASP1
KIAA1958	GDPD2
RPAP2	POTEJ
C11orf16	ZNF646
CYP1A1	ZNF235
OR2F1	ADIPOR1
KIF11	WDR46
LGALS9B	MAPK13
TMEM65	GAR1
HID1	ATP5J2-PTCD1
NT5M	YPEL1
GBP2	TMEM151B
BHLHE41	CYB5B
TSPAN10	SLC30A10
CENPC	MGMT
SMARCC2	ABHD4
DHX29	SPDEF
CD44	IMMP2L
ORM1	PFKFB2
KRT9	ZNF429
TRIM65	DTX3L
UBE2O	MMEL1
SDHA	GTDC1
PAM	DLG1
ZNF488	SPAG4
POLD4	CD7
LMO7DN	PRAMEF6
CYP11B1	CABLES2
KRT222	RFT1
SYT9	OR4C13
RRP8	ZNF266
PFKP	TSEN54
CYB561A3	AXIN2
CRK	TRPV3
TCP10L2	PMF1-BGLAP
RRBP1	DHX16
DCDC1	GREB1
NLRP4	PRAMEF17
TMEM255B	USP17L30
ZFPM1	PDCD10
IFNL2	IMPG1
MRPS23	FRMD8
COQ2	TBC1D2
MBTPS2	ARHGAP23
NUDC	NUTF2
ASMTL	ARHGAP36
ZMYND15	INTS7
CFAP52	PRH2
EPHX3	MRNIP
EIF4EBP3	MOAP1
SCNN1G	CAMLG
SIPA1L2	COQ5
ZFAND6	MVP
NOC2L	OR1S1
MSRB1	UPB1
RBM10	MYH11
TMED6	CALHM3
GREB1	ECSCR
ATP2B3	ZBED6CL
MTG2	CDX4
PPOX	COMMD8
ATP6V0D1	CTPS1
CATSPERG	LIMS4
MCM3AP	ABHD6
TEAD1	CDR1
ZKSCAN5	LEUTX
DTX3	SMIM23
OR5D13	DEGS2
NCR3LG1	NMUR1
CCDC33	UBN2
IGFN1	ANKRD10
IQGAP3	RBM25
HTR4	MAN2A2
GRWD1	TSTD1
SUPT5H	BCL7C
CFAP47	B3GAT2
ABAT	PPIAL4D
SMARCD2	VPS26B
JADE2	BET1L
ZNF569	PRKDC
DCLRE1B	IL15RA
UGT1A6	ZNF18
KLK11	C1orf54
VWC2	ATG4A
DUOXA2	PRRT2
ARRB2	WBP1L
ATM	FAM171A2
TCERG1L	PSMD14
WDR33	SPECC1
GSKIP	CSPG5
ZDBF2	KCTD10
PEMT	CTF1
STOML3	PLEKHM2
RTN4	DNER
LEMD1	GAB3
GJB3	STRA6
USP51	C1orf216
STT3B	LIMD2
MPHOSPH9	MGAT5
DNAH9	PUM3
ZNF747	ZSWIM2
BCAT2	OR2D3
FBXO6	ZNF613
HCN1	IFNK
ZDHHC16	SHPRH
KCTD18	FTSJ1
ADGRF3	HIVEP1
VN1R5	SLC44A2
RBMY1A1	LTK
ZNF680	ST6GALNAC6
SUB1	SPATA31A5
FAXC	DESI2
OR6B1	GPR82
KRT36	C1orf56
CCDC62	GJC2
TMEM201	TAF1C
TRIM29	COL5A2
HSPE1	LDHC
HBG1	COMMD1
SPHK2	RASGEF1C
AIPL1	ZNF300
FBLN7	FAM57B
TSSK2	GTF2F1
HSFY1	WDR12
FXR2	VPS54
MLX	UBTF
SAA4	MAPK4
HSH2D	HIGD1B
ECD	AP2B1
SEC14L2	ADH4
MRPL33	FAM180A
ZIK1	CXorf66
DBNDD2	SULT1B1
ZBTB20	RPS6KB1
TEX48	SELENOF
CACNG3	FTO
BRD4	ALOXE3
ARHGAP44	VPS53
OR51L1	DHX29
TCF23	DNAJC6
HOXD13	SYK
RILPL2	GALP
FIGN
TNS3
HINT2
TOP1
CLEC18B
FAM129A
PRND
SOGA1
VPS29
HOMER2
TCF15
SEC14L4
LRRN4
DYNLRB2
CPT1C
HK2
CYP2U1
SCT
PRB4
GP6
MAPKAP1
MPLKIP
KRT2
COPB2
CEP57
ZNF512B
HTR3E
HIPK1
RHOB
LONP2
CALML3
CARD11
JDP2
NIPSNAP3A
IRS2
UMAD1
CRYBA1
MIA2

## Sheet: ATMi
ATMi_Neg			ATMi_Pos
Gene	ScreenHits		Gene	ScreenHits
TSC2	4		UIMC1	4
NF2	4		BABAM1	4
PTEN	3		KLHL15	4
FANCA	3		CELF1	4
FANCB	3		BRCC3	3
PARP1	3		MRPS6	3
FANCG	3		USP24	3
FANCF	3		GPI	3
RNF168	3		MRPS23	3
FUS	3		ATM	3
FANCC	3		CUL3	3
WDR48	3		CCNC	3
VPS4A	3		ARIH1	3
BRCA1	3		UBA3	3
RHNO1	3		MTG2	3
HSP90AB1	3		IRS2	3
CHD1L	3		BABAM2	2
FANCE	2		ABRAXAS1	2
EXO1	2		VARS	2
FANCI	2		ZRSR2	2
RAD54L	2		ERCC6L2	2
FAAP24	2		SENP3	2
CENPS	2		CSTB	2
RAD18	2		WRAP53	2
FAAP100	2		ATL2	2
GDF1	2		PCNP	2
MND1	2		GOLGA6L1	2
RNASEH2C	2		ZNF816-ZNF321P	2
RMI1	2		LENG8	2
NPIPA5	2		HASPIN	2
ARMC7	2		C7orf49	2
PDS5A	2		CTU2	2
EMSY	2		PLEKHM2	2
NBN	2		HTR1D	2
CENPS-CORT	2		MRPS34	2
SEZ6L	2		RMDN2	2
TUBA1C	2		TRPV3	2
CKS2	2		CD68	2
SCT	2		RNF167	2
PAQR3	2		TIMP1	2
TTF2	2		ELOB	2
SFR1	2		TP53TG3B	2
RECQL4	2		UBE3D	2
FAAP20	2		ZFC3H1	2
SUPT20H	2		DHODH	2
CTH	2		TMEM235	2
BOD1	2		SLC17A9	2
BAZ1B	2		SLC2A13	2
METTL2B	2		CAD	2
UBC	2		XRN2	2
FANCD2	2		KIF26B	2
LIN52	2		TIMM17A	2
ZNF662	2		CYC1	2
RASAL3	2		PIGY	2
NR2F6	2		ATP6AP2	2
SLC44A3	2		AGXT2	2
USP39	2		SLC38A7	2
HIST1H2BK	2		MACF1	2
AUNIP	2		COQ5	2
ADH7	2		SLC46A1	2
SLC35B2	2		BOP1	2
HMGXB4	2		SF3B5	2
TXN	2		BCL2L12	2
RBFOX2	2		GTF3A	2
GRM2	2		AES	2
C6orf15	2		DOLPP1	2
CLPSL1	2		CSNK2B	2
NUMBL	2		CWC27	2
KRTAP21-1	2		AURKB	2
TEX30	2		MARS	2
ZFX	2		MPRIP	2
YY1AP1	2		BEX5	2
SAYSD1	2		LOC388436	2
DDIT4	2		CORO1A	2
PRPF39	2		LIMD2	2
SLC15A5	2		NME6	2
ATP5F1	2		EIF2D	2
TLR9	2		GTF2F1	2
RPS15	2		MMS19	2
COX7A2	2		SKAP1	2
RBPJ	2		CCDC144NL	2
PABPN1	2		UTP18	2
CD163L1	2		NMUR1	2
TXNRD1	2		ERBB3	2
AP4S1	2		COX10	2
HMCES	2		MAGEA2B	2
RPRM	2		HS6ST2	2
AKT1S1	2		LGALS9	2
PQLC2L	2		TSSK4	2
HIST1H2AI	2		WDR12	2
UBXN6	2		GBP6	2
DNAJC9	2		LOC79999	2
ATXN7	2		SPEF1	2
TMEM69	2		OR51Q1	2
UTP15	2		ALG11	2
EFNA1	2		DEFB105A	2
TSSK6	2		CCDC42	2
DARS	2		SLFN14	2
UBFD1	2		TMEM250	2
FOS	2		IGLON5	2
VRK2	2		SRM	2
GP1BB	2		SIPA1L3	2
OR8K3	2		FTSJ1	2
FAM96B	2		PROX1	2
SPCS2	2		SMC2	2
MGST2	2		CCT2	2
VENTX	2		FAM81B	2
CXCL1	2		MRPL22	2
ATXN2L	2		MYH6	2
RAE1	2		PDE12	2
CXADR	2		LGALS9B	2
UBXN7	2		DHX29	2
PLPP1	2		ORM1	2
CGGBP1	2		UBE2O	2
VEGFB	2		CRK	2
GON4L	2		TCP10L2	2
WASHC1	2		NOC2L	2
QRICH1	2		GREB1	2
PNPLA8	2		CFAP47	2
NACA2	2		JADE2	2
OR11H6	2		GSKIP	2
CNPY3	2		DNAH9	2
ILK	2		RBMY1A1	2
STK35	2		OR6B1	2
ABAT	2		DBNDD2	2
NUP107	2		TOP1	2
LANCL2	2		CYP2U1	2
STK25	2		NDUFS2	2
GNE	2		TAF4	2
SECISBP2L	2		VARS2	2
ADAM30	2		MRPL4	2
OR4D6	2		MARS2	2
CCDC150	2		GEMIN2	2
CLGN	2		NDUFS7	2
OR10X1	2		PODNL1	2
WWP1	2		MED12	2
CCNB1	2		MED24	2
PHGDH	2		BRE	2
EPOP	2		ZFX	2
KLK14	2		CFD	2
SNX22	2		JAK3	2
FBXO11	2		NDUFA11	2
NSMCE1	2		NUDCD3	2
ARMC10	2		MAST3	2
RIT2	2		ATP13A1	2
TSC1	2		DOHH	2
RFX7	2		GTPBP10	2
ZFP36L2	2		CPOX	2
STRA13	2		RPUSD4	2
TP53	2		PDSS1	2
FAM49B	2		TRMT6	2
STK40	2		RTN4IP1	2
TLE4	2		RPUSD3	2
SCNM1	2		SIMC1	2
ACTB	2		PET117	2
RCOR1	2		NDUFS3	2
PRDX1	2		DNM1L	2
XRCC1	2		HMBS	2
WRN	2		DDX5	2
USP1	2		ARHGEF1	2
GLCE	2		GLRX5	2
COPS6	2		NDUFB11	2
EIF4E2	2		PIN1	2
DNAL4	2		IGF2	2
RNASEH2B	2		MECR	2
ARIH2	2		COQ2	2
DCTN6	2		RIF1	2
SMG5	2		MRPL44	2
UBE2T	2		URB1	2
IMP3	2		FOXN1	2
METTL14	2		C19orf47	2
EDC4	2		PRKCQ	2
VPS13A	2
RPGRIP1L	2
RBBP8	2
AP1B1	2
ADHFE1	2
SETD1A	2
BRD9	2

## Sheet: Chk1i_neg
CHK1i_Prexasertib_A549_Neg	CHK1i_Prexasertib_H460_Neg	CHK1_LY2603618_HEK293A	CHK1_LY2603618_HEK293A
GPX4	ORAOV1	API5	RNASEH2B
OCLM	NUP160	YWHAE	YWHAE
KPNB1	BUB3	CDC23	WDR75
HSPA5	CCT6A	DLST	POLE3
NFS1	OGT	KIF23	FEN1
PRPF8	POLR2B	LONP1	PSMD11
MARS	PSMA5	LCMT1	TUBB
BCL2L1	ARMC7	CLSPN	DYNC1I2
HSPE1	POLR2L	STUB1	HDAC3
PRMT1	SACM1L	TRPT1	TPI1
TXN	TUT1	PFDN2	ENO1
U2AF1	EIF2S3	SCGB2A1	DHX33
SNRPF	PRMT1	COX6A1P2	LacZ
RNF113A	RANGAP1	ERI1	SOD1
PHB2	CNOT1	RPS19	SLC38A1
NUS1	POLD2	UBE2Q1	RPA1
TP53RK	TBC1D3B	HDAC8	POLR2I
TAF6	ABCF1	FTSJ3	CLNS1A
POLR2L	U2AF1	RBM15	TMED10
CCT4	FNTA	CCNE2	INTS5
PSMA6	SERF2	CD5	RNASEH2A
ALG2	HUS1	PIK3CD	PRIM1
EIF2S3	U2SURP	TTC4	USP37
RPL36	RNGTT	RAD54L	VMAC
VARS	FDX1L	NT5C1A	TRMT6
PSMD7	UBA2	ELL	PGLYRP4
ZNF830	RPL21	MEX3A	C1QTNF4
RPL17-C18orf32	CCT7	RPS5	UBR4
PSMB4	RPL13	LIPT2	TONSL
PCNA	WDR77	AURKB	LIN52
SMU1	KPNB1	OXSM	RNF41
SBNO1	POLE2	MLNR	STARD9
TRAPPC4	VCP	PGM2L1	PRPS2
PRPF40A	HARS	MED18	PSMC4
USP8	SEC13	SLC13A1	GUK1
CCT6A	USP7	FERMT2	GART
PSMA5	TBC1D3F	RECQL5	THRAP3
FDX1L	PEX5	ZC3H18	LAS1L
HCFC1	RPL32	COQ3	SMC4
DPAGT1	ATP6V1C1	KIN	ATHL1
TBC1D3K	RPL19	KHK	CDCA5
SF3B3	EXOSC8	ILF2	PLK4
MDM2	DNTTIP2	RTN2	PCDHA11
DCTN6	ELL	RIF1	CENPH
GVQW2	PRMT5	ZNF281	EBF4
SFPQ	GTPBP4	ANO1	UTP18
DOLK	VARS	THNSL2	ATP5O
UBA1	SRF	TMEM208	ATP5A1
SOD1	PCBP1	WDR3	CEP76
NARFL	NCAPH	FDX1L	PDCD10
POLE2	MRPS12	SLC25A1	DNAJC9
RPL13	CNOT3	LINGO4	AKAP1
UBL5	PAK2	ASF1A	DYNLT1
PYROXD1	CENPN	CENPL	LCMT1
TBC1D3F	MDM2	ATP6V0B	MED9
ZBTB8OS	GTF2A1	MVD	RBM17
LSM2	SNRPD1	USPL1	NSL1
RPS8	DDX6	EPHA8	MRPL51
PREB	CTDNEP1	MRPS28	MEX3A
RPL17	SETD1A	SYPL2	EIF6
ATP1A1	TRMT112	GPHA2	HNRNPK
POLR1C	MAK16	DGKZ	OXCT2
AGAP4	RPL7	PACSIN3	MTRR
RPL9	TAF1B	MITF	OGFOD2
PRPF19	TICRR	MSANTD2	FOLR2
CCT7	PRIM1	TAF6	NLE1
ATP6V0B	RNPC3	PDE4DIP	ADAM17
SNRPD3	NUDC	KALRN	DNM2
VPS25	MYC	SNAPC4	FAR1
CHMP6	NSA2	EIF3H	LEO1
EIF5	SF3B1	CCDC130	DAPP1
GPN2	XRCC6	EHBP1L1	RCL1
HSPD1	N6AMT1	OGDH	TOPBP1
EIF2S1	SAP18	EML3	STAC3
RRM1	COX7B	MYO7A	OPA1
RPL10	RAD21	NOP56	TLR6
GOLGA6L10	PYROXD1	ZSCAN10	ZNF184
CCT2	HNRNPU	ZNF548	TAF7
NBPF15	RRM1	DCUN1D5	CTBP2
INTS6	RPL35A	C16orf72	RMI1
SNRPG	GVQW2	MEF2B	GINS3
RPS15	NIPBL	CNIH2	C7orf26
ABCF1	SOD1	ALDH8A1	PAFAH1B1
POLR3B	PCBP2	IPO9	ING1
SF3A1	AARS	RPL35	SFXN3
POLR3H	PIK3R4	HEXDC	CTDNEP1
RPS26	RNPS1	RNF126	CBFA2T2
PPP4C	MED26	XRCC5	NADK
TBC1D3L	RPS18	THRAP3	EMC7
SRPRA	RPS27A	IRGQ	INCENP
FIP1L1	RPS3A	MRPS10	DUSP4
POLR3A	RPS11	RBX1	MPV17L2
RPS20	HIST2H4B	LSM10	EXOC7
DDX46	RPL3	RPIA	NDC80
RBM8A	ELP6	SUV420H1	ZBTB18
MEPCE	SNAPC2	MKS1	ARHGEF33
RABGGTA	RPL17-C18orf32	DHRS11	PMPCA
NDC80	GPN1	PSMD4	DAZAP1
GTPBP4	ZPR1	PACS1	KIF11
SEC61A1	TRAPPC11	NAA40	BLM
RPS25	UBE2Q2L	CDK7	CNOT3
RAN	DPH3	EFNB3	USP7
RPA3	MED31	GRM5	ABCC2
PSMD3	GOLGA6L1	C1orf56	EIF5
PRIM1	CHMP6	CTR9	GOLGA3
NUDT21	PPA2	TBCD	WEE1
METAP2	RBSN	PPP2CA	HTATSF1
POLR2C	CCT5	IGHMBP2	ELP4
HIST1H2AI	TCP1	NAB2	TIMM8A
EIF2B5	RPS9	CEND1	DYRK1A
GGPS1	DPAGT1	MOB4	C21orf33
TARS	PPP2R2A	PARN	OR1D5
TAF1	CAPZA2	FFAR2	CSTF1
RRM2	ANKRD20A1	RPL14	EIF2B5
EIF2S2	MRPS22	TBL3	LAGE3
TCP1	FAU	FRMD3	UBN1
XAB2	NPM1	AHNAK	PPP2R1A
SPDYE2B	CPSF2	VARS2	TXNDC8
RPS24	PTPA	PTCH2	SETD1A
CENPU	CNKSR3	RNASEH2A	DNAJA3
CSE1L	DHX38	PRR9	DRG1
RPS19	DDX52	RGS16	COPS8
DDX23	INTS4	C19orf60	LSG1
SRSF3	TRMT5	OR5J2	ARHGAP29
NARS	CENPM	MPRIP	CRNKL1
IPO13	FBL	GTPBP1	ZNF232
USP7	MRPL30	FAM180B	NUB1
MIS18BP1	LSM5	CD82	MFAP1
RPS18	CLP1	TOMM20L	DNTTIP2
CDIPT	NOL7	TPST2	RPS19
TBC1D3D	TAF2	SAP30BP	PIP5K1A
CARS	MRPS14	COPE	TNIP3
PSMC4	RBM19	KCNA3	CDHR5
SUPT5H	MED23	HGS	UROD
PFDN2	TRAPPC8	IRS1	FBXO31
HARS	RRM2	FANCA	PZP
KARS	RPL5	SCNM1	CYLD
EEF1A1	PCNA	C2CD4D	HELB
NBPF11	PMPCB	OR4C3	FAAH
SF3B5	TARDBP	CC2D1B	MGEA5
U2SURP	NUBP1	ORAOV1	ADAT3
MAK16	CENPO	TSEN54	DLGAP5
NXF1	RPS6	ATP6AP2	ZNRF4
ISY1	COPS5	ADORA1	PSMA3
SRP14	RPP21	POLE3	MPC2
UPF1	RABGGTB	ALS2CR12	ATP5H
PSMB1	ZNF367	PTDSS2	SEC24A
POLR2A	RGPD1	DAD1	LAMP1
SNRPD1	RPUSD4	RTTN	TPT1
POLR2B	MRPL11	PNPLA3	AP2S1
MED11	SAE1	GGA1	SYNCRIP
RPL8	DDX47	SKA2	GPR78
SF3B2	COPS4	TTC9C	SAP130
WDR77	PPP1R8	SSU72	SENP1
DDX21	RPL4	ACHE	TUBD1
GPN1	ZBTB8OS	PPP2R5B	BTBD11
POLR3K	POMZP3	RASIP1	EXTL1
AARS	INO80	BARD1	PPP2R4
RPL27	CDK1	EFNA2	MRPL16
EXOSC9	GINS3	MRPS12	CHTF8
RPS10	WDR70	C11orf89	ARMC7
ZPR1	FECH	CDK2AP2	KCNJ3
INTS4	BANP	GRK6	FIGNL1
AKIRIN2	PSMD7	TBCB	LGALS3BP
PSMA3	RRN3	RPL18	DDX10
CTDP1	HSPA9	THYN1	GRAMD1B
YARS	RPS27	NELFB	N4BP3
SKIV2L2	NDUFB7	PSMC3	LIN7A
CDC37	RPS24	HSD17B12	SERPINA5
RPS3A	MMS22L	NEDD1	USF2
CCNC	NDUFS5	IWS1	ARHGAP12
DDX42	KIN	TMEM86A	ALKBH8
TBC1D3I	FIP1L1	POLE4	LELP1
SPC25	PMVK	PADI4	MPPED1
PHAX	TIMELESS	STK40	IKBKAP
ZNF626	RTCB	IFI30	PTGDR2
DARS	INTS13	MSR1	FAM178A
ENPP5	CDC45	PHYHIP	PPP2CA
PSMA7	MEPCE	TNFRSF21	NIF3L1
PRMT5	PRPF19	XIRP1	CCDC147
RRN3	SRPRA	GANAB	DDX3X
CHAF1A	RBM25	INTS5	RPRD1B
OGT	USP39	HIST1H1E	PTPN3
EIF2B3	RAP1B	TUBGCP3	TMEM245
SRF	POLG2	ZNF655	MGAT2
SF3B1	PDPK1	PRPF19	MRPL39
RAB9B	ENPP5	CEBPZ	ATM
ATP6AP1	NPIPA8	HSD11B1L	MRRF
PPP1R11	CFDP1	CENPH	HARS2
DDX20	RPA3	CLEC3B	C1QBP
ORAOV1	RPS20	EFNA5	RNASE9
RPL35	TAF6	EIF2B3	CALHM2
TRAPPC11	SULT1A4	RLF	EEF1G
URI1	SRSF3	CLCA1	SCYL2
POLR2K	PRC1	EIF1AD	TUFM
NUP155	TSR1	OR5AP2	STAU2
RUVBL1	SUZ12	HSPA6	B4GALT3
ZNHIT2	GFM1	MRPS30	TMEM74B
POLD3	ERCC2	ERCC6L	ERH
DHX15	SSRP1	CNTNAP1	TMEM204
FNTA	RAD1	KPNB1	CALHM1
RPS9	HMGCS1	NRIP3	DSCC1
COPA	SF3B5	PEBP1	DCTD
RPL34	SPOUT1	CYBRD1	CHD4
LARS	POLD1	PDCD5	RPAP1
SRR	DCAF13	LSM7	POLE4
ZNF431	PHB2	RTN3	GNL2
TPH1	TUBGCP4	TMEM67	ITPRIPL2
PPIAL4D	GTF3C4	PRDX3	PCF11
VCP	TARS2	LSM11	RNMT
MEIOC	RPL37	GPR31	ATP6V0C
POLR2H	HSPD1	OR4C13	COG1
DAD1	POP1	ATRIP	MRAP2
DNTTIP2	GRPEL1	KIAA1614	SETX
CFLAR	DDX5	OLFML3	SRD5A1
SNRPD2	NGDN	IQGAP3	MRPL45
MAGOHB	SRP14	ZNF205	COMP
RPL14	ELOF1	SSR3	TPST1
USP17L22	LOC101928093	TEX33	HTR3D
STRAP	SNRPF	DNA2	NAA20
KIAA1429	EEF1A1	C11orf68	MYH1
RPL21	MRPL3	CTDP1	RFT1
PSMG3	KIAA1429	SCYL1	CNGA3
DGCR14	HINFP	INO80D	PEX11G
GTF2E2	PDS5A	ACTR1A	ARAP1
POLD2	GTF2B	NSUN4	ARFIP2
SF1	MED8	TERT	RRM2
RPN2	BIRC6	PSMG2	DOCK1
DNAJB14	DNAJC8	ZNF574	C16orf58
RPN1	MRPS21	FOLR2	FOXL1
FFAR2	PLK1	ALDH3B2	C16orf96
ATAD1	POLE3	NSMCE2	SRP14
DBX1	TUFM	PITPNM1	ATR
SNRPE	BTF3L4	UBE3D	FAM96B
ECD	ANKRD20A3	NPAS4	ZBTB48
RPL10A	COG3	TNIP1	DGCR2
USP17L11	HMGCR	INPPL1	H2AFY2
SPATA5	PRPF6	DNMT3A	TEX22
COPE	SNRPD3	SRSF3	UMPS
HMGCS1	RRP9	GPBP1L1	MMRN2
ZNF407	EAF1	RBBP8	TRAPPC2L
POLR1A	NDC80	DOK1	LIAS
PPIL2	RBBP4	KDM3B	SETD2
GRPEL1	BRAP	TTI1	CYP21A2
CHERP	CPSF4	KLC2	LDHD
C21orf59	RPL30	NIT1	LYG1
RANGAP1	GNL2	CNIH1	TRMT61A
CHEK1	LUC7L3	ZNF395	CKS2
RNPC3	AATF	VTI1B	URI1
SENP6	NOP16	AC007431.1	NHLRC2
TTC27	NOP58	TBC1D10A	NTNG1
EIF3A	COPS6	VPS37D	KLHDC7A
ELAVL1	COPS3	NCF2	SART3
PRIM2	PRPF31	BTBD10	FGFR1OP
PSMD14	NMD3	MRPL36	ASCC2
MALT1	ASCC3	VAV3	PKP2
SACM1L	PFDN6	IER5	CENPC
CDC5L	MED7	E4F1	ELP6
NAPA	POLR3H	ECHDC2	HAUS3
TBC1D3C	SBDS	ITFG2	C10orf11
FCER1A	POM121	PSAT1	TMX2
KAT8	RPL26	SPHKAP	P2RY1
SAP30BP	CDCA8	POLR1E	HMGCR
KIF11	SDAD1	SETD1A	TRPT1
PSMB5	ADAP2	MRGPRX2	CDK10
GLE1	TRAIP	SPI1	TBX4
USPL1	KRT25	P2RY2	C3orf17
CHMP4B	UTP3	EXOSC5	ELOVL5
DDX50	SKA2	MUT	MCRS1
SYNE2	MCM2	C1orf85	TMSB10
MCM5	ECT2	KCNQ4	POLK
INTS10	DCTN6	GGPS1	FRMD5
RBM25	YARS	N6AMT1	C17orf96
PRDX1	MAEA	STK31	SDC4
ETF1	NR2C2AP	C7orf26	ACBD7
GOLGA6L1	PUM1	CCDC115	DDB1
EXOC1	UQCR10	BHLHA15	BLOC1S3
POTEG	DDX55	GDPD5	PELO
RNGTT	PPIL4	KIF11	SOD2
XPO1	MCM7	PIWIL3	MGST3
ALG11	RNF19A	GAL3ST3	DCP1B
SF3B4	POLR2D	IFI16	LRRN4
HIST1H1C	PSMC4	ZNF75D	DDX39B
CWC22	MED6	C19orf40	PDE4D
CDC123	DDOST	DDA1	FAM180B
RPAP1	RPL10A	N6AMT2	RCC2
NUP35	RBBP7	USP37	CTRB2
RPS13	SNRNP35	PLEKHM2	CHMP6
QARS	METAP2	SPAG5	ERMP1
RPL5	NDUFS1	BCAM	KLHL41
PPP1R7	TBC1D3I	KIAA0040	ZNRD1
RPS12	URI1	VHL	IPO11
GFER	RPL18A	NAE1	C7orf62
ARMC7	POLQ	WIPI1	CLCA4
EIF3D	CENPK	ESRRA	SLC41A2
GINS2	EIF3B	ATP6V1B2	SLC16A1
DHX8	NAA10	CDK10	EMP3
PSMC6	RPN1	SZRD1	FAM102A
ELOB	RPP14	ANKRA2	ZNF398
NUP58	CKS1B	BAP1	OR6S1
NEK2	RPL34	ACP6	LMTK2
TLN1	RBFOX2	DPY30	SPAG1
RPSA	NBPF11	RBM14	TMEM74
EIF2B4	RPF1	EIF4EBP2	DPH6
SEM1	SPDL1	FAU	PTPRM
RPL30	METAP1	SRF	WDR45B
SSRP1	MRPL28	A1CF	HDGF
IPO11	MRPS7	MTNR1B	EIF3D
CRNKL1	PGD	ELP3	BANP
LOC100144595	VMA21	SDE2	UCHL3
RPL11	VPS36	MCM4	KLF16
PHF5A	CDIPT	VENTX	MED18
GPR89B	YWHAE	KPNA2	EML1
BYSL	YKT6	MARK2	GKAP1
SLBP	ATP1A1	TENM4	PCDH9
HIST2H4B	CCNH	NUDT8	CSTL1
PAK1IP1	DHPS	ATR	HIC1
C2orf15	TRAPPC5	PARS2	FMO2
SMAD3	NFS1	BRF1	ACOXL
PSMB3	MALSU1	CEMP1	SNAPC4
POLA2	TIMM10	ERCC5	CRYAB
EFL1	HIST2H3C	ASRGL1	TAOK1
PLD3	RPL35	KANK4	LRRN4CL
G2E3	EIF6	DTYMK	PALB2
RPL31	ATP6V0C	MAGEA11	OR5AR1
ABI3BP	MRPL40	ADPRHL2	SSBP4
BLOC1S2	NOP56	ADAMTSL4-AS1	COL8A2
ZNF638	HNRNPC	MEN1	CHCHD4
HNRNPC	ELOB	ADSS	HOXA10
IARS2	MOGS	FAM109B	SPAG9
FUBP1	MRPL38	SMIM18	KIF5B
TICRR	LSM7	POLR1A	AURKB
ITGAV	FDXR	DPP9	ISCA2
PSMC2	CAPN1	OXTR	SLC38A2
ANKRD20A1	TIPRL	FBL	TECTA
CFAP46	CDK10	42802	GEMIN4
RPS27A	GTF2E2	IGF2	BSN
KBTBD2	SEPHS1	NLE1	BPI
PPP2R2A	AK6	PLK4	LIPT2
GTF2B	RRP15	ELP4	POLR2G
CDC7	PSMG3	NADSYN1	CHEK1
INTS7	MED30	CERS6	FUT8
RPL15	PGAM1	AQP10	ACVR1C
PRPF38A	LONP1	STRN	PPP2R5D
NBPF10	USP37	PDIA6	ADC
PSMG4	UBA3	MRPL37	MMGT1
TMSB10	FTSJ3	FUT6	CMPK1
CLTC	DDX24	ZC3H3	OR6K6
TXNRD1	RPL10	OXGR1	ZC3HC1
NUP214	CDC20	IGFBP4	COLCA2
PSMD11	NUP35	ANAPC2	PFN1
PSMD6	RSL24D1	PPM1H	GP2
WDR82	ADSL	SEC61G	CLIC1
PSTK	BTF3	ABCC8	ACVR1B
VPS13D	RBM8A	PCSK7	UCN2
RFC3	CENPW	RRP36	SGIP1
RPTOR	FOXRED1	FAM118B	SHMT2
SARS	ATP5H	SP3	PDSS2
ANP32D	PARG	TAF6L	IYD
NUP107	RPL7A	CALR	NEIL1
RSBN1L	DOHH	C1QTNF5	PARPBP
FBXL4	ALG2	VHLL	AGPAT4
RPS27	DNA2	UBE2E3	JMJD6
RPS10-NUDT3	POLR1C	NOL11	PUF60
COPZ1	CCDC84	NCAPD2	PSPC1
NETO2	NDUFA6	KIF18A	PA2G4
INTS8	KIF14	ALX3	NUDT2
NOP58	POT1	MBD3	CITED1
POLR2F	COX17	ZSCAN2	SAMM50
NBPF9	TIPIN	ORC3	MAGOH
NCBP2	CHEK1	CYB561D1	SFTPB
LSM6	TELO2	SLC8A2	GRM4
C7orf26	BCAS2	SLC25A43	PRKRIP1
TOPBP1	USP8	IPO13	POU2F1
DDX10	FBXW12	ARID4A	C6orf226
HNRNPCL3	TXN	SPC25	XCR1
OR5H6	TUBG1	GTF2H1	DDX28
POLR2I	METTL16	TEAD1	ARHGAP33
SPC24	DBR1	CPQ	CPSF1
C12orf45	CCDC130	RAB13	NUP98
RPL19	METTL3	RCC1	PDE6G
PSMA4	CHD4	FBXL16	LGR5
SLC38A6	NXF1	MARVELD2	MLX
APELA	DCTD	DSCC1	FAM73A
SEH1L	UBA52	TRERF1	ALAS2
MED31	BRF2	AHCTF1	SQSTM1
TIMM9	ACTR10	SLC43A2	CCDC79
GBF1	RPL11	APOOL	SCFD1
RPLP0	RRP7A	MGRN1	MANF
USO1	TBC1D3K	CCBL2	PCDHGA6
RPS11	NPIPA5	GTF2B	GPT
ZBTB11	FAM96B	GNG8	SHC3
RPS15A	FANCE	SPCS2
MED7	SOD2	PSMD6
RUVBL2	TYMS	KHDC1
CENPM	CDCA5	SERGEF
ABCE1	TFPT	LPXN
FAM72A	AQR	SLC11A1
SMN1	CDC40	CRY2
BTF3L4	FARSB	EBNA1BP2
ZNF573	NKTR	ALDH4A1
CHD4	RPL8	GBP5
DUT	NUP98	CHMP4A
HNRNPK	RPS13	SLC50A1
SEC24A	ERC2	KLHL30
ALYREF	DYNLRB1	OS9
CRCP	POLG	TOMM22
EBAG9	TTC21B	SLAMF9
FAM111B	TMEM30A	SEPSECS
HELQ	EIF3I	TRABD2A
IFNA8	ELAC2	OXER1
FAM102B	COASY	PHF5A
ACTR5	PPP4R2	DENND3
NUP160	KPNA2	PRPF31
USP17L28	NDUFB4	GET4
GPKOW	PRPF40A	WDR18
NUBP1	NOL11	PLA2R1
THAP12	IMP4	APC2
BUB1	BUD13	NOVA2
TAF2	POLRMT	LINC00632
WSB1	NSL1	INTS2
RPL23A	SMYD3	CDC37
VPS36	PLRG1	NCBP1
GPR89A	HNRNPCL4	PRRC2B
ANKRD28	NUP58	KCTD5
SAP18	DICER1	TYK2
SUZ12	DNM2	DDX49
INTS11	DDB1	MUL1
RNF122	TRUB2	OR9I1
PSMB7	MRPL4	VGLL2
RPS17	COX4I1	PROB1
STXBP3	PPIAL4D	UTP14A
NCBP1	SKP1	CCDC71
PRKAA2	PIH1D1	PHACTR4
RFC1	NELFCD	TCTEX1D2
CT45A9	EIF3CL	N4BP3
RPL38	PARPBP	FCN3
COPS6	DEK	ESCO2
CSTF3	CEBPZ	IRS2
ADAM22	PABPC1	ILF3
RIC8B	DTYMK	MAN2B1
PPP1R10	FARSA	TMEM150B
SNU13	PRIM2	CARNS1
TBC1D3E	MRPS18A	RHOG
SUPT16H	COA7	OR9G1
IARS	POLR3D	GCC1
SETD1A	NCAPG2	CASQ2
PRPF4B	DDX18	FBXO25
TIGIT	DTL	BRSK2
SYCP1	IPO13	UBQLN4
RMND1	RPL6	FKBP1C
TBC1D3H	TBL3	ARMC7
RPL36AL	DDX42	CENPI
GTF2H2	RPP30	ZNF500
RPL7	ANAPC2	WDR5
NADK2	CEP97	CD44
ITGAL	POLR2F	ZNHIT2
CLSPN	ATP6V1B2	GOSR2
ZNF181	SPDYE2	ACTR5
INTS1	DKC1	METAP1
TOP2A	TIAL1	DDX26B
MAT2A	THG1L	DR1
ZRANB2	C14orf80	C17orf50
ITGB5	UQCRFS1	TDRD10
GPR182	VPS16	POP5
RPS4X	PHAX	OR5D13
NPIPA2	LSM8	SSR2
C19orf54	TARS	CTDNEP1
EMC3	PDCD2	GPX5
PMPCB	MYH9	SLC22A11
YKT6	SPATA5L1	SLC6A9
TSPAN5	OR5AS1	OR4A47
EXOC5	TSR2	ARHGAP30
ASH2L	ABCB1	NFKBIB
TTC9C	RPS19	PLEKHM1
VPS28	HSCB	PITPNA
ECT2	EIF4A3	C3orf38
DPH6	CLUAP1	HSPB6
TXNL4B	DDX21	MXRA7
HYOU1	HSPE1	SUGP1
SKP1	EIF3C	SEC16A
ARFRP1	VEZT	ZNF600
WASHC5	C12orf45	ITGA10
CDC20	SIX6	PNMA3
MYH15	GAPDH	TAS1R2
PPA2	PES1	MTMR8
EEF2	SEPSECS	TOP1
ELOA	TOB1	FAM96B
CFL2	LMNB1	PPM1N
LRRD1	POLR2K	SLC25A48
BUD13	PAK1IP1	SOD2
KDM2A	FNTB	LAMTOR1
C2orf68	INTS10	FANCF
SPTSSA	SRP54	EMC2
IGBP1	PARS2	TNFRSF8
CTDSP2	AURKAIP1	RHOD
RPL27A	ATR	SYT7
CETN2	PGM2L1	ANAPC15
SMN2	NR1D2	BTLA
CDADC1	SAMM50	LAX1
XRN1	NUP188	ZNF207
NFKBIB	KIF4A	MCL1
PPIL4	TUBGCP3	COL4A2
USP39	GCN1	FIGF
PSMA2	ADAM22	C11orf86
DDX47	PSMD14	MYBBP1A
RHOB	OPA1	CR1
PPTC7	UPK3BL	CSTF1
UBR4	RPS17	MED20
SUPT6H	UMPS	PPARA
KDM5C	NCBP1	PSMC5
NUP93	WEE1	CD164L2
POLA1	UTP20	BARX1
SYS1	NPIPA2	GLIS2
SUPT4H1	PTP4A1	NNT
NBPF20	KIF11	EID2
FAM219A	SFR1	HCN2
FBXO4	RPS10-NUDT3	EVI5
EIF3I	YTHDC1	SRRT
RPS29	NARFL	PLK2
SLC35D2	EPG5	KLHDC7B
ZNF367	UTP4	CHI3L2
CTR9	RPAIN	C8orf58
ADAM18	WDR75	COA6
FARSA	MRPS35	NOTUM
CDS2	DROSHA	HMGCS2
FTSJ3	HIST2H2BF	SOCS1
POLR2D	CHURC1-FNTB	CEL
NSF	DIEXF	RBM15B
SF3A2	SMC3	SCGB2A2
C12orf4	ZRANB2	SSH3
DHRS7C	HNRNPCL2	OR5B3
LST1	PPP1R35	OXCT2
CUL2	CSN1S1	XPR1
ISY1-RAB43	LSM4	TUT1
TRPC5OS	BCCIP	QPCT
BTBD1	ERAL1	SEC13
MAP3K2	RNF113A	WDR12
NFYB	PPIL2	PER2
RBM10	WDR82	ATG16L2
SSBP3	AMY1C	OR10Q1
RABGGTB	TBCE	ZC3H13
TOR1AIP2	EXOSC4	BRD4
ANGPTL5	PAFAH1B1	UBE2V2
BRF1	HIST2H3D	PC
SRSF2	SKIV2L2	ABT1
YTHDC1	HSPA4	IDI1
TUBGCP2	IGBP1	CD3G
MCM2	NDUFB8	SLC39A11
DUSP11	RPL26L1	GOLPH3L
TEKT2	IDNK	PPIP5K2
FAM200B	PNPT1	SF3A1
KLRC4-KLRK1	CHAF1B	PANK4
COG4	NEDD1	ARHGEF4
TIMM10	THAP11	IL32
PFDN6	DFNB59	RMI2
LRRC37A	NFE2L2	ACY3
SHOC2	FCER1A	SLC22A18AS
POLR1D	CIAO1	ATAT1
LSM8	CARS	CITED2
CCS	KANSL3	TOLLIP
LTBP1	ZNF781	HNRNPA0
EIF2B2	DDX10	DDAH1
EPSTI1	APEX1	HCFC1R1
REEP4	KLHDC10	BMPR1A
SLC6A9	NDUFAB1	NPC1
INO80	SART3	PPWD1
SLC38A9	GTF2A2	SOX17
GARS	EIF3A	ABCC10
MCM4	LARP1	NUDCD1
DNAJC17	NUF2	EXO5
AGO3	EIF2B4	POC5
SIN3A	MED15	ODF3
USP17L26	ATP5B	TRIM44
MED14	CLOCK	SELT
FAM228B	MRPS34	ZKSCAN7
CNOT10	TLN1	RAD9B
RPL3	IARS2	PHF21A
LMAN1L	USP17L12	MRVI1
NUP88	MED13	UBE2A
EAF1	NOL9	C14orf93
SPATA31A6	RPA1	GPX7
RPL37	EEF2	LHFP
PISD	TIMM9	SDHA
TTC23L	NUS1	RGL3
NELFA	MIS12	ATP6V0C
RBBP5	EIF2B3	EIF3A
NUP98	KTI12	PKMYT1
TBC1D3B	DLG1	ANKRD45
DLGAP5	PHF5A	DGAT2
CCT5	OR4F29	CCNE1
ARCN1	CNEP1R1	KCNK1
HIST2H2AA4	CDC42	C11orf48
IK	GOLGA6L4	TALDO1
THOC3	TACC1	RC3H1
HIST1H4J	BCL2L2-PABPN1	RPTOR
HIST2H2BF	LRRC37A	TNNI3
PPIAL4F	EXOC3	TNFAIP6
ASF1A	POLR2G	NAGS
PAF1	UBR4	PRIM1
CDCA8	EDARADD	C17orf98
CYP24A1	NOL12	XAB2
PTPN23	MED14	LHX8
LGSN	RBM22	FAM89B
NPIPA5	PPP1R7	LURAP1
SNF8	EXOSC2	LRRC8C
BUB3	EMC6	ZBTB8B
RFC5	DLD	METRN
LONP1	CNOT7	GSC2
P2RY6	VPS25	DPH2
CPA1	ACTR1A	CCNF
ACSBG1	NCAPD3	MAP3K11
SEC16A	RHEB	DBX1
DTYMK	SEM1	C19orf55
EIF3CL	IMP3	PABPN1
PRH2	DTX2	ZNF140
INTS9	RPL27	KPNA4
FANCI	INTS11	S100A5
RGPD5	UBE2H	RBM18
NPAT	EFL1	CDYL
NACA	UBB	MEAF6
SRSF11	PHB	HFE2
PRKRA	SEH1L	C17orf62
MCM7	POLR2C	COL22A1
PRELID1	EIF4ENIF1	LTV1
PSG9	SPDYE2B	C7orf55-LUC7L2
YAE1D1	SMN1	TRUB2
PNN	RPS8	ARHGAP31
CDC16	UBL5	CABIN1
TSR2	NEK2	CARD9
TCTN1	DLST	ACP2
PIK3R4	NOP2	SRSF11
ZNF165	WDR31	NCAPH
CBWD5	ELP3	MAPKAPK2
OR11H2	NELFB	ENTPD2
KANSL1L	PPP1R10	BRAT1
DKK1	C18orf21	IPO5
ALG1L2	CHCHD4	MUC16
GRAMD1C	ORC6	KIF13A
PLEKHA3	ANKRD20A2	APOC3
NLE1	RSL1D1	P4HA3
HMGB1	DIRC2	RDH10
BCL2L2-PABPN1	RECQL4	FOXO3
NPVF	RPL31	GRIN3B
PAK1	EXOC2	PPFIA1
RPS6KA4	PISD	MATN3
ATAD5	EFTUD2	PIH1D1
PKN2	FAM200B	BPTF
SERPINB13	PSMA6	RFC4
RPLP1	MRPL45	OPA3
MED25	POLR2I	KCNK7
ATXN10	LAS1L	MCPH1
STT3B	CDK12	PLG
CEBPG	USO1	EIF1AX
GPR171	FAM103A1	THEM4
RHOF	ATP13A1	MRPL40
GUK1	TEX10	ARPC1B
MED13	NDUFB3	OR6K3
NFE2L2	RAD9A	FAM200A
RPL6	ZNF436	SHE
ACAD10	ABCB7	SOCS3
PSMC3	ZNF207	KPNA1
IER3IP1	IKBKAP	EXOSC10
FAM72C	RPS3	STK10
OR11H1	CDC27	TPP1
TIMM29	CRCP	ZC3H15
GOLGA6A	CRLF2	OR2Y1
MYO5A	PCM1	ZFP92
LMTK3	ZBTB17	C6orf195
PUS10	RPL27A	OR52D1
TSG101	MRPL41	GAL
EXOC3	CSNK2B	CD247
ZDHHC3	MCM6	SATB2
FBXO11	ZFP69	ELOVL1
NIPA2	CCDC174	HES3
CDC27	RAN	C1orf172
SLC16A6	URB1	BEST1
TTC21B	B3GNT2	FLYWCH1
NODAL	CSE1L	MYO1G
ORC3	RHOA	FGL2
RECQL	DCTN2	SEH1L
EFEMP1	GLUD1	CLNS1A
CHD8	TSC22D2	PSMD1
CNTN4	ATP5J	TYR
ZNF417	DIS3	ACSF2
PCDHA13	RPS10	SPAG7
HSPA9	LSG1	AARS2
GTF3C3	RPS5	CXorf36
NOL8	NAPA	DENR
BTBD8	MYDGF	SP140
ANAPC1	TFAP4	ADCK5
CNOT1	RPLP0	SLC25A38
ANKRD20A4	E4F1	NACC2
VEZT	OR8S1	PAAF1
TGFBR2	UROD	RAP1A
ZNF844	ZC3H8	DEK
RAP1B	RPL9	ATXN7L2
TRMT112	NAA25	C17orf70
GREM1	PRPF8	HORMAD1
DRICH1	POLR2H	ZNF599
TAF8	SNRPE	PAPL
ATP5H	KAT8	SLC22A3
PSMD4	MBD3L5	PRUNE
CCDC114	RUVBL1	YEATS2
DHPS	PMF1-BGLAP	PTGER3
TAS2R10	NAT10	SOBP
UBL4A	CFAP20	PDZK1
CFAP77	SLITRK3	CHSY3
POLR3E	PLEKHA3	GPR113
STX8	SNRPD2	USP3
ZNF530	PPIE	FERMT3
ANO4	PRELID1	NPTX2
NUP205	FOXD4L4	WDR47
GPATCH2	ALG13	GGT5
VOPP1	PPP2R1A	ARMC9
PDCD7	KLF3	CSF3R
FRG2B	SH3GLB2	IGSF3
PAFAH1B1	ZNF117	RCN2
ETFA	POP5	RBM4
SLC39A7	LYST	UBA1
DNAJC9	PSMD8	CCT8
PIK3C2A	CHL1	CD151
FSTL5	PET100	XRCC1
RGS12	ORC1	EED
ZNF28	EMC2	PAK4
ITPKC	RPE	C22orf15
THOC2	PTPN23	LUZP2
PPP1R8	NUP85	SLC5A10
POLQ	MYL9	DXO
IL21	IARS	MOGAT3
PRPF6	RPS23	PTPRF
PLK1	ANAPC13	C9orf171
CYP2S1	SRBD1	OMP
DNMT1	RFC5	ADAMTS4
TRUB2	IL18	MOV10
RBM14-RBM4	SNRPC	TTF2
CNOT2	RPAP3	ZBTB7B
SESN3	XPO1	RAB9B
SRP54	WDR81	ATHL1
PMPCA	RAB11A	UBE2O
TM2D2	INTS2	EMC4
NDUFB8	NHEJ1	STAB1
RTF1	BRF1	MTA2
MFSD11	PRDX1	CPOX
TMEM91	KLRC4-KLRK1	POLR2H
RBP3	PNKP	NCOA6
NCF1	HGD	KDELR1
GPR87	NUP155	MCM2
DFNB59	SUSD4	CXCL16
RPS6	ANAPC11	NOL3
SERF2	POLR1E	B3GALT4
THG1L	SEC61B	ANO3
BCCIP	ARHGAP29	AARD
PAQR3	LARS	POLR2G
TIMM44	WSB1	RPE
ITGA1	MARS2	AGBL4
UNC5CL	CYCS	GPC2
TRAPPC2	NCAPH2	C1orf21
PPP6R3	C22orf31	WRNIP1
SMC6	SLC30A9	C19orf71
SLC25A28	PIGX	ZNF546
ZNHIT6	CKS2	APOA1
CTNNAL1	NDUFB11	ABHD8
PPP6C	ZBTB32	KIAA1549L
ARHGEF26	SNF8	ING5
CTDSPL2	PMPCA	MS4A10
GOLGA8O	ARMCX5	FKBP2
ATP6V1A	TRAPPC4	FOXL2
BCAS2	SBNO1	SIRT6
DDOST	RINT1	SV2A
ARL6	DPH1	EMILIN3
EIF3G	GMPPB	ANKMY1
NUTF2	CLTC	CHMP2B
TRIAP1	UFSP2	HOMER3
GOLGA7	CLNS1A	GCM1
ELOVL6	ATP6V1D	SCRT1
OR6C68	EIF2B5	ZHX3
PSMD12	CGB3	METTL10
SRGAP2	FBXL5	ANAPC11
AGPAT4	AURKB	UBAP2L
CDC40	HELQ	MCM5
ALG14	QRSL1	ARFIP2
RBM39	PPME1	LAS1L
ARNTL2	GOSR2	PLEKHG5
DDX1	SPATA31A6	ZMYM2
GTF2E1	ACAD9	TMEM79
TTI2	SENP6	MND1
KMT2A	PCDHB8	TRMT1L
CIB4	CTAGE6	MMP26
TSPYL2	NSRP1	NUDT22
GPAA1	RPS15	KDSR
NCAPG2	SMC6	BARHL2
SPDYE2	CDC73	HYPK
ITPR2	EVX1	EEF1G
C6orf106	CCT2	SORBS3
RWDD4	DHX8	DPYD
GOLGA8K	CC2D2B	POLR3A
OR4C12	FAM160B1	MMACHC
IDNK	KCNE2	SH3BGRL
NBPF8	OR4D10	HEY1
C16orf87	NCBP2	ETV3L
SNRNP48	PRPF38A	ZMYND11
ANXA9	C15orf57	SIGLECL1
SLC2A7	CFL2	ZFP91
ST7	TAF6L	OR4D6
FBXW12	ATP2A2	ARRB2
ELMOD3	ATRIP	ASB9
ZFP69	THRAP3	MYH9
DDX59	ACACA	MBD1
USP17L15	NARS	MROH7
CAPZA2	TP53INP1	CD8B
GNAI1	RRP1	POLA2
FHAD1	CNOT6L	CCDC81
ZNF641	SNRNP70	BSCL2
FBXO28	GNPDA1	POLR2I
OR2B6	VTN	AGT
EIF3C	PRKDC	KIAA1009
NTAN1	POLR1A	FGF3
SC5D	SPATA20	PPIB
POGK	GINS4	RDH12
TOMM70	ALG11	CENPW
TFAP2A	INO80C	LILRA1
DRAM2	LIPT1	ZBTB37
FBXW7	NOX4	RAPSN
RPA1	EWSR1	PLB1
POU5F1B	CDC16	ZNF677
CD53	SUPT7L	STX3
CCDC144A	GNL3	ROBO4
FAM91A1	PUF60	DEF8
DIS3L	MARS	TSHB
MBLAC2	SLC25A3	GORASP2
KRT2	ERI1	TMEM210
KRTAP4-6	ATP5C1	MTF1
PGGT1B	TTK	NAV1
LRRC49	LRRC71	FAM107A
C3orf35	CDC6	USP24
RPP21	WWP1	VGF
SDAD1	2020-03-04	FH
MAP2K4	CTC1	INPP5A
COCH	TAF5L	SH3GLB1
VPS41	INTS3	HORMAD2
ANKRD20A2	FAM189B	CDRT15
ENTPD7	BST1	TRNP1
NBPF14	RRS1	SNRPA
LGALS3BP	ALG12	C14orf183
CDC6	EEF1AKMT1	PRAM1
FAM208A	PCDH11X	USE1
IL9	ATP5SL	TMEM217
UBA52	CCDC152	PRKD2
CUL5	LIMS1	RPL18A
RFT1	SERPINA12	ZNF428
IRAK4	INPP5A	TMEM55B
NIPBL	TMEM104	TMEM240
RBM22	CWC15	TMEM151B
PPP2R1A	TM2D1	SOX13
ACSL3	WDR36	NUFIP2
G6PD	NOL10	ZNF559
NEDD1	MBD3L2	DIP2C
CD24	MED25	NADK2
CSNK1A1	HIST2H2AC	CENPA
RAPGEF1	OCLM	SLC22A15
RIOK2	H3F3A	KLHDC10
ZBTB18	LARP4	WAPAL
SMIM6	SPC25	BRCA1
ATP2A2	HEATR6	RYR1
TMEM87B	CORO1C	RPL4
SZRD1	RSRC1	HOGA1
BUD31	RPS21	CHMP4B
COPS2	FZR1	TFPI
LIMS3	SNRPA1	FMO4
SLC30A9	SLBP	ASCC3
SUCLA2	ZNF510	RIN1
MAX	RPRD1B	DYRK2
ASIC1	RBMY1E	MAEL
USP17L25	TRIAP1	MESP1
DYRK2	CRTC3	SLC7A4
BSPH1	AASDHPPT	DIS3L2
MCMDC2	MAT2A	PLA2G12A
LMBR1	INTS7	FZD8
GPR142	POLA1	ZMYND12
TAS2R7	HIST1H3G	FOLR3
TPST1	THOC3	PLEKHA5
RGPD1	LRRC37A3	GRK7
ELOF1	NANP	TUBGCP4
PSMD1	ROCK1	FEN1
APLF	RAVER2	PAF1
EIF3B	YWHAQ	FAM221A
PRSS58	ANLN	BAMBI
USP37	ANAPC15	PABPC3
TET3	CT83	NAALADL1
CLOCK	POLR3E	TACSTD2
SPCS2	CBWD1	GNB1L
NUP37	MCL1	TMCO5A
SRP19	MBIP	DEFB136
RPL24	STAT5B	ARPC1A
TMX2	CINP	GEMIN6
TARDBP	XAGE3	COPS5
IL1RAP	RAX2	NUTM1
QDPR	SPTSSA	MRPL35
COTL1	NBPF10	TIMM22
RPL35A	SUDS3	POU2F3
DSTN	NEDD8	ZNF792
GALNT6	PITPNB	CSDE1
PHIP	TBC1D3D	IDS
DEFB125	TSG101	EFNA3
TROAP	EBLN1	SMCO2
GTF3C1	PRKAG1	ECM1
FRRS1	NUP93	LRRTM1
TLR6	SLC52A1	AIP
SMIM2	C4orf45	PPP1R3G
ACPT	PPIAL4F	PEPD
OR4K2	MPHOSPH10	WDR13
EFTUD2	HYPK	MED8
RPL39	ALG5	JMJD4
RFC2	DHDDS	GPR25
WDR78	INTU	PCDHB11
CATSPERB	TBC1D3E	CRYL1
NMD3	CSMD2	PMM2
TSPAN2	UNC119	CHRM1
SNRNP200	SPDYE6	BOC
SRSF1	CA10	TAF5
WDR75	REL	OR56A3
SNRPA1	ADRM1	RAB4B
LYRM7	FAM72D	PAICS
TMED10	DHX33	MAP7D1
ARMCX4	ABHD17A	SLC35A1
SYNPO2L	MIS18A	ESPN
PSMD2	ZWILCH	INTS8
SPG7	ICE1	SELRC1
KPTN	IFT122	C11orf30
USMG5	PSMC1	LYL1
ZNF552	CMTR1	FYTTD1
OR8J3	PPP1R11	RP2
TMEM258	PAXIP1	CSMD2
GCNT7	ARL8A	IL12RB1
SGSM2	VARS2	OR4C15
ATP6V1E2	SRP19	FOXK2
RPGRIP1	CASC3	EFCAB12
PLSCR2	C5orf49	VPS18
NPLOC4	NOTCH3	LYPLA1
TCFL5	RPS15A	RRP12
RSC1A1	NUP88	ISYNA1
ACOT13	ZEB2	FSHB
TPK1	USP38	TROVE2
KIF6	EFNA3	BOD1L1
SOS1	ICE2	STX5
COG3	P3H4	AQR
WDR33	RPL18	PRPF38B
HNRNPL	SMC5	WNT2B
SPATS2	BRAT1	SLC35E2B
LHFPL3	SNRNP27	OR51F2
RABGEF1	MRPL57	PLRG1
CABIN1	HIST2H3A	PYCRL
ELL	ORC3	APH1A
DCAF13	MAP3K14
NDUFA4L2	ZMAT5
OR7E24	LRFN5
TAF5	TMEM37
SPDL1	RPA2
EXOC4	NUB1
UNC119B	PFDN5
SFI1	TMEM240
APC	PLSCR1
MTERF2	YRDC
CCL5	TIMM13
RAB5B	RNF41
MEFV	TEKT4
RTCB	TTLL1
GAGE2D	PSMA2
C8orf59	RIMBP3B
NBEAL1	VHL
PLEKHH2	NUDT21
CFAP74	PDCD5
NLRP8	HAUS4
GLCE	BRIX1
COPG1	KCND1
SART3	CATSPERB
NAT8B	PDZK1
MED4	RIOK1
MAD2L2	MMGT1
LRRC66	KIAA0754
PLRG1	COX6B1
DDX11	NBPF8
TNXB	TADA3
SIX1	BTBD8
IRF2BP1	RBM17
UBE2L3	GNB1L
HAUS5	NDST3
RALA	PSTK
FBXO3	LOC100131303
LCP2	CHMP3
NOCT	RNF8
CYLC2	TPI1
THNSL1	TXNDC8
VPS13A	VPS13A
FNDC5	PELP1
SLC15A1	POLR3B
C1GALT1C1L	GMFG
C20orf202	PSMG4
POLR2J3	FOXD4L6
SPDYE5	TBC1D3C
PLEKHA6	RNASEK
SPATA6L	IER3IP1
PPIAL4C	TREM2
TAS2R8	MTRNR2L4
AOAH	OR2T1
ARL5A	BCLAF1
SCARF2	STX12
SFR1	AP2S1
GFPT1	SPDYE3
SGTA	POLE4
SYNRG	CENPL
PSMB2	XPO5
STRC	MAP1LC3C
TRIM49	ALDOA
BMI1	GADD45G
CHRNA9	ATP6V1E1
NRG2	SYT2
SHISA4	CEP76
AGTR1	CKAP5
UMPS	DCUN1D4
TXNIP	GLCE
KRAS	ASXL1
ZNF148	SLCO1B3
ASF1B	SRSF7
COMMD7	RPL23A
LRP2	EPRS
DEFB130	BYSL
ABCC5	MTG2
WNT1	HIST1H3I
FAIM2	ZNF687
ME3	PIK3R1
FRS2	DHFR
FOSL2	DHH
NSMCE3	MRPL37
SLC22A10	MTERF4
RPTN	QARS
BET1	CCNK
MYO5C	GSKIP
SSX2IP	INCENP
OSBPL8	PTCD3
DNM2	ZNF518A
GRAMD2	VPS37A
SRRM5	VMP1
USP17L19	PSMC5
MED6	ABHD10
ATP6V1G1	TUBA1B
PBK	GPR171
CT47A12	MCM3
FCGR1B	LASP1
SNAPC4	PADI6
TAGLN2	TFRC
MSN	NSMCE1
EEF1AKMT1	RPS26
PUF60	DUX4
TTC14	LIG4
LINC02210-CRHR1	TOMM70
IFT43	PDCD6
PMM1	TP53TG3B
GDNF-AS1	TUBB8
STRN3	ZNF556
ANO10	CDT1
PLEKHG6	MKLN1
RPL12	HAMP
SLAMF9	SRRM1
CSTF2	TAF1C
UTP20	EXOSC6
METTL8	NOB1
TTLL11	HSD17B4
STIM2	DNAJC24
ARL5B	XRCC3
BORCS6	ALG1L2
MIS18A	CDK6
ESCO2	TUBGCP2
ZEB2	PIGC
FGFR1OP2	CETP
PLK3	NDUFB6
IPO7	PAICS
ANLN	UXT
EMC7	BET1
API5	TKT
ANKRD44	CCNB1IP1
WASHC4	CDC123
SBDS	CPNE7
SREBF2	CD3G
ZNF649	TECR
ASPM	NUDT15
TBPL1	HNRNPCL3
CDC23	TOPBP1
WDR25	SNRPG
GGTLC2	EMG1
HIST1H2BN	ACTR5
LCT	HOXC13
HDGFRP2	NPIPB9
GTF2H3	MRPS9
MAD2L1	OGFR
SEMA3C	SS18L2
CHURC1	IL6
LETM1	SYBU
TOMM22	C1orf204
MMP27	ZDHHC14
EEF1B2	POTEH
NR2C2AP	MTOR
MROH2A	SCGB2B2
ZFYVE9	ARL2BP
CERS5	KIF23
MCM6	SULT1C4
CDT1	SPATS2L
DUS3L	PPP1CB
NECAP1	CNOT9
LEPR	TMLHE
NOP2	DAD1
RAB34	AP2M1
PYY	CEP135
C3orf18	SNRNP25
RBSN	PDC
NSMCE2	MDN1
SMC2	MED27
ELOVL7	HJURP
ATRX	DBF4
SF3A3	SLC25A26
ZNF781	TRRAP
FAM172A	LOC728485
TBL3	PSMB3
DONSON	STAT6
PPIH	RAD51
NCK1	HGF
NOSIP	HAT1
OTUD4	MED19
CARD9	MAG
TGS1	C2orf71
CKS1B	COX11
MRPL33	OGN
NAA10	CHMP4B
LGALS2	NARS2
SNAPC2	TINF2
NAB1	SPC24
OR5H15	ST6GAL2
PKHD1	EDC4
TBC1D3G	HAUS2
SPCS3	TTC14
TRIB2	MAP6
PPT1	KCNT2
TIPARP	STRN3
TTC1	TESC
PDK4	RBBP5
NPIPB9	GEMIN7
DPY30	PA2G4
GFRA4	POLR3F
OR10G3	SETD2
RNF113B	LUC7L2
ACKR3	NPAT
OR51D1	ZNF433
C2orf27B	GINS1
USP17L30	MED18
ZBTB7B	FAM208A
CMKLR1	GPR22
TPSG1	UBA6
PDCD2L	OR5V1
TM9SF3	TRIT1
DHFR	PLCD1
UTP3	CCT3
SLC35B1	RBM15
MAPKAP1	NAP1L4
FRMD8	PCSK7
OVCA2	UTP18
ALDOA	DUSP6
COMTD1	TRAF2
PLEKHG1	TMEM38A
LMLN	TK1
CCDC130	ZNF335
TMEM71	ATAD5
SLC4A10	SF3A2
CLGN	RLF
MUS81	KRTAP20-3
DDX27	CENPI
TEX10	ST7
LRRC71	OR7E24
ZFYVE16	COMTD1
SLC17A6	L3MBTL2
CIAO1	COL7A1
RNMT	SPTLC1
ELOVL2	CSNK1A1
RMI1	DIMT1
LAIR2	SLC25A11
USP33	RAB2A
HSCB	PHF6
CT45A7	SUPT20H
OS9	GOLGA8K
RSF1	USP17L28
FAM200A	USPL1
SGPL1	METTL14
PON2	MIS18BP1
BPNT1	ANKRD49
MTMR14	C3orf67
MED26	ACTR1B
FSD2	OXCT2
UBE2V1	ACTL6A
PAFAH1B2	CRYGC
TOLLIP	NOMO2
SELENOF	GPR89B
WDR47	PCYT1A
ATXN7L3	PGS1
ZFP36	FTL
GPC5	TRAPPC3
HIST1H2AE	IPO9
ATG4B	THOC1
ABCB7	NDUFV1
SECISBP2	IQGAP3
GPR12	DCAF15
ATP6V1B2	IL37
TTK	PREB
EVI5	ILK
PPP1CB	RPL37A
POLR3G	ESPL1
CYTIP	TRPA1
LDHA	STK17B
TATDN1	UBA5
ARHGAP29	CENPU
NFU1	CCS
EIF6	TNFAIP8L2-SCNM1
ARMC5	GOLGA6L10
CSNK2B	GTF2F2
GALK2	DLEC1
C3orf33	CPD
FAM96B	MAPK8
MGST2	MPZ
WDHD1	ANP32D
HIST1H1E	P2RY12
STX17	WDR73
TIMELESS	MCMDC2
SLC52A1	TMCO1
UGGT1	RNASEH2B
ILF3	RPL23
TVP23C-CDRT4	CCP110
UXT	TMEM230
RINT1	RNF32
SRSF7	COPE
RPL32	ZMYND19
CTAGE1	RPL14
ULK2	TTI1
CHMP2A	TAS1R3
SRP68	DDX4
HKR1	PCDHA9
HIST1H3F	MYH1
NUF2	GMNN
PPP2R5C	CTPS2
TXNDC16	ANKS1A
MICALCL	TERF2
RHOQ	GPKOW
ZNF112	GAB1
BRAF	HFM1
ZCCHC6	STX18
PIGK	UGT2B11
PPP5C	ZDHHC19
ZUFSP	FBXO28
EDDM3A	TMEM167A
CYP2A7	ENTPD5
GPR63	URGCP-MRPS24
C2orf27A	NAE1
2020-03-07	GLT8D1
ORC6	PTGDS
ELP3	RHNO1
EAPP	UTP23
KDM4A	DBI
TMEM161B	FLCN
MTRNR2L2	MOB4
MCHR2	TIGD2
PRRT4	RPIA
HIST2H4A	MRPL17
COQ10B	TOP1
TMEM109	PPAT
NAA15	CD28
FXR1	EPSTI1
TIA1	MSTO1
NPIPA3	BCS1L
PADI2	CDK18
TLCD2	IST1
BBS5	CLEC7A
RPL7A	WNK4
ACTR2	MRPL34
HAAO	CREM
SART1	NDUFA11
PIK3CD	RRP1B
RPS28	REEP2
CTAGE9	LY6G5C
GTF2A1	CCZ1B
VMP1	FFAR2
SCUBE3	PPP1R15B
C1orf194	DNAJB14
TMEM140	CHERP
PPP1R3E	RAC1
HSPE1-MOB4	CTTN
CLRN1	TBC1D23
WDR81	MRPS17
RHOG	MRPL20
PRAC2	TRMO
ACTR10	SLC25A17
TP53	OXA1L
CNOT3	OMD
PHB	EED
OR5B3	POTEB2
ERP44	EXOC5
FAM25C	TEAD2
CDRT15L2	TRIOBP
IFNAR1	CSN2
AAMP	SLC8A3
VWA5B1	OR2T6
NUP133	NUDT4
TRPC7	ATP1B1
DCHS1	SGK494
SH3BGRL2	PSMB4
ADGRE5	GPATCH1
CDC20B	ZNF658
HHAT	CDC5L
AMBN	RPL12
TMEM191C	NF1
CARD17	GTF3C3
CACUL1	MFSD4A
SLC16A12	ATXN7L3
ISG20	ZNHIT1
AURKA	FCRL3
HNRNPCL2	PRPF4B
C6orf89	MAX
PRKD3	CFL1
DBR1	PPA1
LRRIQ4	SERPINH1
RPS7	DNAJC17
PWP2	LSM10
MLST8	ZNF181
STRADB	CRIPT
LUZP4	HIST2H4A
EYA3	PPP4R3A
USP17L18	EIF5
TMEM60	ARPC3
RPS23	APOC2
PELI2	SLC12A7
SUGT1	NDUFA4
MSTO1	NIP7
TRAPPC3	RARS
MFNG	C6orf89
C2orf80	TRPC5OS
MUM1L1	NPLOC4
TUBGCP5	PLEKHA4
C12orf66	SLCO1C1
RPRM	LEMD2
TRIM64	COPG1
TMEM190	UPF1
DIDO1	CAPZB
RCCD1	AGAP4
BOP1	ISY1-RAB43
OSBP	CD80
TBX10	TTC1
ABHD4	CDC23
ORC2	LANCL1
PNLIPRP1	PCID2
AK6	GPAT3
ERC2	EIF1
IGSF6	NCOA5
LYPLA1	ZNF211
LSM5	GDF9
GSK3A	SYNGR3
HHIP	SNUPN
ALG5	NEXN
UFC1	TBKBP1
SAMD9	ZNF131
TALDO1	UFL1
COL4A2	MSH6
FSCN1	NKAP
GDAP1L1	RMDN3
ISCU	PLPPR4
TMEM184B	NBPF9
MYH9	FXN
PPP1R14B	TANGO6
ASB3	SNX1
EIF3E	GPN2
RARS	PTP4A3
IRAK3	ZRSR2
PRPF18	CAD
PCF11	PSMA4
WWC2	NCAPD2
FEM1B	TCF21
	NOP53
	OBP2B
	MTRNR2L3
	DCTN4
	STAG1
	HIST1H2BC
	MTHFD2L
	SF3B4
	DUT
	MALT1
	LAMA4
	POLR3A
	NDUFA2
	INTS12
	FUT2
	PLGLB1
	ACOXL
	UBE2A
	GNA13
	ILF2
	CR2
	MYO19
	C1orf50
	STRIP1
	SIL1
	AURKA
	STIL
	EHMT1
	ARHGAP10
	PDLIM4
	RPS16
	RNF168
	NAIF1
	SRSF2
	DMAP1
	MYH11
	WDHD1
	ANKRD35
	SPCS3
	MR1
	ZNF311
	TIMM44
	DCLRE1B
	SEC61A1
	XRCC4
	GCM1
	NBPF15
	AADAC
	VPS11
	CACNA1I
	ISCU
	BBX
	NVL
	MRPS27
	GEMIN4
	PZP
	CTU1
	KRTAP4-6
	MRPS18C
	NUP62
	THOC6
	IL9
	RPS12
	PRELP
	PLBD2
	DOLK
	CENPT
	DHX35
	MSANTD4
	LRRC34
	DGCR14
	IK
	WAC
	AGBL5
	KPNA6
	DYNC1I2
	ARPC1A
	ATXN10
	RPL7L1
	VDAC1
	NUP205
	GTPBP8
	COL4A4
	UHRF1BP1L
	MT1HL1
	FAM32A
	CRNKL1
	SERPINB9
	PIGV
	ZNF812P
	CHST10
	CES3
	WDR18
	DLGAP5
	DHX15
	ANXA9
	TRAPPC6A
	TMA16
	PDE4C
	ZC3H13
	RPS14

## Sheet: Chk1i_pos
CHK1i_Prexasertib_A549_Pos	CHK1i_Prexasertib_H460_Pos	CHK1_LY2603618_HEK293A_Pos	CHK1_LY2603618_HCT116_Pos
CCNA2	FAM122A	CAD	CLEC4D
FAM122A	LIN54	KAT2A	RANBP2
MYBL2	MYBL2	PNPO	PSMC4
LIN54	CDC25A	GATC	CCNC
CDC25B	PSME3	NCAPH2	ABCF1
DGCR8	CDC25B	ROR2	SLFN11
DROSHA	FOXM1	PISD	RNF14
XPO5	TAF4	GJC2	MED12
KLF5	E2F7	EIF3L	DDX56
DICER1	FOXK1	SAMHD1	LSM5
SKP2	OTUD5	USP6	TOMM70A
ATP2B1	UBR5	NUDT8	RIC8B
NFIB	CCNB1	ANKRD13A	HNRNPH1
HNRNPF	CCNA2	ATP2B1	SMC2
FOXM1	RANBP3	PSMA2	TMEM202
CHRM2	SENP8	USP15	MRPL44
LSM12	MRGBP	PYCARD	SDC4
TNRC6A	IER5L	MYBL2	TFF2
SEC22C	CUL1	CCDC63	NOA1
LIN52	XPNPEP2	LRRC49	SEC23B
KL	LANCL3	NEMF	KDM1B
MAGI1	CCNL2	KCNA10	ERP27
IER5L	TIPARP	CCNT1	NAA30
YBX1	ATP7A	VPS37B	CDKN1A
EPHX3	MACROD2	CCNA2	PKIG
DDX6	HIKESHI	UNKL	IL12B
SNTA1	DNTTIP1	CARS	FNTB
MKI67	UNC80	HARBI1	SP1
TAS2R13	SLC6A6	MIEF1	AURKA
GPR88	IKBKB	CYP4Z1	NELFA
DDX28	ATXN2L	PRKAR1A	SEC62
ARHGAP32	SMARCA4	PTCH1	GPR125
ACP1	CLDN8	LPO	KCTD19
OR4X1	GRAMD1B	GFM2	CASQ1
KLF8	UBP1	CYFIP1	CS
CDC25A	PBRM1	XPO4	EGFR
OGFOD2	SVIL	RABGEF1	GRIP1
EPHA8	IRAK1	RNASE1	ARFGAP3
RALGAPA1	HDAC4	TENC1	LCN9
E2F8	LSM12	SPATA5	ZMYND8
KLHL25	C3orf56	F2	ATP10B
CST3	RBM12	EZH2	SLC10A5
SIM2	MNT	PIK3CA	SMG1
FAM131B	OVOL2	MVB12A	MAN1C1
EFNA1	CD320	MRPS11	TP53I13
SNX21	RNASE6	MANBA	CCDC158
SEC61A2	TLK2	DCTN6	NAA11
CSNK2A1	C5orf30	SGSM3	TMEM130
IQCF1	EIF4B	BUD31	HMGCR
SH2D5	QRICH2	TRMU	GPR112
MRPL58	HNRNPA0	CTXN1	ATXN3
TNFSF13	CRX	RTN3	CCDC57
AIFM2	DACT3	STK4	TTLL3
OR2M5	HSPA8	RHOG	MYH8
CCNE1	CEP83	CDX1	MAPKAPK5
CHI3L2	MEF2D	IZUMO1	CDC25B
RALGAPB	BARX1	SRR	ADRA2A
DCD	SLC22A23	MGA	PTMS
FAM114A1	YBX1	C12orf55	VAT1L
GPRASP2	HPF1	CD274	UGT2A3
ACSM2A	FAM124A	C5orf60	DDX10
WTIP	TMEM74B	NDUFAF6	CTTNBP2
TMC1	PCDH15	NDUFS8	MYL7
UBP1	TAT	TEN1	DAPP1
IPO4	OLFML1	GLUD1	GRK4
KLHL12	CREB3L3	XPNPEP3	ZBTB46
SAP30L	GUCD1	ZNF205	OR13C4
FAM47E	ST8SIA6	KCNK13	PTPLB
SDF2	WDR45	GNPTG	C20orf24
UBE2D1	CIDEC	CACNA1E	FAM46D
RTN4RL2	SLC39A8	EIF4A1	WEE2
CST8	SRSF10	GALNT10	PEAK1
SCML1	STK33	LZTS2	SYNPO2
DCUN1D1	UBE3B	MYOM2	CDKL5
ADM2	RAB39B	LCN10	FRMPD2
USP34	KPTN	CCER1	EPC2
INPP5F	OR9G4	MITF	HNRNPR
DUSP21	PRKAR1A	PTH1R	MAGEF1
ERICH5	IGFBP6	PPAPDC2	ZNF169
PGLYRP3	GATA6	ZDHHC24	ERVMER34-1
SYNDIG1L	OTOP1	KCTD10	GAK
NXT1	APOL2	C12orf45	CXADR
ZNF772	MYD88	INPP5J	CHRNA9
SOX3	PLA2G2D	TMEM230	AEBP2
LTN1	FAM222A	ATF6B	CGGBP1
TM4SF18	ARHGEF18	CKAP4	C9orf163
IGFL1	ETV1	H1FX	COL9A1
C7orf66	SEMG2	THAP1	FBLIM1
MECP2	MYL1	PDZK1IP1	VCP
PTER	USP26	MED24	METTL1
CACNB1	IGF2	DAO	CLEC4C
TMEM9	SCYL2	USP12	COL6A2
PRR5	DSE	C2CD2	IRGC
SACS	MMD	KAZALD1	SMUG1
IGFL2	CLDND2	PBRM1	MORF4L2
MSLN	LIN37	CREBL2	HCLS1
USP17L13	ZNF592	C8orf12	HIST1H2AK
IRX6	CYP1A2	PPP1R37	TCFL5
ASB14	TRIM67	ADRB1	SLC7A6
GNAL	RALGAPA2	GUSB	C1QA
ZFYVE28	CPA2	HPS5	DIMT1
ZNF592	HNRNPA1	PTAR1	IGF2BP1
PHYHIPL	CSTF2T	PAX2	UVSSA
JAM3	RSPO4	FAM227B	NME1
IFT140	CASS4	CYP17A1	CEP135
CLCNKA	ALOX5	ARIH1	TIGD7
FMO1	C7orf25	TMEM53	CACNG2
PTEN	C6orf62	NPM3	ENOPH1
DYNLL1	RAB43	MIPOL1	GYPC
N4BP2L2	CASP4	RAB3C	TXLNG
ZMAT1	KRTAP7-1	SPDYE3	PPFIBP1
CDK2	CHPF2	PLEKHG2	SLC45A3
HIST1H2AD	CDCA7	WHAMM	VPS52
HERPUD2	SERPINB2	PRKACA	CLEC1A
SSTR3	SLC38A4	SLC12A5	CRY1
KLHDC8B	OR6Y1	DNAJA2	SAFB2
ZNF462	CALHM2	RNF19B	RSPH3
ERC1	SMIM10	TTC17	CACNB3
PHOX2A	CLDN23	ZMYM3	DKK2
OTUB2	OR1J1	MON1B	ACTB
FAM135A	E2F8	ANKRD54	ORC5
MITD1	PRMT6	EIF3B	TP53
TOPORS	DACT1	MED7	PARP9
PMP2	EMX1	RHOU	TMEM106A
ZNF550	ABI3	CSN3	CEP44
NCF2	GATAD2B	SH2D4A	RHOBTB3
UNCX	SLC36A1	KLF1	STEAP4
CARD8	VCY1B	FAM83E	PMP22
KCNIP2	BTBD19	XRCC6BP1	DEPDC1B
DAZAP1	HS6ST2	INSL5	SLC11A2
TTC13	PF4	VSTM2B	GATC
HM13	FBXO48	RSRC2	PANK1
ANGPTL7	ACOT11	VAPB	CTSC
KRT73	RASIP1	YTHDF2	SULT1E1
TBC1D12	STAC3	ORAI1	PKNOX1
NANOS3	MEAF6	NPC1L1	PRDX4
KIAA1211L	UBE2S	PBX2	PAPPA
SEC11C	JPH3	IL17RB	ADRA1D
GPRIN3	BEND2	RAB11FIP4	TASP1
TTC36	POMK	ZBTB26	HTT
ALAS1	LTF	SV2A	ATP1B3
GTSF1	CYP2C18	AIP	MAP3K1
WNT16	RRBP1	EGF	KDM1A
FAM50A	UCMA	IPMK	TRIM47
MACF1	HCAR3	LYSMD2	GINS3
MSL1	TDRD9	NSMCE1	C12orf73
NLN	NFAT5	AMPD3	AP3B1
ZCCHC24	UBE2G2	ATP13A2	IPPK
LAPTM4B	ASB9	FAM69A	RBBP8NL
KRTAP9-1	NUSAP1	BRD7	PABPC4L
DEFB110	GNAT2	CD164	SPRTN
WBP11	PBX4	TRAPPC10	BUB3
OTP	HAS1	DFNB31	MCM10
OR10G4	SPRR4	ZCCHC6	SNX20
TLE3	TRPS1	RNF2	ARMC6
ZBED3	SMCP	GHRHR	GJB4
FXYD4	CCDC6	MTO1	DAG1
SLC25A51	MYO5B	AXIN1	FGF13
KCNJ5	OSBPL1A	RAB5B	CD226
2020-09-06	PRNP	USP50	NUMA1
TNFRSF11A	TNFRSF10B	NT5DC3	PLA2G2D
CCR9	ZDHHC2	CEP57	MMRN1
OPRD1	SHANK1	IRF2BP1	KRT83
TMEM189	SLC29A2	ECHDC1	C12orf56
GNAQ	LYNX1	CBLN4	RIN2
ARRDC3	KCNA4	NR2F1	PCDHB4
PFKFB3	CALHM1	MST1	TBC1D14
CREB3L3	GJB2	ZNF131	SNX5
PRR23B	SLC28A3	C1orf112	NAPB
ATP7A	PHF10	LY6G5C	SAMD9L
BPIFA1	LRRC30	FXYD2	TECPR2
SEMG1	ZNF853	TOMM5	CRADD
RAPGEF2	IRX5	LY6D	ATP5F1
OR5J2	CCNE1	AC093802.1	RHBDF1
C15orf53	TNFSF11	ACAD8	BMP3
THTPA	OR52A1	DISC1	GDF15
SOX7	EHD3	MAPKAP1	NUDT5
BBS12	CLEC4E	CD248	ANKLE2
KDELC2	DOK5	ARL8B	TMPRSS11A
EPHX2	ACSL4	ADAM33	NEDD4L
CCDC105	AQP8	OLFM2	CNPPD1
MIB2	TENM1	KLK5	NACA
MGAT5B	SHISA5	C16orf52	GABRG1
INPP5A	THBS4	PPP1R11	STK32B
JMJD4	FBXO42	ACADVL	GYPA
COPZ2	ALPL	SH3GLB2	CLDN14
CLCA2	ZNF488	FHOD1	HPGDS
SPP2	PHF8	TRAK1	MT3
PMEPA1	ANKRD46	UBALD1	ADH6
CPZ	WDFY3	C6orf222	WHAMM
ZNF879	CCDC28A	ZNF335	THSD7A
WDR45	BATF3	NR2C1	SCNN1G
GJA1	LSS	OTUD5	IGFBP1
C5orf63	CHEK2	MOB3A	UGT2A1
FXYD2	RB1	RAB15	EPB41L4B
CCND2	NGLY1	DUSP3	CRYM
OR9G4	CASC10	AHCY	TBK1
TMEM259	CLDN11	SLC10A4	C5orf30
IFFO2	TAF15	MRPL21	FNDC4
SMCR8	CST4	PDCL3	CYP46A1
SLC45A2	EPC2	PLXNA4	MRPL1
HSPA4L	FPGT-TNNI3K	ZFHX2	TACR3
OR5H14	2020-09-12	MRPL27	CXorf57
IGFL3	HBD	ARIH2OS	RFWD2
FAM159A	MPP7	LEPR	C2CD5
TMEM206	TATDN2	PPP5C	FUT1
RNASE3	LMX1A	FAM60A	MIS12
ANXA5	PLGRKT	CIAO1	CXorf31
SPATA31D4	TRIM15	PRKCB	URM1
MAP2K3	PGAP3	NACAD	NPAS2
LOC339862	NREP	MYADML2	NPFFR2
CD1A	HCRTR2	TP53TG5	ATAD1
DUSP10	PITPNA	SLC2A13	CATSPERB
HS3ST3A1	FAM45A	SCAND1	NDST4
LPIN2	ZFYVE27	CCDC82	PRND
DEFB123	TMEM222	HABP4	HDAC3
CDH24	BANF2	NEIL2	KCNE1
DRGX	CALCA	WNK1	IP6K1
KCNH1	ADH1A	OR2T10	PATL2
DSG2	NRIP2	DRAXIN	HNRNPF
DEFA1B	FHL3	SYNPO2	WFDC12
HRASLS	OR6C74	GMEB1	PPP2R2C
AMACR	TCHP	AC106876.2	RBMS2
TMEM269	OR2D2	ZFP91	WDR19
MAGEC1	KIR2DS4	HNRNPA0	PPEF2
ABHD12	FGFR2	HEY1	DNAJB14
CASP4	ACOT1	RINL	PRKAB1
EGLN1	LMO2	PRL	BANK1
FRYL	PHACTR3	NELFCD	ACAN
KANK4	GTSCR1	FAM19A2	SPG21
MMP8	OR4X2	ZNHIT6	SLFN12L
TOMM5	RARRES3	ARCN1	HSPB8
NLGN4Y	ZNF358	HTRA2	GJC2
PASD1	PSME4	SLC7A10	ATP5S
OR2H2	TAX1BP3	DUS2	ALDH3A2
PRAMEF7	XPO4	TPRKB	RBP4
ZNF84	NRP2	TYRO3	XIAP
RAET1G	LRRC4	ITPA	CCNA2
2020-03-08	OR10H1	PCDHA3	IFT52
LOC400927-CSNK1E	GRM2	TRUB2	CRNKL1
CDH3	DIS3L	ARID1B	CCDC148
NLGN4X	FUNDC2	SPRY1	ARL10
APRT	SPEF2	LIG1	RELL2
ZNF135	ZNF135	HIC2	TAPT1
STK10	KRTAP10-8	NDUFAF2	NCAPG
CDSN	PLCZ1	RANBP3	DTHD1
TSPAN33	ARHGAP27	GTF2IRD1	SLC30A1
SULF2	GJB7	CDHR3	POMT2
IQCH	AKT1	HSPA8	MYL6B
LOC401052	PLXNA4	PSD	RB1
KIAA1614	OLIG1	NT5DC2	SCD5
SRPK3	TET1	SMARCA2	CDKL2
LRP3	EGR1	ARL6IP5	KDM2B
LRRK1	VSIG10L	NABP2	UHRF1BP1L
TNFRSF19	ITSN1	PCDHB2	SLTM
CAST	FYN	MAP3K7	HMG20A
HOXB8	TCHH	PMP22	GUF1
CCDC6	BAG6	DRGX	RPRD1A
LY86	F9	SMDT1	ADCY6
NIPSNAP2	TUBB2A	FCGR2A	UBE2F
NGEF	MSLN	DRC1	PCDHGC5
ZFP91	FTMT	CELF3	HYKK
CHGB	NACC1	TAGLN2	MTTP
KRTAP22-2	DDX19A	TRIT1	PMPCB
KAT6B	USP13	IMPG2	MTMR12
WISP2	SAMD3	TPRXL	LPHN3
CPD	ZDHHC21	ELN	DVL2
C3orf79	PLK3	BNIP2	ZBED5
ZNF486	LIN52	CREB1	LCP1
TMEM233	MAPT	SLC25A48	LYG1
TWIST1	KRTAP12-4	CDK18	POLL
SCGB3A1	FAH	ATIC	DDC
CCDC106	SPPL2C	DGKG	FRAS1
NRIP1	LRBA	ZSCAN20	HNF1A
ACSM3	DOK2	MOB3C	PPAP2B
RETREG1	MEI1	TMEM238	ZSWIM4
POMGNT1	CDKN1A	TMEM92	GRPR
TSPAN7	LSM14B	ATF1	SPOCK2
MCUR1	APOD	NDE1	MXI1
DUS1L	PRF1	TFB2M	ARID3B
MRGBP	LY6K	C5orf64	CDK2
LINGO4	CD177	C19orf10	ATOH7
ZNF202	PHLDA1	TRABD	CARM1
PLIN1	MSH4	CHAF1B	COL5A1
TOX2	ACTRT2	SLC6A13	INSL6
DENR	CLINT1	SLFN12L	LYAR
CDKN2B	ABCB6	EXO5	MLLT6
FAM83H	S1PR5	TYR	HYAL4
PPARGC1B	DUSP9	TSACC	GMFB
TREM1	LOC389895	ZPBP	KLHL7
IGFBP4	PIR	HK3	AANAT
VASP	ZNF772	VTI1A	COMMD10
EIF4ENIF1	ABCG1	ZFP82	LMX1B
BCL6	C1QTNF5	FLI1	TEX261
MYO1G	KRTAP1-1	ASRGL1	ZNRF3
PAG1	VMO1	SYT6	KNOP1
LY6G5C	INPPL1	HOXA4	C1QTNF7
PRNP	S100A11	FAM228A	PPFIA2
CHEK2	DPYSL5	IER3	FGD6
GPC6	CAPN5	UNC45A	ZNF648
FLG	HLA-DQB1	DDI2	SPATA18
PRKCZ	EVA1B	ASCC3	CLIC3
C8orf46	ANKRD18A	CHMP5	ARAP2
JUP	B4GALNT4	PSMD13	DNAH3
MID1	C12orf43	TMPRSS9	CDK14
UBQLN1	PCDHA7	ADNP2	PEX12
CCL20	TSC22D1	IVL	GALNT12
ZKSCAN1	ZNF529	L3MBTL1	ITGA1
PDZD9	C11orf91	TGOLN2	CDX4
INSM1	CCR7	USP32	EPN1
SLCO1C1	CD63	PATL1	CLCN5
RANBP3	TBX15	BRDT	APP
CYB561A3	NKX2-2	PDYN	TAF4
PPIP5K1	MB21D1	DNAJC7	KLHL12
TSPO	MAPK1	CCSER1	ZNF682
HEPH	EPN2	CTTNBP2NL	DONSON
ZNF750	APOC3	TAF1B	GATA1
HNRNPH2	CCDC172	C14orf79	CACNB2
COX6B2	ARHGAP31	TMEM150C	ANO4
CD164L2	NYNRIN	HPCA	LILRA4
ZFPM2	PRMT3	C4orf19	TRMT5
RB1	UGT3A2	NDUFA1	COG7
ACSS2	WASF2	TMEM30A	KIT
GFAP	DIRC1	WTIP	METTL21B
CCDC121	RP9	ZFYVE26	ZCCHC2
UNKL	SLC43A1	RPP38	EHBP1
WDFY3	KCNK17	SAP30	ABCC2
TAF1L	PRPH	CLDN17	BPIFB2
CSF3	FAM19A1	RAMP2	PLBD1
C10orf82	LYG1	YBEY	VPS53
ACOT8	CTSS	C8orf76	MIF4GD
DBNDD2	ZNF410	SSR1	PDRG1
SORCS2	ZNF142	MYT1	SP7
ODF3B	MAST3	NOL8	C22orf23
ALDH7A1	NANOS3	DHX40	OTOF
LRIT3	PCDHGA11	PTGES	C15orf32
UPF3B	PLCE1	NDUFA8	USP54
C1QTNF5	BAZ2A	KIFC1	AMHR2
PCDHB14	INPP5K	ECSIT	RNGTT
PPP1R16A	DCUN1D1	KAT6A	KNG1
EVX2	UST	TMEM70	CYP3A5
NEUROD6	DYNC2LI1	HIGD2B	RHOT2
GNA15	ZCCHC24	MGRN1	LRRC41
NR5A1	PCCB	RYR1	ARHGAP18
ZMIZ1	OR13J1	KCTD17	CSNK2A2
HOXB3	LRRN4	BANF1	SLIT1
MFSD4A	CDK19	CYP4F2	FAM172A
BRD8	CLPSL1	NDUFC1	CLASRP
SPHKAP	ZDHHC13	HSPB9	TSEN2
SBK1	BARHL1	GPR75	ZNF569
TSC22D1	CMBL	TEC	SHOX2
MGST3	LRIG3	CLIC4	GP6
MRPL23	SELP	TFDP2	PAN2
C1orf52	RAB1B	CCDC92	EXOC1
SLC9A8	TPBG	MAPKBP1	SOWAHB
PECR	C5AR1	UPK2	CIT
LY6G6C	ADIPOR1	ZC2HC1C	RP11-766F14.2
LOXL3	HOXB2	EML6	ZFYVE19
NCR3	TRAM1	ZNF581	MAU2
BVES	ATF2	MTIF3	CDK5RAP3
PGAP3	CDH12	PSMD3	FAM173A
RPRM	CAST	SNRNP48	C19orf48
EIF4E2	FGGY	PAX7	ZDHHC17
ACTN1	MUCL1	NSUN3	KIF27
LONRF2	KRT83	MORN5	CEP72
PAX1	HM13	ONECUT3	TAF4B
CXCR6	BHLHE23	DIABLO	DDX11
NDUFV3	ASF1A	SIPA1L3	ADCYAP1
C16orf97	TRPM5	DFFB	CEP57L1
MOSPD2	ZNF616	ZNF766	MASTL
ZNF433	FABP6	LANCL3	LYRM2
TRPV5	AXL	PPP2R2B	G3BP2
MAB21L1	C2CD2	PVR	C7orf10
CCDC183	ARHGAP28	CCDC9	SPEF1
C2orf40	FXYD2	FOSL1	C12orf52
LENG1	TCP10	MSRB1	BZW2
KIF26A	NXPE1	OR8K5	KRT82
PPP1CC	MKNK1	TSPAN7	PKN3
TLE1	UNC13A	IER2	SCARB2
FAM171A1	ERC1	KATNB1	MTCP1
STEAP1B	TDRD3	C11orf57	PRKG2
SLC22A6	BMP15	ARHGDIA	C4orf26
C12orf43	ZNF286B	DHRS1	CCDC135
DDX19B	CD276	KCNK3	EGR1
CTNNA1	MAP3K3	L3MBTL2	CSGALNACT2
SON	OR8H1	TTC38	USP10
IFNAR2	BMPR1B	CCHCR1	PCNXL2
PPP1R3D	GPRASP2	MAD2L1BP	TENC1
USF1	CLVS1	RAD51D	RNF169
GPR4	MBOAT4	ADARB1	AHSG
TAS2R43	L3MBTL1	CDK6	RERGL
PKP2	TAPBP	UBR7	HRG
CAV3	NFIB	XRCC2	IPMK
IFT88	CHST12	OR6F1	PRDM4
HIP1R	BRD8	PANK1	PLCH2
TEAD4	NDEL1	NME7	CACTIN
SOS2	KLF14	DDX54	AFP
CAPN3	POTEC	TOMM20	BLOC1S4
COX6A1	TCEANC	OR1M1	DEFB113
MON1B	TMEM99	WNT8B	CST11
TMEM260	RSPO3	CNOT6L	DAB2IP
SLAIN1	MYL7	GCC1	PTX3
NXNL1	MACC1	PMF1	NEUROD6
SAA2-SAA4	KLHL33	SRL	MGAT5B
SFTPD	PLAC1	AGFG2	SCAND1
PGP	SUSD5	LRRC36	STARD6
UEVLD	SMS	LZTR1	GDAP2
AGTR2	MORC2	SLITRK6	PIK3C2B
CRELD1	BEND3	TIGD7	ATN1
SSTR5	PROX2	RNF133	CEP152
EGLN2	FOXS1	CA10	CCDC6
SPIN3	MTAP	LTBR	SLC10A6
GRSF1	LOC401052	PLAC9	CHUK
TFAP2E	ARHGAP4	NGLY1	RHOBTB1
MBP	PCDHGC3	PFDN5	TMEM132B
ORMDL1	SETD1B	DAG1	CSPG4
FAM53B	ADAM2	CSMD2	NAA50
ENOPH1	CBLL1	HACL1	CASKIN1
CXADR	PDLIM2	TRIM7	SERPINA10
XAGE2	PTPRN	C7orf31	NAAA
CLEC11A	CEP78	NDUFB5	MAP1A
CCZ1	C10orf128	IKZF3	OR2H2
RPS6KL1	CAMK1D	TUBGCP3	ZFYVE16
CXXC1	SDR39U1	CDC20	MSMB
CFH	KRTAP24-1	CETN2	TIMM17B
SKAP2	POU4F1	RXRB	NUP88
DOK5	CAPN6	S1PR3	RFWD3
PRICKLE3	CLCN3	SEPHS1	RP11-93B14.6
TMEM229A	KRTAP17-1	IGFBP6	RPGRIP1L
JPH1	HCN1	HSD17B10	NANOS1
RGS10	ANKRD22	KLRG2	ZNF367
PLA2G12A	XXYLT1	LIPJ	PCYT1A
STK32C	PTGR1	C19orf48	USH1G
SPARC	CCNB2	TTC23L	DCAF8L2
HMG20B	MEX3C	TNRC6A	CEP120
HIST1H4L	MRPL58	MLST8	SFXN4
CNPY4	RIMS2	ATP4B	RHOF
ZSWIM4	ZNF585A	PROKR1	JUP
PSAPL1	LRP11	SIN3B	PKP2
RIN2	B3GNT9	B3GALT5	KLHL2
ZNF71	TNFRSF19	RETNLB	MAN2B2
ATG13	FAM213B	KHK	PVR
KNG1	CALR	THG1L	ZNF721
NDUFA2	BVES	FAM122B	MMADHC
PRAMEF19	GSTT2B	C6orf211	WHSC1
ZNF469	ZNF596	WASF3	GATSL3
TMEM8C	TMEM187	CDCA8	FGF2
PRF1	SLC2A7	CSNK2B	RDH11
MIDN	SLC25A33	ADAD1	HIPK2
ATXN1L	RGS10	BOP1	DDX47
CYP7B1	THBS2	TRAIP	ZNF710
CTPS2	GDF10	WDR44	DYNLRB2
GLMN	RAB1A	SOGA2	PPARGC1A
STAC	MAB21L2	SACS	RAP1GDS1
SMPD1	CD164	PSMA8	THAP1
TMEM175	FBXO46	PRRX2	MAP3K7
BPIFA2	PRRT4	ZFYVE27	PDP1
ACSM1	HBM	ADPRHL2	RAVER2
FGFBP2	TMED9	PRG2	NODAL
ALDH8A1	ZNF736	GIMAP2	SDR42E1
ETNK2	DGKK	PPP6R2	SPDL1
AVEN	NAP1L2	FLRT1	MEFV
SLC20A1	CHUK	AKR1C3	EVC2
SDF4	ATP1A4	PCED1B	RAB11FIP3
CLDND2	SLC41A2	FARS2	HELQ
OR1L3	COL3A1	P4HB	OR11H6
HBP1	KIF9	ERAL1	EPN3
HSPBP1	C1QTNF12	METTL7A	ISM1
MYH7	CCDC171	CHRNB1	FOXD1
FAH	BABAM2	C6orf203	PI3
H6PD	PRR3	TRIP6	C12orf71
PSEN2	BOD1	TBC1D22B	POU6F1
GRIK1	PHACTR2	DCAF16	YIPF1
PRRC2A	OR10G7	PTDSS1	TINAG
AKR1C4	TLR7	NUDCD1	MAD1L1
PTPN5	POTEA	S100B	PAPSS1
FNDC9	MAGEA12	FAM185A	POU3F1
FBXW5	INO80E	PCDHAC2	COX7A2
HOXD4	S100A7	SLC30A4	ABHD12
DIXDC1	PHEX	HTR4	GNPDA2
C10orf120	PAPD7	TMEM38B	BRD2
PRR20B	FAM135A	NAPB	GIMAP5
NDUFC1	PCDHA6	PAK4	TRAT1
LMX1B	C20orf197	TMEM33	MNT
BAG1	ZNF329	ENDOG	TAPBPL
CXCR3	KCNB1	CMTM4	SLC25A53
APOA1	PSENEN	ABCC5	PFKM
CCDC38	OTUD3	MRPS28	OR13J1
TMEM126B	FAM166B	MYRF	SF3B4
SH2B2	PCDHB9	OR5A2	WNK3
HPS5	RELN	DIS3L	FASTKD2
THEM5	FLG	NFKBIZ	ARHGEF3
2020-03-11	APOE	C9orf116	SLC15A3
EDA2R	TMEM259	INTS1	BRD9
TAF1D	PROC	SRGAP3	NUPR1L
LSM14B	KLB	STARD6	C7orf72
FNDC3A	TBC1D21	POMGNT1	B3GALT1
ITGB8	DEFB110	SNX3	PIWIL1
OR6Q1	TRMT13	DNMT3L	GJB1
LMBRD1	JUNB	CYP7A1	ABCC12
TMEM267	KRTAP21-3	SLC51B	HECTD1
RET	C9orf152	TMEM185B	TMEM170A
AIMP2	PTH1R	KLF6	LGALS3BP
RGS22	CXorf66	C19orf43	WDR73
GRIPAP1	SYT3	IQGAP3	ZNF283
SLC41A1	KHDRBS3	CIRBP	CEBPB
NUP153	F2RL1	DMD	PDE7B
MED14OS	FBXL18	TEX2	USP19
MMP14	N4BP3	MAP3K5	LIN54
SERPINE2	CD5L	TJP1	RWDD2B
TSNARE1	PTPN9	WWP1	AGFG1
RCN3	WIPI2	RUFY4	GRM4
LHFPL2	DCBLD1	ATOH8	KRTAP24-1
IL1B	FXYD3	FAM135A	FAM161A
SGCE	NGB	CAPZA1	KLHL20
FFAR4	RNF214	EME2	CNTROB
SLC45A3	NHS	ZNF669	HSP90B1
TDRD6	CDC42BPG	UCK2	ZNF649
BBS1	ZNF385A	ZNF337	ZBTB1
ADCY5	WFDC5	GNB4	PPP1R14C
ZC3H3	MAFG	NBN	MYH7B
OR2T34	SAA2-SAA4	ZZEF1	KHDRBS1
ORAI3	C9orf40	ADRA1D	MC3R
MTUS2	STYK1	GPR45	HOXC10
MOB3B	ERP29	XPO5	ABI3
GALNT11	EZR	PKP4	MORN3
SYNGR4	PIP4K2A	ARHGAP32	PAH
IL6	C9orf84	TTPAL	COL7A1
CCK	IRS2	MFSD7	LSAMP
WFIKKN1	LY6G6C	GATSL3	TCF7L2
PAX5	ZNF101	FAM19A3	GZF1
CFD	ECHDC3	ARNT	RAI2
SYT15	POLR3GL	ZNF135	KCNA2
FOXD2	GZF1	POGLUT1	STC2
JDP2	ARSF	EMP1	RAB39A
AIMP1	DEPDC4	RABEP1	WNT5B
SMIM24	LY6E	SPATS1	TGM6
COL6A5	SYTL2	C15orf52	HOMER2
AFP	HIST1H4A	THEGL	CDS1
GOT2	NAA38	DGKQ	C20orf166
OXTR	MRC2	ERCC5	UBE2U
LZTS2	SMIM18	NARS2	OGFR
MYLK	IFNL3	DLEC1	CDC20B
ATP11C	C7orf66	MTMR4	STYX
KAT5	USP12	FAM163A	SAAL1
SH2B3	RPUSD2	TSPAN3	TMCC1
PLEKHA1	GCSAML	C9orf96	ABCG2
ACTA2	NXF2	ZNF512B	SLC39A8
MAGEH1	P2RY4	GLYR1	NFYB
BCAR3	KRTAP13-4	BAHD1	PGAM5
KLK1	RTL8B	EFCAB4B	BTG3
TBRG1	ARHGAP8	CDC25A	CCL2
CCDC51	C8orf22	OR4F15	GGT7
SHISA9	FLOT1	WRB	SH3TC1
ZAR1	DUOX1	TBX10	SLC30A9
ABLIM2	AGRN	SUDS3	FAM71C
FBXL8	CTSG	LGI1	RGS9BP
HOXD1	OR5L1		BFSP1
WNT8A	PNLIPRP2		SREK1
KLF1	MIF4GD		SLC29A4
MMP19	RINL		BRD7
CTSO	CFAP43		FAM136A
GPR17	CCL18		ZC3H7B
APP	FBRS		ZNF764
COL8A2	FNDC9		PCDHB10
OR1E2	KAAG1		SNX21
TIMP4	SMLR1		KCTD1
IMPAD1	TOLLIP		TMEM155
FAM210B	KLK1		TMEM150C
TMPRSS7	ZNF326		NANOS2
POF1B	LINC00452		HOXC11
C1orf189	PARD6G		ERP29
PGK2	APOBEC3D		BASP1
RRP1B	LOXL4		MCC
PDP1	FRMPD2		VN1R2
C20orf141	TRIP12		CCDC64B
GBE1	NPTX2		INA
SOX11	SLC10A1		TWISTNB
TUBB2A	SFRP5		KCNG4
OR4D5	APCDD1		NOD1
ZNF865	CRABP1		MORC3
CNOT6L	LRRC17		KLF4
KRBOX4	OR2A14		GDF3
VPS4A	ASCL2		CTF1
CARD11	RER1		POSTN
FERMT1	MTA1		BCL2
IFIT2	LMF2		PLA2G4D
PIK3C2G	TMEM243		DNAH10
TCEAL7	C4orf46
FOCAD	SPOCK1
ARID3B	CBLB
UBR5	PRAM1
RSPH1	CDH1
PLAC8L1	IER2
ARRB1	PLXNB2
FRY	ZNF460
MOV10	FAM216A
YJEFN3	ATF6B
MRM2	C4orf32
EAF2	OAT
NKX6-1	AIP
HIST2H2AB	C1orf158
PARD6G	CES1
PEX2	LDLRAD2
TCF24	NRXN3
CEL	CHPT1
CHCHD6	ETNPPL
SPIN4	NOC3L
GATA6	CGB1
C12orf74	CPZ
GPR141	RGS9BP
RALGAPA2	STX10
PMM1	SYNGR1
IGFBP6	PCYT1B
PDCD10	FAM83C
ZNF704	NDUFA7
MISP3	CST5
MICAL3	BCO1
MS4A6E	CHDH
TNK2	CNDP1
S100A8	RAG1
KMT2C	CCDC62
DEFB131	PPFIA4
TNFRSF13C	CLDN20
RBP5	DAO
SPON1	SYNE4
MLYCD	DCAF5
LOC149373	KCTD6
CLIC2	OPRL1
TPGS1	GPRIN3
ARSG	FNDC3B
FAM53A	BCAT2
PRRT1	DZIP3
UBALD2	ALCAM
CSAG3	TIMP2
CORO1B	MFSD14A
APOL1	PDZD4
OAF	ARHGAP15
HMGXB4	ABCG4
SLC7A3	KLHDC1
FABP6	SCN11A
NSFL1C	ARFGAP2
SSBP2	EIF3H
GPR179	FBLN1
C3orf30	CLDN1
LOC286238	CNDP2
C19orf73	BARHL2
KCNJ10	NKAIN1
UMOD	CTAG1A
PTPRO	GCLC
MFAP2	KRTAP19-5
LRG1	RNF25
CABP2	BIN3
EIF1B	LRRTM2
FAP	AZIN2
OST4	YBX3
DYNAP	OTOS
ODF3L2	PRAMEF8
VCX	DZANK1
PSD	SERPINB6
PADI3	CYSLTR2
GREM2	NT5E
UGT2B15	ZNF491
ZNRF3	ITGAX
FLI1	SGK3
ARHGDIB	YPEL4
FAM124A	UBAC2
CSF1R	C17orf112
SEMA4G	ARAP2
NFE4	SDCBP
A3GALT2	AGXT2
AHRR	CPNE9
CXCR5	THEG5
ZNF444	NOG
TRMT1	TSPOAP1
ZNF485	ZC3H7A
CPN2	GRB7
IFI27L2	SCML4
PRRG3	LAMP1
C1orf106	CXCL17
REPS1	ATG13
ZNF331	HSP90AB1
ADAMTS9	BASP1
NEUROG2	CYP2F1
CIB3	NR5A1
IFNA4	FOXA2
C10orf99	KIF13A
DHRS4L1	STRA6
C1orf226	DIRC2
CCDC34	HBS1L
CLN5	FRRS1L
RBM7	SH2D1A
C7orf50	ASB11
GRAMD4	BEX4
ZNF570	C9orf172
STH	TPSAB1
AHNAK2	INSM1
PRG3	FAM186A
BCL11B	SF3A3
KIAA0040	PGA4
CENPF	P2RY8
C19orf44	BTLA
APOPT1	CREB1
SNX7	CLEC9A
SSMEM1	VHLL
PCDHA4	IL17F
GPRASP1	C12orf54
EVA1B	ITGB7
NHLRC3	CAP2
ZNF695	ADAMTS15
OR52E2	WISP2
PRRX1	POLI
HLA-C	PLEKHA7
STUM	FAM163B
EPHX1	CTIF
FBXO34	EPHX3
OR2M7	SLC22A1
DUSP4	ZNF740
PLP1	ARHGEF10L
TMTC3	FAM83G
PYCARD	UPRT
TNFSF9	ASAP2
CAMK2N2	ZNF814
DRAM2	PLAT
VCX2	SEC24C
JAG2	OR2T34
ARFIP1	IL33
C9orf85	UBOX5
CLEC2L	GREB1L
VTI1A	ONECUT3
PHRF1	ACTN1
GALP	UMOD
TCOF1	PAPD4
CYTL1	TCEAL8
RERE	NKX3-1
GALNT9	SLC25A35
MYEF2	C11orf86
YOD1	NKX3-2
PDXDC1	EDRF1
CCDC50	OSBPL11
SNTN	MAMDC2
BSG	LRRC32
LOC101929372	UFD1
DPCD	TIGD5
RIN3	UCK1
UBFD1	OR6B2
CYSLTR2	PROM1
DAZ1	THEM5
SMARCD3	LOC388780
C19orf35	DDC
CMAS	REXO2
RPS6KA1	CCNA1
WFDC12	CYP21A2
KLHL22	SCAF1
NAT16	PARP3
NUDT2	SLC4A2
RERG	ATP11AUN
KCNJ13	ELF2
MESDC1	SLC15A2
DBNL	OR2W1
KRTAP5-5	FADD
FAM124B	FAM83D
EPCAM	ZNF558
PNPLA4	HS3ST3A1
C10orf128	MID1IP1
PLAC4	PRAMEF15
CRYBB2	WI2-2373I1.2
CT47A1	NDP
WFDC3	CCDC70
CAPN15	PCDHGA3
PPIAL4A	HIST3H3
STK31	NTSR1
CXCL16	PNMA5
REP15	NSUN4
WFDC2	KANK1
RSG1	DUS1L
STRIP2	SIPA1
MGAT4A	SIRPB2
EPHB4	DOCK2
SLITRK5	AAMDC
GRM1	URAD
ACVR1C	OGFRL1
CRB1	CPXM1
GBX2	KLHL24
ALDH9A1	ATOX1
EHMT1	KRTAP19-3
MAT1A	MYH15
TNFAIP6	DND1
ACPT	EBF4
TOB2	SCGB1D2
ZNF45	PIK3IP1
PCDHA7	SGPP1
TBX20	NRF1
CRABP1	ECE1
KRTAP9-3	XKRY
INF2	GOLGA6C
CIAPIN1	PREX1
GEM	SYCE1L
ACP5	WDR64
OR5T3	TMEM223
CAPSL	MYL3
PCDHA8	DDR1
E2F7	MTMR2
SLC22A24	APOL6
AP5S1	USP6
AVPR2	SOS2
GNG4	SSNA1
KDM4C	KIAA1211L
KCNK2	AMY2B
SLC5A3	RGS21
AGBL3	QRFPR
OR52B2	KCNJ8
KRT13	GRM4
TTC23L	ZNF71
SCGB1A1	ZNF396
SERPINA4	KCNMB2
BCOR	DCP2
UBE2S	RRNAD1
CT47A10	TLK1
ZNF701	SLC6A7
CASP14	SLC35F5
GHSR	RTL6
GLIPR1	CD3D
WDR5B	TCEA1
CCDC9	HOXC9
PCDH15	EVC
METTL27	TFAP2E
SLC28A3	SCRT2
U2AF2	MAP9
PCYT1B	CYB5A
CYP8B1	C20orf141
CPEB3	PAQR3
SLC6A2	PDE8B
HOMER1	B9D2
PTBP1	FBXO10
ITGAX	HMGA2
HLA-DMB	DOK6
ANO1	MX2
LRRC74B	KLF15
NPFFR1	CAMK1
TRPC5	HESX1
FAM84B	ASZ1
HGS	CELF4
CALB1	NUPL2
EPYC	IRX3
SLC35E4	ATL3
POU4F1	SPAG6
OR2T12	AP5S1
TTR	TM4SF5
USH1G	PPP1R3G
SOCS7	SLC12A5
LSMEM1	HCAR2
NAT6	GATA4
WDR24	ANKRD53
ARMC12	SRPX
CALR	RIF1
FAHD1	TRIM34
TBC1D22B	LCN6
CDKN2AIPNL	EPHA2
FRAT1	WASF3
GPC3	C19orf44
KCNB1	MFF
TRPM4	NFATC3
LGI3	MAPK9
RHOV	FADS3
TM9SF4	CP
SDR16C5	ATP23
FLT4	CTSZ
VCPIP1	BSPRY
KYAT3	PRDM8
OR1J1	TIFAB
PLCE1	OR7G1
ZNF746	DGKH
RILPL1	CDH9
NBEA	ADCY1
RNF144A	ACOX2
SLC16A11	NUTM2G
LRRC32	DLEU7
FNIP1	CYP39A1
HSD3B1	TMEM14A
P2RY11	BEX5
CD200	FERMT1
NUCKS1	COBL
LDB2	TMCC1
TMC6	MEX3D
APOL2	PEAR1
DOC2B	NDUFV3
GAS8	LTA
VCX3A	CALCR
RNF113B	FADS6
USMG5	PAM
SMG9	B3GALT6
KIF21A	STAMBP
PCDHB9	ANKRD61
PRR7	CD38
MOB3A	LRRC6
OR4F4	EDN3
VGLL2	NGRN
RAMP1	OR10G4
IP6K3	LHFPL4
KISS1	ZBTB46
CHAD	KCNK15
CCDC12	C12orf49
RPS27L	VENTX
TAS2R38	EPB41L5
C16orf89	FUOM
ZEB1	KLRG1
NACC2	FAM171B
RNF144B	CPEB3
PDE6G	MPP5
KRTAP4-3	STEAP3
TRMT44	HNRNPA2B1
KLHL6	FAM229B
F2RL3	ASTN2
TDP1	ZWINT
LOC100506388	SAV1
HSPA8	WDR62
VSTM2A	ZFYVE21
TMEM98	CEP131
CREG2	KIF5B
S100P	ZNF117
GCK	PLXDC1
CAPNS2	IGDCC4
OLIG2	MYOM3
DSE	LZIC
RASSF10	HNRNPF
UBE2R2	AP4M1
AHI1	MANEA
VBP1	CXCR6
IL34	TEP1
C12orf10	CAMP
PLEKHM1	CNTF
GRINA	MRGPRG
FAM174A	ITGB1BP2
LCE5A	FOCAD
FCAR	SYNDIG1L
TUBA3E	EPB41L1
BTRC	SLC32A1
2020-03-04	GOSR1
EGR2	PRR5
MBL2	LOC100506388
KDELC1	KLLN
IFNAR1	PRG3
TMEM155	BICD1
CKLF	BMX
ITPKA	SPINK13
CES5A	TMPRSS7
GPS2	ANKRD9
C6orf201	MTHFS
OR4A5	THBS3
PHF6	COL22A1
ID4	CHD1L
GAST	GSDMC
TRAM1	HRCT1
PRLH	HDDC2
IRX1	CIZ1
OR2W1	ACAD8
TAT	HKR1
TUBE1	CHCHD7
IL17F	A4GALT
FDX1	ARSG
APMAP	AP1M1
FCRL3	FOXD2
GFY	ZEB2
ZNF764	DHRS3
ARAP3	PLEKHG2
PRSS22	CHST7
NCOA2	IRS4
ZNF473	WNT11
KCNE4	SSC5D
C7orf76	LAPTM5
VAMP3	PYDC2
SLC24A2	PERP
ADAMTS5	OR1L8
TENM1	CD93
FCGRT	ANKRD37
GRIN3A	OLIG3
SLC30A8	GRHPR
CRYZL1	ISOC2
SOCS1	RBP2
MACC1	MCC
CNTFR	ELFN2
R3HDM4	SLC37A3
PKD1L2	DRD1
HHATL	GCLM
CLC	TP53AIP1
ACBD5	SLC22A13
PCIF1	PITRM1
BTBD2	R3HCC1
OR8K3	C7orf71
OTOG	PCYOX1
CCDC88B	IGFBPL1
KRTAP5-2	TEPSIN
CCDC168	EFHC1
ZNF713	ILDR1
DCXR	FAM216B
KRTAP12-2	BRD4
OR5D18	ARVCF
ANKRD34B	AKAP8
VCY	TRPM4
PPP2R5E	ADGRL2
C16orf54	TNMD
STARD5	DDB2
SAA4	HECA
FGFR1OP	SBSPON
NSG1	MIIP
ZNF430	ABHD12
TRAF3IP2	EIF4G3
SEPHS1	LMBRD2
PRAF2	GLB1L3
PABPC5	NPBWR2
C22orf31	AMDHD2
NDUFAF3	KLRC2
P2RY4	TRAM2
BRPF1	PYDC1
BNIP3	C6orf229
AKR1B15	DTNB
EI24	RILP
MBOAT2	KLF13
NUDCD2	NUP153
PTCHD3	ZNF385C
ANKRD52	CAMKMT
PGBD5	CYP3A7
LHX9	GSTM2
	CD24
	SLC6A14
	REEP4
	DEFB132
	RPP25L
	HDAC10
	CNKSR1
	SDC3
	SIAH3
	KLK7
	DCDC5
	C16orf87
	OLFML2A
	MBP
	LOC100287036
	KRT84
	HDAC7
	MAVS
	DGKZ
	LEPROTL1
	LRRC61
	REG1B
	CDKN2AIP
	C3orf80
	APBA1
	ZBP1
	CLIP1
	RHOBTB1
	CXXC1
	LAT2
	BMPR1A
	CELF2
	LXN
	RABIF
	ZNF787
	KIRREL3
	C20orf173
	CARD8
	HHIPL1
	SLC9A4
	MUC17
	DPM2
	FCHO1
	MUC1
	FNDC4
	PRRT1
	HAO1
	SEMA3B
	PRAMEF20
	PIK3R5
	SDCCAG3
	TANC2
	BPY2
	IGFL2
	PARVG
	FURIN
	PRR20E
	ZNF547
	IQCF6
	CST9
	ADGRV1
	EIF2AK4
	HIPK1
	ARX
	OR4S2
	ANKRD26
	HYAL3
	ZBTB7A
	MFSD9
	PABPC4L
	SFTA2
	PGBD5
	FADS2
	ZNF570
	ARID1B
	ZNF383
	YDJC
	SPATA9
	CEP295NL
	TRPV6
	GLTPD2
	WDR11
	ANKRD13D
	DMKN
	LINC01750
	DKK3
	SMIM11A
	PTN
	LDAH
	FTHL17
	SPATA31D4
	KY
	IQSEC3
	MANSC4
	NPC1L1
	GRB10
	KDELC2
	SMR3A
	CLCF1
	AMFR
	TTLL7
	GJB4
	HK2
	LMOD3
	SLCO2A1
	KRTAP5-5
	C10orf120
	ZNF485
	CSNK1G1
	NIPSNAP3A
	PARD3
	PTPN13
	STXBP1
	DEFB116
	MTMR10
	MS4A6E
	SLC26A8
	DAGLB
	MVP
	CNGA2
	ZFAT
	MDH1
	GPX2
	CNTFR
	FAM212A
	CYB5D1
	RFLNA

## Sheet: Chk1i
CHK1i_Neg			CHK1i_Pos
Gene	ScreenHits		Gene	ScreenHits
PRIM1	4		CCNA2	4
RPS19	4		MYBL2	3
KIF11	4		CDC25A	3
ARMC7	4		FAM135A	3
POLR2I	4		FXYD2	3
SETD1A	4		ZNF135	3
USP37	4		RANBP3	3
FAM96B	4		IGFBP6	3
KPNB1	3		HSPA8	3
TAF6	3		LIN54	3
FDX1L	3		CDC25B	3
PRPF19	3		HNRNPF	3
POLR3A	3		ABHD12	3
SRSF3	3		CCDC6	3
IPO13	3		RB1	3
SPC25	3		FAM122A	2
EIF2B3	3		NFIB	2
SRF	3		FOXM1	2
ORAOV1	3		LSM12	2
RPL35	3		LIN52	2
POLR2H	3		IER5L	2
DAD1	3		YBX1	2
RPL14	3		EPHX3	2
FFAR2	3		E2F8	2
COPE	3		MRPL58	2
POLR1A	3		CCNE1	2
EIF3A	3		GPRASP2	2
USPL1	3		UBP1	2
CHMP4B	3		DCUN1D1	2
PHF5A	3		SYNDIG1L	2
GTF2B	3		ZNF772	2
SEH1L	3		C7orf66	2
ACTR5	3		PRR5	2
NCBP1	3		IGFL2	2
FTSJ3	3		MSLN	2
BRF1	3		ZNF592	2
MCM2	3		ERC1	2
LONP1	3		CARD8	2
DTYMK	3		HM13	2
ORC3	3		NANOS3	2
TRUB2	3		KIAA1211L	2
NEDD1	3		GPRIN3	2
ELL	3		ZCCHC24	2
PLRG1	3		DEFB110	2
CDC23	3		OR10G4	2
TBL3	3		CREB3L3	2
CCDC130	3		ATP7A	2
ATP6V1B2	3		KDELC2	2
ELP3	3		CPZ	2
MYH9	3		WDR45	2
CTDNEP1	3		OR9G4	2
POLE3	3		TMEM259	2
YWHAE	3		SPATA31D4	2
ATP6V0C	3		HS3ST3A1	2
CDK10	3		CASP4	2
SOD2	3		LOC401052	2
ATR	3		TNFRSF19	2
POLR2G	3		CAST	2
LAS1L	3		WISP2	2
CLNS1A	3		DUS1L	2
AURKB	3		MRGBP	2
THRAP3	3		PRNP	2
POLE4	3		CHEK2	2
MED18	3		FLG	2
OXCT2	3		INSM1	2
C7orf26	3		WDFY3	2
NLE1	3		C1QTNF5	2
SNAPC4	3		NR5A1	2
SOD1	3		BRD8	2
CHMP6	3		TSC22D1	2
EIF5	3		LY6G6C	2
NDC80	3		BVES	2
EIF2B5	3		PGAP3	2
RRM2	3		ACTN1	2
USP7	3		CXCR6	2
PSMC4	3		NDUFV3	2
SRP14	3		C12orf43	2
URI1	3		SOS2	2
DNTTIP2	3		SAA2-SAA4	2
CHEK1	3		TFAP2E	2
CRNKL1	3		MBP	2
TOPBP1	3		CXXC1	2
DDX10	3		DOK5	2
CHD4	3		RGS10	2
UBR4	3		ZNF71	2
NUP98	3		ATG13	2
DLGAP5	3		PRF1	2
ATP5H	3		CLDND2	2
PAFAH1B1	3		FAH	2
PMPCA	3		FNDC9	2
RPA1	3		C10orf120	2
PPP2R1A	3		THEM5	2
WDR75	3		LSM14B	2
SART3	3		NUP153	2
UMPS	3		OR2T34	2
DNM2	3		FOXD2	2
PUF60	3		KLK1	2
ARHGAP29	3		TMPRSS7	2
EIF6	3		C20orf141	2
CNOT3	3		TUBB2A	2
OCLM	2		FERMT1	2
NFS1	2		FOCAD	2
PRPF8	2		UBR5	2
MARS	2		PARD6G	2
HSPE1	2		GATA6	2
PRMT1	2		RALGAPA2	2
TXN	2		MS4A6E	2
U2AF1	2		ARSG	2
SNRPF	2		PRRT1	2
RNF113A	2		FABP6	2
PHB2	2		UMOD	2
NUS1	2		FAM124A	2
POLR2L	2		ZNF485	2
PSMA6	2		ZNF570	2
ALG2	2		PRG3	2
EIF2S3	2		C19orf44	2
VARS	2		EVA1B	2
PSMD7	2		CYSLTR2	2
RPL17-C18orf32	2		KRTAP5-5	2
PSMB4	2		C10orf128	2
PCNA	2		PCDHA7	2
SBNO1	2		CRABP1	2
TRAPPC4	2		E2F7	2
PRPF40A	2		AP5S1	2
USP8	2		UBE2S	2
CCT6A	2		PCDH15	2
PSMA5	2		SLC28A3	2
DPAGT1	2		PCYT1B	2
TBC1D3K	2		CPEB3	2
MDM2	2		ITGAX	2
DCTN6	2		POU4F1	2
GVQW2	2		CALR	2
DOLK	2		KCNB1	2
NARFL	2		TRPM4	2
POLE2	2		OR1J1	2
RPL13	2		PLCE1	2
UBL5	2		LRRC32	2
PYROXD1	2		APOL2	2
TBC1D3F	2		PCDHB9	2
ZBTB8OS	2		LOC100506388	2
RPS8	2		DSE	2
PREB	2		TRAM1	2
ATP1A1	2		OR2W1	2
POLR1C	2		TAT	2
AGAP4	2		IL17F	2
RPL9	2		TENM1	2
CCT7	2		MACC1	2
SNRPD3	2		CNTFR	2
VPS25	2		P2RY4	2
GPN2	2		PGBD5	2
HSPD1	2		OTUD5	2
RRM1	2		LANCL3	2
RPL10	2		PBRM1	2
GOLGA6L10	2		HNRNPA0	2
CCT2	2		PRKAR1A	2
NBPF15	2		NGLY1	2
SNRPG	2		ZFYVE27	2
RPS15	2		XPO4	2
ABCF1	2		DIS3L	2
POLR3B	2		PLXNA4	2
POLR3H	2		C2CD2	2
RPS26	2		L3MBTL1	2
SRPRA	2		CD164	2
FIP1L1	2		PTH1R	2
RPS20	2		USP12	2
RBM8A	2		RINL	2
MEPCE	2		IER2	2
GTPBP4	2		ATF6B	2
SEC61A1	2		AIP	2
RAN	2		DAO	2
RPA3	2		CREB1	2
NUDT21	2		ONECUT3	2
METAP2	2		USP6	2
POLR2C	2		SLC12A5	2
TARS	2		WASF3	2
TCP1	2		ACAD8	2
SPDYE2B	2		PLEKHG2	2
RPS24	2		ARID1B	2
CENPU	2		NPC1L1	2
CSE1L	2		GATC	2
NARS	2		GJC2	2
MIS18BP1	2		TENC1	2
RPS18	2		THAP1	2
CDIPT	2		WHAMM	2
TBC1D3D	2		IPMK	2
CARS	2		BRD7	2
HARS	2		SCAND1	2
EEF1A1	2		SYNPO2	2
NBPF11	2		MAP3K7	2
SF3B5	2		PMP22	2
U2SURP	2		SLFN12L	2
MAK16	2		TMEM150C	2
NXF1	2		PVR	2
UPF1	2		PANK1	2
SNRPD1	2		TIGD7	2
POLR2B	2		DAG1	2
RPL8	2		C19orf48	2
WDR77	2		NAPB	2
DDX21	2		STARD6	2
GPN1	2		ADRA1D	2
AARS	2		GATSL3	2
RPL27	2		TAF4	2
RPS10	2		MNT	2
ZPR1	2		C5orf30	2
INTS4	2		SLC39A8	2
YARS	2		PLA2G2D	2
SKIV2L2	2		ABI3	2
RPS3A	2		EPC2	2
DDX42	2		EGR1	2
TBC1D3I	2		CDKN1A	2
PHAX	2		LYG1	2
ENPP5	2		OR13J1	2
PRMT5	2		KRT83	2
RRN3	2		MYL7	2
OGT	2		KRTAP24-1	2
SF3B1	2		CHUK	2
PPP1R11	2		ERP29	2
TRAPPC11	2		GZF1	2
POLR2K	2		MIF4GD	2
NUP155	2		FRMPD2	2
RUVBL1	2		RGS9BP	2
DHX15	2		ARAP2	2
FNTA	2		BASP1	2
RPS9	2		DDC	2
RPL34	2		GRM4	2
LARS	2		TMCC1	2
PPIAL4D	2		ZBTB46	2
VCP	2		MCC	2
SNRPD2	2		RHOBTB1	2
KIAA1429	2		FNDC4	2
RPL21	2		PABPC4L	2
PSMG3	2		GJB4	2
DGCR14	2		SNX21	2
GTF2E2	2		KLHL12	2
POLD2	2		CDK2	2
DNAJB14	2		MGAT5B	2
RPN1	2		OR2H2	2
SNRPE	2		JUP	2
RPL10A	2		NEUROD6	2
HMGCS1	2		PKP2	2
PPIL2	2		ENOPH1	2
GRPEL1	2		CXADR	2
CHERP	2		ZSWIM4	2
RANGAP1	2		RIN2	2
RNPC3	2		KNG1	2
SENP6	2		LMX1B	2
PRIM2	2		SLC45A3	2
PSMD14	2		AFP	2
MALT1	2		APP	2
SACM1L	2		PDP1	2
CDC5L	2		ARID3B	2
NAPA	2		ZNRF3	2
TBC1D3C	2		WFDC12	2
FCER1A	2		USH1G	2
KAT8	2		TMEM155	2
INTS10	2		ZNF764	2
RBM25	2		XPO5	2
PRDX1	2		ATP2B1	2
GOLGA6L1	2		TNRC6A	2
RNGTT	2		ARHGAP32	2
XPO1	2		WTIP	2
ALG11	2		SACS	2
SF3B4	2		DRGX	2
CDC123	2		TOMM5	2
NUP35	2		ZFP91	2
RPS13	2		POMGNT1	2
QARS	2		TSPAN7	2
RPL5	2		LY6G5C	2
PPP1R7	2		UNKL	2
RPS12	2		MON1B	2
DHX8	2		NDUFC1	2
ELOB	2		HPS5	2
NUP58	2		LZTS2	2
NEK2	2		KLF1	2
TLN1	2		CNOT6L	2
EIF2B4	2		PSD	2
SEM1	2		FLI1	2
RPL30	2		PYCARD	2
SSRP1	2		VTI1A	2
RPL11	2		TTC23L	2
GPR89B	2		CCDC9	2
BYSL	2		TBC1D22B	2
SLBP	2		MOB3A	2
HIST2H4B	2		SEPHS1	2
PAK1IP1	2
PSMB3	2
EFL1	2
RPL31	2
HNRNPC	2
IARS2	2
TICRR	2
ANKRD20A1	2
RPS27A	2
PPP2R2A	2
INTS7	2
PRPF38A	2
NBPF10	2
PSMG4	2
CLTC	2
WDR82	2
PSTK	2
ANP32D	2
RPS27	2
RPS10-NUDT3	2
NOP58	2
POLR2F	2
NBPF9	2
NCBP2	2
HNRNPCL3	2
SPC24	2
C12orf45	2
RPL19	2
PSMA4	2
MED31	2
TIMM9	2
RPLP0	2
USO1	2
RPS11	2
RPS15A	2
MED7	2
CENPM	2
SMN1	2
BTF3L4	2
DUT	2
CRCP	2
HELQ	2
NUP160	2
USP17L28	2
GPKOW	2
NUBP1	2
TAF2	2
WSB1	2
RPL23A	2
VPS36	2
SAP18	2
SUZ12	2
INTS11	2
RPS17	2
COPS6	2
ADAM22	2
PPP1R10	2
TBC1D3E	2
IARS	2
PRPF4B	2
RPL7	2
ZNF181	2
MAT2A	2
ZRANB2	2
NPIPA2	2
PMPCB	2
YKT6	2
EXOC5	2
ECT2	2
SKP1	2
CDC20	2
PPA2	2
EEF2	2
CFL2	2
BUD13	2
SPTSSA	2
IGBP1	2
RPL27A	2
PPIL4	2
USP39	2
PSMA2	2
DDX47	2
NUP93	2
POLA1	2
EIF3I	2
ZNF367	2
FARSA	2
POLR2D	2
SF3A2	2
ISY1-RAB43	2
TRPC5OS	2
RABGGTB	2
SRSF2	2
YTHDC1	2
TUBGCP2	2
FAM200B	2
KLRC4-KLRK1	2
TIMM10	2
PFDN6	2
LRRC37A	2
LSM8	2
CCS	2
EPSTI1	2
INO80	2
DNAJC17	2
MED14	2
RPL3	2
NUP88	2
EAF1	2
SPATA31A6	2
RPL37	2
PISD	2
RBBP5	2
TBC1D3B	2
CCT5	2
IK	2
THOC3	2
HIST2H2BF	2
PPIAL4F	2
CDCA8	2
PTPN23	2
NPIPA5	2
SNF8	2
BUB3	2
RFC5	2
EIF3CL	2
NPAT	2
MCM7	2
PRELID1	2
CDC16	2
TSR2	2
PIK3R4	2
ALG1L2	2
PLEKHA3	2
BCL2L2-PABPN1	2
ATAD5	2
MED25	2
ATXN10	2
GPR171	2
MED13	2
NFE2L2	2
RPL6	2
IER3IP1	2
TSG101	2
EXOC3	2
CDC27	2
TTC21B	2
HSPA9	2
GTF3C3	2
BTBD8	2
CNOT1	2
VEZT	2
RAP1B	2
TRMT112	2
DHPS	2
POLR3E	2
NUP205	2
PPP1R8	2
POLQ	2
PRPF6	2
PLK1	2
SRP54	2
NDUFB8	2
DFNB59	2
RPS6	2
SERF2	2
THG1L	2
BCCIP	2
TIMM44	2
SMC6	2
BCAS2	2
DDOST	2
TRIAP1	2
CDC40	2
NCAPG2	2
SPDYE2	2
GOLGA8K	2
IDNK	2
NBPF8	2
ANXA9	2
ST7	2
FBXW12	2
ZFP69	2
CAPZA2	2
FBXO28	2
EIF3C	2
TOMM70	2
KRTAP4-6	2
RPP21	2
SDAD1	2
ANKRD20A2	2
CDC6	2
FAM208A	2
IL9	2
UBA52	2
NIPBL	2
RBM22	2
CSNK1A1	2
ATP2A2	2
SLC30A9	2
MAX	2
MCMDC2	2
RGPD1	2
ELOF1	2
EIF3B	2
CLOCK	2
SRP19	2
TARDBP	2
RPL35A	2
EFTUD2	2
CATSPERB	2
NMD3	2
SNRPA1	2
NPLOC4	2
COG3	2
DCAF13	2
OR7E24	2
SPDL1	2
RTCB	2
GLCE	2
COPG1	2
VPS13A	2
SFR1	2
BET1	2
MED6	2
EEF1AKMT1	2
TTC14	2
STRN3	2
RPL12	2
UTP20	2
MIS18A	2
ZEB2	2
ANLN	2
SBDS	2
NR2C2AP	2
MCM6	2
CDT1	2
NOP2	2
RBSN	2
ZNF781	2
CKS1B	2
NAA10	2
SNAPC2	2
SPCS3	2
TTC1	2
NPIPB9	2
DHFR	2
UTP3	2
ALDOA	2
COMTD1	2
TEX10	2
LRRC71	2
CIAO1	2
HSCB	2
MED26	2
ATXN7L3	2
ABCB7	2
TTK	2
PPP1CB	2
CSNK2B	2
WDHD1	2
TIMELESS	2
SLC52A1	2
UXT	2
RINT1	2
SRSF7	2
RPL32	2
NUF2	2
ORC6	2
HIST2H4A	2
RPL7A	2
GTF2A1	2
VMP1	2
WDR81	2
ACTR10	2
PHB	2
AURKA	2
HNRNPCL2	2
C6orf89	2
DBR1	2
RPS23	2
MSTO1	2
TRAPPC3	2
AK6	2
ERC2	2
LSM5	2
ALG5	2
ISCU	2
RARS	2
TUT1	2
SEC13	2
NCAPH	2
MRPS12	2
N6AMT1	2
FAU	2
FBL	2
COPS5	2
RPL4	2
KIN	2
TUBGCP4	2
MED8	2
PRPF31	2
ASCC3	2
SKA2	2
RPL18A	2
METAP1	2
MRPL40	2
NOP56	2
LSM7	2
CENPW	2
DNA2	2
AQR	2
KPNA2	2
NOL11	2
PIH1D1	2
DEK	2
CEBPZ	2
ANAPC2	2
SEPSECS	2
PARS2	2
PGM2L1	2
TUBGCP3	2
KLHDC10	2
ACTR1A	2
DLST	2
NELFB	2
ZNF207	2
RPS5	2
E4F1	2
POP5	2
EMC2	2
RPE	2
INTS2	2
ANAPC11	2
POLR1E	2
GOSR2	2
TAF6L	2
ATRIP	2
ERI1	2
INPP5A	2
ANAPC15	2
MCL1	2
HYPK	2
CSMD2	2
VARS2	2
EFNA3	2
RPL18	2
BRAT1	2
TMEM240	2
VHL	2
PDCD5	2
PDZK1	2
GNB1L	2
CENPL	2
MRPL37	2
PSMC5	2
PAICS	2
CD3G	2
KIF23	2
RBM15	2
PCSK7	2
RLF	2
CENPI	2
IPO9	2
IQGAP3	2
TTI1	2
NAE1	2
MOB4	2
RPIA	2
TOP1	2
EED	2
LSM10	2
NCAPD2	2
UBE2A	2
ILF2	2
GCM1	2
ARPC1A	2
WDR18	2
ZC3H13	2
LCMT1	2
TRPT1	2
MEX3A	2
LIPT2	2
PPP2CA	2
RNASEH2A	2
FAM180B	2
INTS5	2
CENPH	2
FOLR2	2
PLK4	2
ELP4	2
DSCC1	2
N4BP3	2
CSTF1	2
ATHL1	2
ARFIP2	2
EEF1G	2
FEN1	2
ELP6	2
GINS3	2
BANP	2
TUFM	2
HMGCR	2
GNL2	2
DCTD	2
CDCA5	2
NSL1	2
DDB1	2
PARPBP	2
SAMM50	2
OPA1	2
WEE1	2
CHCHD4	2
MRPL45	2
IKBKAP	2
LSG1	2
UROD	2
CKS2	2
RPRD1B	2
DHX33	2
NUB1	2
RNF41	2
MMGT1	2
RBM17	2
TPI1	2
TXNDC8	2
AP2S1	2
CEP76	2
INCENP	2
PA2G4	2
SETD2	2
UTP18	2
RNASEH2B	2
MYH1	2
ACOXL	2
GEMIN4	2
PZP	2
DYNC1I2	2
PSMA3	2
RPAP1	2
EIF3D	2
IPO11	2
TMSB10	2
PSMD11	2
HNRNPK	2
SEC24A	2
DPH6	2
GUK1	2
DNAJC9	2
AGPAT4	2
LGALS3BP	2
RFT1	2
ZBTB18	2
TPST1	2
TMX2	2
TLR6	2
TMED10	2
EMC7	2
RNMT	2
RMI1	2
PCF11	2
UBA1	2
ATP6V0B	2
SF3A1	2
GGPS1	2
XAB2	2
PFDN2	2
CTDP1	2
CDC37	2
RAB9B	2
ZNHIT2	2
DBX1	2
SAP30BP	2
MCM5	2
POLA2	2
PSMD6	2
RPTOR	2
INTS8	2
NADK2	2
CLSPN	2
TTC9C	2
NFKBIB	2
CTR9	2
SLC6A9	2
MCM4	2
ASF1A	2
PAF1	2
SEC16A	2
SRSF11	2
PSMC3	2
PSMD4	2
SZRD1	2
DYRK2	2
PSMD1	2
SPCS2	2
CABIN1	2
TAF5	2
SLAMF9	2
ESCO2	2
API5	2
TOMM22	2
NSMCE2	2
CARD9	2
DPY30	2
ZBTB7B	2
OS9	2
FAM200A	2
TOLLIP	2
WDR47	2
EVI5	2
HIST1H1E	2
ILF3	2
PIK3CD	2
RHOG	2
OR5B3	2
LYPLA1	2
TALDO1	2
COL4A2	2

## Sheet: ATRi_neg
RPE1_AZD6738	RPE1_VE821	HEK293A_AZD6738	HCT116_AZD6738
POLE4	ATG9A	RECQL5	RNASEH2B
POLE3	POLE3	CLSPN	RNASEH2A
RAD1	RAD9A	RNASEH2B	RHNO1
LCMT1	POLE4	DNA2	EIF6
MAD2L2	AHR	RNASEH2A	ENO1
DSCC1	SMAD4	C2CD4D	HUS1
RTEL1	USP9X	FANCA	SRSF11
HUS1	KIAA1524	PALB2	XRCC1
PKMYT1	ARNT	MOB4	PALB2
DHX35	CAND1	DSCC1	C17orf53
DUT	C16orf72	USP48	POLE3
C16orf80	STIP1	COG5	PSMD11
KIAA1524	RNASEH2A	KIF23	PPP2CA
ATM	NAE1	ADSS	TPI1
RNASEH2A	DSCC1	BTBD10	PRIM1
RAD9A	SRSF11	LCMT1	PPP2R4
CHTF8	ROCK2	RAD54L	CHTF8
YWHAE	CNOT2	TMEM208	CLNS1A
USP37	ATM	ATRIP	MCM2
HIRA	PRPF39	POLE3	H2AFZ
ATG9A	PUM1	PGM2L1	MGEA5
TADA1	THRAP3	KPNA4	POLE4
PHF12	ZNF598	RPA2	C16orf72
RAD17	PKMYT1	RHNO1	NADK
CABIN1	HUS1	ORAOV1	BRIP1
PUM1	WEE1	IL32	ARHGEF33
SNRNP40	UBA3	HDAC8	TUBGCP5
C17orf70	PAWR	PLLP	CHMP4B
FANCF	CDK10	ZNF281	ATM
C19orf40	DPH1	BAP1	SOD1
RAD51B	CABIN1	ATP6AP2	DNTTIP2
WEE1	TAOK1	FBXO42	UBE3A
ATR	SNRNP40	KIAA1524	PELO
PALB2	TRIP12	MCM5	OTUB1
CDK10	RNASEH2B	API5	INCENP
C11orf30	TGFBR1	NAB2	SRCAP
SUPT20H	CBFB	C17orf53	MOCS3
RNASEH2C	AIP	ERI1	MKLN1
SNRPA	USP37	NEDD1	SMARCE1
BRCA2	CAB39	ADAM17	SRSF6
FANCI	FRYL	SDE2	APEX2
AGK	SLC25A28	SSR2	AKAP12
BOD1L1	TIAL1	STK10	DDX10
ENY2	PPP1R8	CDC23	POLR3B
ANAPC15	TAF5L	RAD1	MCRS1
PPP1R8	FANCC	KCNJ10	DNMT1
CKS2	LIG1	DLST	PMPCB
GATAD1	ANAPC15	DLEC1	ALG14
PPIE	ROCK1	GGA1	RNASEH2C
SHFM1	BRCA2	SETD1A	ABCC1
DDX42	DTYMK	SAMM50	YEATS4
CCNC	PDCD10	NPAS4	PSMD1
S1PR1	DPH2	SLC22A11	NXF1
RNASEH2B	VCP	STK11	DYNC1I2
MTA2	C17orf70	XRCC2	CENPH
FANCL	CHD4	POLE4	PSMA3
C16orf72	C17orf53	REXO4	XPA
PRIM1	RRM2	NUDCD3	UROD
RTN4RL1	AP2S1	NOVA2	BRI3
PPIL1	BRAP	ANKRD49	RHOA
RRM1	C11orf30	ILF3	EIF2AK4
CBFB	TAF6L	GTF2H4	APEX1
FANCM	ANKRD49	OR2H1	LTV1
NUP188	UNC45A	MYO5C	PARP3
FANCE	RNASEH2C	GTPBP1	SLC38A1
MECR	RBM10	FAM65A	PAFAH1B1
MCM9	PALB2	PSMD4	DNAJB2
THAP7	MAP2K7	ACD	DCTD
MNAT1	SLC39A1	SUPT16H	DNAJC13
STIP1	PAXIP1	CTR9	YWHAE
MDC1	TXNDC17	RIN1	DOCK1
SETD2	NF2	C19orf40	SRSF10
TLK2	SMG7	ATR	POLA1
KANSL3	FLII	XRCC1	AGAP2
KDM5A	SLC25A37	KIN	WDR75
REV3L	COPS4	GCM1	MMGT1
EIF3K	ASCC3	MGEA5	RALBP1
SLC25A28	EHMT1	DIO2	CENPC
APEX2	KRIT1	SUGP1	LEO1
FANCG	KDM8	APOBR	COPS8
FANCA	RGS10	OR6K3	SGSH
NPHP1	WDR7	NT5C1A	ATP5O
BRAP	ZMIZ1	TBC1D24	IPO11
C5orf22	DDX42	PABPC4	TICRR
TSC1	CDC37	AFF2	ERCC3
DNTTIP1	FANCA	MCM9	NAA50
FBXO44	RNF168	PAK4	MKL2
TRNAU1AP	MDC1	MMP14	CTNNB1
RRP12	PLCE1	USP39	BANP
FANCC	USF2	DBNL	PCDHGC4
POLA2	NDST2	PELI3	CENPI
USP19	HIRA	CNOT11	PKP2
DHX9	TMX2	CENPH	SDC4
OR52M1	TMEM199	HJURP	WDR96
POLE	TRNAU1AP	STUB1	DGCR8
HELQ	RTEL1	MIOX	LSG1
PTEN	RALGAPB	TTI1	UBR4
HELB	PHF12	RGS16	ETV1
RNF168	TRIP4	ATP6V1A	PNPT1
ZNF574	CWC27	SOCS1	SRI
DEK	HUWE1	EFNA3	ATHL1
PQBP1	EFR3A	TTF2	FIP1L1
TRIP12	ATG14	PHB	KCNK16
DTYMK	FZR1	UCN	DDIT4
KCTD13	ATP1A1	UBE2L6	UBA2
SP1	TIMM22	UBAP2L	NDC1
GTF2H5	SCN2A	VPS37D	FAM180B
SAMD9	CSNK1A1	DMRTA2	GJA1
VAT1	RNF214	DENND3	C16orf58
CDK4	KDM5A	IGHMBP2	RRP1
HSF1	FKBPL	PPP1R27	SFR1
CLSPN	U2SURP	NPDC1	CCNH
UBA3	RNF25	MRPS10	NLE1
USP22	ATRIP	ARPC3	TTC27
IGF2BP1	GRHPR	BARHL1	BIRC2
NCOR1	FBXO42	RPL35	IFNLR1
CLASRP	TGFBR2	ALDH8A1	LCMT1
HAT1	MICALL1	RPIA	FAM178A
C7orf60	CFDP1	TUB	DUSP4
DENR	MORF4L2	FOXO3	RPA1
FANCB	SETD2	BRD1	MPLKIP
RFWD3	UBE2T	TOE1	WDR26
GABPB1	NF1	TMSB10	DNAJA3
OXSM	LCMT1	CDSN	SNAPC4
VWA5A	HSP90AB1	DNAJC15	PPP4C
MED1	BRCA1	RLF	ATP2C1
MORF4L1	SP1	CD5	DAZAP1
ZRANB3	TOPBP1	XIRP1	LRFN4
ST6GALNAC5	RB1CC1	RRP7A	FBXO48
C17orf85	FANCE	RPL14	CPEB3
NASP	DPH5	LAMP1	RTEL1
TADA2B	C16orf80	AP5B1	RALGAPA1
RHNO1	KLHL36	CXXC1	PDCD10
TAF6L	WDR48	ASPM	NUP98
SUDS3	RAD54B	TSPAN4	MCM9
TBC1D29	MLLT10	RPS2	NELFB
ACTRT1	FOXJ2	CAB39	BHLHA15
FAM32A	S1PR2	DCTD	PROK2
FRS2	DET1	TNIP1	EMP3
TAX1BP1	H2AFX	PLRG1	OR6K6
UBE2T	ATP5B	INTS5	SHROOM1
SASS6	SLPI	BRCA2	TNFRSF17
SLC25A37	MAD2L2	SLC25A33	PIAS4
CXCL12	WDR37	MBOAT4	PPIL1
CPSF4	C12orf44	JMJD8	DPYS
SYT16	DRAP1	CASQ2	IDH3B
C9orf43	SPOP	FZD8	NOP14
RWDD1	MCRS1	KIAA0040	LRCH1
WNT10A	ZFAT	GLIS2	NAA20
CBX2	PPP1R15B	MTNR1B	ZNF346
YWHAH	BARD1	ASF1A	ATG16L1
DDX11	FANCB	PARP1	NDUFB4
IFNW1	MCM8	TNFRSF21	CHD1L
LRP2	LUZP1	SIAH1	SUGT1
TTC14	MCM9	MCM2	RIPK1
CLASP1	TCEB3	AIP	GPR78
PIK3C2A	DCP2	SKA2	UBASH3A
PLEKHF2	TRA2B	HIST1H3I	U2SURP
PPP2R5E	ZMYND8	C3orf38	PDE4A
GMEB2	ORC2	CDC6	PRPS2
	CTPS1	LBX1	ZNF366
	AFF4	MEPCE	CD151
	CNOT3	PRIM1	ERCC1
	GLRX3	PIF1	PPARD
	PQLC2	FANCG	NDC80
	CAMK2G	FANCD2	RRS1
	RIOK3	KDM3B	PGD
	C4orf21	CDK20	MED19
	RILP	CDHR1	ACTA2
	ZRANB2	BCAR1	RBM17
	BMP1	AAAS	DNM2
	DHX9	MPRIP	NARS
	BLM	HMGCS2	IBTK
	C8orf58	C17orf70	GEMIN4
	DNAJC8	CYP26B1	KIAA0141
	MSL1	EIF1AD	ARHGAP11A
	CHTF8	CASC5	CYTH2
	RBM5	C22orf39	NF2
	RNF8	RPL18	APOL6
	CPEB4	TMEM9	MARCKSL1
	HDAC3	GLE1	RNF168
	APOBEC1	INTS1	ATG2A
	DAPK3	COPS4	TUBB
	TMEM163	FAM189A2	WEE1
	SLC38A10	BIRC5	C12orf50
	SETDB1	C9orf40	MIS12
	MAPK8	GCSH	SENP1
	SLC38A2	CENPL	FOXN2
	FAM96B	MS4A3	ARMC7
	ZSCAN25	C11orf86	DDX3X
	RABEPK	XPO7	C10orf90
	CCM2	WAC	ENAH
	CITED2	CHP1	MYH10
	FAM19A3	HIST1H1E	MOSPD2
	BOD1L1	C16orf90	DPP8
	FIGNL1	RNF26	DYRK1A
	VPS13B	DLAT	TMEM208
	LCOR	VWC2	PIGS
	NCOA4	CIAPIN1	POU2F1
	CCNT2	HGS	COPS5
	NPLOC4	C7orf26	SMEK1
	COPS6	SORBS3	MTF2
	DAPK1	EFNA4	C9orf152
	UBIAD1	HES3	WDR81
	MRPL39	N6AMT1	CNOT1
	TAX1BP1	LAS1L	HMGCR
	TRIM16	MCM8	PPIL4
	RFWD3	CYBRD1	C19orf25
	ZC3H18	RABL5	FOXK2
	FBXW11	MRPL2	FKRP
	HELQ	FZD9	PGK1
	C12orf74	METTL10	POLR2I
	USF1	CSMD2	C11orf16
	PNISR	ELAVL2	DNM3
	CD200R1L	CD247	REV1
	DHODH	ESCO2	GLE1
	SSX2IP	PACSIN3	TMEM59
	CPOX	HMGCL	GAB3
	RAD51B	RTN3	SCN3A
	RFWD2	CCDC71	LPPR3
	ATP5A1	RAP1A	RBP7
	C19orf40	CRYBA2	HTATSF1
	LMBRD2	FCN1	NDUFA7
		TMEM54	TLK2
		CDH18	KPNA3
		ESRRA	OR4C46
		H2AFX	FAM32A
		IL12A	C2orf68
		LSM11	CES1
		SLC25A45	FER
		FSHB	NCAPH
		C11orf89	CHMP2B
		RFC4	CTDNEP1
		PPME1	RBM42
		OR10J3	TOR3A
		USP37	APOA5
		MSL2	FFAR1
		OR6Q1	EIF1AX
		PDS5B	SNRPB
		NAV1	ETV5
		DNAJB6	CLEC4F
		MKS1	PEX26
		ZC3H18	LMO2
		POMGNT1	TYSND1
		ISG20	IVNS1ABP
		ALDH3B2	COL11A1
		KCNK7	NAGS
		THRAP3	MDH1B
		GLIPR1L1	FRRS1L
		SH3GLB1	PLBD2
		XPO6	GRAP2
		PKNOX2	KANSL2
		ZNF385B	MTCH1
		TEFM	WBSCR22
		RBM22	DDB1
		CXorf36	ZCCHC10
		KHDC1L	DOHH
		TMCO5A	PRKCSH
		PTPN22	LRP3
		MESDC2	FDX1
		PAPSS2	ADM5
		ZNF574	LacZ
		GATA4	ELMOD1
		BEND5	DSCC1
		BCCIP	CSTL1
		ARMC7	PSMC3
		ATPAF1	EMC7
		DPYS	CTRB2
		CREG1	THOC2
		ACTR5	OOEP
		TRMT1L	SDE2
		MBD3	NR4A1
		SLC13A1	RALGAPB
		PDX1	FRRS1
		C1orf61	LIN28B
		UBE2T	TBC1D1
		ZNF629	SPTLC1
		MBD6	NELFE
		ZFP92	TEKT2
		MTCH1	TMX2
		RTTN	AFG3L2
		GPR182	C7orf72
		CCER1	ATP6V1C2
		SRSF7	USP1
		FOXL2	RFC2
		SNW1	TP53BP2
		SHFM1	UMPS
		ATP6V1C2	GUCY1A2
		HELQ	KPTN
		CNTN2	PTGDR2
		STK40	SPAG1
		LAMB2	KSR1
		ACTL7B	GFPT1
		TCIRG1	GDI2
		SLC22A10	PRAMEF2
		EFCAB12	APOLD1
		TMCO6	CYP21A2
		DCLRE1B	TXNL4A
		PRSS27	PRPF3
		MRTO4	ATP6V1B2
		B3GNT9	CPNE2
		OXSM	DRAP1
		CTDP1	KDSR
		CAMK1G	SLC10A7
		C22orf42	ADSL
		GNPDA1	PSMC4
		VTI1A	CKS2
		SV2B	GSPT1
		ATM	PSMD7
		FERMT3	RFX1
		GTPBP2	TTC9C
		FANCM	TNIP1
		MXD4	HYAL2
		LINGO1	OXCT2
		TOR4A	PFKFB2
		TSPYL5	UCN2
		DCUN1D5	SIVA1
		DOPEY1	FAM189B
		NUP214	STAG1
		VMP1	SNX1
		TYK2	ZBTB11
		PTPRC	FAIM2
		SSU72	PDIK1L
		SOWAHC	CASZ1
		DCTN4	TNNC1
		KALRN	CEBPG
		CELSR2	PPP2R2A
		SOS2	SERPINA1
		VPS45	MAGOH
		SLC35C1	TK1
		ENO1	GPR135
		WRNIP1	LDOC1L
		A1CF	EXOSC5
		ERBB4	NUB1
		CIAO1	FZD5
		PABPC3	MMP25
		ZNF174	HTR2B
		TANGO6	TPH2
		FANCF	LPIN3
		HUS1	MYH9
		HYAL1	CDC23
		CKS2	MUC12
		ANO3	SUPT16H
		BTBD2	ACBD7
		TRIM24	PCDHGA6
		DNAH6	FFAR4
		EPHB3	USP37
		SLC25A1	FAM73A
		EIF4EBP2	RRN3
		APBA2	PGBD3
		LCN6	FAM35A
		SZRD1	RNF103
		INPP5A	LILRA4
		PAQR4	CCDC144A
		RTN4RL1	RPE
		TCTE3	FITM1
		PANK4	IQCJ
		CYB561D2	SCGB2A2
		HDGFRP2	MMACHC
		MKI67	AAGAB
		VTI1B	BTG3
		ACER3	DEFA5
		CEND1	CSPG5
		ARHGEF4	BCL7B
		LEO1	CLHC1
		NDE1	COL8A2
		WDR5	UXS1
		ORM2	MAPRE3
		EIF3A	VMA21
		RAB5C	SPTLC2
		OGDH	SLC25A29
		OR6C76	MGAT3
		ELF3	ETAA1
		FAM53C	HMOX1
		SLC10A1	BFAR
		RBM25	RBM4
		CCL22	ERCC8
		USP24	C10orf118
		ITFG3	POLR2C
		C6	MCTS1
		NDNL2	PHYHIP
		ETV3L	CCDC122
		C6orf226
		FMO5
		PTDSS2
		NDOR1
		MYSM1
		CRYGD
		PPIL2
		SERPINA3
		EDC4
		FAM193B
		SLC39A13
		CD2
		CDC37
		STX3
		GPR31
		HPCA
		TNR
		PRPF19
		AHRR
		GAD1
		GLMN
		PRKAA1
		XRCC6
		ZNF75D
		ZC3H13
		GGPS1
		THOC2
		TOP1
		MYCL
		NIPAL2
		C1orf54
		RTEL1
		APOBEC4
		UPP2
		CSDC2
		FAM57B
		MROH7
		PLEKHG6
		PRUNE
		CRYBA4
		MKRN3
		COX6A1P2
		DPH3
		TMPRSS3
		TRAIP
		ATP1A1
		CDK2AP2
		MXRA7
		APOOL
		VRK1
		S100A8
		BIRC3
		TIFAB
		CATSPER1
		TTC4
		LTB4R
		MRVI1
		SEC61G
		C9orf171
		IGSF3
		HSD3B7
		FANCB
		CRY2
		MRGPRX2
		PFDN2
		DCDC1
		IL21R
		POLA2
		KL
		ELMO3
		WBSCR28
		RASGRF1
		CUL4B
		CREBBP
		OR8D1
		SCNM1
		TROVE2
		MYBBP1A
		MAP7D2
		DGCR2
		SNRNP40
		WWP2
		EHBP1L1
		MRP63
		BARHL2
		CNOT1
		C6orf15
		FBXW5
		MLNR
		ITLN2
		CHAC1
		TMEM200C
		LGR6
		FTHL17
		ARMC10
		THG1L
		MN1
		SERBP1
		PSMG4
		NUB1
		SERGEF
		ABI2
		ACTC1
		AHNAK
		MS4A2
		SLC22A3
		CCDC130
		RPA1
		DNAJA3
		TAP2
		OR2A14
		PTPRB
		GOLPH3L
		OR4C13
		FBP1
		HERC2
		SPRR3
		NIT1
		CUL4A
		C16orf54
		CD207
		OPA3
		MGRN1
		FANCC
		PRR9
		NOL3
		SYT17
		METTL22
		SLC7A4
		TMED2
		ALS2CR12
		RDX
		GNB2L1
		KIAA0226L
		NADSYN1
		MYO7A
		NFKBIA
		CDIPT
		CTNNA3
		FLT3
		WDR3
		APLNR
		GGT5
		ZNF205
		GRK6
		ZNF362
		SMIM9
		COL11A1
		OR6C68
		NPAT
		NFKBIL1
		CHSY1
		TPST2
		MAN1A1
		C21orf33
		ACTR1A
		DDAH1
		POLR3K
		SPATA8
		RCOR2
		SRCAP
		BRIX1
		NPHS2
		CCBE1
		PADI4
		HSCB
		GAS2L1
		TEX30
		ASH2L
		TJP1
		POLQ
		IFNGR1
		IRS1
		PDIA2
		INSL3
		IL17A
		COPG1
		C1QTNF5
		SLC12A5
		FBXO7
		PCDHA2
		PIAS3
		RBM15
		KBTBD11
		TICAM1
		CMSS1
		TGM7
		LRP8
		LRFN4
		C8orf86
		FAM3C
		CPSF7
		MICALCL
		DDHD1
		FGF17
		C1orf74
		MAN2B1
		SOX8
		SH3BGRL3
		BARD1
		IRF7
		TNFRSF8
		OS9
		RIMBP2
		C2orf83
		ERCC4
		RPE
		RIF1
		INTS12
		TOR1A
		SLAMF7
		PMM2
		INPP5J
		MED6
		TAB1
		OR8B12
		SLITRK4
		C16orf86
		NFKBID
		SUB1
		STX5
		SPSB1
		TSC22D2
		GABRR2
		PAPLN
		TBL3
		CNTNAP4
		NPC1
		OR6C6
		ERCC5
		CTSS
		SEC13
		ERI3
		DOK1
		OTX1
		OR5J2
		TMEM229A
		FEZF1
		KLHDC7B
		PALM
		WDR76
		TYW1
		SLC25A43
		BAI1
		ANKRD54
		IER5
		CAND2
		MMP25
		GALNT11
		RNF6
		NFU1
		SLC7A1
		EFCAB4A
		ACP6
		ISG15
		ANKRD45
		SEMA4C
		SUSD1
		PDIK1L
		C9orf41
		TTC23L
		CCDC89
		SYT7
		GSE1
		TSPAN7
		GPR161
		BMS1
		TRUB2
		STXBP6
		LAGE3
		ZNF677
		NHEJ1
		CNOT4
		LONP1
		SPAG17
		C11orf49
		YWHAE
		DNASE1L2
		DOC2A
		SYNGR1
		TPRG1L
		ATXN2L
		DDX43
		NOL6
		MUL1
		PPP2R2A
		KCTD10
		ALDH9A1
		RLIM
		LMOD3
		EMC4
		DDX11
		TNNI3
		C1orf56
		OR2Y1
		PRR5L
		FOXP4
		PSMD1
		TBC1D7
		ERCC6L
		CEMP1
		SLC44A3
		NARFL
		AC016722.1
		PAQR6
		ZFP91
		OR4C3
		KIF17
		SLAMF9
		THNSL2
		INTS2
		IRX4
		EIF2D
		CCT5
		ELK1
		FCRLA
		FBXW12
		BRAP
		NADK
		BHLHA15
		ALDH5A1
		COX10
		GPR128
		TTK
		CCDC115
		DERL3
		ZNF157
		SP140
		DPY30
		HOXA9
		TUBB4B
		TTC27
		STOM
		DCAF15
		GTPBP4
		RPS21
		ITGAM
		OSBPL9
		E4F1
		FH
		PITPNM1
		VAC14
		COL4A2
		FAM49B
		TEDDM1
		IRF2BP2
		IL17REL
		E2F2
		TNFSF15
		NARS2
		PCDH15
		C2orf53
		CYB5A
		EXOSC8
		SLC6A5
		GART
		FGF3
		MGA
		S100A14
		WDR77
		EPB41L4A
		C1QB
		NELFB
		PAICS
		MITF
		FCN3
		FOPNL
		PTGR1
		PNMA2
		APEX1
		SLC50A1
		KIF18A
		RAD51C
		ENTPD4
		LEPROT
		KRTAP23-1
		DYNLT1
		IGFBP5
		THYN1
		ADAMTS4
		AOC1
		TMEM217
		PCDHB12
		PPFIBP2
		FBXO41
		KRTAP5-1
		KRTAP13-4
		PCCA
		GRM6
		NRAS
		COL19A1
		DPH1
		IL10RA
		TERT
		PRKAB2
		PDIA6
		NSMCE2
		SPIC
		MRPL36
		REXO1
		KDM4D
		CNTFR
		DNAJC6
		COA6
		MFAP1
		TMEM182
		TMEM106C
		KNCN
		TUT1
		RNASEH1
		PSMC3
		RNF133
		WNK1
		TPSD1
		VENTX
		CNOT10
		ZDHHC19
		LOXL4
		ITFG2
		DBX1
		SPATC1
		HIF3A
		PTPRO
		CDYL
		SUV39H1
		VPS13B
		GNPAT
		NSUN5
		TBC1D10A
		ARMCX2
		CDK19
		WDR75
		PSMG2
		TONSL
		PRM1
		PTGER3
		TSC2
		ZNF534
		SP8
		CNTNAP1
		MRPL47
		GKAP1
		RNF115
		C19orf55
		SNUPN
		NOL11
		SCAF4

## Sheet: ATRi_Pos
RPE1_AZD6738	RPE1_VE821	HEK293A_AZD6738	HCT116_AZD6738
LIN54	AMBRA1	MED12	MLST8
AXIN1	GCN1L1	MRPL44	GTPBP10
FOXM1	MAP2K5	HNRNPH1	CPOX
SYNCRIP	DYRK1A	TOMM70A	PIK3CA
TEN1	CHD8	MIOS	YBEY
AHR	CTNNBIP1	CCNC	CCNT1
C12orf49	ING3	SLFN11	NDUFAF6
BTAF1	ANKS3	RANBP2	HTRA2
SMAD4	XPO6	EIF3D	ZMYM3
ATAD5	SNPH	PDPK1	XPNPEP3
MRPS34	C17orf59	MDN1	AIP
MBTPS2	CREBBP	TP53I13	KAT2A
HNRNPF	ACLY	TMEM130	TRIT1
AP3D1	DNMT1	MED24	USP6
FNDC8	TMEM165	HECTD1	MRPL44
ZNF827	DOCK7	CS	H1FX
PLAA	PRKRIP1	OR2H2	EZH2
MPHOSPH10	ZC3H7A	TCEB3	ZC3H3
NR3C1	SLC35F3	MRPL1	PRKAR1A
NXT1	SPESP1	B9D2	LAMTOR5
LRIG1	ZNF367	DKC1	PISD
ALG9	MIA3	NDUFS1	PDCD6IP
LIN37	CDYL	BRD2	TMA16
AMBRA1	ATRN	LSM5	SUZ12
CEP135	IER3IP1	NPHP3	NDUFC1
UBE2L3	NAPG	TPPP	SPCS2
SLITRK3	DNAJC13	SMG1	WDR24
GPI	SIM2	SLC35B2	ZNF622
CDC25B	BCAP31	OGFR	RAB11FIP4
CARM1	VPS51	CCT6B	IPMK
TET3	STT3B	SMC4	ZPBP
FKRP	CDC25A	DAG1	MRPS23
NOA1	SIN3A	WIPI2	SGSM3
VPS39	UACA	EHBP1	KATNB1
CELF1	ETV5	GATC	NSMCE1
F11	TFPT	COX7C	TRMU
RRAGC	STK35	GJC2	MRPL15
TSPAN17	CORO2B	GAR1	NOA1
CDK2	GSK3B	NAA30	TPX2
RASSF6	RPRD1B	NSUN2	TRABD
ATF7IP	APOE	CEBPB	NABP2
EIF4E2	SH3BP4	CLEC4D	CEP57
PIGT	SETD1B	TEN1	MRPL23
TMEM38A	CSNK2A2	WDR1	PET117
GPR119	UBA2	MRPL10	ECSIT
MAP2K3	SMARCA4	PARP9	ALG3
OR2V1	MTFR2	YIPF2	MAPKAP1
PYURF	NFIC	NME1	EIF3L
RPRD1B	SEC16A	MED13L	CARS2
EXOSC9	IFIT3	GRB2	MRPL21
SMARCA4	HNRNPD	CALR3	SEC63
STRAP	FADD	BORA	FARS2
CAP2	TADA3	METTL1	C12orf65
HNRNPR	SCAF1	GPR112	DDI2
PRELID1	WRB	LIG1	PPOX
DR1		RFC1	U2AF1
NPC1		PRDX4	TBC1D20
VPS18		REXO2	MOB4
OTUD5		PABPC1L	NDUFA11
RXFP1		POLR2C	ARIH1
BRD4		ZBED3	ZNF205
		ERVMER34-1	NUBPL
		DHX33	GTPBP3
		KANSL2	TMEM261
		GDF15	NDUFAF1
		MRPS18B	IMPDH2
		PLA2G4C	MRPS16
		SNAP25	XPO4
		USP19	NFYC
		GJB4	STK11
		SP2	TMEM70
		NOA1	NUDCD1
		COASY	TFB2M
		NDUFS5	SPC25
		ATG12	WNK1
		ERP27	TAZ
		AMPD3	AXIN1
		SMC2	RSRC2
		PPFIBP1	CAD
		BUB3	N6AMT1
		JMJD6	HIGD2A
		PLEKHD1	SKIV2L
		SNX5	TACC3
		ARID3B	CKAP4
		C17orf89	GFM2
		PPP1R16B	NGLY1
		DDX18	SURF2
		CRNKL1	ARMS2
		C20orf194	RPAP2
		TAF5L	FASTKD2
		WRAP73	BOP1
		ABHD17A	SCNM1
		DAPP1	MTIF2
		SEC62	SLC6A13
		FLT3LG	BIRC6
		GAK	IMMT
		ICAM4	MED7
		ZNF518B	NMT2
		ADCK4	MSTO1
		DUXA	MRPL20
		RSPH6A	RRP12
		ANO4	LARS2
		CNPPD1	ZMYM4
		SPDL1	RLF
		WSB2	PITRM1
		C12orf56	UTF1
		ZNF22	TRUB2
		TFF2	MED16
		AURKA	MTIF3
		MAPKAPK5	MMS22L
		SEC23B	TAF13
		XYLT2	USP15
		S100A16	FOXD1
		CDC25A	TIMMDC1
		FOXA1	S100B
		GADD45GIP1	IGF2BP1
		G3BP2	B3GALT5
		RP11-93B14.6	NOM1
		MC3R	GJC2
		PSMC4	ICT1
		CTTNBP2	SAMHD1
		RNF14	ZC3H15
		PIK3CA	PPP1R11
		TENM1	HSPB9
		ZNF169	ZCCHC6
		KEAP1	USP10
		TIMM17B	UNKL
		GMFB	LAMTOR4
		FCGRT	MRPS21
		REEP2	GNB1L
		SLC30A9	IPO5
		MCM10	RPP38
		UNK	CCDC36
		FAM46D	KLF6
		GAP43	VPS33A
		TRMT5	LIPT1
		SLC7A3	USPL1
		ZFP36	NCAPH2
		CLGN	AQP4
		CCL14	DIS3L
		CHRNA9	PMF1
		VN1R2	PLB1
		FAM106A	KCNA10
		IMPDH2	MTX1
		COX4I1	PTDSS1
		FASTKD2	DNAJC7
		PLA2G7	NUDT8
		RBBP8NL	IRF2BP1
		COL6A2	DCTN6
		MST1	CHRAC1
		PREX1	MAFA
		SMIM12	RNMTL1
		C6orf222	ZFP69B
		FBLIM1	ROR2
		CCT8L2	NFYB
		GNAT1	CDK2
		FBXL20	OR1M1
		WHSC1	NT5DC2
		SMARCD2	MRPL54
		ERMARD	ZNF581
		MED1	NEMF
		GPR125	C7orf26
		RNF7	ZFP36L1
		KIAA1161	MSRB1
		UVSSA	NDUFS8
		AGO2	TAF3
		NAPSA	PARN
		CSN2	FBXW11
		NUDT5	EED
		MRPS23	PTCH1
		ATP10B	CDC25B
		ZRANB3	CDR2L
		EPN1	DDX28
		PTDSS1	KLHDC3
		PPEF2	SH3GLB2
		MANEAL	ACAD8
		PHB2	HNRNPA0
		NINL	OR4D1
		AK2	CDK9
		DNM1L	ZNF580
		SIGLEC1	TRIM7
		HNRNPF	SSR2
		SSTR4	FAM69A
		FBXL22	IFRD2
		SLC11A2	TTI2
		TPMT	NUBP1
		CD79B	TFAP4
		POLI	TMEM102
		NEDD4L	CNPY2
		PPP6C	TDP1
		VSTM1	C8orf76
		CCDC137	MAPRE1
		SGK494	TOMM70A
		C5orf34	NUP93
		CYP46A1	EIF3B
		COL9A1	LRRC57
		OPRK1	HSD17B10
		SDC4	PAK4
		ILK	NOP16
		SEL1L2	BCL6B
		CHCHD2	MRPS6
		WDR11	MOB3C
		CUL5	C6orf203
		ZNF490	IL4R
		TBK1	ZNF598
		GATA1	PSMD13
		TOMM34	SLITRK5
		NAA11	CREB3
		SYNGR2	SDHAF1
		TMEM199	NDUFA8
		FFAR1	ZNF778
		ASCL2	PTBP1
		RRP9	ORMDL3
		UQCC2	MC4R
		WFDC12	PRMT7
		NKIRAS2	TGM2
		EIF3F	NDUFB6
		PPP1CB	ZDHHC24
		SUGP2	UNC45A
		ANKRD65	MTG1
		SLC17A7	DFFB
		YBX3	BRAP
		SAMD15	FHOD1
		SMG9	MYLPF
		NCAPG	C19orf43
		CDKL5	LSM7
		ADIRF	RAB3C
		NEK8	NGRN
		RAB8A	TOMM20
		ATOH7	TOMM5
		TRAPPC6A	MBOAT2
		SAMD14	ANLN
		SPATA25	AARS2
		FMR1	KRT15
		TBRG4	WSCD1
		CARF	TRAPPC11
		AFP	PDCD2
		TNFSF9	KIFC1
		TAF4	RTN4IP1
		NCAPH2	RASGRF2
		ARHGAP9	SLC25A31
		ANKRD34A	SERBP1
		GALNS	AMPD3
		HSPB8	NCLN
		LSM3	CHD2
		TMEM106A	FOXO6
		SCGB1D1	STARD6
		ARIH2	CREB1
		EGFR	CHRNA2
		PSMC2	EXOSC1
		SAMD9L	TBRG4
		TMPRSS11A	RNF2
		MED11	FOSL1
		OTUD6B	C10orf32
		SOWAHB	NSUN3
		ATXN10	LY6D
		GRM3	KCTD10
		TULP2	TEN1
		TASP1	CLOCK
		C12orf65	CEBPA
		ATP8B3	AKT1
		CACNB3	CDC25A
		ZMYND8	GDPD3
		FAM64A	PLCB2
		BTBD7	ANAPC15
		ZRSR2	CNPY3
		CCNA2	LINGO1
		CWC27	TAF4
		CCRN4L	MTF1
		TAF12	RHBDL1
		CHST8	SLITRK6
		FSD1	MAD2L1BP
		NACA	TEK
		LPIN3	OCIAD2
		DKK2	ANKRD13A
		MYL7	MTO1
		RHOBTB3	RPS5
		MRPS9	CYFIP1
		MAP3K9	ATP13A2
		PCF11	CACNA1C
		CCDC57	PET100
		SMG8	SND1
		SLC25A53	COL27A1
		SP1	USP9X
		NUDT1	RTN3
		SLC28A1	SRSF9
		MIEN1	MRPL9
		EIF3K	RIN1
		C5orf30	MRPL13
		S100P	ALKBH5
		GDI1	DIABLO
		IGF2BP1	RWDD1
		CLEC1A	SLC25A3
		GOSR1	ADCY4
		CNTN5	KIFC2
		MROH6	ACTR3B
		UFSP2	KIF18A
		MORF4L2	RPP25L
		CTSA	CCDC153
		ZNF648	ATP5F1
		SPHK2	NOSIP
		ERP29	COQ2
		PCBP2	OSGEPL1
		INA	NFAM1
		RPP30	RABGEF1
		SYNPO2	FASTKD5
		MMD	BAHD1
		RFWD2	C1orf86
		TEAD2	TRAPPC10
		MRPL50	IER2
		ARL13A	DPM3
		VWA9	UPF2
		C1QTNF7	TIMD4
		GZF1	C4orf19
		SGMS1	PFKFB2
		MED13	UCN2
		AEBP2	SIVA1
		LHB	FAM189B
		TRDN	STAG1
		RNGTT	SNX1
		DDX41	ZBTB11
		THAP8	FAIM2
		C1orf101	PDIK1L
		UBTF	CASZ1
		MRPS6	TNNC1
		ALG11	CEBPG
		TET2	PPP2R2A
		NAALAD2	SERPINA1
		C20orf26	MAGOH
		MRGPRE	TK1
		SIRPA	GPR135
		SSC5D	LDOC1L
		CBLN3	EXOSC5
		MLLT11	NUB1
		UROC1	FZD5
		TAF1D	MMP25
		PRND	HTR2B
		LCK	TPH2
		GRIN2C	LPIN3
		PKIG	MYH9
		CCDC149	CDC23
		MAP1LC3A	MUC12
		WNT5A	SUPT16H
		VSIG10	ACBD7
		SLC32A1	PCDHGA6
		GPR108	FFAR4
		POMT2	USP37
		PA2G4	FAM73A
		RPL7A	RRN3
		GRIP1	PGBD3
		ARFGAP3	FAM35A
		SPIN3	RNF103
		SAMD10	LILRA4
		PPP1R11	CCDC144A
		PRMT5	RPE
		SHISA2	FITM1
		DESI2	IQCJ
		CDK5RAP3	SCGB2A2
		AP3B1	MMACHC
		CWC22	AAGAB
		HYAL4	BTG3
		MLLT6	DEFA5
		DHX16	CSPG5
		C17orf105	BCL7B
		HYKK	CLHC1
		KCNH4	COL8A2
		SNAP47	UXS1
		ZRANB1	MAPRE3
		LAT2	VMA21
		RPF1	SPTLC2
		BDH2	SLC25A29
		CACNG4	MGAT3
		USP25	ETAA1
		CYP3A5	HMOX1
		PDRG1	BFAR
		CA4	RBM4
		B3GALT1	ERCC8
		FAM217A	C10orf118
		CYP11A1	POLR2C
		ELOF1	MCTS1
		ACACB	PHYHIP
		LMX1B	CCDC122
		MPHOSPH9
		GRPEL2
		TAF9B
		ZNF217
		TAOK1
		TECPR2
		TMLHE
		NPFFR2
		STC2
		GDF5OS
		FAM222A
		WFIKKN2
		STAT5A
		THOC7
		NDST4
		CEP135
		UBL5
		CFDP1
		SULT1E1
		CATSPERB
		CYP51A1
		ZACN
		PGRMC1
		TWISTNB
		TMEM99
		SYNGR4
		POLL
		IMMT
		GDF5
		HCLS1
		UNC45A
		CLPSL2
		CCDC127
		MID1IP1
		DPY19L3
		CDC40
		ZSCAN16
		GALNT12
		SPRY1
		MRPL21
		STK17B
		DNAI2
		NLRP11
		DENND1B
		TBC1D2
		HOXA3
		GATSL3
		TMEM74B
		DIMT1
		IL12B
		LGALS3
		CYSTM1
		ARL9
		CST9L
		HOOK2
		EIF4H
		ODF3B
		GATAD2A
		FAM155B
		RAB39A
		CXCR1
		WLS
		C17orf96
		MBLAC1
		AKAP14
		FGF11
		PGC
		KCNT2
		ADAM33
		CXXC11
		CYP4F12
		MACROD2
		TPBG
		LYAR
		THAP1
		MRPL33
		HDAC3
		CLEC4C
		ARAP2
		MXI1
		HAPLN4
		FAM83C
		CDK2AP1
		PMP22
		PSMD9
		SLC52A3
		ZCCHC4
		TFAP2C
		WDFY3
		ENPP6
		SMOX
		STK32B
		FNDC8
		CINP
		SMCHD1
		DDX24
		KDM1A
		NDUFB11
		HOXA6
		SLC38A10
		DNER
		AKAP12
		FAM124A
		ITIH4
		NAAA
		OR4K1
		CD36
		SLC37A3
		CGGBP1
		SLC8A3
		PAIP1
		TGS1
		C17orf80
		ARHGEF26
		RPUSD3
		VCPKMT
		PLEKHG2
		NSG2
		JUNB
		ABCC5
		SPAG4
		SCARB2
		RRAS
		XIAP
		TMEM63A
		C1orf115
		PPDPF
		IL1RAPL2
		IRAK1
		ADM5
		RIOK2
		IGBP1
		SLMO2
		NRIP2
		SAT2
		FSTL4
		CARM1
		BTK
		PEAK1
		IGF2BP3
		URM1
		COMMD5
		MRPL53
		EMC6
		ELP6
		OR2A2
		CDX4
		CCR1
		UST
		CEP44
		PTPN9
		UBAC1
		EPC2
		MTRF1
		FOXRED1
		HTR3E
		PPFIA3
		ADRM1
		C20orf166
		FRAT1
		C4BPB
		SMR3A
		PPM1F
		ST8SIA5
		ZNF397
		FLOT2
		FARSB
		EXO1
		IGF1R
		TRAPPC10
		CLEC4F
		CIZ1
		SLC24A1
		SLC10A5
		PAPOLA
		ACVR1C
		GSK3A
		RXRA
		IL13
		LRRC15
		SCYL2
		GABRG1
		FRAT2
		SUN5
		MAST2
		MTL5
		SOAT2
		BPIFB2
		NPY5R
		BST1
		NAPB
		MCRS1
		HELB
		PSMA1
		SLC30A6
		SDCBP2
		NDUFA1
		OR1D5
		LAMP5
		TMEM121
		FUT1
		C19orf48
		RSPH3
		AIPL1
		TRIM41
		FABP4
		CST9
		ATP6V1B1
		WDR4
		TOR1A
		SLAMF7
		PMM2
		INPP5J
		MED6
		TAB1
		OR8B12
		SLITRK4
		C16orf86
		NFKBID
		SUB1
		STX5
		SPSB1
		TSC22D2
		GABRR2
		PAPLN
		TBL3
		CNTNAP4
		NPC1
		OR6C6
		ERCC5
		CTSS
		SEC13
		ERI3
		DOK1
		OTX1
		OR5J2
		TMEM229A
		FEZF1
		KLHDC7B
		PALM
		WDR76
		TYW1
		SLC25A43
		BAI1
		ANKRD54
		IER5
		CAND2
		MMP25
		GALNT11
		RNF6
		NFU1
		SLC7A1
		EFCAB4A
		ACP6
		ISG15
		ANKRD45
		SEMA4C
		SUSD1
		PDIK1L
		C9orf41
		TTC23L
		CCDC89
		SYT7
		GSE1
		TSPAN7
		GPR161
		BMS1
		TRUB2
		STXBP6
		LAGE3
		ZNF677
		NHEJ1
		CNOT4
		LONP1
		SPAG17
		C11orf49
		YWHAE
		DNASE1L2
		DOC2A
		SYNGR1
		TPRG1L
		ATXN2L
		DDX43
		NOL6
		MUL1
		PPP2R2A
		KCTD10
		ALDH9A1
		RLIM
		LMOD3
		EMC4
		DDX11
		TNNI3
		C1orf56
		OR2Y1
		PRR5L
		FOXP4
		PSMD1
		TBC1D7
		ERCC6L
		CEMP1
		SLC44A3
		NARFL
		AC016722.1
		PAQR6
		ZFP91
		OR4C3
		KIF17
		SLAMF9
		THNSL2
		INTS2
		IRX4
		EIF2D
		CCT5
		ELK1
		FCRLA
		FBXW12
		BRAP
		NADK
		BHLHA15
		ALDH5A1
		COX10
		GPR128
		TTK
		CCDC115
		DERL3
		ZNF157
		SP140
		DPY30
		HOXA9
		TUBB4B
		TTC27
		STOM
		DCAF15
		GTPBP4
		RPS21
		ITGAM
		OSBPL9
		E4F1
		FH
		PITPNM1
		VAC14
		COL4A2
		FAM49B
		TEDDM1
		IRF2BP2
		IL17REL
		E2F2
		TNFSF15
		NARS2
		PCDH15
		C2orf53
		CYB5A
		EXOSC8
		SLC6A5
		GART
		FGF3
		MGA
		S100A14
		WDR77
		EPB41L4A
		C1QB
		NELFB
		PAICS
		MITF
		FCN3
		FOPNL
		PTGR1
		PNMA2
		APEX1
		SLC50A1
		KIF18A
		RAD51C
		ENTPD4
		LEPROT
		KRTAP23-1
		DYNLT1
		IGFBP5
		THYN1
		ADAMTS4
		AOC1
		TMEM217
		PCDHB12
		PPFIBP2
		FBXO41
		KRTAP5-1
		KRTAP13-4
		PCCA
		GRM6
		NRAS
		COL19A1
		DPH1
		IL10RA
		TERT
		PRKAB2
		PDIA6
		NSMCE2
		SPIC
		MRPL36
		REXO1
		KDM4D
		CNTFR
		DNAJC6
		COA6
		MFAP1
		TMEM182
		TMEM106C
		KNCN
		TUT1
		RNASEH1
		PSMC3
		RNF133
		WNK1
		TPSD1
		VENTX
		CNOT10
		ZDHHC19
		LOXL4
		ITFG2
		DBX1
		SPATC1
		HIF3A
		PTPRO
		CDYL
		SUV39H1
		VPS13B
		GNPAT
		NSUN5
		TBC1D10A
		ARMCX2
		CDK19
		WDR75
		PSMG2
		TONSL
		PRM1
		PTGER3
		TSC2
		ZNF534
		SP8
		CNTNAP1
		MRPL47
		GKAP1
		RNF115
		C19orf55
		SNUPN
		NOL11
		SCAF4

## Sheet: ATRi
ATRi_Neg			ATRi_Pos
Gene	ScreenHits		Gene	ScreenHits
POLE4	4		CDC25A	3
POLE3	4		TEN1	3
LCMT1	4		NOA1	3
DSCC1	4		AMBRA1	2
RTEL1	4		RPRD1B	2
HUS1	4		SMARCA4	2
ATM	4		CDYL	2
RNASEH2A	4		MRPL44	2
USP37	4		TOMM70A	2
PALB2	4		GJC2	2
RNASEH2B	4		POLR2C	2
MCM9	4		AMPD3	2
KIAA1524	3		PIK3CA	2
SNRNP40	3		IMPDH2	2
C17orf70	3		FASTKD2	2
C19orf40	3		MRPS23	2
BRCA2	3		PTDSS1	2
FANCA	3		TBRG4	2
BRAP	3		TAF4	2
FANCC	3		NCAPH2	2
HELQ	3		C12orf65	2
FANCB	3		LPIN3	2
UBE2T	3		IGF2BP1	2
C17orf53	3		MRPS6	2
CHTF8	3		PPP1R11	2
WEE1	3		IMMT	2
RNASEH2C	3		UNC45A	2
C16orf72	3		MRPL21	2
RNF168	3		TRAPPC10	2
YWHAE	3		MMP25	2
CKS2	3		PDIK1L	2
PRIM1	3		TRUB2	2
RHNO1	3		PPP2R2A	2
MAD2L2	2		KCTD10	2
PKMYT1	2		BRAP	2
C16orf80	2		KIF18A	2
RAD9A	2		WNK1	2
HIRA	2		AXIN1	2
ATG9A	2		CDC25B	2
PHF12	2		CDK2	2
CABIN1	2		HNRNPF	2
PUM1	2		FNDC8	2
RAD51B	2		CEP135	2
CDK10	2		CARM1	2
C11orf30	2		NPC1	2
BOD1L1	2
ANAPC15	2
PPP1R8	2
DDX42	2
CBFB	2
FANCE	2
STIP1	2
MDC1	2
SETD2	2
KDM5A	2
SLC25A28	2
TRNAU1AP	2
DHX9	2
TRIP12	2
DTYMK	2
SP1	2
UBA3	2
RFWD3	2
TAF6L	2
TAX1BP1	2
SLC25A37	2
THRAP3	2
DPH1	2
AIP	2
CAB39	2
ANKRD49	2
COPS4	2
CDC37	2
ATP1A1	2
ATRIP	2
FBXO42	2
H2AFX	2
BARD1	2
MCM8	2
VPS13B	2
ZC3H18	2
TMEM208	2
SDE2	2
CDC23	2
SUPT16H	2
XRCC1	2
MGEA5	2
CENPH	2
DCTD	2
TNIP1	2
MCM2	2
GLE1	2
ARMC7	2
DPYS	2
MTCH1	2
ATP6V1C2	2
ENO1	2
LEO1	2
THOC2	2
CNOT1	2
NUB1	2
RPA1	2
DNAJA3	2
COL11A1	2
SRCAP	2
LRFN4	2
RPE	2
MMP25	2
PDIK1L	2
PPP2R2A	2
PSMD1	2
NADK	2
BHLHA15	2
TTC27	2
NELFB	2
APEX1	2
PSMC3	2
WDR75	2
SRSF11	2
PDCD10	2
NF2	2
TMX2	2
RALGAPB	2
U2SURP	2
DRAP1	2
MCRS1	2
PPIL1	2
TLK2	2
APEX2	2
FAM32A	2
RAD1	2
FANCF	2
ATR	2
SHFM1	2
RTN4RL1	2
FANCM	2
FANCG	2
POLA2	2
ZNF574	2
CLSPN	2
OXSM	2
DDX11	2
