# Supplementary material for: Genetic vulnerabilities upon inhibition of DNA damage response
Source: Nucleic Acids Res. 2021 Jul 28;49(14):8214–31. doi: 10.1093/nar/gkab643 (PMC8373146; doi:10.1093/nar/gkab643)
Supplement: gkab643_Supplemental_Files [file gkab643_supplemental_files.zip › Supplementary Table 3_KLHL15KO vs WT.csv]

HEK293A-WT-Rep1	HEK293A-WT-Rep1	HEK293A-WT-Rep3	HEK293A-KLHL15KO-Rep1	HEK293A-KLHL15KO-Rep2	HEK293A-KLHL15KO-Rep3	Score	Intensity	-Log Student's T-test p-value k_a	Student's T-test q-value k_a (FDR)	KLHL15KO-WT	Student's T-test Test statistic k_a	Protein IDs	Protein names	Gene names
-12.16168022	-12.00408459	-12.18314362	-12.09525299	-12.17819977	-12.18478489	149.51	20925000000	0.689588422	0.340564972	0.079633713	0.521960694	A0A024QZP7;P06493;P06493-2;A0A087WZZ9;E5RIU6;Q96Q40-6;Q96Q40-4;Q96Q40-3;Q96Q40-5;Q96Q40	Cyclin-dependent kinase 1	CDC2;CDK1
-15.87998104	-17.22930145	-16.66553688	-17.05848503	-16.99136353	-17.31007004	22.302	394850000	0.950950122	0.015635812	-0.686991692	-1.568169143	A0A024QZX5;A0A087X1N8;P35237;A0A2R8Y6A7;A0A2R8YD12;A0A2R8YDD0;A0A2R8Y517	Serpin B6	SERPINB6
-9.887144089	-9.945590019	-9.883141518	-9.919875145	-9.916679382	-9.939498901	322.26	52534000000	1.398068987	0.540097632	-0.039333026	-0.347722524	A0A024R4E5;Q00341;Q00341-2;H0Y394;H7C0A4;C9JIZ1;C9J5E5;C9JZI8;C9JHZ8;H7BZC3;C9JHS7;C9JES8;H7C2D1;C9JK79;C9JT62;C9JHN6;C9JEJ8;C9JBS3;C9JQ82;C9JMQ6;H7C3D0;C9J739;C9JHS9	Vigilin	HDLBP
-11.88088703	-11.89235497	-11.85089779	-11.86838627	-11.82968903	-11.91730309	184	23408000000	0.88325442	0.574127081	-0.038856824	-0.322478997	A0A024RA52;P25787;C9JCK5;H3BT36;H7C402	Proteasome subunit alpha type;Proteasome subunit alpha type-2	PSMA2
-12.13642216	-12.13618279	-12.18344116	-12.14914703	-12.15036774	-12.10585976	217.03	6904900000	0.625830597	0.714962057	0.02634716	0.221507006	A0A024RAC6;Q14241	Transcription elongation factor B polypeptide 3	TCEB3
-12.42678928	-12.4468708	-12.3976059	-12.33234406	-12.32863712	-12.42288399	63.96	4973100000	0.13254587	0.865005078	-0.016355515	-0.112471888	P46379-3;P46379;P46379-2;P46379-5;P46379-4;A0A0G2JK23;A0A024RCR6;A0A0G2JL47;A0A0G2JJM1;X6REW1;F6S6P2;F6VEM6;F6U341;F6WML8;F6X9W3;A0A1B0GX79;A0A0G2JJR8;F6XTU0;F6U1F2;F6UR09;F6TC96;H0Y710;H0Y4L1	Large proline-rich protein BAG6	BAG6;BAT3
-14.48874664	-14.42233849	-14.40423679	-14.47636414	-14.43381882	-14.11386776	16.746	377100000	0.38079497	0.375609313	0.104743958	0.485841554	A0A067XG54;Q8NB49-2;Q8NB49-3;Q8NB49-4;Q8NB49	Phospholipid-transporting ATPase;Phospholipid-transporting ATPase IG	ATP11C
-14.47795105	-14.40633583	-14.38935852	-14.57292843	-14.48343182	-14.62779713	19.111	2746200000	0.511233335	0.36877641	-0.08544	-0.493206482	A0A075B6F6;A0A0S2Z6F0;A0A3B3IT72;A0A3B3IUB5;Q8TCT9-5;Q8TCT9;Q8TCT9-4;Q8TCT9-2	Minor histocompatibility antigen H13	HM13
-15.04734993	-15.10167885	-15.08171844	-15.1638298	-15.0620203	-15.06927109	4.6074	359250000	0.745945903	0.510872404	-0.047897021	-0.36993036	A0A075B6G3;P11532-3;A0A087WTU7;A0A5H1ZRP8;A0A087WV90;P11532;P11532-11;P11532-4;P11532-2;P11532-15;P11532-13;A0A5H1ZRR9;A0A5H1ZRQ1;A0A5H1ZRP9;P11532-14;A0A5H1ZRQ8;P11532-16;H0Y304;P11532-12;P11532-17;P11532-9;P11532-6;A0A5H1ZRP7;P11532-5;P11532-7;P11532-8	Dystrophin	DMD
-15.79044628	-15.79837322	-15.7600708	-15.80928612	-15.83128929	-15.81747818	5.2328	133440000	0.270810402	0.856438969	-0.014443715	-0.11901341	A0A075B6T1;Q9C0C7-6;Q9C0C7-4;Q9C0C7-2;Q9C0C7-3;Q9C0C7;Q9C0C7-5	Activating molecule in BECN1-regulated autophagy protein 1	AMBRA1
-9.445677757	-9.517787933	-9.419042587	-9.50856781	-9.414410591	-9.857125282	323.31	57940000000	0.809786244	0.102576779	-0.20145003	-0.93657123	A0A075B730;P58107	Epiplakin	EPPK1
-16.67205811	-16.79806709	-16.83014679	-16.73870659	-16.58822441	-16.9242115	2.6736	105670000	0.619863517	0.233244223	-0.123518626	-0.651589076	A0A075B7B1;O15061-2;O15061;H0YL34;C9JIE4;O15061-3	Synemin	SYNM
-10.53724194	-10.41668797	-10.56998062	-10.4305048	-10.55809212	-10.44674873	323.31	32966000000	3.177998423	0.063908903	0.123791059	1.096238138	Q16881;Q16881-3;Q16881-4;A0A087WSY9;A0A087WSW9;Q16881-6;Q16881-2;Q16881-5;A0A182DWI3;F8W809;E9PIR7;Q16881-7;E2QRB9;E9PKD3;A0A0B4J225;E9PIZ5;E9PKI4;E9PLT3;E9PQI3;E9PRI8;E9PJU2	Thioredoxin reductase 1, cytoplasmic	TXNRD1
-12.28656387	-12.18809891	-12.19817066	-12.23638916	-12.27006912	-12.17543316	13.316	6382200000	0.717852804	0.487660692	0.051627477	0.388519339	A0A087X2I2;A0A087WT12;P36969-2;P36969;K7ERP4;K7EJ20;A0A0A0MTT1;K7EKX7;R4GNE4;K7ENB4;A0A087X247	Glutathione peroxidase;Phospholipid hydroperoxide glutathione peroxidase, mitochondrial	GPX4
-12.70822525	-12.70789814	-12.75367546	-12.67708206	-12.7069416	-12.5242815	18.991	3261100000	0.667148971	0.320610462	0.086526871	0.544830573	A0A087WT20;Q9NV06;B3KME9;E5RHM4;A0A087X1F8;Q9NV06-2	DDB1- and CUL4-associated factor 13	DCAF13
-16.71124458	-16.51465988	-16.77333832	-16.51997757	-16.7277317	-16.69237137	1.4023	128530000	1.240158065	0.0862145	0.161768595	1.003191923	A0A087WW73;A0A087WT80;Q9NQ66-2;Q9NQ66;A0A1B0GVC1;A0A1B0GW62;B1AK73;A0A0D9SGI7;A0A0D9SFE7;H0YCJ2;A0A1B0GWB6	Phosphoinositide phospholipase C;1-phosphatidylinositol 4,5-bisphosphate phosphodiesterase beta-1	PLCB1
-17.56502724	-17.57401848	-17.35737228	-17.86930275	-17.48613548	-17.5327816	1.4181	146930000	0.707728392	0.12966273	-0.189189275	-0.852070941	A0A087WT84;Q9H9V9-2;Q9H9V9	JmjC domain-containing protein 4	JMJD4
-13.65491104	-13.7432003	-13.60412693	-13.71274281	-13.63863277	-13.57199669	8.4047	1007700000	0.325521207	0.627886556	-0.043423017	-0.280484964	A0A087X0W7;A0A087WT95;Q86TX2;P49753;G3V4F2;P49753-2;A0A2R8Y7H3	Acyl-coenzyme A thioesterase 1;Acyl-coenzyme A thioesterase 2, mitochondrial	ACOT2;ACOT1
-13.42088509	-13.51819801	-13.42930889	-13.43713474	-13.38884449	-13.34110165	24.368	2763800000	0.133890522	0.847890861	-0.019131978	-0.125334373	A0A087WTA5;E7ERK9;Q9UI10-3;Q9UI10;Q9UI10-2;A0A087WW69;F8W8L6;H7C2L8	Translation initiation factor eIF-2B subunit delta	EIF2B4
-14.08236313	-14.22692299	-14.23747444	-14.40321922	-14.25911236	-13.97411823	3.051	2144800000	0.020612586	0.959610811	-0.008436839	-0.03568892	P13591;P13591-1;A0A087WWD4;A0A087WX77;A0A087WTF6;A0A087WV75;A0A087WWJ5;A0A087WTE4;H7BYX6;A0A0D9SF98;P13591-5;P13591-4;P13591-3;A0A0D9SF30;A0A087WVU1;A0A087X1V2;A0A0C4DGS4;P13591-6;A0A087WVD0	Neural cell adhesion molecule 1	NCAM1
-15.67412663	-15.37477303	-15.5392313	-15.27689075	-15.52720928	-15.45678997	14.741	152190000	1.39998565	0.041858907	0.210704486	1.238290672	A0A087WTK0;A0A087WVC6;Q12913;Q12913-2	Protein-tyrosine-phosphatase;Receptor-type tyrosine-protein phosphatase eta	PTPRJ
-15.96897316	-15.71274567	-15.96376133	-15.67906284	-15.70708275	-15.65091419	3.8476	192630000	1.059585702	0.071623377	0.199031512	1.05716179	A0A087WZ85;A0A0A0MSX4;A0A087WTM1;Q9Y6N7-6;Q9Y6N7-5;Q9Y6N7-4;Q9Y6N7-3;Q9Y6N7;Q9Y6N7-2	Roundabout homolog 1	ROBO1
-15.0874815	-15.45880032	-15.13794422	-15.51494408	-15.10851002	-15.02170658	6.2585	175870000	0.634812966	0.126248329	-0.220505079	-0.859383056	A0A087WTS3;A1XBS5-4;A1XBS5-3;A1XBS5;E5RHK0;A0A0B4J212;F8W7P5;E5RGD0;A1XBS5-5;A1XBS5-2;E5RGP4;E5RFH7;H0YC32	Protein FAM92A1	FAM92A1
-9.598000526	-9.706698418	-9.568637848	-9.703476906	-9.525884628	-9.575871468	323.31	1.43E+11	0.956181889	0.227058144	-0.097841263	-0.661535186	P11940;P11940-2;A0A087WTT1;E7EQV3;E7ERJ7;Q9H361;H0YBN4;H0YAP2;E5RGH3;E5RJB9;E5RH24;H0YB86;Q4VXU2;Q4VXU2-2;E5RHG7;A0A6I8PLA1;A0A6I8PS38;H0YC10;H0YB75;H0YAS7;H0YAS6;H0YAW6;E5RGC4;Q96DU9-2;Q96DU9;E5RFD8	Polyadenylate-binding protein 1;Polyadenylate-binding protein;Polyadenylate-binding protein 3	PABPC1;PABPC3
-14.74891281	-14.75624752	-14.68267727	-14.62421227	-14.5806675	-14.69704533	100.31	693250000	0.128599956	0.836632512	-0.021749179	-0.134198366	A0A087WTU1;A0A0B4J2G4;Q15345-3;Q15345;A0A0C4DH00;A0A087X0S7;A0A087WTI9	Leucine-rich repeat-containing protein 41	LRRC41
-12.96039391	-12.89341736	-12.90749359	-12.87726593	-12.94596004	-12.85536671	20.919	797360000	1.503726315	0.337384661	0.062599182	0.524911395	A0A087WV20;A0A087WTU9;Q8TCU4-3;Q8TCU4-2;Q8TCU4;H7C1D9;A0A494BZW1	Alstrom syndrome protein 1	ALMS1
-12.348876	-12.59621811	-12.37413502	-12.55313873	-12.33070278	-12.54456902	36.135	7314700000	3.330582153	0.010243478	-0.21340402	-1.773248524	A0A087WVR3;A0A087WTW0;Q96T88;Q96T88-2;A0A087WWG9	E3 ubiquitin-protein ligase UHRF1	UHRF1
-14.03337383	-14.44738388	-14.04483986	-14.46712017	-14.03074265	-14.45308685	2.1379	14450000000	6.263370862	0.002594595	-0.419544856	-3.910449847	A0A096LP21;A0A087WTW5;Q9UKL3	CASP8-associated protein 2	CASP8AP2
-16.63914299	-16.62850189	-16.66790581	-16.79243088	-16.59291649	-16.66248131	107.59	163950000	0.488378486	0.478123759	-0.061149597	-0.395741598	A0A087WTY9;Q9Y605;Q96HT8	MORF4 family-associated protein 1;MORF4 family-associated protein 1-like 1	MRFAP1;MRFAP1L1
-13.99562359	-14.05804157	-14.00558567	-14.10351658	-14.00606155	-14.16818237	5.2016	82950000	1.542023738	0.144642349	-0.107489904	-0.813479042	F8W0R1;F8VPA6;A0A087WU02;Q96RQ1;F8VR88;F8VUZ2;H0YI50	Endoplasmic reticulum-Golgi intermediate compartment protein 2	ERGIC2
-13.44047832	-13.55966949	-13.46343136	-13.54163361	-13.42793941	-13.41792965	3.899	990820000	0.612893942	0.441711851	-0.062461217	-0.428574007	A0A087WU28;A0A0B4J2C1;Q4U2R6;M0R176	39S ribosomal protein L51, mitochondrial	MRPL51
-14.72344494	-14.53343105	-14.64422989	-14.49601746	-14.72814465	-14.70284176	5.0819	1052400000	0.810083306	0.193001161	0.121176402	0.71613974	A0A087WU53;Q9H0U3;Q9H0U3-2	Magnesium transporter protein 1	MAGT1
-15.25125599	-15.24345493	-15.25011253	-15.13907909	-15.07567215	-15.26080704	4.99	231060000	0.115302954	0.842274856	-0.022100131	-0.130283263	A0A087WZQ9;A0A087WU55;A0A087WY49;Q96H55-2;Q96H55-3;Q96H55-4;Q96H55;A0A087WYT7	Unconventional myosin-XIX	MYO19
-15.09323597	-15.1856184	-15.03873634	-15.1419487	-15.00867081	-15.10146999	14.274	428890000	1.298939262	0.194726922	-0.096131325	-0.713761826	E7ER32;A0A087X287;A0A087WU73;A0A494BZX7;W0Z7M9;B0QY83;A0A499FIJ6;Q969V6;B0QY84;B0QY74	MKL/myocardin-like protein 1;Phosphatase and actin regulator	MKL1;mkl1
-12.43485641	-12.43824291	-12.43861485	-12.47175694	-12.43073654	-12.41663837	80.158	8237600000	0.17502104	0.925625426	-0.007476807	-0.064346904	A0A087WUB9;Q8WYA6;Q8WYA6-4;Q8WYA6-2;Q8WYA6-3;A2A2P1	Beta-catenin-like protein 1	CTNNBL1
-14.90441608	-14.94312477	-14.9925499	-14.97841263	-14.91666698	-14.84339428	5.9446	6776400000	0.121063784	0.8692791	0.016233762	0.109001544	E9PL01;A0A087WUC6;E9PI68;Q15005;E9PRB9	Signal peptidase complex subunit 2	SPCS2
-13.58192444	-13.72321415	-13.54751682	-13.77449894	-13.56614208	-13.80349827	30.967	940040000	2.861430671	0.013124183	-0.201876005	-1.6086855	A0A087WUI6;Q8WXW3;Q8WXW3-4;Q8WXW3-2	Progesterone-induced-blocking factor 1	PIBF1
-10.71805954	-10.82176781	-10.76489258	-10.8262682	-10.74744701	-10.87651157	323.31	49080000000	1.935103588	0.14974171	-0.098049482	-0.802108669	A0A087WUK2;O14979	Heterogeneous nuclear ribonucleoprotein D-like	HNRNPDL
-11.94290257	-11.98705101	-11.97720814	-11.90529156	-11.93751526	-12.0912199	323.31	16722000000	0.310272652	0.641339814	-0.041978836	-0.270447283	A0A087WUL2;P49720;A0A087WXQ8;A0A087WY10	Proteasome subunit beta type-3	PSMB3
-12.34973717	-12.27372074	-12.44382381	-12.24285412	-12.359725	-12.27603245	167.19	17628000000	1.716301044	0.109503634	0.120226224	0.912906555	A0A087WUN7;H0YJ40;G3V4X6;G3V2S9;Q9GZT3-2;Q9GZT3;H0YJW7;H0YJ07;H0YJU7;H0YJI1	SRA stem-loop-interacting RNA-binding protein, mitochondrial	SLIRP
-14.00617123	-14.19772053	-14.15039349	-14.16304684	-14.1745615	-14.12564468	59.509	3449700000	0.385411402	0.561492664	-0.051761945	-0.330669316	A0A087WUQ6;P07203;A0A2R8Y6B6;P07203-2	Glutathione peroxidase;Glutathione peroxidase 1	GPX1
-14.24721718	-14.21446514	-14.22002316	-14.21140289	-14.20615959	-14.23247623	11.907	1939400000	0.13471181	0.949239585	0.005018552	0.044125274	A0A087WUT0;A0A0A0MQW0;A0A0A0MR39;Q9P2K5-2;Q9P2K5;A0A0C4DGV1;H0YN19;A0A087WWC8;H0YKS1;Q9P2K5-4;Q9P2K5-3	Myelin expression factor 2	MYEF2
-10.88173199	-10.90962505	-10.8782444	-10.92561054	-10.91213322	-10.86105728	305.84	29952000000	0.133813859	0.924099334	-0.008061091	-0.065969606	A0A087WUT6;O60841	Eukaryotic translation initiation factor 5B	EIF5B
-12.97912884	-12.99881268	-12.88450146	-13.08656406	-12.94562626	-12.95817184	105.83	3134200000	0.765875951	0.332168878	-0.078097343	-0.531514916	A0A087X0G7;A0A087WUW6;A0A087X1B1;Q9Y6K9;Q9Y6K9-2;C9JN51;C9J2V2;Q9Y6K9-3;A0A087WV30;C9JH59;C9JCG6;A0A087X1K7	NF-kappa-B essential modulator	IKBKG
-15.64594173	-16.00772095	-15.69538593	-16.03290367	-15.68599033	-15.87760639	9.2498	347000000	2.380440454	0.007253823	-0.296971003	-1.973852791	A0A087WUW9;A0A0B4J222;Q9NXU5	ADP-ribosylation factor-like protein 15	ARL15
-13.22446251	-13.23008156	-13.18356037	-13.24052715	-13.26746273	-13.19840145	16.343	8745900000	0.026478603	0.981520055	0.002158483	0.016951311	Q99417;A0A087WV05;A0A0D9SEI7	C-Myc-binding protein	MYCBP
-15.01219368	-14.56161118	-15.0878582	-14.57373142	-14.86197758	-14.4205389	2.0334	9944100000	2.322409833	0.005914286	0.468715986	2.566812289	F8W7C6;A0A087WV22;H7C123;H7C2C5;H7C2U2		RPL10
-15.11305904	-15.17666149	-15.05205345	-15.09711933	-15.11374378	-15.04525852	2.936	181870000	0.111982317	0.88735203	-0.013394356	-0.093444361	J3KRZ8;A0A087WVA8;Q8IWB9;Q8IWB9-2	Testis-expressed sequence 2 protein	TEX2
-14.56010056	-14.44978046	-14.59098625	-14.46975517	-14.53130531	-14.53581524	29.34	295550000	1.141137158	0.292803865	0.075680415	0.576879843	A0A087WVD1;Q96B70	Leukocyte receptor cluster member 9	LENG9
-12.76862526	-12.68000507	-12.72097015	-12.66168499	-12.6921854	-12.5774107	47.552	3344400000	1.064352672	0.250076548	0.087560018	0.631462032	A0A087WVF7;Q9NZM3-2;Q9NZM3;Q9NZM3-4;Q9NZM3-3;H7BZD4;E7EPJ2;H7C3E2	Intersectin-2	ITSN2
-16.34138107	-16.35542488	-16.51957893	-16.37881851	-16.46797943	-16.66526985	2.5183	548370000	0.073146093	0.867948159	-0.023524602	-0.110545314	B3KPU0;A0A087WVI1;Q96JY6;Q96JY6-5;E5RGS7;H0YBP7;Q96JY6-3	PDZ and LIM domain protein 2	PDLIM2
-11.609478	-11.70412636	-11.53279591	-11.76254845	-11.62231541	-11.55310726	323.31	10522000000	0.550720142	0.356570265	-0.085064252	-0.505217295	A0A087WVM4;B7ZM99;H0Y327;Q5JYA8;Q4VXM0;Q4VXM1		MTHFD1L
-13.87632656	-13.70582581	-13.90292072	-13.74571037	-13.78991413	-13.60496807	3.5307	144010000	1.467717174	0.061091672	0.170885722	1.109542658	A0A087WVP1;Q14517;D6RCE4;E9PQ73;Q8TDW7;Q8TDW7-1	Protocadherin Fat 1;Protocadherin Fat 1, nuclear form	FAT1
-9.665213585	-9.496346474	-9.645340919	-9.476331711	-9.655719757	-9.694607735	323.31	1.24E+11	0.643851967	0.284466754	0.099662781	0.586600637	A0A087WVQ6;Q00610-2;Q00610;J3KS13;K7EJJ5;J3KRF5;J3KSQ2;J3QL20;F5H5N6;A0A087WV74;A0A087WXH4	Clathrin heavy chain;Clathrin heavy chain 1	CLTC
-14.74515438	-14.8689909	-14.65171719	-14.80673027	-14.72957897	-14.91403198	5.1331	874610000	1.657124319	0.066922659	-0.154434204	-1.084038291	Q96MX3;A0A087WVT1;I3L4C4;C9J2N8;A0A0A0MS50;E9PJ50;A0A0C4DFQ3;A0A087WUV0;F8W7T7;B9EG95;A0A3F2YPB8;F5H032;F8W6Y9;P57682;A0A0M3HEQ9;A0A087WXA8;A0A087X254;H9KV89;B4DI05;Q9HBT7;Q96RE9-3;P51814-8;Q96RE9-2;P51814-7;Q2M218;Q99676;Q7Z7L9;Q8N8J6-2;P51814-6;P51814-2;P51814-3;P16415;P51814-5;Q96RE9;Q9H7R0;Q8N8J6;Q6ZMW2;P15621-3;Q8N7K0-2;Q8N8J6-3;Q8N972;Q32M78;Q2M218-2;Q86XU0;O95125;P15621;Q9Y2A4;Q8N7K0;P5274…	Zinc finger protein 48	ZNF48
-13.75812244	-14.02191067	-13.73846626	-14.02710152	-13.66111755	-13.75769615	22.478	791680000	1.084881813	0.060042493	-0.216334025	-1.116577194	A0A087WW06;Q96AY4	Tetratricopeptide repeat protein 28	TTC28
-15.04974556	-15.16171455	-15.24745941	-15.14664936	-15.07166481	-15.02591038	2.4296	199130000	0.052267867	0.924197087	0.01153183	0.065555188	A0A087WW74;O94885	SAM and SH3 domain-containing protein 1	SASH1
-17.36263084	-17.35185051	-17.29360199	-17.16387177	-17.24317741	-17.12542725	3.0032	114410000	0.47893293	0.378160724	0.086086909	0.483492919	A0A087WWA7;O14640-2;O14640;P54792-2;P54792	Segment polarity protein dishevelled homolog DVL-1;Putative segment polarity protein dishevelled homolog DVL1P1	DVL1;DVL1P1
-15.97127247	-16.35311508	-16.03287315	-16.37047195	-16.03964615	-15.95631027	6.5505	556730000	0.706449767	0.114769697	-0.212035179	-0.89469482	A0A087WWF1;Q8WWX9	Selenoprotein M	SELM
-14.93671799	-14.94819641	-14.97105885	-15.02803993	-14.92907047	-14.90688515	6.1534	258930000	0.152211091	0.865760481	-0.015424728	-0.1119107	A0A087WWH3;Q9NZM4-2;Q9NZM4	Glioma tumor suppressor candidate region gene 1 protein	GLTSCR1
-14.1889286	-14.26823616	-14.17640781	-14.11093616	-14.22812939	-14.49637318	13.396	725210000	0.344825788	0.424275714	-0.094026566	-0.441501411	A0A087WWM0;O43617;A0A087WYS5;A6NKE1;O43617-2	Trafficking protein particle complex subunit 3	TRAPPC3
-13.33473492	-13.48774242	-13.42319298	-13.46127415	-13.37465954	-13.43070698	26.243	3330200000	1.270264655	0.250185998	-0.082378705	-0.631617396	H0YMB3;Q9P2T1;F8WAN9;A0A087WWM4;Q9P2T1-2;Q9P2T1-3;H0YLV5;H0YNJ6;H0YMR9;H0YMV5;H0YNH0;A0A0B4J281;H0YMG3;H0YK13;H0YK71;H0YMW6;H0YN22;H0YN74;H0YKK3;H0YL68	GMP reductase 2;GMP reductase	GMPR2
-13.1807003	-13.08740234	-13.13923073	-13.00739288	-13.16964722	-13.13083935	160.13	4177500000	1.082169793	0.246018901	0.087981224	0.636528521	A0A494C001;A0A499FJY3;A0A087WWP4;Q96T37-4;Q96T37-2;Q96T37-3;Q96T37	Putative RNA-binding protein 15	RBM15
-15.3038559	-15.27755356	-15.23632336	-15.23086548	-14.85701561	-15.13873005	3.0594	315880000	0.224653862	0.549384689	-0.083318075	-0.340182347	A0A0C4DGT8;A0A087WWP8;Q5VWQ0	Round spermatid basic protein 1	RSBN1
-12.31270027	-12.2057066	-12.30755043	-12.10153961	-12.2505827	-12.21814823	44.082	4255300000	1.28584807	0.145943212	0.115146319	0.810959223	A0A087WWS1;Q96FV9;R4GMN4;Q96FV9-2;A0A087WY84;R4GN58;J3KRD7;J3QQZ3;J3KT14	THO complex subunit 1	THOC1
-15.3746748	-15.59413338	-15.57204056	-15.62823009	-15.41173172	-15.49228573	4.384	113340000	0.746210121	0.211444279	-0.118734042	-0.686143223	A0A087WWW8;Q9Y6J0-2;Q9Y6J0;C9JT60;C9J068	Calcineurin-binding protein cabin-1	CABIN1
-15.00303364	-14.98470688	-15.22356129	-15.00702667	-14.92446423	-15.08517456	18.019	882750000	0.093283732	0.846313373	0.024717013	0.127037695	A0A087WWW9;O95999	B-cell lymphoma/leukemia 10	BCL10
-14.67080402	-14.54747581	-14.57152176	-14.5068922	-14.66937923	-14.547369	1.5253	143850000	1.358949205	0.167561779	0.103322665	0.762370485	H3BVG2;A0A087WX22;Q2M296-4;Q2M296-3;H3BUU0;H3BPD2;H3BP93;H3BNE5;H3BSD1;H3BQU0;Q2M296-2;Q2M296	Methenyltetrahydrofolate synthase domain-containing protein	MTHFSD
-12.49248981	-12.51635838	-12.49439526	-12.50032139	-12.55363941	-12.53620243	20.858	5004300000	0.063375946	0.961567304	-0.004119237	-0.033599836	A0A087WXC5;E7ESZ7;O95299;O95299-2;Q8N1B9;C9J6X0;H7C2W5;H7C1Y7;H7C2X4	NADH dehydrogenase [ubiquinone] 1 alpha subcomplex subunit 10, mitochondrial	NDUFA10
-15.85434628	-15.69975376	-15.76646423	-15.58540154	-15.85025978	-15.43588638	3.0291	288570000	1.425956305	0.027610929	0.250009537	1.376795422	A0A087WYV3;A0A0D9SEW3;A0A087WXF8;Q9NP64-2;Q9NP64-3;Q9NP64;A0A087WXU5	Nucleolar protein of 40 kDa	ZCCHC17
-14.45835018	-14.31793976	-14.46422482	-14.32324028	-14.41182423	-14.42823696	6.322	434890000	1.049096978	0.249005228	0.088327408	0.63292151	A0A087WXK8;Q9H4H8;Q9H4H8-2	Protein FAM83D	FAM83D
-13.03041363	-12.88675022	-13.03303337	-12.80850792	-12.97931862	-12.96746826	86.04	1008800000	1.212171962	0.130212406	0.126679738	0.849584535	A0A087WXL6;Q9H270;B7Z879;A0A0G2JS92;A0A087X2J4	Vacuolar protein sorting-associated protein 11 homolog	VPS11
-10.1978693	-10.33458614	-10.22487545	-10.3635788	-10.19476891	-10.33446789	198.76	1.29E+11	3.278326397	0.044836892	-0.138373057	-1.217982895	A0A087WXM6;J3QQT2;J3KRX5;A0A0A6YYL6;P18621;P18621-3;J3KRB3;A0A087WWH0;J3QS96;J3QLC8;A0A087WY81;A0A0A0MRF8;P18621-2;J3KSJ0	60S ribosomal protein L17	RPL17;RPL17-C18orf32
-13.96146488	-14.0615387	-13.9841423	-13.99482918	-13.90216827	-14.07776451	27.373	1065900000	1.271047432	0.198781548	-0.095452309	-0.70584726	A0A087WXN4;Q96CB8;A0A1B0GX90;C9JDP3;C9J0M6;E9PGI3;D6R9W3;D6R9Y5	Integrator complex subunit 12	INTS12
-14.90723705	-14.87392426	-14.82841206	-14.91694641	-14.8454628	-14.8113203	20.43	625710000	0.062749805	0.94306558	-0.007026354	-0.050583256	A0A087WXV6;Q96G74-2;Q96G74-3;Q96G74-5;Q96G74;H7BZQ3;Q96G74-4	OTU domain-containing protein 5	OTUD5
-15.48912621	-15.71079445	-15.57141781	-15.62862301	-15.4888134	-15.78642845	5.1508	374530000	1.647169457	0.039568058	-0.192162832	-1.254213828	A0A087WXX9;P54646	5-AMP-activated protein kinase catalytic subunit alpha-2	PRKAA2
-12.51217747	-12.41026783	-12.5231781	-12.3512516	-12.53095531	-12.52068806	77.611	9932400000	0.883126503	0.250054995	0.094701131	0.631531917	A0A087WY55;Q9NP79;Q5TGM0;Q9NP79-2	Vacuolar protein sorting-associated protein VTA1 homolog	VTA1
-13.81992817	-13.84075451	-13.81506443	-13.8668232	-13.73954296	-13.79835606	41.35	9353800000	0.597616809	0.562298677	-0.0437994	-0.329838398	D6RFM0;D6RAH7;H9KV45;A0A0A0MQU3;A0A087WY85;P62837-2;P62837;P61077;P61077-2;P61077-3;D6RAW0	Ubiquitin-conjugating enzyme E2 D2;Ubiquitin-conjugating enzyme E2 D3	UBE2D2;UBE2D3
-13.80761051	-13.76383972	-13.72217751	-13.79211807	-13.70812893	-13.60727787	18.769	434550000	0.141089627	0.812213448	0.024893761	0.15055242	Q6UXV4;A0A087WYF7;A0A087WUX8	MICOS complex subunit MIC27	APOOL
-12.32740116	-12.27031422	-12.26564693	-12.28574371	-12.30545807	-12.26436806	220.74	7767300000	0.609108831	0.719124186	0.026026726	0.218411788	A0A087WYJ2;M0R2B7;P28340;M0QZR8;A0A2R8Y705;A0A2R8Y7K6;M0QXE6;M0QXQ2;M0R3H8	DNA polymerase;DNA polymerase delta catalytic subunit	POLD1
-14.65260315	-14.58629894	-14.63066578	-14.53324795	-14.70026207	-14.70882607	9.2441	952590000	0.39015094	0.560025592	0.051719348	0.331742007	G3V4A5;A0A087WYL7;O75586;O75586-2	Mediator of RNA polymerase II transcription subunit 6	MED6
NaN	NaN	NaN	NaN	NaN	NaN	14.838	0	NaN	1	0	NaN	A0A087WYM3;Q8IXJ6-2;Q8IXJ6-3;Q8IXJ6;F8WCF4;C9JZQ0;B5MCS1;A0A0A0MRF5;E7EWX6;Q8IXJ6-4;Q8IXJ6-5;F8WF57;F8WDM4;C9JR33;C9J3U7	NAD-dependent protein deacetylase sirtuin-2	SIRT2
-12.17709446	-12.45157909	-12.28580856	-12.45153904	-12.23532391	-12.39696312	75.664	4994300000	2.280972215	0.020153453	-0.200618108	-1.471876897	Q7Z478;A0A087WYN9;H0Y8L1	ATP-dependent RNA helicase DHX29	DHX29
-12.81453609	-12.74078846	-12.78022003	-12.73309708	-12.77227783	-12.67427349	35.872	4913800000	1.37937092	0.284853801	0.07295831	0.585131755	Q8IZQ5;A0A087WYP2;H0YE28	Selenoprotein H	SELH;C11orf31
-15.12009144	-15.22333145	-15.18237209	-15.15122509	-15.1515398	-15.10828495	12.252	302040000	0.089839248	0.918533646	-0.009612719	-0.06961856	H3BS73;H3BRT2;H3BNB2;A0A087WYU2;Q96S19-3;Q96S19-5;Q96S19-2;Q96S19-6;Q96S19;Q96S19-4;H3BQ55;H3BNT3;H3BMF3	UPF0585 protein C16orf13	C16orf13
-14.1010828	-14.06612587	-14.03705311	-14.14002323	-14.12144279	-13.92529297	6.9167	572140000	0.249049684	0.664224104	0.042712212	0.254358319	A0A087X1F5;A0A087WYV9;P57105;A0A087WX56;Q9P0S2	Synaptojanin-2-binding protein	SYNJ2BP-COX16;SYNJ2BP
-15.13019753	-15.27497196	-15.17589569	-15.25437641	-15.19565582	-15.3136301	2.6443	831190000	1.922047893	0.112576982	-0.113743146	-0.902530614	A0A087WYW7;Q53FT3	Protein Hikeshi	C11orf73
-13.65551949	-13.67056751	-13.62028122	-13.67837715	-13.62805557	-13.5223875	8.2256	329610000	0.073339185	0.916587852	0.01084137	0.071391248	A0A087WYY3;A0A2R8Y635;A0A2R8YDN7;Q9H7F0-2;Q9H7F0	Probable cation-transporting ATPase 13A3	ATP13A3
-13.01663876	-13.12922287	-13.05897713	-13.10014439	-13.03000069	-13.03907681	51.201	4693600000	0.8595956	0.450745139	-0.054275831	-0.419585291	A0A087WZ13;E9PAU2;Q8IY67-2;Q8IY67;K7EKR9;Q8IY67-3	Ribonucleoprotein PTB-binding 1	RAVER1
-14.12454605	-14.04323483	-14.08897114	-14.00938892	-14.09750557	-14.07284546	9.1615	1159400000	1.360752436	0.351402514	0.061851184	0.510164899	B7Z385;A0A087X0J3;A0A087WZ15;P40123-2;P40123;E9PDI2;P40123-3;F8WEW0	Adenylyl cyclase-associated protein;Adenylyl cyclase-associated protein 2	CAP2
-13.83558655	-14.04585457	-13.86386776	-14.03131294	-13.84316349	-14.00665092	19.339	1134100000	3.652333925	0.014989147	-0.180400213	-1.579335695	A0A087WZ40;Q14244-2;Q14244-6;Q14244-4;Q14244;Q14244-7;Q14244-5;Q14244-3	Ensconsin	MAP7
-14.48215199	-15.02771568	-14.4681282	-15.0558176	-14.42565918	-14.46270657	4.4943	1063700000	0.940802355	0.03244217	-0.390100161	-1.327162564	A0A087WZ62;Q9H6U8;Q9H6U8-3;A0A087WTZ3;A0A087WV58;A0A087WVC0;A0A087WZY8;H0YCW6;Q9H6U8-2;Q9H6U8-4;Q9BRP7	Alpha-1,2-mannosyltransferase ALG9	ALG9
-13.252635	-13.30595303	-13.24303627	-13.33066654	-13.30550098	-13.34399796	18.351	1699500000	1.253929628	0.37256622	-0.059815089	-0.488719987	A0A590UK10;A0A3B3IPE9;A0A087WZG4;Q6ZSZ5-2;Q6ZSZ5-1;Q6ZSZ5-6;Q6ZSZ5-5;Q6ZSZ5;M0QZS0	Rho guanine nucleotide exchange factor 18	ARHGEF18
-11.02739048	-11.11294174	-11.04094982	-11.03189659	-11.03389359	-11.04773808	323.31	39737000000	0.527898445	0.683105882	-0.030114174	-0.240706882	A0A087WZK9;O15372;B3KS98;E5RGU4;E5RJT0;E5RHC7;E5RH59;E5RFH0;E5RFW7	Eukaryotic translation initiation factor 3 subunit H	EIF3H
-14.85714054	-14.8419342	-14.99567604	-14.79765224	-14.98456573	-14.4233532	29.009	2216500000	0.85705823	0.068513096	0.258147558	1.075593985	D6REQ6;D6RHI9;A0A087WZM2;O00584;H0YAE9	Ribonuclease T2	RNASET2
-12.22007084	-12.22609711	-12.29615688	-12.24482822	-12.24739456	-12.32804298	31.354	9782900000	0.111006665	0.899251741	-0.01178201	-0.085112404	A0A087WZN1;O43837;A0A087X2E5;O43837-2;O43837-3;A0A0D9SG66	Isocitrate dehydrogenase [NAD] subunit, mitochondrial;Isocitrate dehydrogenase [NAD] subunit beta, mitochondrial	IDH3B
-16.04331779	-15.60229683	-16.10177422	-15.63137341	-16.0931263	-15.94792271	6.3153	254770000	1.457802529	0.011929204	0.352208455	1.660027505	A0A087WZN3;Q6UWP2-2;Q6UWP2;A0A087X0R1;Q6UWP2-3	Dehydrogenase/reductase SDR family member 11	DHRS11
-13.50832844	-13.48376942	-13.50487423	-13.44558334	-13.45352173	-13.49071503	11.255	924080000	0.276348278	0.846160963	0.015552203	0.126850162	A0A087WZR3;P46736-2;P46736-3;H9KVA9;A0A0D9SF50;P46736;P46736-4;X6RJS7;P46736-5;A0A0A0MS96	Lys-63-specific deubiquitinase BRCC36	BRCC3
-13.71442032	-13.80588913	-13.64229584	-13.69131279	-13.73936939	-13.72720337	52.105	463740000	0.406550742	0.607689091	-0.042773247	-0.295740108	A0A087WZT0;M0QZ22;Q5PRF9;M0QXV2;M0QY61;M0R0X3	Protein Smaug homolog 2	SAMD4B
-15.71663952	-15.22201443	-15.57910919	-15.28901768	-15.57281971	-15.32561684	4.1381	628730000	2.451795463	0.005130435	0.34397316	2.20669341	A0A087WZT2;Q6UX53	Methyltransferase-like protein 7B	METTL7B
-13.68749523	-13.92167473	-13.67533398	-13.92496967	-13.74669838	-13.67784405	11.826	661440000	0.749607924	0.173698829	-0.138320287	-0.748695618	A0A087WZU2;Q00536;Q00536-3;Q00536-2;E5RGN0;E5RJM2;E5RIY8;H0YBX5;E5RIU4;H0YAZ9;H0YC36;H0YC60	Cyclin-dependent kinase 16	CDK16
-13.94926167	-13.84674644	-13.83160496	-13.83120155	-13.87667942	-13.69464111	62.362	989390000	0.734919753	0.27612933	0.094985644	0.596492526	A0A087WZV0;O43314-2;O43314;D6RBU4;Q6PFW1;H0Y9S9;B7WPL9;F8W9A8;Q6PFW1-4;Q6PFW1-2;Q6PFW1-3;Q6PFW1-7;Q6PFW1-5;Q6PFW1-6;H0Y9M0;K7ENU7;A0A087WWN8;K7EPT7	Inositol hexakisphosphate and diphosphoinositol-pentakisphosphate kinase 2	PPIP5K2
-15.52734566	-15.22077179	-15.47712994	-15.2450161	-15.51696873	-15.35014915	2.8371	188060000	2.280912428	0.012223776	0.235169093	1.649680467	A0A087WZX0;Q86UU0-4;Q86UU0-2;Q86UU0;Q86UU0-3;E9PNR0	B-cell CLL/lymphoma 9-like protein	BCL9L
-16.78447533	-16.97782516	-16.73961258	-17.2099781	-17.05254173	-16.89824486	5.9232	473580000	0.556584789	0.190528287	-0.169806163	-0.721851598	A0A087WZX2;O95139;O95139-2	NADH dehydrogenase [ubiquinone] 1 beta subcomplex subunit 6	NDUFB6
-13.57069874	-13.58441734	-13.46624756	-13.60750294	-13.50365734	-13.49153519	38.73	1200700000	0.436038191	0.571109753	-0.047617277	-0.324383678	J3KPF9;A0A087X011;E9PES4;Q9Y496;H7C2F6;Q5JRK0;C9J9X2	Kinesin-like protein;Kinesin-like protein KIF3A	KIF3A
-14.9041996	-14.9145956	-14.97044373	-14.81257248	-14.8748064	-14.74940205	2.2745	104850000	0.748266706	0.286545927	0.090959867	0.583747443	U3KPT7;A0A087X2J6;H0Y627;A0A087X0B7;H7C3C7;Q5SQN1-3;Q5SQN1-4;Q5SQN1-2;Q5SQN1	Synaptosomal-associated protein 47	SNAP47
-14.64382935	-14.23339462	-14.52822399	-14.20879555	-14.53541374	-14.27046967	10.229	389240000	2.877416885	0.006448087	0.331602414	2.344000141	A0A087X0D5;P09668;E9PKT6;A0A3B3IRM7	Pro-cathepsin H;Cathepsin H mini chain;Cathepsin H;Cathepsin H heavy chain;Cathepsin H light chain	CTSH
-16.71286201	-16.79375648	-16.94865799	-16.66120338	-16.69161415	-16.61985207	2.4827	122710000	0.402431148	0.392218141	0.092774073	0.469381361	A0A669KAW5;A0A669KB51;A0A6E1W401;A0A087X0H7;Q8NEL9-3;Q8NEL9-2;Q8NEL9-4;Q8NEL9	Phospholipase DDHD1	DDHD1
-11.35577679	-11.14729404	-11.31778431	-11.15744305	-11.33741188	-11.32136059	204.49	11746000000	1.048881519	0.144201516	0.128291766	0.81473947	A0A087X0K9;G5E9E7;G3V1L9;Q07157-2;Q07157;H0Y3R8;H0YKB1	Tight junction protein ZO-1	TJP1
-14.06966496	-14.27016258	-14.06090355	-14.21063137	-14.09628391	-14.02319622	9.3892	2437500000	0.542965477	0.334991023	-0.092379252	-0.527373739	A0A087X0L7;J3KNA0;Q15070-2;Q15070;E7EVY0;C9JC63;Q15070-3	Mitochondrial inner membrane protein OXA1L	OXA1L
-13.38658714	-13.33385468	-13.32577324	-13.38221455	-13.38902569	-13.32079792	62.106	2425000000	0.315654418	0.790162507	0.02150631	0.168182249	A0A087X0M4;Q9BWU0;A0A087WWF4;H7C256	Kanadaptin	SLC4A1AP
-12.65767956	-12.72723103	-12.65440464	-12.71657181	-12.73504257	-12.77411366	58.224	6237300000	0.83204032	0.436617521	-0.056929906	-0.432175093	A0A087X0Q1;Q7Z739;A0A024R7W5;A0A087WY31;A0A087X0C3;S4R373	YTH domain-containing family protein 3	YTHDF3
-17.94622421	-17.6484127	-17.71471786	-17.84501457	-18.12202263	-17.96261406	6.4769	233570000	0.29577839	0.429989282	0.108974457	0.437000132	A0A087X0Q9;Q9BVL4	Selenoprotein O	SELO
-14.51091194	-14.51920795	-14.38243198	-14.51757717	-14.50047016	-14.38104439	40.691	547340000	0.044378559	0.944515672	-0.008005142	-0.049539523	O15550;A0A087X0R0;F5H6S1;F5H8B4;O14607-4;O14607-5;F5GWV3;F8W8R6;F5H5V6;A0A096LPD8;A0A087X2I9;F5H3N7;A0A087X0Y2;O14607;A0A087X248;O14607-3;O14607-2;H0Y6I7;H7C1F1;A0A087WUN6	Lysine-specific demethylase 6A;Histone demethylase UTY	KDM6A;UTY
-13.89997864	-14.15702248	-13.91730785	-14.08973598	-13.76097012	-13.87164402	62.813	4127300000	0.841314452	0.112311316	-0.180048625	-0.903267149	A0A087X0R6;Q9UMY4;Q9UMY4-1;Q9UMY4-3	Sorting nexin-12	SNX12
-14.31087971	-14.48273945	-14.31944847	-14.41341305	-14.25274658	-14.26605129	29.85	703940000	0.622271912	0.309898687	-0.093043009	-0.556350413	A0A087X0S5;P12109	Collagen alpha-1(VI) chain	COL6A1
-15.5622654	-15.32758617	-15.4455328	-15.2805872	-15.39916992	-15.47382641	7.4586	644280000	0.645905426	0.261354598	0.108322779	0.616310432	F5H8J9;A0A087X0T8;A0A087X1W8;A0A0A0MTJ8;X5DQS5;Q9BY67-2;Q9BY67-5;Q9BY67;Q9BY67-4;Q9BY67-3;F5H0H5;F5H125;H0YG94	Cell adhesion molecule 1	CADM1
-13.56606102	-13.56782532	-13.5554142	-13.4789505	-13.53456116	-13.48734474	21.22	2096100000	0.611925033	0.586910698	0.040638606	0.313081733	Q04206;Q04206-3;A0A087X0W8;E9PKH5;Q2TAM5;Q04206-4;Q04206-2;A0A087WVP0;E9PKV4;E9PMD5;E9PQS6;E9PNV4;E9PI38;E9PM47;E9PN69;E9PRX2;E9PJR1;E9PNK5;H0YCB4;E9PJZ9	Transcription factor p65	RELA
-14.43864536	-14.36573696	-14.30843544	-14.44081402	-14.30867004	-14.43936443	22.046	994930000	0.563460257	0.447266297	-0.063388189	-0.422732145	Q9BRT8-3;C9J3G2;A0A087X140;Q8IUF1;Q9BRT8;Q5JTY5;F8WEG4;F2Z2T4;A0A087WZQ3;A0A087WTC0;Q5RIA9-3;Q9BRT8-2;Q5JTY5-2;F8WEU0;Q4V339;A0A0A6YYH9;Q5RIA9;Q9BRT8-4;H0Y5V3;A0A0A0MRU4;Q5RIB0;A0A087WWG3;A0A0B4J2F1;A0A0B4J1T6;A0A087WYD2;Q6NVZ8;E7EUZ7;Q5RIB5;Q5JTY2;A0A0B4J2E3;H0Y857;Q5RIA9-2;A0A087X1C0;Q5RIB3	COBW domain-containing protein 1;COBW domain-containing protein 2;COBW domain-containing protein 3;COBW domain-containing protein 5;COBW domain-containing protein 6	CBWD1;CBWD2;CBWD3;CBWD5;CBWD6;CBWD7
-12.9258213	-13.04305744	-12.95450592	-12.93614769	-12.94971561	-12.98465633	44.437	3838200000	0.624054436	0.552876372	-0.044606209	-0.337531308	A0A087X142;A6NMH6;A6NFQ9;F8W8I8;Q92599-2;Q92599-4;Q92599;Q92599-3;C9JV02;A0A0A0MRP8;C9J4G8	Septin-8	8-Sep
-15.41621494	-15.30138683	-15.35264301	-15.38639927	-15.50434399	-15.50614452	24.008	719740000	0.131499928	0.810939079	0.026423772	0.151944383	P54252-1;P54252;P54252-4;P54252-3;A0A2R8Y3X7;F5H211;G3V3R7;A0A087X1A8;D3VVH9;C9JQV6;G3V328;G3V4U9;A0A0A0MS38;A0A087WXY4;S4R399;G3V2G1;G3V2G2;G3V3T6;P54252-5;E9PJN5;G3V3T0;G3V526;G3V5H3;G3V4F4;G3V4F5;A0A2R8Y888	Ataxin-3	ATXN3
-13.90770817	-13.83680153	-13.84673595	-13.78198433	-13.80607414	-13.94991779	28.118	1430800000	0.015704706	0.981399657	-0.002728462	-0.017313497	A0A087X1E4;P53365-2;P53365-3;P53365;E9PRV8	Arfaptin-2	ARFIP2
-14.59682465	-14.22029686	-14.48330879	-14.40944481	-14.6336031	-14.38862133	57.178	2447400000	1.436279651	0.032467955	0.231791178	1.324183215	O60613;A0A087X1G7;A0A0J9YX89	15 kDa selenoprotein	15-Sep
-14.4009428	-14.21341038	-14.30783081	-14.13210487	-14.2723875	-14.11777115	2.8649	3471600000	1.625838332	0.053434716	0.172624906	1.162121547	A0A087X1K9;E5RGR0;O75608-2;O75608;E5RJ48;B4DP64;E5RI35	Acyl-protein thioesterase 1	LYPLA1
-16.78868484	-16.92732239	-16.85035324	-16.96393776	-16.87475586	-16.89191818	11.741	262990000	1.276751038	0.218693519	-0.089794795	-0.675210119	F8WC38;A0A087X1N3;O75818-2;O75818;X6RLL4	Ribonuclease P protein subunit p40	RPP40
-13.92857456	-13.49276352	-14.01852894	-13.49892998	-13.96991444	-13.48197842	3.3631	1602700000	4.268956132	0.002181818	0.481115341	3.804376587	A0A087X1N7;P20929-3;P20929-2;P20929-4;P20929;H0Y786;H7C2Z5;H7BZD5	Nebulin	NEB
-10.94759464	-10.7612009	-10.99565029	-10.797225	-10.96440697	-11.12046909	240.22	23298000000	0.264519541	0.532065302	0.076252302	0.35451207	A0A087X1Z3;Q9UL46;H0YM70;H0YKU2;H0YLG1;H0YLD2	Proteasome activator complex subunit 2	PSME2
-11.58915234	-11.76216412	-11.6353178	-11.79055214	-11.59807587	-11.88854027	62.693	8312200000	2.141937834	0.020312736	-0.206236839	-1.46465959	A0A087X211;Q8TCG1;Q8TCG1-2;F8WF26;F8WAX6	Protein CIP2A	KIAA1524
-14.3135643	-14.37518024	-14.41182613	-14.24825478	-14.37060356	-14.38378334	22.813	640460000	0.220773133	0.7519509	0.029591878	0.194350758	A0A087X256;Q2M389;Q2M389-2;F8VYH7;F8W1W1	WASH complex subunit 7	KIAA1033
-13.5880928	-12.95365143	-13.53061581	-12.89160824	-13.41048908	-13.46945572	14.242	2512000000	0.996801525	0.026051512	0.404827436	1.393649311	A0A087X271;H3BVI6;B4DDF4;B4DUT8;Q99439;K7ES69;Q99439-2;A0A087X1X5;A0A087WV51;H3BQH0	Calponin;Calponin-2	CNN2
-15.2630682	-15.17347527	-15.3409338	-15.22974873	-15.11854649	-15.1244812	15.789	973260000	0.379399362	0.501220863	0.064947764	0.377822021	E9PDU5;A0A087X295;Q9NNW5;Q6PKC6;E9PBK6	WD repeat-containing protein 6	WDR6
-13.36539364	-13.4145031	-13.39620495	-13.3788681	-13.30719185	-13.27841663	5.5163	527540000	0.006778036	0.993076897	-0.000999133	-0.00673338	A0A087X2B2;E9PMH5;Q13490-2;Q13490;E9PIW1;E9PI77;H0YDY3	Baculoviral IAP repeat-containing protein 2	BIRC2
-14.71492767	-14.53143597	-14.56655407	-14.55016041	-14.69129086	-14.56014633	118.63	4667400000	1.108967501	0.172613636	0.110343297	0.751709074	I3L192;A0A087X2B5;P35613-2;P35613;R4GMX5;A0A087WUV8;P35613-3;P35613-4;R4GN83;A0A2R8YDZ0	Basigin	BSG
-12.7481823	-12.79184437	-12.80862045	-12.80282116	-12.75093079	-12.70113277	87.076	4518800000	0.035654455	0.964921535	0.003978411	0.028877239	A0A087X2D5;Q9BRJ2;A0A0G2JMS5;A0A087WU62	39S ribosomal protein L45, mitochondrial	MRPL45
-11.44454479	-11.60108376	-11.52499676	-11.60403728	-11.46574402	-11.49555016	173.2	6650900000	0.962398178	0.25950545	-0.088461876	-0.61842929	A0A087X2H1;Q9ULT8;H0YJP0;G3V4V5;H0YJD4;A0A087WVU6	E3 ubiquitin-protein ligase HECTD1	HECTD1
-11.57082748	-11.66638184	-11.59518147	-11.61785412	-11.53747272	-11.57368279	323.31	19887000000	0.748955171	0.483795391	-0.051479022	-0.391279871	A0A087X2I1;P62333;H0YJC0;H0YJS8;H0YJE9;H0YJT1;H0YJD2;H0YJY8;H0YJX2	26S protease regulatory subunit 10B	PSMC6
-14.60220718	-14.56828976	-14.4835043	-14.61154652	-14.59069347	-14.39733601	4.4678	606520000	0.164909889	0.760117192	0.033077558	0.188440395	A0A088AWN8;Q9UHQ1-4;Q9UHQ1-3;Q9UHQ1;Q9UHQ1-2;J3KTG5;E7EP87;J3KS48;J3KT43;E9PH27	Nuclear prelamin A recognition factor	NARF
-14.40850735	-14.2485857	-14.28118134	-14.31239891	-14.31554604	-14.19419861	33.29	348010000	0.748791373	0.314050233	0.083350499	0.551556771	A0A090HNM7;A0A1W2PS85;R4GMW8;P28715;P28715-2;A0A494C0S2	DNA repair protein complementing XP-G cells	ERCC5-201;BIVM-ERCC5;ERCC5
-12.83629322	-13.00344086	-12.87045193	-13.00497055	-12.81183529	-12.91217899	22.011	1701700000	1.726597713	0.088410798	-0.134003321	-0.992079673	A0A096LNH6;Q14185	Dedicator of cytokinesis protein 1	DOCK1
-14.40191174	-14.85061455	-14.50462723	-14.81759834	-14.51360512	-14.68686199	1.7344	269810000	2.145827407	0.008	-0.3116436	-1.929557902	A0A096LP10;Q9NP73-2;A0A087WT15;A0A096LNJ4;A0A087WX43;D6RE84;A0A087WTT9;A0A1B0GVW6;Q9NP73-3;Q9NP73	Putative bifunctional UDP-N-acetylglucosamine transferase and deubiquitinase ALG13	ALG13
-13.99358463	-14.00951862	-13.97420692	-14.08051014	-14.00321388	-14.08896542	10.777	611900000	1.224570713	0.31825486	-0.06932958	-0.547642274	A0A096LP25;A0A096LNZ0;Q6ZSR9	Uncharacterized protein FLJ45252	AAK1
-11.5685358	-11.61014748	-11.51437092	-11.62004757	-11.61712933	-11.56786251	253.28	7248700000	0.411843092	0.677916702	-0.032673836	-0.244349571	A0A0A0MR88;A0A096LPC5;Q9Y4E1-2;Q9Y4E1-1;Q9Y4E1;J3KP36;Q9Y4E1-3;Q9Y4E1-6;Q9Y4E1-5;Q5SRD0;A0A0A0MT65;Q5T1D7	WASH complex subunit FAM21C	FAM21C
-13.37705421	-13.30579758	-13.41268539	-13.29915619	-13.44440174	-13.43681145	287.34	4859400000	0.585688279	0.437929086	0.064125379	0.430780513	A0A096LPI6;P0DPI2;A0A0B4J2D5;A0A096LNH5;H7C1F6;H7C2G3;A0A096LP73;A0A2R8YDR7;F2Z2Q0;A0A096LP12;P0DPI2-2;A0A0B4J2D5-2;A0A096LNJ1;A0A2R8Y6K9		C21orf33
-14.05290699	-14.22883224	-14.04444408	-14.3016386	-14.11865902	-14.46178818	25.636	2720400000	1.627122527	0.017464191	-0.258749644	-1.498311525	A0A096LPK7;Q9NNW7-2;Q9NNW7;A0A182DWF2;D3YTF8;A0A182DWF3;E7EWK1;Q9NNW7-3;A0A096LPD9;A0A0U1RQX0;Q9NNW7-4;A0A096LPH4;A0A096LPB7;A0A096LP96	Thioredoxin reductase 2, mitochondrial	TXNRD2
-13.25212955	-13.33616829	-13.26212883	-13.33428383	-13.32948494	-13.45361233	29.938	4594200000	0.943190093	0.243664797	-0.093440374	-0.638506426	A0A0A0MQR2;Q9BY42;A2A2L5;A2A2L6	Protein RTF2 homolog	RTFDC1
-16.17828178	-16.175457	-16.30496788	-16.19225693	-16.1717205	-16.21141052	3.4118	269430000	0.221104887	0.779857057	0.025281906	0.174852227	F5H0Q6;A0A0A0MQS2;Q8N2M8-3;Q8N2M8;K7EKC9;K7EM61;Q8N2M8-4	CLK4-associating serine/arginine rich protein	CLASRP
-12.48058891	-12.40922642	-12.49402714	-12.38329124	-12.4696331	-12.51591206	94.568	4793400000	0.477013119	0.576410112	0.045273145	0.320655069	A0A0A0MQU0;Q9BV38;U3KQC1;K7EIR0;K7EML4;A0A087X237;K7EKX5	WD repeat-containing protein 18	WDR18
-15.50755978	-15.5615654	-15.63987541	-15.53283501	-15.58408833	-15.93651581	4.0862	369000000	0.298863905	0.446507005	-0.099797567	-0.423634967	A0A0A0MQU1;Q27J81-2;Q27J81	Inverted formin-2	INF2
-14.17591667	-14.28643608	-14.24316025	-14.33552456	-14.17910099	-14.23549652	14.21	760530000	1.121400578	0.247798953	-0.086426417	-0.634349344	A0A0A0MQU4;Q96I15;Q96I15-2;H7C3V9;H7C277;H7C280;C9JNL5;H7C4A1;H7C1N7	Selenocysteine lyase	SCLY
NaN	NaN	NaN	NaN	NaN	NaN	3.1526	0	NaN	1	0	NaN	A0A0A0MQV6;P09038-2;P09038-3;P09038-1;P09038	Fibroblast growth factor 2	FGF2
-14.05844402	-14.15004826	-14.03465748	-14.22317505	-13.95312977	-13.78143311	41.609	360900000	0.09177529	0.812150811	-0.036141713	-0.150359042	A0A0A0MQX1;Q9HD67;D6RGD1;E9PEW5;Q9HD67-3	Unconventional myosin-X	MYO10
-12.92901516	-12.85381222	-12.90980148	-12.94180775	-12.92553234	-12.70806313	90.427	7484500000	0.563950527	0.346420247	0.086888631	0.515919423	C9JP00;A0A0A0MQX8;Q9NR56;Q86VM6;Q9NR56-7;C9J4T8;Q9NUK0-4;Q9NUK0-3;C9JCX1;H7C4Y1	Muscleblind-like protein 1	MBNL1
-14.47392368	-14.38935947	-14.51092434	-14.48322582	-14.51617718	-14.31981945	4.3336	1534300000	0.980450357	0.208861722	0.102873484	0.689608033	A0A0A0MQY7;Q5VU97;A0A3B3ISH2;Q5VU97-2	VWFA and cache domain-containing protein 1	CACHD1
-17.35799217	-17.50818825	-17.54768944	-17.51253319	-17.3897419	-17.42938614	2.7301	85593000	0.32847178	0.586581996	-0.051561356	-0.313280518	A0A0A0MR98;O95544-3;O95544;O95544-2;J3KSP9;J3KTI3	NAD kinase	NADK
-17.58959007	-17.18113327	-17.59963799	-16.96805573	-17.44416237	-17.34970665	2.3525	101640000	1.448308129	0.011167939	0.378164927	1.708740339	A0A0A0MRB5;Q8WXG6-6;Q8WXG6-8;Q8WXG6-5;Q8WXG6-4;Q8WXG6-7;Q8WXG6-3;Q8WXG6-2;Q8WXG6;A0A0U1RR25;F8W8U2	MAP kinase-activating death domain protein	MADD
-13.06909752	-13.07254028	-13.09236908	-13.09022617	-13.126441	-13.08636093	32.861	1093700000	0.300168626	0.868443026	0.012926737	0.11001928	A0A0A0MRE5;Q9ULH1;Q9ULH1-2;H0YBF7;H0YBM4;A0A286YFG8;O43150-2;O43150	Arf-GAP with SH3 domain, ANK repeat and PH domain-containing protein 1	ASAP1
-13.63079739	-13.62968445	-13.66716957	-13.55288219	-13.60207653	-13.587924	13.203	548250000	0.673403748	0.55715251	0.04318428	0.334470919	A0A0A0MRE6;O94967-2;O94967;O94967-3;O94967-4	WD repeat-containing protein 47	WDR47
-11.25869656	-11.20530033	-11.16577625	-11.25147247	-11.23853588	-11.31465626	247.58	7693400000	0.354168672	0.665276633	-0.036140124	-0.253725688	A0A0A0MRF6;Q99996-5;Q99996-3;Q99996;Q99996-1;Q99996-6;A0A0A0MRE9;A0A6I8PUA5;H7BYL6;A0A087WX84;Q99996-4;A0A6I8PUD8;A0A2R8Y590;H0Y6Q0	A-kinase anchor protein 9	AKAP9
-13.77078056	-13.72401619	-13.89946842	-13.76276302	-13.75842094	-13.73021603	3.1978	356010000	0.68800708	0.381234415	0.07055823	0.481065608	P16885;A0A0A0MRF9;H3BQV5	1-phosphatidylinositol 4,5-bisphosphate phosphodiesterase gamma-2;Phosphoinositide phospholipase C	PLCG2
-14.45957088	-14.4124155	-14.4996376	-14.4490242	-14.41884136	-14.35321331	3.2866	525300000	0.680560823	0.475001538	0.054465612	0.399379951	H7C0V9;A0A0A0MRG2;E9PG40;P05067-10;P05067-3;P05067-4;P05067-5;P05067-6;P05067-7;P05067-11;P05067-8;P05067-9;P05067;H7C2L2;P05067-2	Amyloid beta A4 protein;N-APP;Soluble APP-alpha;Soluble APP-beta;C99;Beta-amyloid protein 42;Beta-amyloid protein 40;C83;P3(42);P3(40);C80;Gamma-secretase C-terminal fragment 59;Gamma-secretase C-terminal fragment 57;Gamma-secretase C-terminal fragment 50;C31	APP
-12.82231522	-12.62011147	-12.8367815	-12.62818146	-12.84960556	-12.5925436	49.084	1957900000	4.119023874	0.007492447	0.222621918	1.963818393	Q86WJ1;Q86WJ1-2;Q86WJ1-3;A0A0A0MRH8;Q86WJ1-4;A0A0A0MSH9;A0A494C1F7;A0A494C1P7;Q86WJ1-5;A0A494C179;A0A494C0J6;A0A087WTM4;A0A494C0F0;A0A494C1H1;A0A494C1F3;A0A494C111;A0A494C1I3;A0A494C0B8;A0A494C1S1;A0A087WWW4;A0A087WZM7;A0A494C1H0	Chromodomain-helicase-DNA-binding protein 1-like	CHD1L
-14.82245159	-14.61155987	-14.94853592	-14.65857506	-14.87664795	-14.78775215	3.0119	530870000	1.427158915	0.048375	0.196582794	1.19799361	A0A0A0MRI1;Q8IXQ4;A0A087WW86;Q8IXQ4-3;Q8IXQ4-4;Q8IXQ4-2	GPALPP motifs-containing protein 1	GPALPP1
-14.93864059	-14.89703274	-14.90021706	-14.83839226	-14.98895645	-14.96957302	11.205	965550000	0.374571687	0.627659517	0.040938695	0.280746491	A0A0A0MRJ0;Q5VT25-3;Q5VT25-4;Q5VT25-5;Q5VT25;Q5VT25-2;Q5VT25-6;H0Y6V3;H0Y7V8;A0A0A0MRJ1;H0Y5V1;H0Y6R0	Non-specific serine/threonine protein kinase;Serine/threonine-protein kinase MRCK alpha	CDC42BPA
-15.47682285	-15.57131481	-15.69357967	-15.19408607	-15.53090572	-15.46892548	2.571	385220000	0.526369152	0.217309864	0.155660629	0.676475587	A0A0A0MRJ2;Q5VTZ4;P18847-5;P18847;P18847-4;P18847-2;P18847-3	Cyclic AMP-dependent transcription factor ATF-3	ATF3
-11.28609276	-11.29967785	-11.32885838	-11.32909966	-11.28828907	-11.29933834	177.72	32022000000	0.185665512	0.917235772	-0.00829188	-0.070842037	A0A0A0MRJ6;P22061;P22061-2;A0A3F2YNX8;F6S8N6;C9J0F2;F8WDT3;F8WAV5;F8WAX2	Protein-L-isoaspartate O-methyltransferase;Protein-L-isoaspartate(D-aspartate) O-methyltransferase	PCMT1
-13.60305691	-13.45849895	-13.56709671	-13.49038792	-13.58128834	-13.61775684	7.6357	2246300000	0.547529253	0.460803334	0.061599414	0.411317503	F8W8M4;A0A0A0MRL6;A0A3B3IS55;O14639-2;O14639;O14639-6;J3QSX6;A0A494C1P1;A0A494C1G0;O14639-4;O14639-3;O14639-5;H0Y7N6;F6XFR5	Actin-binding LIM protein 1	ABLIM1
-11.04585457	-10.85526466	-11.05637169	-10.83771133	-11.02404881	-11.02754116	102.17	14846000000	1.036122696	0.133853253	0.135252635	0.838480401	A0A0A0MRM8;Q9UM54-6;Q9UM54-5;Q9UM54-2;A0A1Y0BRN3;Q9UM54;Q9UM54-1;Q9UM54-4;E7EW20;A0A590UJ40;A0A0D9SGC1;A0A590UJ75;A0A590UKB0;A0A590UK22;A0A590UK86;A0A590UJY4;A0A5F9ZI03;A0A590UK71;Q5JVM0;A0A590UJW9	Unconventional myosin-VI	MYO6
-13.17310619	-13.43216038	-13.20041275	-13.45429802	-13.28591347	-13.28465939	26.863	1581000000	1.267060132	0.073662864	-0.17056179	-1.045365101	A0A0A0MRP0;Q8IWC1-2;Q8IWC1-3;Q8IWC1;Q8IWC1-4	MAP7 domain-containing protein 3	MAP7D3
-12.46132374	-12.05650806	-12.50055027	-12.04044151	-12.52086258	-12.16408443	50.262	4101100000	3.175936647	0.003692308	0.407234192	2.856447638	A0A0A0MRP6;B7ZLQ5;P28370-2;P28370	Probable global transcription activator SNF2L1	SMARCA1
-16.1926136	-16.15436935	-15.91862583	-16.06123924	-16.21338081	-16.07973671	75.794	478190000	0.033231178	0.945093097	0.009758313	0.048998888	C9J7M8;A0A0A0MRR3;Q7Z7C8;Q7Z7C8-2;Q7Z7C8-4	Transcription initiation factor TFIID subunit 8	TAF8
-12.64819431	-12.73060799	-12.6421051	-12.7007494	-12.60063267	-12.58239555	30.119	2771200000	0.357772546	0.632288449	-0.040940285	-0.277261936	A0A0A0MRR7;P09234	U1 small nuclear ribonucleoprotein C	SNRPC
-13.02873898	-12.94972515	-12.95846558	-12.93001175	-13.01924324	-12.94137478	70.194	4111600000	1.274241016	0.357675738	0.061778704	0.503319957	B6VEX4;A0A0A0MRT6;Q8IZP0-10;Q8IZP0-8;Q8IZP0-7;Q8IZP0-2;Q8IZP0-4;Q8IZP0-3;Q8IZP0-5;Q8IZP0-6;Q8IZP0-9;Q8IZP0;Q8IZP0-12;Q8IZP0-11	Abl interactor 1	ABI1
-13.84055614	-13.69998264	-13.88625717	-13.7499752	-13.82520485	-13.80524635	8.0495	984410000	1.305662682	0.185649289	0.098937988	0.730162332	Q14168-4;B4DZ84;Q14168;Q14168-3;Q14168-2;Q14168-6;A0A0C4DH75;D3DX49;A0A0D9SFF8;A0A0A0MRU0;D3DX48;Q14168-5;E5RFN8;A0A087WVY2;E5RIU3;A0A087X0C7;E5RK44;E5RJK0;E5RK50;E5RI32	MAGUK p55 subfamily member 2	MPP2
-13.39532089	-13.74800968	-13.37402248	-13.83618069	-13.42710209	-13.91221046	11.104	533130000	3.014545579	0.00384	-0.433318456	-2.890958638	H0YC17;E7EMV7;A0A0A0MRZ4;Q15025-7;Q15025-8;Q15025-5;Q15025-6;Q15025-4;Q15025-3;Q15025-2;Q15025	TNFAIP3-interacting protein 1	TNIP1
-13.30195141	-13.50256824	-13.29350376	-13.51016617	-13.27837849	-13.30651855	18.258	1830200000	1.040760477	0.115818363	-0.148473104	-0.889017733	A0A6I8PIQ6;A0A0A0MS45;J3KNI1;Q9H9E3;Q9H9E3-2;Q9H9E3-3;J3KRB5;H3BSD2;H3BMV9;E9PRT5;J3QLW1;H3BQB2	Conserved oligomeric Golgi complex subunit 4	COG4
-13.73323154	-13.83202171	-13.7557354	-13.86743069	-13.77992439	-13.86367226	14.375	469750000	2.298845092	0.135402657	-0.098077774	-0.834378788	A0A0A0MS59;A0A0C4DFX4;Q6ZRS2-3;Q6ZRS2-2;Q6ZRS2;A0A087X0E3	Helicase SRCAP	SRCAP
-16.37099457	-16.56452942	-16.35159302	-16.54110718	-16.44831276	-16.17530441	2.6333	114290000	0.1018545	0.802009899	-0.036680222	-0.159871347	K7EN65;K7EPZ6;A0A0A0MS90;Q9UIS9-4;Q9UIS9-11;Q9UIS9-8;Q9UIS9-7;Q9UIS9-5;Q9UIS9-10;Q9UIS9;Q9UIS9-9;K7EMA9;Q9UIS9-6;Q9UIS9-2;Q9UIS9-12	Methyl-CpG-binding domain protein 1	MBD1
-13.92868423	-13.76898575	-13.90615273	-13.73793316	-13.87176228	-13.72128105	15.192	1084400000	2.741217278	0.034449304	0.159466426	1.310713677	A0A0A0MS99;I3L4X2;P33527-6;P33527-4;P33527-2;P33527;P33527-9;P33527-8;P33527-7;P33527-5;P33527-3	Multidrug resistance-associated protein 1	ABCC1
-15.63486862	-15.59394455	-15.67041302	-15.61271191	-15.56809044	-15.68343067	3.5814	785010000	0.04707395	0.954510586	-0.005571683	-0.039650446	A0A0A0MSA9;A0A0C4DG49;P15151-3;P15151-2;P15151-4;P15151	Poliovirus receptor	PVR
-15.47617817	-15.28892326	-15.46321487	-15.36940479	-15.54993534	-15.57522297	8.6109	170860000	0.404110208	0.414890884	0.08525912	0.450100555	A0A0A0MSB4;Q6ZN50;Q969R2-6;Q969R2-3;Q969R2-2;Q969R2;H7C428;Q969R2-5;Q969R2-4	Oxysterol-binding protein;Oxysterol-binding protein 2	OSBP2
-16.67104912	-16.6245327	-16.44773865	-16.50172234	-16.48526192	-16.38129616	2.1808	136330000	0.119010375	0.798738889	0.032166163	0.162069003	A0A0A0MSG0;A6NGB9	WAS/WASL-interacting protein family member 3	WIPF3
-14.18989754	-14.30909538	-14.29275608	-14.30524254	-14.19201279	-14.22096348	3.7759	625480000	0.530076453	0.510326895	-0.053544998	-0.370595088	B3KPJ4;A0A0A0MSI2;Q8IXK0-3;Q8IXK0-2;Q8IXK0-4;Q8IXK0;Q8IXK0-5	Polyhomeotic-like protein 2	PHC2
-14.0715704	-14.2017889	-14.15070343	-14.24475288	-14.10824871	-14.09290791	10.261	511060000	0.617825944	0.401125173	-0.069642385	-0.462296174	A0A0A0MSJ9;Q15283-2;Q15283	Ras GTPase-activating protein 2	RASA2
-12.66447163	-12.71392822	-12.71680832	-12.66243839	-12.67827034	-12.7772541	52.201	3245500000	0.355405549	0.7022324	-0.031356812	-0.229365462	A0A0A0MSK4;A0A0A0MRC4;Q86YR5-4;Q86YR5;A0A087WVF5;Q86YR5-3;Q86YR5-2	G-protein-signaling modulator 1	GPSM1
-12.63402939	-12.69629478	-12.69730759	-12.71331501	-12.67177677	-12.64255905	51.1	2337400000	0.227319332	0.845896994	-0.0163517	-0.127597305	A0A0A0MSK6;Q13017-2;Q13017;G3V360;Q13017-3;Q13017-4;G3V444	Rho GTPase-activating protein 5	ARHGAP5
-14.71911621	-14.70659351	-14.69504642	-14.66012859	-14.64682007	-14.61287785	5.7451	569330000	0.323750868	0.74183237	0.027127584	0.201835307	S4R3Z2;A0A0A0MSS8;P42330;H0Y804;B4DK69;P42330-2;Q04828;P52895;P17516;S4R3D5;S4R3P0;A6NHU4;A0A3B3IRI8;P52895-2	Aldo-keto reductase family 1 member C3;Aldo-keto reductase family 1 member C1;Aldo-keto reductase family 1 member C2;Aldo-keto reductase family 1 member C4	AKR1C3;AKR1C1;AKR1C2;AKR1C4
-14.77318764	-14.65345383	-14.76456642	-14.5965414	-14.68198681	-14.55911446	4.0936	212570000	1.574115488	0.091392347	0.13687706	0.977930951	A0A0A0MSU2;A0A1C7CYX1;Q6PJG2;H7C1L3;C9JYU7	ELM2 and SANT domain-containing protein 1	ELMSAN1
-14.68215752	-15.02318478	-14.67346954	-15.24870777	-14.714221	-14.81073475	9.9866	1479500000	1.24745093	0.018273082	-0.337593079	-1.486824314	A0A0A0MT32;P38571-2;P38571;Q5T073	Lysosomal acid lipase/cholesteryl ester hydrolase	LIPA
-13.78481483	-13.74089336	-13.81252003	-13.76564789	-13.79075241	-13.6743536	31.488	1270300000	1.138430509	0.32712112	0.06906414	0.537337297	A0A0A0MT33;Q9UPN6;Q9UPN6-2	Protein SCAF8	SCAF8
-13.03600407	-12.78994656	-13.12166882	-12.8161726	-13.06703377	-13.00987148	19.727	15924000000	1.290083185	0.053086113	0.202905337	1.167908894	A0A0A0MT83;P26440;A0A0S2Z4K7;P26440-2;H0YN10;H0YLC3;H0YKV0;A0A087WVD3;H7C4G6	Isovaleryl-CoA dehydrogenase, mitochondrial	IVD
-13.1062479	-13.17271519	-13.1564064	-13.15737152	-13.10115814	-13.12408161	122.93	6162300000	0.592023509	0.677168675	-0.030118624	-0.245397571	A0A0A0MTB8;Q8NI36	WD repeat-containing protein 36	WDR36
-12.0948019	-11.96546364	-12.13677406	-11.9279108	-12.01296043	-12.13687706	31.527	1920900000	0.410735557	0.461209157	0.071428299	0.41079024	A0A0A0MTR7;A0A0A0MTC1;Q63HN8;Q63HN8-4;Q63HN8-6;Q63HN8-5	E3 ubiquitin-protein ligase RNF213	RNF213
-15.00527954	-15.08256435	-15.05509377	-15.11254883	-15.06549358	-14.96996498	25.308	387520000	0.099294256	0.894281933	-0.013070424	-0.088785813	B7ZL25;A0A140TA45;A0A140TA40;A0A0A0MTG1;B4E0K6;A0A140T8Y0;A0A0G2JIA5;A0A140TA36;A0A140TA35;A0A0G2JL52;Q5ST30;Q5ST30-4;Q5ST30-3;A2ABL6;B7ZCJ6;Q5ST30-2	Valine--tRNA ligase, mitochondrial	VARS2
-13.34597778	-13.28760242	-13.33397102	-13.35017872	-13.30669975	-13.33865356	13.758	2240800000	0.052132842	0.966585838	0.003404617	0.027800368	A0A0A0MTH3;Q13418-3;Q13418;Q13418-2	Integrin-linked protein kinase	ILK
-12.2180481	-12.31144714	-12.21032619	-12.33344364	-12.17516708	-12.16119194	190.46	3263200000	0.534244028	0.43457716	-0.067513784	-0.433585555	A0A0A0MTH9;O14981;O14981-2	TATA-binding protein-associated factor 172	BTAF1
-14.13413239	-14.21624851	-14.29643536	-14.23071671	-14.2101984	-14.45249367	4.4827	738710000	0.408110995	0.409453651	-0.086230914	-0.454607986	A0A0A0MTI1;Q15392-2;Q15392	Delta(24)-sterol reductase	DHCR24
-15.47188759	-15.46389389	-15.48394299	-15.41981125	-15.52342319	-15.33055782	43.081	462250000	0.981165321	0.257219412	0.088330269	0.621190028	A0A0A0MTJ9;Q6PIU2-3;Q6PIU2;Q6PIU2-2	Neutral cholesterol ester hydrolase 1	NCEH1
-13.25809669	-12.79769135	-13.23238468	-12.77784157	-13.12872887	-12.9621954	105.51	3546100000	2.159002777	0.00482963	0.360493978	2.1137526	A0A0A0MTL5;Q13309;Q13309-2;D6R9R7;Q13309-4;D6RAG5	S-phase kinase-associated protein 2	SKP2
-16.77126122	-16.62677765	-16.8424015	-16.61372185	-16.7230854	-16.58445549	2.4236	131910000	2.008490957	0.040498208	0.170597712	1.246646828	A0A0A0MTL6;Q6ZS17-2;Q6ZS17;Q6ZS17-3;Q6ZS17-4;H3BQI5;H3BSX9;H3BU12;H3BSV5	Protein FAM65A	FAM65A
-11.97185898	-12.06132603	-12.03321171	-12.08958435	-11.97317219	-12.00628281	57.437	6284800000	0.874783939	0.411504502	-0.059650103	-0.452773444	A0A0A0MTN0;Q13617;Q13617-2;Q5T2B5;Q5T2B7	Cullin-2	CUL2
-16.15397072	-16.40507317	-16.40073395	-16.69747734	-16.34403419	-16.031353	1.9999	362470000	0.140383202	0.662345727	-0.078388214	-0.255577935	A0A0D9SEU2;A0A0A0MTN6;G5E931;H3BN57;Q8TDH9-2;Q8TDH9	Biogenesis of lysosome-related organelles complex 1 subunit 5	BLOC1S5;BLOC1S5-TXNDC5
-15.00597668	-15.15123177	-14.99985504	-14.72638607	-14.71200752	-15.03688622	3.3231	227960000	0.153322993	0.666666667	-0.065554937	-0.252388951	H0YG46;J3KNE4;A0A0A0MTP3;Q99550-2;Q99550	M-phase phosphoprotein 9	MPHOSPH9
-14.25678062	-13.97580051	-14.20053291	-13.95302486	-14.15890217	-14.08259487	10.889	907480000	1.833727092	0.029602537	0.201598485	1.353157915	A0A0A0MTR2;Q8N543;H3BR02;H3BR79;H3BUA6;H3BP48;Q8N543-2	Prolyl 3-hydroxylase OGFOD1	OGFOD1
-14.83976078	-14.65888786	-14.70553112	-14.72014904	-14.79612255	-14.53649235	29.161	158050000	0.994987576	0.129939736	0.141961734	0.850513794	H0YB18;H0YB70;F6UJY9;J9JIE9;A0A0A0MTR5;E7EWH8;F6UJY1;Q5T013-2;Q5T013-4;Q5T013-3;Q5T013	Hydroxypyruvate isomerase;Putative hydroxypyruvate isomerase	HYI
-14.33230209	-14.46605778	-14.32145119	-14.41028881	-14.29014015	-14.26649284	1.95	4057800000	0.472965854	0.459669102	-0.066315333	-0.412467567	A0A0A0MTS7;Q8WZ42-5;Q8WZ42-11;Q8WZ42-4;Q8WZ42-7;Q8WZ42-2;Q8WZ42;Q8WZ42-8;Q8WZ42-13;Q8WZ42-12;A0A0A0MRA3;Q8WZ42-3;Q8WZ42-10;Q8WZ42-9	Titin	TTN
-13.42941284	-13.40502739	-13.45234108	-13.30520344	-13.47816658	-13.25202274	9.3816	3663000000	1.320291132	0.112882083	0.132555644	0.901699136	A0A0A6YYA0;Q86XR7-2;Q9Y3B3-2;Q9Y3B3;G3V2Y2	Transmembrane emp24 domain-containing protein 7	TMED7-TICAM2;TMED7
-16.63554001	-16.7029953	-16.75191879	-16.57929802	-16.65143394	-16.69157219	4.6745	1035000000	0.150466764	0.825914291	0.021675746	0.141014735	A0A0A6YYC7;Q96JP5-2;Q96JP5;H3BTR0	E3 ubiquitin-protein ligase ZFP91	ZFP91-CNTF;ZFP91
-15.4201355	-15.55114555	-15.4871664	-15.54760647	-15.48348045	-15.49717331	6.2205	517160000	1.153526668	0.32911239	-0.068380992	-0.534740118	A0A0A6YYG7;Q6IBW4;Q6IBW4-4;E5RJN3;Q6IBW4-2;Q6IBW4-5;E5RJL4;F8WAR3	Condensin-2 complex subunit H2	NCAPH2
-13.60643291	-13.51062965	-13.60139942	-13.4161005	-13.61317921	-13.72265625	11.706	883840000	0.249915191	0.603168	0.057208379	0.299991377	A0A0A6YYH1;Q7Z6K5-2;Q7Z6K5;H0YMP5;H0YL03;H0YL85;H0YMK0	Arpin	C15orf38-AP3S2;ARPIN
-17.00024986	-16.51555634	-16.87258339	-16.73234367	-16.83136368	-16.57540131	1.8616	149320000	1.631469255	0.013009836	0.293631872	1.611273368	A0A0A6YYJ5;O94854-2;O94854		MACF1
-15.92927265	-15.98160839	-15.97017002	-15.99533558	-15.9151001	-16.08552933	45.696	1124400000	1.062999337	0.269123041	-0.082643509	-0.605283156	A0A0A6YYL2;P0DMN0;P0DMM9;P0DMM9-3;P0DMM9-2;H3BNY7;H3BPL6;H3BRT0	Sulfotransferase;Sulfotransferase 1A4;Sulfotransferase 1A3	SULT1A4;SULT1A3
-11.49902248	-11.47388458	-11.44851685	-11.44153595	-11.44857693	-11.40897942	263.94	11170000000	0.402058867	0.755812627	0.023905436	0.190965068	P57737-3;A0A0A6YYL4;P57737;P57737-4;P57737-2;I3L167;E7EP81;I3L212;Q9Y3D7;I3L0X9;I3L3T0;I3L1U7;I3L0X8;I3L442;I3L426;I3L359;I3L351;I3L1G9;I3NI06;I3L2Y6;I3L1M1	Coronin-7;Coronin	CORO7;CORO7-PAM16
-13.94182682	-14.04789448	-14.03055477	-14.03485298	-13.95718956	-14.17404079	8.7547	319210000	0.980315194	0.1927253	-0.109072367	-0.716888647	A0A0B4J1R2;Q9H6R3;F8VZB4;Q9H6R3-2	Acyl-CoA synthetase short-chain family member 3, mitochondrial	ACSS3
-15.12606239	-15.30130959	-15.16545296	-15.15687656	-15.11030197	-15.20915604	32.567	636490000	0.912280012	0.266698925	-0.088508288	-0.609166539	A0A0B4J1R7;Q96B45	UPF0693 protein C10orf32	C10orf32-ASMT;C10orf32
-14.36395168	-14.26220703	-14.19645119	-14.31951141	-14.27791691	-14.2884016	14.876	566090000	0.072706374	0.917955957	-0.01060009	-0.070144978	A0A0B4J1S3;O15392;O15392-5;O15392-4;H3BLT4;O15392-2;K7EMW2	Baculoviral IAP repeat-containing protein 5	BIRC5
-14.47617817	-14.57094193	-14.53094292	-14.54260445	-14.42217636	-14.55366993	6.8335	473380000	1.148858865	0.273853981	-0.079306285	-0.598704868	A0A0B4J1S8;Q9UBF8-2;Q9UBF8;E9PL47;F8W860;A0A0A0MSL0;Q9UBF8-3	Phosphatidylinositol 4-kinase beta	PI4KB
-11.85254955	-12.00817776	-11.83346844	-12.0423193	-11.87706089	-11.99868202	122.97	6677600000	3.046906197	0.027788108	-0.162033399	-1.369731332	A0A0B4J1V9;Q9NRZ9-3;Q9NRZ9-2;Q9NRZ9;Q9NRZ9-6;Q9NRZ9-5;Q9NRZ9-4;F6XU50;A0A087WSW7;B1ALG6;Q9NRZ9-8;Q9NRZ9-7;Q9NW36;Q9NRZ9-9;Q76H82	Lymphoid-specific helicase	HELLS
-15.48209763	-15.50913429	-15.39457607	-15.62391853	-15.46740532	-15.44221592	62.857	223820000	0.576181735	0.378942308	-0.077063243	-0.482978764	B9TX62;F5GY88;A0A0B4J1W0;O75448-2;O75448	Mediator of RNA polymerase II transcription subunit 24	MED24
-10.40116596	-10.4485817	-10.40350437	-10.44539356	-10.40581512	-10.40560722	323.31	35789000000	1.003145812	0.656695119	-0.029699008	-0.260771214	A0A0B4J1W3;Q9BXJ9;Q9BXJ9-4	N-alpha-acetyltransferase 15, NatA auxiliary subunit	NAA15
-12.33956337	-12.39092064	-12.35037422	-12.38091183	-12.29926872	-12.29790306	57.099	31758000000	0.331851846	0.742293377	-0.026843071	-0.201329064	A0A0B4J1Z1;C9JAB2;Q16629-3;Q16629-2;Q16629-4;Q16629;F8WEA1	Serine/arginine-rich splicing factor 7	SRSF7
-12.42834759	-12.41642666	-12.39921474	-12.43481541	-12.33888912	-12.66710663	42.374	27992000000	0.621475026	0.24777087	-0.11729908	-0.63452188	A0A0B4J269;Q13509;Q13509-2;G3V2A3;G3V5W4;G3V2R8;G3V3R4;G3V2N6	Tubulin beta-3 chain	TUBB3
-15.88282585	-15.96168804	-15.8631382	-15.91652679	-16.00352669	-15.92913055	19.859	618590000	0.157411198	0.839972297	-0.019284884	-0.132178218	A0A0B4J294;H3BP13;Q9UL33-2;Q9UL33;H3BPN3;A0A0B4J286;H3BUK6;H3BPE0	Trafficking protein particle complex subunit 2-like protein	TRAPPC2L
-15.4243784	-15.77275753	-15.43823719	-15.74712181	-15.48077297	-15.68300247	24.097	398480000	3.08452341	0.005366255	-0.286497752	-2.17656843	A0A0B4J2A0;Q9UHJ6	Sedoheptulokinase	TRPV1;SHPK
-15.67572975	-15.46822453	-15.46465874	-15.46466446	-15.53993607	-15.55205536	7.2954	234310000	0.405947854	0.48880746	0.065126737	0.38756209	A0A0B4J2C2;Q9Y2H0-3;Q9Y2H0-1;Q9Y2H0;F8WF49	Disks large-associated protein 4	DLGAP4
-11.32401371	-11.75612831	-11.34366417	-11.71227455	-11.31011772	-11.77646828	36.89	30789000000	4.418817489	0.003096774	-0.422358513	-3.482087436	Q5W0H4;A0A0B4J2C3;P13693;J3KPG2;E9PJF7;P13693-2;Q9HAU6;Q56UQ5;H0YCX0	Translationally-controlled tumor protein	TPT1
-15.02911282	-15.07905006	-14.93981171	-14.94612885	-14.94091702	-14.8951149	17.709	1760800000	0.018597251	0.975358899	-0.00348409	-0.021467341	A0A0B4J2F8;F6S314;E2QRJ6;P52435;D6RAG0;E7EP90;A0A0B4J1Z8;A6NFM0;E7EWC6;Q9H1A7;Q9GZM3;H0Y980;Q9GZM3-2;F8WF84	DNA-directed RNA polymerase II subunit RPB11-a;DNA-directed RNA polymerase II subunit RPB11-b2;DNA-directed RNA polymerase II subunit RPB11-b1	POLR2J3;POLR2J;POLR2J2
-12.90293598	-13.00516987	-12.8843565	-12.99607944	-12.89310741	-12.78126049	62.325	1970000000	0.17599317	0.749928601	-0.034036636	-0.196329347	A0A0C4DFL7;Q16850-2;Q16850;H7C0D0	Lanosterol 14-alpha demethylase	CYP51A1
-14.25918198	-14.51033878	-14.39728355	-14.5079298	-14.29820442	-14.39006233	5.2201	217210000	1.242601287	0.095891232	-0.151220322	-0.962308371	A0A0C4DFL8;F5GX28;O94953;K7EQ54;O94953-2	Lysine-specific demethylase 4B	KDM4B
-15.1906023	-15.14373112	-15.18459034	-15.20656013	-15.19296265	-15.12885094	26.938	777640000	0.54819274	0.685515385	0.029671033	0.23939117	G3V267;G3V5T0;A0A0C4DFM0;G3V4T6;A0A0A0MR33;O43708-2;O43708;H0YJN8;G3V3B9;O43708-3	Maleylacetoacetate isomerase	GSTZ1
-16.06051254	-15.95596027	-16.0437603	-15.8012991	-16.00463676	-16.18213081	7.2499	272530000	0.193903141	0.646636444	0.056506475	0.266775061	A0A0C4DFM1;Q92544;F8WCN2;F2Z2L1	Transmembrane 9 superfamily member 4	TM9SF4
-13.62530804	-13.80101967	-13.76604939	-13.8360672	-13.82965851	-13.8853178	35.664	724210000	0.703635632	0.267225763	-0.100462914	-0.608356978	A0A0C4DFM2;Q6ZN55;Q6ZN55-2	Zinc finger protein 574	ZNF574
-12.79960728	-12.76842499	-12.81446648	-12.6900835	-12.73331451	-12.72905445	11.212	882900000	0.724084501	0.475392327	0.053275108	0.398553786	A0A0C4DFM7;Q5TAX3;E9PKY2;E9PKX1;Q5TAX3-2;X6R5G7;H0YDJ1;H0YEE8;E9PRG2;A0A0C4DFW3	Terminal uridylyltransferase 4	ZCCHC11
-13.62173843	-13.56387997	-13.68528271	-13.57678223	-13.65513706	-13.61180687	3.5949	496010000	1.39980295	0.300389965	0.06989638	0.566988863	A0A0C4DFP4;Q96IV0-3;Q96IV0-5;Q96IV0-2;Q96IV0;H0Y2P2;C9JU75	Peptide-N(4)-(N-acetyl-beta-glucosaminyl)asparagine amidase	NGLY1
-11.78172493	-11.75645924	-11.74810028	-11.75395775	-11.75593472	-11.76721478	69.123	7081600000	0.087983724	0.970521529	0.002709389	0.024421822	Q12959-5;A0A590UKA8;Q12959-6;A0A590UJ18;Q12959-4;Q12959;A0A590UJD9;Q12959-7;A0A0C4DFT3;Q12959-2;A0A590UJ68;A0A590UJC5;A0A590UJS9;A0A590UJR5;A0A590UJ08;Q12959-3;Q12959-8;A0A590UJ81;A0A590UK48;A0A590UJR4;A0A590UJX2;Q12959-9;A0A590UJ64;A0A590UK81;A0A590UJ29;E7EQD7;A0A590UJL2;A0A590UK70;A0A590UK02;A0A590UJ25;C9JUA9;B4E2H8;H7C166;A0A590UK52;A0A590UJZ4;A0A590UJ95;A0A590UJ86;C9JN61;B9EGL1;A0A3B3ISQ5;F2Z…	Disks large homolog 1	DLG1
-15.50580502	-13.94164848	-15.45975685	-13.82359791	-15.58097744	-14.39865494	2.1019	23784000000	2.912293751	0	1.460879326	5.238431592	A0A0C4DFW0;Q5VVW2-3;Q5VVW2-2;Q5VVW2-5;Q5VVW2	GTPase-activating Rap/Ran-GAP domain-like protein 3	GARNL3
-14.87537003	-14.69325066	-14.91559601	-14.53702068	-14.90449905	-14.58194637	2.1705	405640000	2.447318713	0.0074125	0.294415792	1.989820995	A0A0C4DFW9;O15350-12;O15350-4;O15350-10;O15350-9;O15350-3;O15350-2;O15350-6;O15350-5;O15350-13;O15350-11;O15350-8;O15350	Cellular tumor antigen p53;Tumor protein p73	TP73
-14.62798977	-14.64803886	-14.70127106	-14.60491753	-14.54255581	-14.5968504	3.8804	346260000	0.051993576	0.94465864	0.007336617	0.049392652	A0A0C4DFX7;Q9H967	WD repeat-containing protein 76	WDR76
-12.8554287	-12.96546364	-12.86892319	-12.97031975	-12.89002514	-12.94427586	48.865	3751800000	2.633035554	0.157384419	-0.08856074	-0.784721645	A0A0C4DFX9;Q9H3P2;C9JHL4;H0Y3X6;C9JEM7;H7C2C7;H7C0W2;F8W954;F8WF98;H7C2M8;Q9H3P2-7;H7C3C2	Negative elongation factor A	NELFA
-17.07731056	-17.13868332	-17.05452919	-17.2970295	-16.9071331	-16.85588264	4.1095	144860000	0.237362265	0.535506065	-0.084207535	-0.35142761	A0A0C4DFZ2;P15289-2;P15289	Arylsulfatase A;Arylsulfatase A component B;Arylsulfatase A component C	ARSA
-15.91595268	-16.18212891	-15.99860001	-16.32476616	-15.98723984	-16.19182014	14.084	63756000	2.1354125	0.010279919	-0.265640895	-1.73864127	A0A0C4DFZ9;Q58A45-3;Q58A45-2;Q58A45-4;Q58A45	PAB-dependent poly(A)-specific ribonuclease subunit PAN3	PAN3
-14.47693062	-14.11982441	-14.54629421	-14.08508205	-14.40392494	-14.16048336	18.722	740760000	2.795311392	0.006650307	0.353919983	2.41548959	B7Z836;E7EW77;E7EP65;A0A0C4DG21;F8WAL6;Q9NYB9-3;Q9NYB9-2;Q9NYB9-4;Q9NYB9;E9PEZ7;H7C3Q7;H0Y6B5	Abl interactor 2	ABI2
-16.29767418	-15.56684971	-16.27628136	-15.66631222	-16.20986938	-15.75445747	2.4185	369010000	3.238492166	0.002042553	0.598735174	3.735227704	A0A0C4DG51;Q9NP80-3;Q9NP80;Q9NP80-2	Calcium-independent phospholipase A2-gamma	PNPLA8
-15.10930538	-15.09885597	-14.93553638	-15.17913055	-15.04099846	-15.15884399	4.2169	166090000	0.979224555	0.172928052	-0.116996765	-0.750003435	A0A0C4DG54;Q5R372-2;Q5R372-4;Q5R372;Q5R372-3;A0A0U1RQY6	Rab GTPase-activating protein 1-like	RABGAP1L
-15.47854328	-15.97506142	-15.5387249	-16.20277023	-15.64806747	-16.08284187	4.1718	293480000	2.527892008	0.004042105	-0.531779289	-2.915719945	A0A0C4DG78;Q8TBC5-4;Q8TBC5-2;Q8TBC5;Q8TBC5-3	Zinc finger and SCAN domain-containing protein 18	ZSCAN18
-14.7255497	-15.02893066	-14.71672249	-14.90572262	-14.76502323	-14.72985649	4.7418	263330000	0.800007231	0.145879539	-0.152404785	-0.810484818	A0A0C4DG80;Q9P2N7-2;Q9P2J3;Q9P2N7-3;Q9P2N7-4;Q9P2N7;Q9P2N7-5	Kelch-like protein 13;Kelch-like protein 9	KLHL13;KLHL9
-13.48658085	-13.39048862	-13.44607925	-13.40948772	-13.36988831	-13.34215832	41.615	1997900000	0.604274507	0.494834504	0.053471247	0.382905441	P14859-6;P14859-2;P14859;P14859-3;P14859-5;P14859-4;A0A0C4DG88;A0A0A0MT46;Q9UKI9-3;Q9UKI9;Q9UKI9-2;H0YNW1;H0YKT2;B5ME60;H0YLL6;H0YLC5;U3KQN1;P09086-3;U3KQ96;P09086;P09086-4;P09086-5;P09086-2	POU domain, class 2, transcription factor 1;POU domain protein;POU domain, class 2, transcription factor 3	POU2F1;POU2F3
-12.26228142	-12.35639477	-12.34904099	-12.41246223	-12.32386303	-12.36676121	79.866	5848500000	1.011534173	0.351637639	-0.066810926	-0.510024321	A0A0C4DGA2;O75521-2;O75521;F1LLU7;F8WAW4;C9JB63;F8W6J1	Enoyl-CoA delta isomerase 2, mitochondrial	ECI2
-13.07964706	-12.61194324	-13.06664562	-12.65304852	-13.08834934	-12.6511755	98.882	2774700000	5.114691704	0.002341463	0.43949159	3.827984876	A0A0C4DGA6;Q14527;Q14527-2;H7C5K0	Helicase-like transcription factor	HLTF
-15.47531891	-15.32923889	-15.18340111	-15.09108829	-15.36123657	-15.28165627	6.5131	214540000	0.401265078	0.360583622	0.105991046	0.500332524	A0A0C4DGB0;Q9UIL1-3;Q9UIL1-2;Q9UIL1-4;Q9UIL1	Short coiled-coil protein	SCOC
-11.71366024	-11.55631161	-11.64769554	-11.49976063	-11.70214653	-11.73890018	146.84	11366000000	0.52509529	0.35002284	0.089509964	0.511568732	P20810-6;A0A0C4DGB5;P20810-7;P20810-10;P20810-5;P20810-9;E7EVY3;B7Z574;P20810-3;H0Y9H6;H0Y7F0;F8W7E0;E7EQ12;H0YD33;E7EQA0;A0A0A0MR45;H0YA91;E9PSG1;H0Y944;E7EN75;D6RBR1;D6RGF7;D6RAA8;D6RC54;A0A0C4DGD1	Calpastatin	CAST
-16.95934677	-16.73732948	-16.89402008	-16.83157539	-16.72052765	-16.83336449	6.6139	394350000	0.297608593	0.575532443	0.057208379	0.321396682	A0A0C4DGB9		PPA2
-12.27787781	-12.2743845	-12.33764648	-12.33905411	-12.24965668	-12.38232613	32.763	2610700000	0.462058068	0.591231837	-0.043527921	-0.309366686	A0A0C4DGE4;A0A286YF28;A0A0J9YW33;Q13277-2;Q13277-3;Q13277	Syntaxin-3	STX3
-10.71655178	-10.79871368	-10.75132561	-10.78657627	-10.69982624	-10.69971085	276.92	21261000000	0.49148896	0.614292419	-0.039099058	-0.290333268	Q14839-2;Q14839;A0A0C4DGG9;A0A2R8Y521;A0A2R8Y212;F5GWX5;A0A2R8YFD8;A0A2U3TZM0;A0A2R8YFK9;A0A2R8Y5J0;A0A2R8Y425;A0A2R8YDJ9;A0A2R8YD40;A0A2R8Y4X2;A0A2R8YDW2;A0A2R8YER1;A0A2R8Y8C1;A0A2R8Y445;A0A2R8Y7I0;A0A2R8Y7M9;A0A2R8Y5Z7;A0A2R8Y5M9;A0A2R8Y685;A0A2R8YE38;A0A2R8Y8B3;K7EMY3;A0A5F9ZHX5;F2Z2R5;A0A2R8Y6G9;F5H6N4;A0A2R8Y795	Chromodomain-helicase-DNA-binding protein 4	CHD4
-14.45580673	-14.61736774	-14.40700912	-14.63117695	-14.39675236	-14.5883007	4.8562	898960000	3.013267003	0.015312883	-0.192425728	-1.575055191	A0A0C4DGH3;Q9Y6R0;M0QXQ4;M0R0Q4;M0QZV7;M0QYC2	Numb-like protein	NUMBL
-15.09603977	-15.07666683	-15.14402103	-15.11261749	-15.22189903	-15.17675209	1.9241	68764000	0.273268575	0.719904322	0.031974475	0.217628594	H0YLB9;A0A0C4DGL1;H0YNG5;P49641-2;P49641-1;P49641	Alpha-mannosidase;Alpha-mannosidase 2x	MAN2A2
-12.71506977	-12.7405262	-12.68155861	-12.70113659	-12.723279	-12.7772541	36.129	2423300000	0.578603046	0.653239684	-0.033003171	-0.263154603	A0A0C4DGN6;Q9Y2X7;Q9Y2X7-3;J3QRU8;J3QLH1;K7EIX6;K7EN79;Q9Y2X7-2	ARF GTPase-activating protein GIT1	GIT1
-12.42912674	-12.35168648	-12.38354588	-12.38722992	-12.3690834	-12.51126957	165.06	8363700000	0.16650237	0.812303303	-0.022809982	-0.150417933	A0A0C4DGQ5;P04632;K7EIV0;A0A075B7C0;U3KQE2;K7EM73;K7ELJ7;K7EKD8;U3KPR7;K7ES78;K7EMQ1	Calpain small subunit 1	CAPNS1
-15.23135757	-14.9055233	-15.21018505	-15.00855827	-15.32366753	-15.63508129	10.898	311630000	0.113269041	0.719776611	0.072015762	0.217827541	A0A0C4DGQ7;C9JRL6;K7EIK7;O95834;O95834-2;O95834-3;K7EII6;K7EKG3	Echinoderm microtubule-associated protein-like 2	EML2
-14.16990948	-14.15496159	-14.09846115	-14.20692635	-14.19486237	-14.21983719	6.4739	525740000	0.491257834	0.61226087	-0.039497375	-0.292493108	A0A0C4DGQ8;Q6IAN0;J3KRS1;J3QLJ8	Dehydrogenase/reductase SDR family member 7B	DHRS7B
-12.03404617	-12.04409122	-12.11905193	-12.067379	-12.07131958	-11.98805904	155.5	20413000000	0.539746854	0.59005007	0.041629473	0.310555615	A0A0C4DGS1;P39656-3;P39656;P39656-2;U3KQ84	Dolichyl-diphosphooligosaccharide--protein glycosyltransferase 48 kDa subunit	DDOST
-17.02040863	-16.98535347	-17.12699509	-17.02986717	-17.17797279	-17.07798958	3.7394	612230000	0.65344723	0.357657773	0.077388763	0.503915967	A0A0C4DGS9;Q9Y6K0	Choline/ethanolaminephosphotransferase 1	CEPT1
-14.84453678	-14.72787952	-14.70257568	-14.72255707	-14.79762554	-14.72593403	8.1901	246470000	0.601364717	0.478399592	0.056122462	0.395820762	A0A0C4DGU7;Q8N9Z2;Q8N9Z2-2	Coiled-coil domain-containing protein 71L	CCDC71L
-15.27497864	-15.42785263	-14.92410851	-14.75905228	-14.60726166	-15.06857204	7.2315	429980000	0.212825486	0.473243118	-0.149709384	-0.401365127	R4GMU8;E9PLX3;A0A0C4DGV4;O43504	Ragulator complex protein LAMTOR5	LAMTOR5
-15.91036892	-16.00281143	-15.86631298	-15.7791214	-15.96207047	-16.02075768	2.27	426140000	0.092100076	0.858473923	-0.021312714	-0.116778037	H7BXT7;E9PHY4;A0A0C4DH16;B8ZZS0;Q9NYM9	BET1-like protein	BET1L
-12.71549797	-12.77123165	-12.73813152	-12.73838329	-12.65274048	-12.71188164	37.135	3450500000	0.552194309	0.610711987	-0.038375537	-0.293450328	P21127;P21127-6;A0A0D9SER5;A0A0D9SEI3;P21127-9;P21127-2;P21127-3;A0A0D9SEN2;P21127-8;P21127-10;P21127-5;P21127-4;P21127-12;Q9UQ88-9;Q9UQ88-8;J3KS35;Q13882;E7ESP2	Cyclin-dependent kinase 11B;Cyclin-dependent kinase 11A	CDK11B;CDK11A
-15.06533623	-15.09758091	-15.07758999	-15.12357235	-15.10806179	-14.98526669	6.542	707840000	0.122511224	0.876463228	0.014856021	0.102953294	A0A0D9SEJ5;F5GY05;Q96EK7;Q96EK7-2;Q96EK7-3	Constitutive coactivator of peroxisome proliferator-activated receptor gamma	FAM120B
-15.88667583	-15.97345924	-15.67163467	-15.86693859	-15.88678932	-15.94432449	7.5858	86915000	0.652907604	0.247684358	-0.113207499	-0.634470122	Q5T321;A0A0D9SF28;F5GXV7;Q8NFP9;Q8NFP9-3	Neurobeachin	NBEA
-14.70004845	-14.57640171	-14.73971748	-14.5258255	-14.77150917	-14.65516186	8.7269	283150000	1.613248801	0.071325521	0.151295344	1.058497574	A0A0D9SF60;Q99569-2;Q99569;E7EST6;E7EMY7;H0YFB1;B4DRK2;E9PHB5;E7EPC8;Q9UQB3-2;Q9UQB3	Plakophilin-4	PKP4
-13.20532799	-13.02864265	-13.23749542	-13.02035713	-13.15722275	-13.17441654	84.139	4014100000	1.068969658	0.146607159	0.125543276	0.808915963	Q9BZK7;A0A0D9SF63;A0A1B0GVH3;O60907;O60907-2;Q9BQ87;A0A2R8YFW3;C9IYU9;A0A1B0GUU2;A0A0D9SF25;A0A494C153;C9JLJ1;C9JCW4;C9J7E1;C9J903;C9J3H2;C9JEC9;C9JBN1;C9JCK0;C9JTW8;A0A0D9SEW5	F-box-like/WD repeat-containing protein TBL1XR1	TBL1XR1
-13.21989059	-13.32471657	-13.28827667	-13.2604847	-13.2711134	-13.43769169	34.49	6190500000	0.660039509	0.341042496	-0.081204096	-0.521472544	A0A0D9SF70;G5E9L0;Q8N6H7;Q8N6H7-2;E9PQP3;H0YDN9;Q8N6H7-3;E9PMU9;E9PIY6	ADP-ribosylation factor GTPase-activating protein 2	ARFGAP2
-13.73724842	-13.60962105	-13.72730827	-13.56518173	-13.65554523	-13.89464951	46.1	729310000	0.054734715	0.903492516	0.016883214	0.08180763	A0A0D9SFB1;A0A0U1RQP1;Q05193-5;Q05193-3;Q05193-2;Q05193;A0A0D9SFE4;A0A1B0GU67;A0A1B0GUX5	Dynamin-1	DNM1
-12.29305363	-12.10761166	-12.30184269	-12.11462593	-12.25109768	-12.23032284	56.487	2579300000	1.427215545	0.107178254	0.131144524	0.918661016	A0A0D9SFK2;Q92614-4;Q92614;Q92614-2;Q92614-3;Q92614-5;H0YEV9	Unconventional myosin-XVIIIa	MYO18A
-12.92420864	-13.06854057	-12.96362495	-13.09203529	-12.98736	-12.98374844	20.315	23440000000	1.119278234	0.233285004	-0.089710236	-0.65152663	H7BY36;A0A0D9SFL3;B0QYK0;C9JGE3;Q01844-2;Q01844-6;Q01844-3;Q01844;Q01844-5	RNA-binding protein EWS	EWSR1
-15.57728004	-15.6109848	-15.6604557	-15.60024261	-15.64882755	-15.37164974	4.5072	117280000	0.543739105	0.3109335	0.101228714	0.555384537	A0A0D9SFM0;Q149N8-4;Q149N8;H7C2W2;K4DI94;Q149N8-5;Q149N8-2	E3 ubiquitin-protein ligase SHPRH	SHPRH
-11.76063919	-12.00550079	-11.81901264	-11.97190666	-11.79970264	-11.98764515	93.246	20680000000	3.233220018	0.01252381	-0.195232709	-1.630714236	A0A0D9SFP2;Q16836;A0A0A0MSE2;E9PF18;Q16836-3;Q16836-2;A0A1W2PNM1;A0A1W2PQV5;A0A1W2PQ78;A0A1W2PQC2;A0A1W2PRT2;A0A1W2PQ55;A0A1W2PP40	Hydroxyacyl-coenzyme A dehydrogenase, mitochondrial	HADH
-14.09760857	-14.05334949	-14.12104225	-14.01968193	-14.10716724	-14.14749527	9.8993	1341200000	0.379461107	0.666449068	0.035097122	0.25277214	A0A0D9SFR5;H3BQ06;H3BV07;A0A2R8Y518;Q9ULP9-2;Q9ULP9	TBC1 domain family member 24	TBC1D24
-15.81781673	-15.99792004	-15.91309738	-15.83918667	-15.69975567	-15.79508305	4.2516	146850000	0.315159326	0.526729631	-0.067173322	-0.358864437	A0A0D9SG71;A0A0R4J2E5;P49459;A0A0D9SEZ6;P49459-3;P49459-2	Ubiquitin-conjugating enzyme E2 A	UBE2A
-13.7168293	-13.66839886	-13.76738358	-13.68367004	-13.68847084	-13.5681839	28.111	809000000	0.914845256	0.28252776	0.084143639	0.588634029	A0A1B0GWF2;A0A1B0GVQ5;A0A2R8Y5D4;A0A0D9SG72;A0A1B0GTP9;P61764;P61764-2;A0A1B0GW76;A0A0D9SEP9;A0A0D9SEH5;A0A0D9SFQ7;A0A0D9SFW6;A0A096LP52;A0A096LP33	Syntaxin-binding protein 1	STXBP1
-18.28339386	-18.05204201	-18.34860611	-17.7840538	-18.63102722	-18.26721573	15.512	57738000	1.032504683	0.024967232	0.386571884	1.401538397	A0A0D9SG79;Q9NZ09-2;Q9NZ09;Q9NZ09-3;Q9NZ09-4	Ubiquitin-associated protein 1	UBAP1
-13.02651501	-13.37467194	-13.03565788	-13.32224751	-12.92635441	-12.91816998	15.357	5664600000	0.634311603	0.133272137	-0.20885404	-0.840747898	A0A0D9SGE8;Q8IWS0-5;Q8IWS0-3;Q8IWS0;Q5JRC6;Q8IWS0-4;Q8IWS0-2	PHD finger protein 6	PHF6
-16.0307045	-16.14006424	-15.92589569	-16.16290474	-15.80843639	-16.04230118	7.6142	40438000	1.22628314	0.061085032	-0.193411191	-1.110980812	C9JW66;J3KPK1;C9JFZ1;A0A0D9SGJ6;J3KQV8;O43426-4;O43426-2;O43426;O43426-5	Synaptojanin-1	SYNJ1
-15.8700676	-15.77780151	-15.86174297	-15.65977764	-15.88717365	-15.60677052	3.8989	206380000	1.699561869	0.037615672	0.191544851	1.267679242	A0A0D9SGK2;Q93096;A0A3B3ISR8;Q12974-3	Protein tyrosine phosphatase type IVA 1	PTP4A1
-10.98880768	-10.95977402	-10.98301315	-10.95661736	-11.02097225	-11.18199253	323.31	17918000000	0.176870122	0.743215993	-0.03519694	-0.200514738	A0A140T8Z0;A0A0G2JH68;O60610-2;O60610-3;O60610;A0A2R8Y5N1;H9KV28;B4E2I7;H7C2W8;A0A2R8YEF8	Protein diaphanous homolog 1	DIAPH1
-13.52215195	-13.35296726	-13.51834869	-13.29233742	-13.44704247	-13.44907475	99.518	2226700000	1.190290484	0.124780019	0.13105456	0.863576987	A0A0G2JHC2;Q6NYC8;Q6NYC8-2;Q6NYC8-3;Q6NYC8-4;A0A1B0GTR8;A0A590UK59	Phostensin	PPP1R18
-13.06642723	-13.10095596	-13.12459278	-13.04616547	-13.06761456	-13.13636398	31.355	1612000000	0.090747593	0.927948396	-0.008283615	-0.062513754	A0A0G2JIS2;Q96KQ7-2;Q96KQ7;A2ABF8;A0A0G2JIR1;A2ABF9;A0A0G2JK64;A0A0G2JRR0;A0A0G2JRN8;H0Y4K5;Q96KQ7-3	Histone-lysine N-methyltransferase EHMT2	EHMT2
-6.995545864	-7.054167271	-6.982172966	-7.058880806	-7.031425953	-7.158042908	323.31	1.36E+12	1.112103338	0.244529597	-0.0873154	-0.637704051	A0A0G2JIW1;P0DMV9;P0DMV8;P0DMV8-2;V9GZ37	Heat shock 70 kDa protein 1B;Heat shock 70 kDa protein 1A	HSPA1B;HSPA1A
-12.56146717	-12.47939205	-12.661973	-12.43986607	-12.60865879	-12.45772839	117.5	3220400000	2.0827487	0.054057839	0.151704152	1.156284506	A0A0G2JNZ5;A0A0G2JLB3;P04062-4;P04062-2;P04062;A0A0G2JNZ0;P04062-5;P04062-3	Glucosylceramidase	GBA
-14.93782711	-15.16860485	-15.10216331	-15.03387833	-14.94964886	-15.10972309	4.3891	235450000	0.751439873	0.235476292	-0.107522329	-0.648764011	A0A0G2JLR5;A0A0G2JMW4;Q02833-3;Q02833-2;Q02833;H0YEI0	Ras association domain-containing protein 7	RASSF7
-13.59702969	-13.3148365	-13.48506546	-13.31591129	-13.52928066	-13.43617916	44.48	966570000	1.605653602	0.048880524	0.181482951	1.19565756	A0A0G2JMZ6;O60282;O60282-2	Kinesin heavy chain isoform 5C	KIF5C
-13.20920563	-13.0701685	-13.18500614	-13.13972664	-13.24191952	-13.22440815	69.664	2712800000	0.63825601	0.408348589	0.067276001	0.455961023	A0A0G2JMZ8;Q16625-5;Q16625-4;Q16625-2;Q16625;Q16625-3	Occludin	OCLN
-15.93924713	-15.98830986	-16.01218414	-16.12904739	-16.01159859	-16.07018089	2.4905	126750000	0.721460915	0.354183197	-0.074836095	-0.507529312	A0A3B3IT55;A0A0G2JNB1;A0A0G2JQF4;A0A0G2JNT7;Q7Z3B3;A0A1W2PRR3;A0A1W2PQT4;I3L233;A0A1W2PPV8;A0A1W2PRB5;A0A0J9YVS1;A0A0G2JQF5;Q7Z3B3-2	KAT8 regulatory NSL complex subunit 1	KANSL1
-13.56266403	-13.63656425	-13.58623886	-13.5636797	-13.56120491	-13.70553112	10.106	817540000	0.713838866	0.403450786	-0.065222422	-0.460123147	B0V3J0;A9C4B9;A0A0G2JNL0;A0A0G2JNK5;A0A590UJ73;A0A590UJW4;E7EQB3;Q9BSV6;A0A590UK37	tRNA-splicing endonuclease subunit Sen34	TSEN34
-14.50427055	-14.33468533	-14.42534637	-14.29208469	-14.3812952	-14.6538496	5.154	665960000	0.028344361	0.947138429	0.010097504	0.045963265	A0A0U1RR18;A0A0G2JNW7;Q9Y666;A0A0G2JQE3;H0YB78	Solute carrier family 12 member 7	SLC12A7
-11.34654236	-11.23764896	-11.35131931	-11.20641327	-11.34882832	-11.29549599	134.04	8798300000	1.762422155	0.145625944	0.102377256	0.811667163	A0A0G2JNZ2;A0A0G2JPP5;A0A669KB89;Q14160;Q14160-3;A0A0G2JMS7;Q14160-2;H0YCG0;A0A669KAX5;H0YDF9	Protein scribble homolog	SCRIB
-15.51206779	-15.416008	-15.6527586	-15.41870785	-15.52820778	-15.46008968	2.8102	104390000	1.330618998	0.11218509	0.132742882	0.90495403	A0A0G2JP78;A0A0G2JPT5;O75943-4;O75943-2;O75943;H0Y9J8;D6RAW6;A0A0G2JNH5;O75943-3	Cell cycle checkpoint protein RAD17	RAD17
-15.00148678	-14.7737751	-14.96172237	-14.8082304	-14.5960207	-14.94137478	3.2041	161340000	0.028945	0.944071593	0.011949857	0.050043459	A0A0G2JR50;Q86SQ7;A0A0G2JQM2;Q86SQ7-2;Q86SQ7-4;A0A0G2JR20;A0A0C4DG71;Q86SQ7-3	Serologically defined colon cancer antigen 8	SDCCAG8
-15.88524818	-15.79510498	-15.75570583	-15.84990311	-15.88167763	-15.72053909	1.9635	110710000	0.388954225	0.557620362	0.052361488	0.334054293	A0A0J9YW36;Q9NZ72-2;Q9NZ72;A0A0J9YXY4	Stathmin-3	STMN3
-14.78891087	-14.92372513	-14.82112217	-14.7670784	-14.78456783	-14.75181484	18.139	398020000	0.102542391	0.876669023	-0.016005834	-0.10251393	E9PJ24;B7ZM65;F8WEF5;A0A0J9YYB5;A0A0J9YWD5;Q9P1Y6-3;Q9P1Y6;A0A0J9YX88;Q9P1Y6-2	PHD and RING finger domain-containing protein 1	PHRF1
-15.75300598	-15.68586826	-15.76373768	-15.76740265	-15.92571354	-15.59917164	16.562	428610000	0.812734793	0.17459847	0.130004883	0.747030297	A0A0J9YX34;Q9C040;Q9C040-2;C9J084	Tripartite motif-containing protein 2	TRIM2
-13.60091782	-13.6413002	-13.69262028	-13.62115765	-13.64530373	-13.57241821	22.779	1480600000	0.445205535	0.657862295	0.034655253	0.259680636	V9GYD9;Q5VZZ6;A0A0J9YX66;A0A1B0GU44;E9PC62;A0A1B0GUN8;A0A0J9YXJ0;O95319-5;O95319-2;O95319;O95319-4;O95319-3;V9GY47;A0A0J9YXK1	CUGBP Elav-like family member 2	CELF2
-15.30242729	-15.29583454	-15.22592545	-15.27082634	-15.07363033	-15.23420143	3.37	166990000	0.40373187	0.484407998	-0.066293081	-0.390911271	A0A0M3HER1;A0A0J9YXC7;P48059;P48059-4;P48059-2;P48059-5;P48059-3;Q7Z4I7-4;Q7Z4I7-3;Q7Z4I7;Q7Z4I7-5;Q7Z4I7-2	LIM and senescent cell antigen-like-containing domain protein 1;LIM and senescent cell antigen-like-containing domain protein 2	LIMS1;LIMS2
-17.24196625	-16.92412949	-17.10510063	-17.12555122	-17.04838181	-17.02308846	18.062	1128500000	0.587377429	0.280584181	0.10755984	0.59181073	A0A0J9YXF2;Q15165-3;Q15165-1;Q15165;A0A0J9YYJ1	Serum paraoxonase/arylesterase 2	PON2
-17.95595741	-17.40661812	-17.76456642	-17.76619339	-17.7579937	-17.30630302	3.4748	18705000	1.015494071	0.034264677	0.333134333	1.311709012	A0A0J9YXM6;Q562E7-4;Q562E7	WD repeat-containing protein 81	WDR81
-15.51063728	-15.46424007	-15.5074501	-15.4795475	-15.40851212	-15.53813744	6.6796	398330000	0.172879019	0.841438185	-0.018441836	-0.131366605	A0A0J9YXQ9;Q53QD4;Q8WVT3;H7C373;A0A0G2JQW1;H7C1E5;H7C185;H7C0K3;H7C2F7;H7C0T3	Trafficking protein particle complex subunit 12	CGI-87;TRAPPC12
-15.09727859	-15.32530594	-15.22943783	-15.35147381	-15.12608147	-15.2822237	5.9868	367580000	1.702626719	0.053248074	-0.168735186	-1.164362623	A0A0R4J2E2;Q9Y3T6;A0A0D9SG39;E5RHX3;E5RIQ4;E5RIK1;A0A0D9SF44;Q9Y3T6-3	R3H and coiled-coil domain-containing protein 1	R3HCC1
-10.96049786	-10.95232391	-10.97014427	-10.93688488	-11.00087357	-10.95426559	323.31	44396000000	1.031688285	0.658579349	0.029347102	0.258889084	P43243;A8MXP9;A0A0R4J2E8;D6REM6;P43243-2;B3KM87;D6R991;H0Y8T4;Q68E03;D6RBK5;D6RE02;D6RIA2;D6RBI2;A0A1B0GX04;D6R8Z5;D6REK4;D6RCM3;D6RBS2;D6RAY2;D6RAM9;D6R9F3;D6RB45	Matrin-3	MATR3
-14.98679733	-15.10578918	-15.07156658	-15.14657879	-15.0686121	-15.09326458	6.2297	294930000	1.067041492	0.314076971	-0.072885513	-0.551730922	A0A0R4J2F6;Q12894;Q12894-2;H7C444;H7C2Z4	Interferon-related developmental regulator 2	IFRD2
-13.94423866	-14.19861984	-14.03283691	-13.95035458	-13.95856857	-14.20188808	7.5394	612730000	0.721887884	0.180479299	-0.138406118	-0.737325936	A0A0S2Z4A4;A0A494C1P6;P58340-5;P58340-4;P58340;P58340-3;C9JNE5;A0A494C175;A0A499FJ64;C9K0D4;P58340-2;A0A494C127;A0A494C1S3	Myeloid leukemia factor 1	MLF1
-15.46260071	-15.49917412	-15.28308964	-15.34033871	-15.42542744	-15.28717995	4.3198	11846000000	0.061201509	0.905144003	0.014808337	0.080501193	A0A0U1RQD2;Q6ZUS6-6;Q6ZUS6;Q6ZUS6-5;Q6ZUS6-4;Q6ZUS6-2	Coiled-coil domain-containing protein 149	CCDC149
-15.86992645	-16.20074463	-15.88448524	-16.34125519	-15.8000946	-16.15433884	1.4215	75278000	2.44908064	0.006519337	-0.380610784	-2.350407531	A0A0U1RQE0;A8MUV4;A0A0U1RQR8;A0A0U1RQY3;A0A0U1RQM2;O15409;O15409-9;O15409-4;C9JQP8;Q8N6B5;Q0PRL4;O15409-8;O15409-5;O15409-7;O15409-6;O15409-2	Forkhead box protein P2	FOXP2
-14.71473694	-14.8054781	-14.75076771	-14.83063698	-14.72110939	-14.72312355	6.2602	155910000	0.772484328	0.441540835	-0.057541529	-0.428413849	A0A494C1M0;A0A0U1RQE4;Q5HYK7-5;Q5HYK7-4;Q5HYK7-3;Q5HYK7-2;Q5HYK7	SH3 domain-containing protein 19	SH3D19
-18.00452042	-17.95229149	-17.8329525	-17.6888752	-17.94477654	-17.72997856	2.8085	17813000	0.644419761	0.20323723	0.137034734	0.699030762	Q9HCH5-12;Q9HCH5-14;A0A0U1RQP0;A0A0U1RR07;Q9HCH5-9;Q9HCH5-2;A0A0U1RQH1;Q9HCH5-15;Q9HCH5-4;Q9HCH5-6;Q9HCH5;Q9HCH5-13;Q9HCH5-11;Q9HCH5-7;Q9HCH5-8;E9PS29;E9PPL3;E9PQL8;E9PIB5	Synaptotagmin-like protein 2	SYTL2
-15.6212635	-15.27838993	-15.61466312	-15.27850628	-15.52860641	-15.25482559	6.2992	184900000	3.298236434	0.005975	0.317603747	2.426906129	A0A0U1RQI5;Q9BX66-4;Q9BX66-9;Q9BX66-8;Q9BX66-10;Q9BX66-6;Q9BX66-3;Q9BX66-5;Q9BX66-2;Q9BX66-11;Q9BX66;Q9BX66-12;Q9BX66-7	Sorbin and SH3 domain-containing protein 1	SORBS1
-12.47266483	-12.43866825	-12.44204617	-12.42529964	-12.46174526	-12.4550972	55.532	4086800000	0.701933402	0.786473221	0.019130389	0.170152996	A0A0U1RQK7;A0A0A0MSA7;O43432-4;O43432;O43432-3	Eukaryotic translation initiation factor 4 gamma 3	EIF4G3
-12.1858511	-12.32827473	-12.19897079	-12.31604958	-12.23420334	-12.29985142	34.538	5581000000	2.5445164	0.104984648	-0.108383497	-0.929385432	A0A0U1RQQ9;Q6P3W7;F8VSC5;F8VPW3;H0YIK6	SCY1-like protein 2	SCYL2
-13.53400993	-13.77366829	-13.46861076	-13.75773621	-13.53078079	-13.56862926	9.4842	954220000	1.279968557	0.060200849	-0.188877424	-1.116261506	Q9Y484-2;C9J5L0;A0A0U1RR06;A0A0U1RQR1;C9J471;C9JUS5;C9J7Q8;C9JBX7;Q9Y484;Q9Y484-3;C9JE01;C9J0A8;H0Y329;G8JLI5;C9JYH8;A0A0U1RQS7;C9JVT3;A0A0U1RQG6;A0A0U1RQM7;A0A0U1RRJ9;A0A0U1RR42;A6NM71;A0A0U1RQJ7;A0A0U1RRJ2	WD repeat domain phosphoinositide-interacting protein 4	WDR45
-14.56677628	-14.40550518	-14.61664009	-14.36956882	-14.48857117	-14.33998203	5.4886	385480000	1.94570662	0.034503968	0.185643832	1.309109896	A0A0U1RQR9;A0A0U1RRM7;A0A0U1RQW3;Q8WXE1-3;Q8WXE1-2;Q8WXE1;Q8WXE1-5;A0A1W2PQ89	ATR-interacting protein	ATRIP
-11.94568825	-11.85466194	-11.85223484	-12.00967598	-12.00981998	-11.73182106	323.31	1353200000	0.311356067	0.515459113	0.07052803	0.36638533	A0A0U1RQT1;Q15057;A0A087X1H5;H7C3Q8;H7C3K3	Arf-GAP with coiled-coil, ANK repeat and PH domain-containing protein 2	ACAP2
-12.50517464	-12.54191875	-12.44643593	-12.48047733	-12.45011234	-12.59480858	61.023	6356000000	0.877662592	0.342203912	-0.071827253	-0.520081226	A0A0U1RR22;Q9UNF0;Q9UNF0-2;B0QYG7;B0QYG8;H0Y923;F6U236;Q9BY11	Protein kinase C and casein kinase substrate in neurons protein 2	PACSIN2
-15.16847706	-15.16304779	-15.14147949	-15.21213818	-15.19035339	-15.15735531	6.1732	309780000	0.182652191	0.895475037	-0.010743777	-0.087768973	A0A0U1RR27;Q7Z401;Q7Z401-2;H3BTW5	C-myc promoter-binding protein	DENND4A
-13.38270664	-13.45436954	-13.466609	-13.44227982	-13.38465786	-13.46864796	14.828	613940000	0.695461907	0.549516152	-0.043774605	-0.340184565	A0A0U1RR39;P22681;A0A1B0GW38;A0A0U1RQX8	E3 ubiquitin-protein ligase CBL	CBL
-14.34754848	-14.16192436	-14.29579258	-14.26547432	-14.41385174	-14.26076698	13.075	427530000	1.203611889	0.137527638	0.123009046	0.830962334	A0A0U1RRA6;B5MCU0;B5MCG9;Q9Y2K5;H7C0E9;Q9Y2K5-3;Q9Y2K5-2;C9J7N6;H0YIX9	R3H domain-containing protein 2	R3HDM2
-13.33553886	-13.48624897	-13.35384655	-13.4968462	-13.38449955	-13.43812084	14.124	1228300000	2.13365094	0.100943457	-0.115777016	-0.941025294	J3QT38;A0A0U1RRB6;Q9Y2D4-2;Q9Y2D4	Exocyst complex component 6B	EXOC6B
-13.04390335	-13.1107235	-13.09259224	-13.09866524	-13.05260181	-12.95399857	30.201	1103200000	0.056342193	0.935718661	0.008570035	0.056183399	A0A0U1RRH6;O94880;B4DG57;O94880-2	PHD finger protein 14	PHF14
-13.87310505	-13.82586765	-13.80604172	-13.75736046	-13.77006245	-13.88664246	35.71	1879900000	0.049198626	0.946843441	-0.006887118	-0.046527592	F6XEV2;A0A0U1RRK1;A0A286YF11;Q9BPX6-2;Q9BPX6;Q9BPX6-3;S4R3D7;S4R3V1;E9PQV6;Q9BPX6-5;Q9BPX6-4;S4R3W3	Calcium uptake protein 1, mitochondrial	MICU1
-14.1987772	-14.30007362	-14.21171856	-14.39330387	-14.26305294	-14.24950314	21.246	852250000	0.901339088	0.264205336	-0.089777311	-0.612960745	A0A0U1RRL5;P32519-2;P32519	ETS-related transcription factor Elf-1	ELF1
-12.51603794	-12.43019485	-12.51780033	-12.44169712	-12.52160835	-12.38908005	41.894	5058000000	2.440824465	0.131188433	0.098158201	0.845787993	A0A0U1RRM1;Q8WXI9;A0A0U1RR34;A0A0U1RRK3;A0A0U1RR30;A0A1B0GW07	Transcriptional repressor p66-beta	GATAD2B
-14.00353622	-13.99579334	-14.01782227	-13.94145679	-14.05344582	-14.12175751	38.725	581220000	0.032040669	0.962101671	0.005265554	0.033878737	A0A140T933;Q53Z42;A0A140T9I0;A0A1W2PRT9;A0A140T9X5;A0A140T955;A0A1W2PPQ2;A0A140T913;A0A1W2PS39;B0UXQ0;Q5RJ27;A0A140T9Z6;A0A1W2PQS8;Q9GJ45;A0A140T975;A0A140T941;A0A140T9H5;A0A140T8W8;A0A140T921;O19617;Q5SRN5;A0A1W2PRU9;Q5SPM2;A0A0G2JPD3;A0A1W2PPF8;Q5SRN7;P04439-2;P04439;A0A140T9U8;A0A140T8Y4;A0A1W2PS24;A0A1W2PR61;A0A1W2PRX1;A0A1W2PS56;A0A1W2PP77;A0A0G2JL56;A0A140TA02;A0A0G2JIF2;A0A140TA05;Q5SUL5;A…	HLA class I histocompatibility antigen, A-3 alpha chain	HLA-A;HLA-C
-14.36833096	-14.54898834	-14.4844799	-14.51762199	-14.5059166	-14.60671997	3.626	4103100000	0.981577242	0.203283176	-0.104867617	-0.698767922	A0A140T963;Q9Y3E7;Q9Y3E7-3;Q9Y3E7-4;Q9Y3E7-2	Charged multivesicular body protein 3	CHMP3
-14.51107693	-14.23074341	-14.39503479	-14.24065876	-14.43845558	-14.35329914	10.207	703080000	1.540372651	0.056168514	0.173288663	1.141024286	Q03518;A0A140T9T7;A0A0S2Z4R8	Antigen peptide transporter 1	TAP1
-14.84891129	-14.89353371	-14.83070469	-15.00843048	-14.82852077	-14.77742577	1.3742	913630000	0.354375958	0.547486221	-0.057084401	-0.341826562	A0A140TA09;Q99942	E3 ubiquitin-protein ligase RNF5	RNF5
-14.70331383	-14.55344486	-14.60789585	-14.5935688	-14.62108994	-14.39553642	44.147	622120000	0.89885366	0.160952141	0.129916509	0.776023932	K7EIR2;A0A140TA84;A0A140TA86;Q5XKP0	Protein QIL1	C19orf70;QIL1
-13.29684353	-13.92235851	-13.06095791	-13.97678757	-13.29937553	-13.63873768	12.213	1124500000	2.055349745	0.004096774	-0.626902262	-2.710694771	A0A182DWI4;E9PN30;Q9BQE4	Selenoprotein S	VIMP
-12.48112774	-12.69261646	-12.53626919	-12.70980644	-12.49770641	-12.61701488	61.012	2908800000	2.161297824	0.037725417	-0.168111483	-1.265425849	A0A1B0GUC3;A0A1B0GV98;A0A1B0GTC5;A0A1B0GU26;A0A1B0GTC3;A0A1B0GVH5;Q9C0B1;A0A1B0GTY1;A0A1B0GUY7;A0A1B0GTI3;A0A1B0GTZ8;Q9C0B1-4;Q9C0B1-2	Alpha-ketoglutarate-dependent dioxygenase FTO	FTO
-15.51471329	-15.39318371	-15.42225838	-15.29804325	-15.44499111	-15.43633747	8.5431	215170000	0.792271567	0.300305149	0.084799449	0.567517553	A0A6I8PIT5;A0A6I8PIW1;A0A6I8PLB1;A0A1B0GTF3;O43301;A0A6I8PL68;A0A6I8PIU5;A0A6I8PL32	Heat shock 70 kDa protein 12A	HSPA12A
-14.77675533	-14.91648769	-14.72776985	-14.87722206	-14.72088051	-14.70789909	3.2291	117650000	0.624016981	0.312987547	-0.092067719	-0.553390354	Q8TEK8;A0A1B0GTG4;Q8WWW0-2;Q8WWW0;A0A075B763;Q8WWW0-3	Ras association domain-containing protein 5	FLJ00186;RASSF5
-12.82274246	-12.8772316	-12.81512642	-12.79440022	-12.8019495	-12.96513844	113.92	8513900000	0.590467336	0.428322581	-0.065650622	-0.438642021	A0A1B0GWJ0;A0A1B0GTJ7;P30566;A0A0A6YY92;A0A096LNY6;P30566-2;A0A1B0GTG9;A0A1B0GWF8;A0A096LNY5;A0A096LPA2;A0A096LP92;A0A096LNY4;V9GY96;A0A096LP76;B4DEP1;A0A096LP72	Adenylosuccinate lyase	ADSL
-14.37127399	-14.43962479	-14.34371948	-14.41955662	-14.46019745	-14.42563629	54.692	1343600000	0.439830826	0.642398765	-0.036542257	-0.26939792	A0A1B0GTL5;Q9BXF6	Rab11 family-interacting protein 5	RAB11FIP5
-14.23881054	-13.8317709	-14.19937134	-13.82157612	-14.21822929	-13.98131084	13.438	2001000000	2.52461959	0.005244444	0.340584437	2.227922006	Q13510-2;A0A1B0GUE3;A0A1B0GTZ5;A0A1B0GTM3;A0A1B0GUA4;A0A1B0GW68;E7EMM4;A0A1B0GUW4;A0A1B0GTP7;Q13510;A0A1B0GUH5;A0A1B0GU62;A0A1B0GU06;A0A1B0GV06;A0A1B0GUB3;A0A1B0GW66;A0A1B0GVE7;A0A1B0GVG2;A0A1B0GUG1;A0A1B0GVJ1;A0A1B0GW48;A0A1B0GUJ3;Q13510-3;A0A1B0GVA3;A0A1B0GV95	Acid ceramidase;Acid ceramidase subunit alpha;Acid ceramidase subunit beta	ASAH1
-16.81422806	-17.0321846	-16.67094612	-17.01508713	-16.66588211	-16.98509598	22.801	195540000	2.36062615	0.007625731	-0.293770472	-1.951489075	A0A1C7CYW6;A0A1B0GWB1;A0A1B0GTQ2;P0DI83	Ras-related protein Rab-34, isoform NARR	RAB34
-13.58325481	-13.49901867	-13.64474773	-13.53239918	-13.66924191	-13.67723083	14.803	729330000	0.447822072	0.483040811	0.062865257	0.391974925	F5GZ78;A0A1B0GTU4;P49023-2;P49023;P49023-3;P49023-4;A0A1B0GU60;F5H836;A0A1B0GV30	Paxillin	PXN
-13.70869827	-13.85954571	-13.70985985	-13.83569908	-13.74289894	-13.48856068	30.053	2650100000	0.020617537	0.961548365	-0.007449468	-0.033798513	O75787;O75787-2;A0A1C7CYW4;A0A1B0GVW0;A0A1B0GVB9;A0A1B0GTU8;A0A1B0GVC7;B7Z413;A0A1B0GU12;B7Z1I9;A0A1B0GUT7;A0A1B0GTB0;H7C3E1;A0A1B0GWJ8;A0A1B0GVI9;A0A1B0GWD6;A0A1B0GV60;A0A1B0GW13;H7C240;A0A1B0GVZ1;A0A1B0GV24;A0A1B0GUV3	Renin receptor	ATP6AP2
-11.55627728	-11.38502312	-11.55050182	-11.28719616	-11.53527546	-11.67234612	163.19	6466200000	0.356639093	0.404413337	0.099163055	0.459616989	Q9UDY2-7;Q9UDY2;Q9UDY2-3;A0A2R8YDH4;A0A1B0GTW1;A0A3B3ITE1;A0A3B3IRI3;Q9UDY2-6;A0A3B3ISZ5;Q9UDY2-2;Q9UDY2-4;A0A3B3IS03;A0A3B3IU51;Q9UDY2-5;A0A3B3IRV6;A0A3B3ISF1;A0A3B3IT83;A0A3B3IU26;B1AN86;U3KQJ2	Tight junction protein ZO-2	TJP2
-17.41516495	-16.40946388	-17.485075	-16.07655525	-16.64310646	-17.23366737	14.645	76500000	0.625846278	0.058001452	0.607886632	1.131806812	A0A1B0GU24;Q9HCJ0;Q9HCJ0-2	Trinucleotide repeat-containing gene 6C protein	TNRC6C
-14.31044865	-13.79799175	-14.2884903	-13.78780937	-14.28376293	-14.24199009	28.4	1625200000	1.102678829	0.024219178	0.351636887	1.406823774	A0A1B0GU86;C9JMV9;Q03154-2;Q03154-4;Q03154;A0A1B0GV31;A0A1B0GW23;A0A1B0GVA5;Q03154-3;C9JYZ0	Aminoacylase-1	ABHD14A-ACY1;ACY1
-11.9348526	-12.06410885	-11.91185093	-11.95950794	-11.87785625	-12.02711678	150.83	9306100000	1.450777927	0.147764188	-0.108724594	-0.806489238	A0A1B0GUA3;Q96EK5;A0A0D9SFK7;A0A1B0GTE6;A0A1B0GVY9;A0A1B0GUH6;A0A1B0GU96;A0A1B0GV79;A0A1B0GW21	KIF1-binding protein	KIAA1279
-16.17376328	-16.1098423	-16.05571747	-16.20186424	-16.10788345	-16.09504318	5.4657	75573000	0.184651434	0.805814238	-0.02312851	-0.156505537	A0A1B0GUA8;Q9H1H9-3;Q9H1H9-4;Q9H1H9-2;Q9H1H9;H0Y9Z7;H0Y307	Kinesin-like protein KIF13A	KIF13A
-13.62500954	-13.5559082	-13.55211258	-13.57059288	-13.54134655	-13.48013973	5.0249	869130000	0.412446906	0.642512018	0.03727595	0.269298928	A0A1B0GUI1;Q6GYQ0-4;Q6GYQ0;Q6GYQ0-7;Q6GYQ0-5;Q6GYQ0-6;Q6GYQ0-2;H0YJB5;Q6GYQ0-3	Ral GTPase-activating protein subunit alpha-1	RALGAPA1
-15.10075188	-15.26273346	-15.25144005	-15.36694717	-15.38120461	-15.17803478	2.2076	679190000	0.090235187	0.847924456	-0.024772962	-0.125286635	A0A1B0GUZ7;Q14156-2;Q14156;Q14156-3	Protein EFR3 homolog A	EFR3A
-15.2396307	-15.13104153	-15.18023682	-15.20041943	-15.25299358	-15.20008659	50.514	1204600000	0.664550667	0.529904715	0.047104518	0.356505254	Q9H9B1;A0A1B0GV09;Q9H9B1-3;A0A1B0GU48;Q9H9B1-4;A0A0C4DGF8;A0A0D9SEQ1;A0A1B0GUD1;A0A1B0GVZ8;A0A0D9SEP2;A0A0D9SFS4;A0A1B0GWF6;A0A1B0GW79;A0A0D9SFX4;A0A0D9SFG7;A0A0D9SER3;A0A1W2PPZ7	Histone-lysine N-methyltransferase EHMT1	EHMT1
-14.38492298	-14.36166286	-14.44150162	-14.49901962	-14.44532108	-14.31994438	2.4811	971650000	0.2038663	0.753955882	0.030372938	0.192828427	H3BQL2;A0A1B0GVY7;A0A1B0GV12;D6RF30;A0A1W2PRN1;H3BMP0;H3BV12;A0A0J9YX86;H3BSY2-3;H3BSY2-2;F8WBI6;A6NCC3;P0CJ92;H3BSY2;A6NMD2	Golgin subfamily A member 8K;Golgin subfamily A member 8M;Golgin subfamily A member 8N;Golgin subfamily A member 8O;Golgin subfamily A member 8H;Golgin subfamily A member 8J	GOLGA8T;GOLGA8K;GOLGA8N;GOLGA8Q;GOLGA8M;GOLGA8O;GOLGA8H;GOLGA8J
-11.7103405	-11.62645054	-11.74429703	-11.55903053	-11.71914196	-11.48349285	323.31	32548000000	1.776730834	0.05091053	0.168268522	1.180620131	A0A1B0GV23;A0A1B0GVD5;A0A1B0GWE8;P07339;A0A1B0GW44;A0A1B0GU92;A0A1B0GU03;A0A1B0GVP3;C9JH19;F8WD96;F8W787;H7C469;H7C1V0;A0A1B0GVF1;A0A1B0GV01	Cathepsin D;Cathepsin D light chain;Cathepsin D heavy chain	CTSD
-12.66317177	-12.73647308	-12.69124031	-12.77566624	-12.66998577	-12.75007534	101.8	2055000000	2.289799267	0.206815651	-0.07927227	-0.693767286	A0A1B0GV47;Q7Z4S6-3;Q7Z4S6-5;Q7Z4S6-2;Q7Z4S6;Q7Z4S6-4;Q7Z4S6-6;H0YHT2;O75037-3;O75037-4;O75037-2;O75037;H0YIM7;H0YIM6;H0YHG9	Kinesin-like protein KIF21A	KIF21A
-16.17943573	-16.11268806	-15.88011265	-16.21156502	-16.06435013	-16.29529381	4.8317	342480000	0.744081678	0.142382406	-0.165216128	-0.818296239	A0A1B0GV57;Q9NYJ8;Q9NYJ8-2	TGF-beta-activated kinase 1 and MAP3K7-binding protein 2	TAB2
-16.46145248	-16.24642754	-16.4360466	-16.22610474	-16.34806442	-16.15820313	8.5845	203630000	2.034994589	0.022731591	0.204942703	1.428236556	A0A1B0GV70;Q96N21-2;Q96N21;I3L3N1	AP-4 complex accessory subunit tepsin	ENTHD2
-14.39509201	-14.59172249	-14.48374748	-14.70221996	-14.52332306	-13.65479374	3.4981	818410000	0.170874441	0.539895577	0.15114212	0.347920044	A0A1B0GVD3;Q6ZN17-2;Q6ZN17;A0A1B0GTK2	Protein lin-28 homolog B	LIN28B
-13.71695709	-13.91950893	-13.74593353	-14.03050232	-13.74145222	-13.85435677	10.722	675910000	1.730590381	0.034092184	-0.200008392	-1.31409629	A0A1B0GVL4;P78312-2;P78312-5;P78312;P78312-4;P78312-6;E7EUR8;D6RFZ4;P78312-3	Protein FAM193A	FAM193A
-15.76976013	-15.6678257	-15.71941853	-15.49413872	-15.76167488	-15.5	1.9177	72904000	1.533818041	0.042853147	0.196296374	1.234224125	Q8N1I1;A0A1B0GVM2;A6NFQ2-3;A6NFQ2-2;A6NFQ2	TRPM8 channel-associated factor 2	TCAF2
-14.26061535	-14.2524271	-14.34332085	-14.12970638	-14.32020664	-14.07252979	10.62	491610000	1.255449218	0.089743173	0.156493187	0.98728647	A0A1B0GVT8;H0YD36;P54098;A0A1B0GTU7;A0A590UK63;H0YCV2;H0YE43;A0A0D9SFM1;A0A590UJP1;A0A1B0GTQ6	DNA polymerase subunit gamma-1	POLG
-15.2536478	-15.25201607	-15.3190136	-15.23841	-15.26101875	-15.20307732	10.124	517140000	0.858682279	0.507322084	0.046725591	0.372918489	A0A1B0GVV3;Q5EBL4;Q5EBL4-3;Q5EBL4-2	RILP-like protein 1	RILPL1
-15.79901981	-15.78437424	-15.58119488	-15.86578083	-15.62588978	-15.46975613	7.9115	140180000	0.098680666	0.802257669	-0.037935575	-0.159518117	E9PEN0;A0A1B0GW41;Q8WYH8-2;Q8WYH8	Inhibitor of growth protein 5	ING5
-17.16629219	-16.86161232	-17.16973114	-17.41474152	-17.33440018	-17.12755203	2.7583	84635000	0.202696887	0.561915839	0.088839213	0.330167814	A0A1B0GWA0;Q8IZM8	Zinc finger protein 654	ZNF654
-15.99983311	-15.97604752	-15.90706825	-15.93049526	-15.68287563	-15.86844444	2.0968	164840000	0.246323392	0.590641649	-0.061736743	-0.310053386	A0A1B0GWI2;O75503;A0A087WZY0;A0A1B0GTR6;A0A1B0GWJ7;A0A1C7CYZ2;A0A1B0GTV7;A0A1B0GUE8;A0A1B0GV94	Ceroid-lipofuscinosis neuronal protein 5	CLN5
-11.87848949	-11.91154003	-11.8722868	-11.92625141	-11.88040257	-11.80911255	178.38	7109200000	0.048678296	0.956681699	-0.005241712	-0.038282654	A0A1C7CYX9;Q16555-2;E5RFU4
-13.45620346	-13.10176373	-13.42874527	-13.10230637	-13.47044849	-13.2108736	26.066	976280000	2.916443234	0.005673077	0.31348451	2.266888116	Q9BWM7;A0A1P0AYU5;S4R3N9	Sideroflexin-3	SFXN3
-17.17721748	-16.32234001	-17.3324585	-16.3020153	-17.18217659	-16.96858025	5.4722	190260000	1.446613467	0.005174603	0.699639002	2.154530998	O95427;K7EPJ2;A0A1W2PS19;A0A1W2PNH8;A0A1W2PNR0;A0A1W2PQP4;A0A1W2PQR8;A0A1W2PNQ8;A0A1W2PQZ1;A0A1W2PPR7;A0A1W2PR74;A0A1W2PPB6;A0A1W2PNW5;K7ELE1;A0A1W2PQA9;K7EMD7;A0A1W2PRH3	GPI ethanolamine phosphate transferase 1	PIGN
-13.61031818	-13.65772533	-13.74921322	-13.58549595	-13.63567162	-13.80041695	18.123	814320000	0.074368549	0.890151805	-0.01614507	-0.09161418	Q969N2;Q969N2-5;A0A1W2PNP0;A0A1W2PRZ8;A0A1W2PP57;A0A1W2PPC3;A0A1W2PPS0;A0A1W2PPR6;Q969N2-6;Q969N2-4;A0A1W2PPQ7;A0A1W2PQ29;A0A1W2PP13;A0A1W2PR92;A0A1W2PQN1;A0A1W2PPI8;A0A1W2PRH2;Q969N2-2;A0A1W2PNW9;A0A1W2PRV7;A0A1W2PRG1;A0A1W2PP53;Q969N2-3;A0A1W2PRH8;A0A1W2PQ52;A0A1W2PPU8;H7C2Y2;A0A1W2PP98;A0A1W2PR22;A0A1W2PQY1;A0A1W2PP03;B7Z7C5;A0A1W2PQL3;A0A1W2PNZ5;A0A1W2PNS2;A0A1W2PSC5;A0A1W2PR70;A0A1W2PR73;A0A…	GPI transamidase component PIG-T	PIGT
-14.44352055	-13.95559597	-14.50596333	-13.86604118	-14.33790398	-14.31048298	7.2426	503700000	1.252740231	0.015134467	0.385089238	1.576313353	A0A494C0T4;A0A1W2PNW1;H0YJH6;P42226;P42226-3;G3V5I8;G3V370;G3V5K5;P42226-2;Q5FBW6;G3V2L2;G3V2M3;G3V2H4;G3V568;H0YIY2	Signal transducer and activator of transcription 6	STAT6
-12.03592491	-11.95676613	-11.94026375	-11.97533512	-12.05945683	-11.98896885	238.49	15263000000	0.434784046	0.63190472	0.038191795	0.277509257	A0A1W2PNX8;Q9H3U1-2;Q9H3U1;Q9H3U1-3	Protein unc-45 homolog A	UNC45A
-14.36992645	-14.4954567	-14.47819901	-14.45440674	-14.40479565	-14.51364803	2.9657	377510000	0.899445226	0.34731395	-0.070196788	-0.514630181	Q96EB1-2;Q96EB1-3;Q96EB1;A0A1W2PRF5;A0A1W2PR08;A0A1W2PS93;A0A1X7SBS0;A0A1W2PPP6;G5E9D4;A0A1W2PRJ0;A0A1W2PRF0;A0A1W2PQZ6;A0A1W2PNY5;A0A1W2PQA7;A0A1W2PP47;E9PPJ9;A0A1W2PPR3;A0A1W2PQ05	Elongator complex protein 4	ELP4
-13.92336559	-13.57259655	-13.92921352	-13.60859108	-13.96507454	-13.72759056	18.336	2658700000	2.471443043	0.005377483	0.302958488	2.038561936	A0A1W2PNZ9;Q15652-3;Q15652;Q15652-2	Probable JmjC domain-containing histone demethylation protein 2C	JMJD1C
-18.07077599	-17.80374908	-18.37311363	-17.32831764	-18.5899334	-18.01924324	1.6987	816860000	1.163450261	0.010265795	0.627504349	1.774527891	H7C0U0;F8WCQ4;A0A1W2PS40;C9JNP8;A0A1W2PP11;Q9H300-2;Q9H300	Presenilins-associated rhomboid-like protein, mitochondrial;P-beta	PARL
-15.41518497	-15.56592083	-15.5842247	-15.49011993	-15.32592201	-15.63871193	7.2269	460570000	0.638122653	0.22945977	-0.123140335	-0.658342099	O14653-3;I3NI02;E7EQ34;A0A1W2PS81;A0A1W2PQM3;A0A1W2PRC2;A0A1W2PPG1;I3L4Z6;A0A1W2PPP5;A0A1W2PPG5;A0A1W2PRP7;A0A1W2PRV0;A0A1X7SBU8;A0A1W2PR23;O14653-2;O14653;A0A1W2PR02;A0A1W2PQ77;A0A1W2PPW8;A0A1W2PQ06;I3L1K7;A0A1W2PQE0;A0A1W2PQP2;A0A1W2PRE6;A0A1W2PNV3;A0A1W2PS12;A0A1W2PPJ0;I3L0K1;A0A1W2PQ38;A0A1W2PRL0;A0A1W2PRD0	Golgi SNAP receptor complex member 2	GOSR2
-12.16784859	-12.19957352	-12.15345478	-12.17525387	-12.16873264	-12.01249313	97.076	7355000000	0.227355029	0.723409424	0.034238497	0.215422655	P23368;A0A1W2PPH1;A0A1W2PQH3;A0A1W2PQY8;A0A1W2PQT3;A0A1W2PR68;P23368-2;A0A1W2PQF8;A0A1W2PQ37;A0A1W2PRS2;A0A1W2PRY9;A0A1W2PQH4;A0A1W2PRH1;E9PMB9;A0A1W2PPY2;Q6TCH8;Q16798-2;Q16798	NAD-dependent malic enzyme, mitochondrial	ME2
-15.59478283	-15.55077839	-15.58904362	-15.55243969	-15.66717911	-15.65637016	19.043	241770000	0.285708271	0.726239666	0.030472438	0.213044673	A0A1W2PPI7;O75382-4;O75382-2;O75382;O75382-3;E9PMK8	Tripartite motif-containing protein 3	TRIM3
-15.36370373	-15.30502319	-15.31120205	-15.42185116	-15.36702824	-15.18590355	2.8834	138320000	0.240884058	0.666534662	0.043052038	0.252546018	P26367-2;D1KF47;P26367;A0A1W2PQG7;A0A1W2PRS6;A0A1W2PQL7;A0A1W2PRA4;A0A1W2PSA8;A0A1W2PPN2;E9PKM0;A0A1W2PQA8;A0A1W2PS91;A0A1W2PQM7;B1B1I8;A0A1W2PRG3;B1B1I9;A0A1X7SBT0;A0A1W2PRW7;A0A1W2PRH6;A0A1W2PRU4;A0A1W2PRA8;A0A1W2PPH0;A0A1W2PPJ2;A0A1W2PNS7;A0A1W2PQ31;A0A1W2PPM5;A0A1W2PQJ8;A0A1W2PP27;A0A1W2PP89;B1B1J0;A0A1W2PPG3;A0A1W2PQG3;A0A1W2PSB5;A0A1W2PQW3	Paired box protein Pax-6	PAX6
-15.30290318	-15.64509487	-15.70331478	-15.59956837	-15.42245483	-15.74884224	92.362	5056900000	0.67519173	0.13746484	-0.188277562	-0.830778409	Q00839-2;A0A1W2PPS1;A0A1W2PP35	Heterogeneous nuclear ribonucleoprotein U	HNRNPU
-14.67037392	-14.35743904	-14.6144495	-14.19801426	-14.74800587	-14.55376816	4.2629	481020000	1.311766195	0.020207332	0.307869275	1.466549087	A0A1W2PPX5;A0A1W2PQR6;A0A1W2PQB7;A0A1W2PS43;A0A1W2PRS1;Q14108-2;Q14108;A0A1W2PPU6;D6RDG0;A0A1W2PS70;A0A1W2PNX7;A0A1W2PQL5;A0A1W2PSE4;A0A1W2PRF6	Lysosome membrane protein 2	SCARB2
-11.64458275	-11.53225231	-11.53785133	-11.55418682	-11.6340189	-11.48460102	323.31	11713000000	0.96547115	0.284529431	0.081804276	0.585642276	A0A1W2PPZ5;P23193;A0A1W2PRL9;P23193-2;E5RIS7;E5RJ93;B7Z4S1;E5RK46;A0A1W2PS15;E5RFI1;A0A1W2PPV7;A0A0A0MT58;Q15560-2;Q15560;Q5JRI7	Transcription elongation factor A protein 1	TCEA1
-14.2889204	-13.55599976	-14.18859959	-13.45458126	-14.26662922	-13.48235035	25.134	985360000	4.202518446	0	0.750405947	5.251183568	A0A1W2PQJ7;Q7Z5J4-3;Q7Z5J4-2;Q7Z5J4;A8MXE8;Q7Z5J4-4	Retinoic acid-induced protein 1	RAI1
-14.05832386	-13.89863873	-13.90138912	-14.07107544	-14.12147999	-13.56798649	33.306	1787800000	0.488605991	0.207065266	0.181164106	0.692906445	A0A1W2PQV2;H3BUH9;P23434	Glycine cleavage system H protein, mitochondrial	GCSH
-14.57015419	-14.43550587	-14.5677433	-14.3978138	-14.54593754	-14.42147636	11.265	557600000	3.35651679	0.038194495	0.143013	1.260835803	F5GYH1;A0A1W2PRM0;A0A1W2PRL5;A0A1W2PR09;Q8NC96;F5H2U7;A0A1W2PNT6;A0A1W2PR27;A0A1W2PPF5;A0A1W2PRQ7;Q8NC96-2;A0A1W2PRW5	Adaptin ear-binding coat-associated protein 1	NECAP1
-17.53406143	-17.24904823	-17.43544197	-17.24259567	-17.5246582	-17.50654221	5.1561	174420000	0.829181679	0.126508831	0.165325165	0.85913529	A0A1W2PR36;Q14353;Q14353-2	Guanidinoacetate N-methyltransferase	GAMT
-14.09558582	-14.10957241	-14.07182312	-14.19357777	-14.10002613	-14.2309494	59.816	649030000	1.131559117	0.235344193	-0.088888168	-0.649090336	A0A1W2PR85;O15056-2;O15056;O15056-3;E7ER60	Synaptojanin-2	SYNJ2
-13.10292721	-12.99298191	-13.00886345	-12.95543957	-13.05179405	-12.9204092	51.529	1798900000	1.338915623	0.184732595	0.098251343	0.731439319	A0A1W2PRB8;Q9NVC6;A0A1W2PS27;E9PM72;A0A1W2PRX4;A0A1W2PS69;A0A1W2PNW7;A0A1W2PQ48;E9PQS1;A0A1W2PR99;A0A1W2PPP8;A0A1W2PNF3;E9PPB5;E9PSC3;A0A1W2PQE4;E9PIP1;E9PLB3;E9PLC5;E9PR95;E9PKQ4;E9PJU8	Mediator of RNA polymerase II transcription subunit 17	MED17
-13.57728004	-13.71207809	-13.57608986	-13.8154459	-13.62490177	-13.62113857	12.817	1928300000	0.991561264	0.159409725	-0.123463631	-0.779507648	A0A1W2PRV5;E7EQZ4;Q16637-4;Q16637-2;Q16637-3;Q16637;B4DP61	Survival motor neuron protein	SMN1
-13.06531525	-13.09112167	-13.11736774	-13.21906757	-13.08976746	-12.97495461	17.371	1155000000	0.019538691	0.970469595	-0.004231135	-0.024587869	A8MYT4;A0A1W2PS05;Q8NEB9;M0R308;M0R386;A0A0B4J2B1;K7ENH3;K7EIV6;K7EKH3	Phosphatidylinositol 3-kinase;Phosphatidylinositol 3-kinase catalytic subunit type 3	PIK3C3
-14.6788168	-14.50165749	-14.61733532	-14.6117897	-14.60657597	-14.55675697	4.3888	433270000	0.930107086	0.308616541	0.077507973	0.557811141	E5RHU4;A0A1W2PS11;Q9NQY0;H7BYV6;Q9NQY0-2;E5RJI6	Bridging integrator 3	BIN3
-15.94187069	-16.03149223	-15.94135189	-16.11646652	-15.95359898	-16.00849533	1.5426	104020000	1.491461092	0.149984334	-0.106544177	-0.800612962	C9JF71;C9JFU3;C9JLT7;A0A1X7SBT4;H0Y2P9;Q8TBF5;Q8TBF5-2;F8WEJ3;H7C0F2	Phosphatidylinositol-glycan biosynthesis class X protein	PIGX
-16.34952545	-16.71439171	-16.55462074	-16.62889671	-16.34225845	-16.73930168	2.0654	54975000	1.646540722	0.015412844	-0.278728485	-1.572778897	A0A1X7SBT5;Q92664-2;Q92664;H7BZH7	Transcription factor IIIA	GTF3A
-14.49548054	-14.51230526	-14.51291466	-14.44608021	-14.46965694	-14.33635712	5.0623	1475100000	0.506193278	0.474635548	0.061103185	0.399829975	D6R9Q5;A0A3B3ISY7;A0A286YEY6;D6RD74;D6RA92;Q9UM13;D6RB36	Anaphase-promoting complex subunit 10	ANAPC10
-10.2836237	-10.54169083	-10.30741501	-10.54790783	-10.31350136	-10.48673153	323.31	97907000000	3.321110762	0.009064677	-0.223930041	-1.843497572	A0A286YF22;O43175;A0A2C9F2M7;A0A286YFA2;A0A286YFL2;A0A286YFM8;A0A286YF78;A0A286YER3;A0A286YFC8;A0A286YFB2;A0A286YF34;A0A286YFE1;A0A286YFF3;A0A286YFK5	D-3-phosphoglycerate dehydrogenase	PHGDH
-16.45191383	-16.16262627	-16.5077877	-16.26749039	-16.41686249	-16.70256042	9.7395	76540000	0.185331511	0.597251263	0.081295649	0.30401894	R4GNH2;A0A286YF37;Q9UK22	F-box only protein 2	FBXO2
-12.99747276	-12.62602711	-13.05694294	-12.64856339	-13.00947189	-12.83003712	80.814	10074000000	2.052509333	0.008331492	0.319753329	1.913774814	A0A2C9F2P4;A0A286YFF7;P50897;E9PIA8;Q5T0S4;A0A286YFE3;A0A286YFL8;P50897-2;E9PSE5;E9PK48;A0A286YFL6	Palmitoyl-protein thioesterase 1	PPT1
-12.89900589	-12.98391628	-12.91281891	-12.99207973	-12.92453003	-12.92484951	18.019	2275600000	1.149642234	0.417729025	-0.054830233	-0.447854312	A0A286YFF8;Q7Z3U7-2;Q7Z3U7-6;Q7Z3U7-5;Q7Z3U7;F8VZV1;Q7Z3U7-3;F8VQS2;F8VZV6	Protein MON2 homolog	MON2
-16.54069519	-16.30444908	-16.62842178	-16.3726902	-16.61429214	-16.29272652	3.4917	74722000	2.738854437	0.00736646	0.271181107	1.980961609	A0A2Q3DP09;Q7Z3E5-2;Q7Z3E5;C9JW07	LisH domain-containing protein ARMC9	ARMC9
-13.95456505	-13.82845402	-13.97547531	-13.87736797	-13.92614079	-13.83489227	22.307	2068000000	2.129776837	0.123305192	0.105155627	0.869251745	Q13555-2;Q13555-6;A0A2Q3DQE3;Q13555-10;Q5SWX3;Q13555-3;Q13555-4;Q13555-7;Q13555-5;Q13555-9;Q13555-11;Q13555-8;Q13555;Q8WU40;H0Y6G2;Q13554;Q13554-2;Q13554-8;Q13554-6;Q13554-7;H7BXS4;H7BZC6;H7C394	Calcium/calmodulin-dependent protein kinase type II subunit gamma;Calcium/calmodulin-dependent protein kinase type II subunit beta	CAMK2G;CAMK2B
-15.08600521	-14.8769722	-15.0664444	-14.86618614	-15.04035759	-15.05714607	54.931	2154700000	0.967678003	0.149869338	0.130834262	0.801044352	A0A2R8YEX0;A0A2R8Y362;A0A2R8YD49;Q9H1P3-2;Q9H1P3;A0A2R8YG95;A0A2R8Y690;A0A2R8YG59;E7ET92;A0A2R8Y5R1;A0A2R8YDU7;A0A087WTV1;A0A2R8YFT0;A0A2R8YG53;H0Y7X4	Oxysterol-binding protein-related protein 2;Oxysterol-binding protein	OSBPL2
-13.56546116	-13.49738026	-13.63298988	-13.44227982	-13.54127026	-13.44421101	21.708	514930000	1.647044708	0.115276574	0.11861674	0.892860068	Q9UQ90;A0A2R8Y4Y7;A0A2R8Y726;A0A2R8Y3M4;A0A2R8Y7B8;A0A2R8YFW4;A0A2R8Y7E2;A0A2R8YDQ1;J3KRF6;A0A2U3TZH1;A0A2R8Y4M8;A0A2R8Y4Z7;A0A2R8YG79;A0A2R8Y4M0;A0A2R8YFF4;A0A2R8Y632;A0A2R8Y6E8;Q9UQ90-2;A0A2R8Y729;A0A2R8YFJ7;A0A2R8Y6K2;A0A2R8Y7N2;A0A2R8YEH4;A0A2R8YGZ0;H3BTY6;H3BTR8;A0A2R8Y856;A0A2R8Y6Z7;A0A2R8Y617;A0A087X0F5	Paraplegin	SPG7
-13.39806557	-13.22793198	-13.39125633	-13.17362404	-13.44466114	-13.26216698	19.547	1809900000	2.457980653	0.020696078	0.190086683	1.453710382	A0A2R8Y3N3;A0A2R8Y5P7;P49590;A0A2R8Y6I1;P49590-2;D6RB22;B4DQ67;D6RJE6;A0A2R8Y5E8;A0A2R8Y4X6	Probable histidine--tRNA ligase, mitochondrial	HARS2
-13.97312832	-14.1538105	-13.987216	-14.12180996	-13.95816422	-14.31246948	8.5705	394350000	1.699563032	0.02519053	-0.223193804	-1.398967216	A0A2R8Y589;A0A2R8Y4C1;A0A2R8Y7U5;A8MST6;A0A2U3TZI9;A0A2R8Y5W6;A0A2R8Y432;A0A2R8YCP0;A0A2R8Y7A4;Q5JTW2;Q5JTW2-3;Q5JTW2-5;Q5JTW2-2;A0A2R8YFB0;A0A2R8Y7M8	Centrosomal protein of 78 kDa	CEP78
-17.51085663	-17.47027206	-17.36633682	-17.52457428	-17.57657242	-17.63042831	30.221	373490000	0.297852631	0.575496019	-0.057169596	-0.321373509	V9GY66;A0A2R8Y620;A0A2R8Y7U2;A0A2R8Y600;A0A2R8Y455;Q86VX2-2;Q86VX2	COMM domain-containing protein 7	COMMD7
-13.88051414	-13.67134094	-13.86879539	-13.64094448	-13.94085026	-14.07991314	5.2561	5670100000	0.27874001	0.463804979	0.099320412	0.408257672	A6NNI4;A0A2R8Y478;G8JLH6;P21926;A0A087WU13	Tetraspanin;CD9 antigen	CD9
-9.792801857	-10.16225815	-9.819685936	-10.09826565	-9.791778564	-9.950232506	323.31	67180000000	1.876255762	0.012096886	-0.268829981	-1.644722597	A0A2R8YFS5;A0A2R8YFR4;A0A2R8YCW1;A0A2R8Y4A4;A0A2R8Y645;O00571;A0A0D9SG12;A0A0D9SF53;A0A2U3TZJ9;A0A2R8YF78;A0A0D9SFB3;A0A2R8Y5G6;O00571-2;F6S8Q4;A0A2R8YDT5;A0A2R8Y7T2;A0A2R8YDH3;O15523-2;O15523;A0A0J9YVQ7;A0A087WVZ1;A0A2R8YCU0;A0A2R8Y650;A0A2R8YF89;A0A087WX09;O15523-3;C9J081;C9J8G5;D6RCM4;Q9NQI0;Q9NQI0-4;Q9NQI0-2;Q9NQI0-3;H0Y960;A0A2R8Y4D2	ATP-dependent RNA helicase DDX3X;ATP-dependent RNA helicase DDX3Y	DDX3X;DDX3Y
-14.88368034	-14.89318466	-14.80524921	-14.90792465	-14.79648304	-15.08418465	15.086	441680000	0.925047533	0.151522491	-0.133293788	-0.796597033	P56945-8;P56945-5;A0A2R8YFS8;A0A2R8Y4C2;A0A2R8Y6M6;A0A2R8Y596;A0A2R8YFK2;A0A2R8Y5C9;A0A2R8Y8C4;P56945;P56945-7;P56945-3;P56945-2;P56945-6;H3BSB2;H3BSY4;A0A2R8Y5E4;P56945-4;H3BQJ7;H3BVF0;H3BN62	Breast cancer anti-estrogen resistance protein 1	BCAR1
-14.36539364	-14.36601925	-14.5289793	-14.38594341	-14.45853138	-14.4970789	16.607	293310000	0.215272257	0.726391313	0.034620921	0.213045984	A0A2R8Y4D7;Q96PE2	Rho guanine nucleotide exchange factor 17	ARHGEF17
-11.03488636	-10.93199348	-10.99669361	-10.91580868	-11.01908588	-10.85237598	201.47	12205000000	1.923750942	0.106135433	0.116829236	0.922075735	P51532;P51532-2;A0A2R8Y7S2;Q9HBD4;P51532-4;A0A2R8Y4P4;P51532-5;P51532-3;A0A2R8YGG3;A0A0A0MT49;A0A2R8Y440;A0A2R8Y4C5;A0A2R8YG32;A0A2R8Y7F3;A0A2R8Y6N0;A0A2R8YF58;A0A2R8Y526;A0A2R8Y7Y7;A0A2R8YF80;A0A2R8Y6V2;A0A2R8YDA1;A0A2R8YGP5;A0A2R8Y523;A0A2R8Y5K3;K7EQF0;A0A2R8YFK5;K7EP28;A0A2R8YFV8;A0A2R8YCY3;A0A2R8Y4R6;A0A2R8Y7R0;A0A2R8YF38;A0A2R8Y583;A0A2R8Y866	Transcription activator BRG1	SMARCA4
-14.5577116	-14.70439529	-14.59762096	-14.80628586	-14.84049606	-14.7990818	1.4448	2295100000	0.482554872	0.32609878	-0.104644775	-0.53866925	Q9HBL0;A0A494C067;E9PF55;E9PGF5;A0A2R8Y4T1;A0A087WWW7;H0Y4U1;F8VV64;E7ERH1;C9JI43;Q63HR2-2;Q63HR2-5;Q9HBL0-2;Q63HR2-6;Q63HR2;Q63HR2-4;E7EMG1	Tensin-1	TNS1
-14.55731392	-14.49718094	-14.53417206	-14.36081886	-14.54280758	-14.46966362	7.5646	280090000	1.139677975	0.19193937	0.102210045	0.718895083	A0A2R8Y4W2;A0A2R8YE63;Q12929;Q12929-2;F5H0R8	Epidermal growth factor receptor kinase substrate 8	EPS8
-13.19137383	-13.49263096	-13.14849854	-13.48633575	-13.17863083	-13.53964043	22.432	1259700000	4.029449858	0.00434188	-0.333367984	-2.753258717	A0A2R8Y4Z0;Q14004;Q14004-2;A0A2R8Y7W5;A0A2R8YD28;A0A2R8YCQ1;A0A2R8YF61;A0A2R8Y7Y0;Q9BVE2;A0A087X209;A0A2R8YEB7;A0A2R8Y644;A0A2R8YFE7	Cyclin-dependent kinase 13	CDK13
-13.49102402	-13.34657478	-13.54504681	-13.38486481	-13.52915573	-13.50044823	38.262	3220200000	1.066870975	0.175276236	0.111112912	0.745980654	A0A2R8Y804;A0A2R8Y543;A0A2R8Y5C3;A0A2R8Y750;A0A2R8Y5Z1;B4DGU4;A0A2R8YCH5;A0A2R8Y7Z0;A0A2R8Y5A3;P35222;A0A2R8Y6G0;A0A2R8Y815	Catenin beta-1	CTNNB1
-14.06828785	-13.9740448	-13.91293335	-13.97856903	-14.17019272	-14.1976366	13.765	737320000	0.001203969	0.997009951	0.000387828	0.001891216	A0A2R8Y549;Q8NI35-4;Q8NI35-3;Q8NI35-2;Q8NI35;A0A0X1KG69;A0A087WUZ6;Q8NI35-5;B4DE90;A0A0U1RQT2;A0A2R8Y5I3;A0A0U1RR46;A0A0U1RRD7;A0A0U1RQW4	InaD-like protein	INADL
-13.93627453	-13.41022587	-13.84921551	-13.43537331	-13.87957478	-13.84812927	16.796	1833300000	1.054758761	0.032309888	0.323778788	1.325677245	A0A2R8Y566;Q9P260;Q9P260-2;A0A075B785	LisH domain and HEAT repeat-containing protein KIAA1468	KIAA1468
-14.47999668	-14.5035677	-14.48316288	-14.52126217	-14.4244976	-14.46874046	32.281	2559800000	0.651241926	0.62417048	-0.035304387	-0.283538795	P49711;A0A2R8Y595;A0A2R8YFL0;P49711-2;Q8NI51-10;V9GY73;Q8NI51-8;Q8NI51-7;Q8NI51;Q8NI51-3;Q8NI51-2;Q8NI51-5;Q8NI51-6;Q8NI51-11;Q8NI51-4;Q8NI51-9;A0A2R8Y6C1;F5H2V8;V9GZ46;V9GYX4;A0A2R8Y6Z6	Transcriptional repressor CTCF	CTCF
-12.82522011	-12.76735783	-12.78832912	-12.75489426	-12.81975651	-12.71694374	56.34	3909600000	1.564528135	0.321637089	0.064703306	0.543607539	Q99700;A0A5F9ZI57;Q99700-4;Q99700-2;A0A5F9ZHW5;A0A5F9ZHX3;H0YH87;A0A2R8Y7P6;A0A2R8YDM9;A0A5F9ZHH4;A0A2R8Y5A6;A0A2R8Y7E6;V9GY86;F8VQP2;F8WB06;Q99700-5;A0A5F9ZH85;F8VRK6;S4R3J6	Ataxin-2	ATXN2
-15.07084084	-14.29999638	-14.95460701	-14.41277981	-15.14915848	-14.32724857	5.5836	297390000	3.378408117	0	0.711527189	4.2877809	A0A2R8Y8D8;A0A2R8Y5E1;A0A2R8YFD4;Q13191-3;Q13191-2;Q13191;A0A2R8YDW4;C9JU85;A0A2R8Y7I2;A0A2R8Y875;C9K048;C9JRB3;A0A2R8Y582	E3 ubiquitin-protein ligase CBL-B	CBLB
-12.39293575	-12.4786272	-12.43472004	-12.49583817	-12.40300941	-12.46726418	39.145	3241900000	2.019692678	0.265538773	-0.07035478	-0.611341093	P49815;X5D2U8;A0A2R8YGU4;A0A2R8Y5F1;A0A2R8YDZ2;A0A2R8Y7X5;A0A2R8YDR3;A0A2R8Y7C8;H3BMQ0;P49815-7;P49815-5;P49815-3;P49815-2;A0A2R8YGD6;P49815-4;A0A2R8Y6C9;P49815-6;A0A2R8YEJ8;A0A2R8YGE6;H3BQK4;A0A2R8Y5B2;P49815-8;A0A2R8YCR8;A0A2R8Y670;A0A2R8YHA2	Tuberin	TSC2
-14.70337677	-14.72502708	-14.65221024	-14.76680851	-14.67644405	-14.76677513	13.997	301720000	1.688828167	0.252759669	-0.075526555	-0.627806766	A0A2R8Y5H9;Q8IVT5-2;Q8IVT5;A0A2R8Y4X0;A0A0A0MQW1;Q8IVT5-4;Q8IVT5-3;A8MY87;J3QR75	Kinase suppressor of Ras 1	KSR1
-14.56334877	-14.56304646	-14.60010338	-14.46949196	-14.5246172	-14.64401817	9.9813	443060000	0.023348052	0.970385252	0.003837585	0.024769319	Q92574;A0A2R8Y5S3;A0A2R8Y5N2;A0A2R8YFV7;Q92574-2;A0A2R8Y6S1;A0A2R8Y5J1;Q59IT9;A0A2R8Y6W1;A0A2R8Y6S8;Q86WV8;A0A2R8Y5F8;A0A2R8YGL0;A0A2R8YEH9;A0A2R8Y6N1;A0A2R8Y5Q4;A0A2R8Y7E9	Hamartin	TSC1
-11.25569725	-11.11901474	-11.23962498	-11.16921806	-11.27414513	-11.26446819	226.74	32988000000	0.758465629	0.358377566	0.072255452	0.502454058	A0A2R8Y5S7;P35241;P35241-5;A0A2R8Y7M3;P35241-4;P35241-2;P35241-3;E9PNV3;A0A2R8Y4H6;E9PQ82;A0A2R8Y5P0;E9PKN5	Radixin	RDX
-15.5044899	-15.69233799	-15.65056705	-15.70242691	-15.61365604	-15.76768303	3.7137	879430000	1.237459629	0.119667156	-0.131244977	-0.876087372	A0A2R8YE59;A0A2U3TZL3;A0A2R8Y7Q9;A0A2R8YEK8;A0A2R8Y5S9;Q9Y5P4-2;Q9Y5P4;Q9Y5P4-3;A0A2R8YFA1;A0A2R8Y5H3;A0A2R8YFI2;A0A2R8YEA4;A0A2R8YE18;A0A2R8Y7C5	Collagen type IV alpha-3-binding protein	COL4A3BP
-12.92549133	-13.06104755	-12.96675777	-13.02907658	-12.95197392	-12.83252907	70.039	4610100000	0.132837394	0.811426669	-0.026143392	-0.151594941	A0A2R8Y653;Q9BZX2;Q9BZX2-2	Uridine-cytidine kinase 2	UCK2
-14.32953453	-14.52944374	-14.48062992	-14.47848606	-14.44588661	-14.51017666	6.6584	374190000	0.844122921	0.281459778	-0.087351799	-0.590042082	A0A2R8Y6L5;A0A2R8Y6I6;Q13627-5;Q13627-2;Q13627;A0A2R8Y443;A0A2R8YDF3;Q13627-4;Q13627-3;M0R131;E7EMI5;A0A2R8YEY4;M0R2X3;Q92630-2;Q92630	Dual specificity tyrosine-phosphorylation-regulated kinase 1A	DYRK1A;DYRK1B
-14.61385918	-14.30324268	-14.55523491	-14.28390694	-14.64432907	-14.27465916	50.239	940880000	3.493393717	0.005483444	0.317204793	2.488533708	A0A2R8Y6W8;P19447;A0A2R8Y5L2;A0A2R8Y681;H7C309;A0A2R8Y762;A0A2R8YES7;A0A2R8Y4R8;A0A2R8Y5H0;A0A2R8YFS3	TFIIH basal transcription factor complex helicase XPB subunit	ERCC3
-11.50360012	-11.80198956	-11.53753471	-11.79922581	-11.51232052	-11.6645937	54.978	12461000000	2.158855973	0.012549414	-0.237451235	-1.621132221	A0A2R8YDQ9;A0A2R8Y6Y7;Q9P2R7-2;Q9P2R7;Q5T9Q5;A0A0U1RQF8;A0A2R8Y5P6;A0A2R8Y6E6;A0A0U1RQL1;Q5T9Q8;A0A0U1RRI1;A0A0U1RQU7;A0A2R8Y5P4	Succinyl-CoA ligase [ADP-forming] subunit beta, mitochondrial	SUCLA2
-12.05856514	-11.91072941	-12.01918221	-11.92165947	-12.0223341	-11.88607216	121.91	6452300000	2.82271548	0.064848318	0.127206802	1.092425057	Q3V6T2;Q3V6T2-3;Q3V6T2-2;Q3V6T2-4;A0A2R8Y7B1;Q3V6T2-5;A0A2U3TZV9;A0A2R8YG73;A0A2R8Y4W8;A0A2R8Y4X4;A0A2R8YGU1;A0A087WXD9;A0A2R8YG52;A0A2R8Y885;A0A2R8Y820;A0A2R8YCU9;A0A2R8YDS8;H0Y470;H7C2C6;A0A2R8Y7D4;A0A2R8Y5D7;H0Y7U8;A0A2R8Y6B2;A0A2R8Y7D9;H0Y7K3;A0A2R8Y4C6;A0A2R8Y4Z5;A0A2R8Y802;A0A2R8YD81;A0A2R8YCW0	Girdin	CCDC88A
-13.02035427	-12.91365051	-12.9649868	-12.86435032	-13.07561779	-12.97202396	94.522	3402800000	1.092850551	0.192735864	0.103644689	0.716812924	A0A2R8Y7R9;Q13136;Q13136-2;E9PJZ7;H0YDW2;H0YEF9;E9PID5;E9PPF6;G3V200;H0YHK3;H0YH95;A0A3B3ITS2;O75334-2;O75334-4;O75334-3;O75334;A0A1B0GVT3;H0YD72;O75335;M0QZB5;B1APN9	Liprin-alpha-1	PPFIA1
-10.95833874	-11.03603268	-10.97557831	-11.02962685	-10.89581871	-11.01889896	117.73	98299000000	1.577499631	0.214266962	-0.08494091	-0.680943526	P62263;A0A2R8Y811;E5RH77	40S ribosomal protein S14	RPS14
-11.00494003	-11.05341434	-11.00048256	-11.07626152	-11.03022194	-11.04588699	96.36	45084000000	1.637457224	0.459432898	-0.046639442	-0.412717043	E7ETK0;A0A2R8Y849;A0A2R8YD14;P62847-2;P62847-3;P62847;P62847-4;A0A2R8Y8A0	40S ribosomal protein S24	RPS24
-12.9428463	-12.90354252	-12.90461731	-12.89022446	-12.94105053	-12.91727161	27.796	6798900000	0.813096497	0.709571731	0.025825183	0.22515473	Q969G3;J3QKS7;B4DGM3;A0A2R8Y855;J3QR61;Q969G3-2;Q969G3-5;Q969G3-6;Q969G3-4;A0A2R8YES3;A0A2R8Y4T4;A0A2R8Y7I9;A0A2U3TZQ7;Q969G3-3;A0A2R8Y765;A0A2R8Y7U4;A0A2R8YD78;J3KT85;J3QL66;J3QKX6;A0A2R8YEB8;A0A2R8YDQ4	SWI/SNF-related matrix-associated actin-dependent regulator of chromatin subfamily E member 1	SMARCE1
-15.8936882	-16.18754578	-16.02206612	-16.16475487	-15.98271751	-16.19704056	2.4751	125860000	2.284741603	0.015707463	-0.216956457	-1.559009373	A0A2R8YCL1;Q13322-3;Q13322-2;Q13322-4;Q13322	Growth factor receptor-bound protein 10	GRB10
-12.17088795	-12.29596901	-12.13811684	-12.30757809	-12.10657024	-12.17741203	93.012	3610400000	1.255177561	0.134610138	-0.121794701	-0.836813322	A0A2R8YCS7;Q9Y3Z3-4;Q9Y3Z3;A0A2R8YD90;Q9Y3Z3-3;A0A2R8Y586;A0A2R8YF51;A0A2R8Y5D2;A0A2R8YG48;A0A2R8Y7R5;A0A2R8Y755;A0A2R8Y6J9	Deoxynucleoside triphosphate triphosphohydrolase SAMHD1	SAMHD1
-12.8069849	-13.03913784	-12.80114174	-13.03482056	-12.80566597	-13.22475815	25.144	4474800000	2.034268424	0.010220141	-0.294974645	-1.813773245	Q5TBB1;A0A2R8YCX2;A0A2R8YGP2;A0A2R8Y7R8;A0A2R8Y6Y1;A0A2R8Y6Q6;A0A2R8YCJ4;A0A087WZJ6;A0A2R8Y761;A0A087WXR7;A0A2R8YEH2;A0A2R8Y6M7;A0A2R8Y687;A0A2R8Y4S2;A0A2R8Y459;A0A2R8YCP1;A0A2R8Y883;Q5TBB1-2;A0A2R8YE60;A0A2R8Y7Q3;A0A2R8YEC1;A0A2R8YEU9;A0A2R8YEB4;A0A2R8Y4Y9;A0A2R8YEQ4;A0A2R8YEK5;A0A2R8Y7A3	Ribonuclease H2 subunit B	RNASEH2B
-13.25461483	-13.26516151	-13.20986176	-13.23114491	-13.26810837	-13.21348095	39.904	2162500000	0.119172739	0.929563754	0.007599195	0.061664238	P11171;P11171-3;A0A2R8YD30;Q4VB86;P11171-4;P11171-2;A0A2U3TZH6;A0A2R8Y7Y3;A0A3B3ITP0;P11171-5;P11171-6;A0A2R8Y5Z6;A0A2R8YCW8;A0A2R8Y420;A0A2R8Y5G2;P11171-7;A0A3B3IU06;A0A2R8Y6D0;A0A2R8Y7N0;A0A3B3IUD6;A0A2R8Y570;A0A2R8YFR9;A0A2R8Y6G5;A0A1B0GWG0;A0A2R8Y4N6;A0A3B3ITC5;A0A2R8Y6T6;A0A2R8Y5C8;A0A2R8Y783;Q4VXN0;Q4VXN1	Protein 4.1	EPB41
-13.25146294	-13.11211205	-13.41452026	-13.14981556	-13.34654903	-13.19437027	24.991	4561500000	1.60511571	0.045384095	0.185411453	1.212420423	A0A2R8YD45;O14773;A0A2R8Y7U1;A0A2R8YGD1;O14773-2;A0A2R8YDY1;A0A2R8YE64;A0A2R8Y7I4;E7EV34	Tripeptidyl-peptidase 1	TPP1
-11.96364689	-11.92926693	-11.97215271	-11.90648079	-11.93585873	-11.8733387	243.01	9735100000	1.296532861	0.411288913	0.054190636	0.453139365	P68400;E7EU96;A0A2R8YD58;A0A2R8YF43;A0A2R8Y5A0;Q8NEV1;A0A2R8YFU2;A0A2R8YDP2;A0A2R8Y4H0;A0A2R8Y4D6;V9GYA2;A0A2R8YEW1;P68400-2;A0A2R8YDY7;A0A2R8YCK2;V9GY80;A0A2R8Y7T1;A0A087WY74;A0A2R8YF47;A0A2R8YEL7;A0A2R8Y797;A0A2R8Y3W6;V9GYW6;A0A2R8YCC9	Casein kinase II subunit alpha;Casein kinase II subunit alpha 3	CSNK2A1;CSNK2A3
-12.12954235	-12.0755434	-12.13802147	-12.07965469	-12.13745975	-12.08307171	83.095	2935900000	4.038147835	0.327526764	0.05558459	0.537063581	A0A2R8YD63;Q92547	DNA topoisomerase 2-binding protein 1	TOPBP1
-14.85085964	-14.90470123	-14.81521797	-14.94686222	-14.77962685	-14.75513268	4.8765	263610000	0.363010562	0.559906139	-0.05366389	-0.331877159	H3BNF9;A0A2R8YEZ2;A0A2R8YD89;H3BS01;Q9Y2V0-2;Q9Y2V0;A0A2R8Y7J6;H3BTL3	Uncharacterized protein C15orf41	C15orf41
-13.3805933	-13.56418133	-13.39329338	-13.52203751	-13.38201618	-13.38731194	9.7577	518110000	0.924868167	0.209034714	-0.105875969	-0.689792733	H7BXF5;A0A2R8YDB8;Q9H0E3;Q9H0E3-3;Q9H0E3-2	Histone deacetylase complex subunit SAP130	SAP130
-12.9490757	-12.87694359	-12.97068214	-12.87782001	-12.94103336	-12.89837456	29.966	2661200000	2.445727114	0.256548751	0.069217682	0.621974868	A0A2R8YDQ0;Q9H267;F5H008;Q9H267-2;G3V3F9	Vacuolar protein sorting-associated protein 33B	VPS33B
-13.02978325	-13.28569031	-13.09950733	-13.2769289	-13.06444359	-12.87491322	32.586	3325500000	0.232911458	0.545283453	-0.081266085	-0.342929659	O14936;O14936-3;A0A2R8YE77;A0A2U3TZM1;A0A2U3TZM4;O14936-2;O14936-6;O14936-4;A0A2R8Y6F8;A0A2U3TZN6;A0A2R8YEK3;A0A2R8YFN5;Q5JS72;A0A2R8Y3B3;O14936-5;Q5JS79;A0A2R8YGH2;A0A2R8Y7X6;A0A2R8YEJ7;A0A2R8Y4K4;A0A2R8Y6D8	Peripheral plasma membrane protein CASK	CASK
-15.36420059	-15.34731293	-15.12465	-15.36653709	-15.33026791	-15.64307976	23.916	384860000	0.670181841	0.146240708	-0.179270426	-0.809834409	H0Y895;A0A2R8YF49;Q12774;A0A2R8YFR7;Q12774-2	Rho guanine nucleotide exchange factor 5	ARHGEF5
-13.01065636	-12.84674644	-12.98212528	-12.87059021	-13.00861835	-12.94440365	165.64	1894600000	1.672110797	0.124341699	0.113219897	0.865604992	H3BMM5;A0A2R8YF87;Q96AX1;F5H6Y0;F5H7N5;F5H2X5	Vacuolar protein sorting-associated protein 33A	VPS33A
-16.40904045	-16.50786781	-16.25623131	-16.42290688	-16.29433632	-16.4091568	1.6881	190120000	1.076999202	0.143286544	-0.12677447	-0.816147416	A0A2R8YFA9;O94851-2;O94851-5;O94851-6;O94851-4;O94851-3;O94851	Protein-methionine sulfoxide oxidase MICAL2	MICAL2
-13.21130562	-13.43862534	-13.29228592	-13.32711792	-13.23440742	-13.30664158	20.39	3744000000	1.102022751	0.171059592	-0.111461957	-0.755369547	A0A2R8YFH5;Q15437;Q5QPE2;A0A2R8Y633;A0A2R8Y7S7;Q5QPE1;A0A2R8YF30	Protein transport protein Sec23B	SEC23B
-14.41719437	-14.56480789	-14.42286587	-14.61319733	-14.4026432	-14.49689102	48.741	1371600000	1.864932112	0.069128342	-0.144064267	-1.072980448	A0A2R8YGN6;A0A2U3TZR0;Q9UBP0-3;Q9UBP0;A0A2R8Y4I8;Q9UBP0-4;Q9UBP0-2;A0A2R8Y481;A0A2R8YCL5;A0A2R8Y7K2;A0A2R8YFC9;A0A2R8YFW8;A0A2R8Y7W6;A0A2R8Y5N9	Spastin	SPAST
-12.94412708	-12.97521496	-13.02298641	-12.90118027	-12.9118557	-12.85298538	76.413	5311500000	0.441201219	0.555345558	0.049862862	0.335759076	Q15813;A0A2R8YHI9;Q15813-2;A0A2R8Y5Q8;A0A2R8Y7E7;A0A2R8Y6Q1;A0A2U3TZJ6;A0A2R8YFL4;A0A2R8Y4V6;A0A2R8Y809;A0A2R8YER9;A0A2R8Y6L2;A0A2R8Y897;A0A2R8Y784;A0A2R8Y4E7;A0A2R8YFM3;A0A2R8YH53;A0A2R8Y4P2;A0A2R8Y787;A0A2R8Y5H6;A0A2R8YF12;A0A2R8Y597;A0A2R8YFG9	Tubulin-specific chaperone E	TBCE
-13.19139576	-12.80328846	-13.29737759	-12.84767342	-13.33626461	-12.99352646	29.949	5731000000	2.264806058	0.005959596	0.393516541	2.288641978	A0A2U3TZH3;Q05639;A0A2R8Y488;A0A2R8Y660;A0A2R8YDN5	Elongation factor 1-alpha 2	EEF1A2
-14.36633873	-14.2164669	-14.38821697	-14.16511059	-14.33781624	-14.31724072	7.0531	10799000000	1.30745551	0.115205231	0.131184578	0.892387585	E9PNW4;A0A2U3TZL5;P13987;P13987-2;H0YET2	CD59 glycoprotein	CD59
-13.45832348	-13.7620573	-13.63261127	-13.81232166	-13.54003716	-13.67461967	3.2492	12489000000	1.481409745	0.039659729	-0.206008911	-1.252752114	A0A2U3TZV8;Q4KWH8-3;Q4KWH8-4;Q4KWH8-2;Q4KWH8	1-phosphatidylinositol 4,5-bisphosphate phosphodiesterase eta-1	PLCH1
-15.66601753	-15.73563671	-15.5587244	-15.70604706	-15.45435143	-15.54912472	6.7017	233610000	0.545844013	0.302650206	-0.103905042	-0.564208001	A0A2U3U034;P15848-2;P15848	Arylsulfatase B	ARSB
-15.17482662	-15.01106548	-15.10711384	-15.02991867	-15.19708347	-15.1520834	34.694	206670000	0.854779738	0.252802763	0.095318794	0.627829708	A0A2U3U043;J3KSG1;J3QRK1;Q719H9	BTB/POZ domain-containing protein KCTD1	KCTD1
-14.92223167	-15.40958023	-15.11223125	-15.35878277	-14.91673279	-15.13909721	49.883	327750000	1.414155561	0.015899408	-0.318754832	-1.555096474	P56556;A0A2Y9D025;R4GN43	NADH dehydrogenase [ubiquinone] 1 alpha subcomplex subunit 6	NDUFA6
-14.43295288	-14.63483524	-14.42305279	-14.54283524	-14.47696209	-14.44330406	4.9116	452530000	0.765298359	0.267041611	-0.096002261	-0.608637957	A0A384DVK4;Q7Z5L2-2;Q7Z5L2;Q7Z5L2-3	Coiled-coil domain-containing protein R3HCC1L	R3HCC1L
-17.33003807	-17.05594826	-17.16963768	-17.07789421	-17.25575256	-17.29637527	1.7459	48884000	0.532843451	0.297622279	0.108403524	0.571583853	A0A384DVK7;Q5VXI4;Q9HCE6-4;Q9HCE6-5;Q9HCE6-3;Q9HCE6-2;Q9HCE6	Rho guanine nucleotide exchange factor 10-like protein	ARHGEF10L
-12.77586269	-12.97580051	-12.89699841	-13.08582306	-12.90969181	-12.97208881	38.218	764660000	1.246028468	0.096378528	-0.150386492	-0.959915489	A0A384DVU0;Q8IY17-5;Q8IY17-2;Q8IY17-3;Q8IY17;M0R2K2;M0QYF5;M0QZK5;M0R2H4;M0QYT1;A0A2R8Y7E1;M0R2C2	Neuropathy target esterase	PNPLA6
-15.40135098	-15.36327457	-15.37988758	-15.36392117	-15.5054245	-15.39716053	5.691	533620000	0.600240924	0.491895346	0.054102262	0.385483256	A0A3B3IRE4;Q8TCE6-2;Q8TCE6;Q6NSW5	Protein FAM45A;Protein FAM45B	FAM45A;FAM45B
-18.08191299	-18.11485863	-18.25439835	-18.13919067	-18.15562057	-17.96704102	1.5751	30626000	0.543347037	0.3418938	0.090280533	0.520600613	A0A3B3IRI0;Q5TC84	Opioid growth factor receptor-like protein 1	OGFRL1
-11.4805212	-11.58007526	-11.48521137	-11.53888702	-11.44615746	-11.5009079	250.8	22547000000	1.253363509	0.315539176	-0.069326719	-0.55036882	A0A3B3IRI2;P17812;A0A3B3IRQ8;A0A3B3ITF6;B4E1E0;A0A3B3ITB8;P17812-2;A0A3B3ISY3;A0A3B3ITH9;Q9NRF8	CTP synthase 1;CTP synthase	CTPS1
-15.86950302	-15.93327236	-16.02164078	-15.82945156	-15.82391739	-15.89474297	3.5097	127000000	0.103061555	0.861228216	0.0191981	0.11494649	Q8N5Y2;Q8N5Y2-3;Q8N5Y2-2;A0A3B3IT59;Q8N5Y2-5;Q8N5Y2-6;Q8N5Y2-4;A0A3B3ITL5;A0A3B3ITF3;A0A3F2YNX2;A0A3B3IU80;A0A3B3IS72;A0A3B3IRI6;A0A3B3ITX5;A0A3B3ISB4;A0A3B3IRT2;A0A3B3ITV8;A0A3B3IRN2;A0A3B3ITF8;A0A3B3IT49;A0A3B3IUB0;A0A3B3ITH5;C9JKR8;A6NLU8;A0A3B3IU53;P0C860;C9JXM9	Male-specific lethal 3 homolog	MSL3
-14.2948761	-14.47893333	-14.4418335	-14.43183708	-14.33961105	-14.49656105	7.1816	243900000	1.090082767	0.174175665	-0.110336939	-0.747595147	A0A3B3IRK8;Q9BYX4;Q9BYX4-2	Interferon-induced helicase C domain-containing protein 1	IFIH1
-16.4647522	-16.56478882	-16.28843117	-16.48565102	-16.22921562	-16.21902847	4.9727	308390000	0.309150055	0.447284922	-0.095689774	-0.422909221	A0A3B3IRS7;A0A3B3IU68;A0A3F2YP66;A0A3B3ITP2;A0A3B3IT31;Q9NUN5-4;Q9NUN5-2;Q9NUN5-3;Q9NUN5	Probable lysosomal cobalamin transporter	LMBRD1
-15.45675945	-15.58328915	-15.44781494	-15.66027927	-15.39388371	-15.45276737	2.7341	1670000000	0.976105783	0.145899956	-0.132625898	-0.810331716	C9J3L8;C9J5W0;A0A3B3IRT8;E9PAL7;C9IZQ1;P43307;P43307-2	Translocon-associated protein subunit alpha	SSR1
-14.42251396	-14.00623989	-14.49103355	-13.90783501	-14.457057	-14.59432983	45.187	668970000	0.59739338	0.109900415	0.287399928	0.911707613	A0A3B3IRV3
-14.54729271	-14.60525036	-14.59398365	-14.60636711	-14.59111023	-14.57343483	32.513	3967900000	0.40014406	0.814721995	-0.017555237	-0.148059721	A0A3B3IRV5;Q9NRV9;H0YG71;F5GWX2	Heme-binding protein 1	HEBP1
-12.55592251	-12.61614227	-12.61741543	-12.57177258	-12.50973034	-12.45475483	18.239	1516700000	0.083066126	0.898746608	0.013466199	0.085576838	A0A3B3IRW6;Q2KHR3;Q2KHR3-2;H0YCQ7;A0A3B3ISY4	Glutamine and serine-rich protein 1	QSER1
-14.38487244	-14.32569885	-14.33727169	-14.32928944	-14.3879385	-14.32754135	7.0174	611040000	1.215594048	0.517325787	0.042517662	0.36516362	A0A3B3IRZ4;A0A3B3IU98;A0A0C4DGT3;A0A2R8Y7T6;Q6DN90-2;Q6DN90;Q6DN90-3;A0A2R8Y695	IQ motif and SEC7 domain-containing protein 1	IQSEC1
-13.25558186	-13.15884113	-13.14436722	-13.04438019	-13.06518555	-13.0110302	22.196	2163500000	0.516216688	0.3725151	0.083627701	0.488813043	C9JIR6;A0A3B3IS24;O75688-4;O75688-2;O75688;B8ZZF0;O75688-5;O75688-3	Protein phosphatase 1B	PPM1B
-12.77426052	-12.84731102	-12.75479317	-12.84710217	-12.76155663	-12.73514843	9.9685	661640000	0.541335725	0.554802954	-0.046317101	-0.336152142	A0A3B3IS53;A0A3F2YNX6;Q92794;A5PLL3;A0A3B3ITI3;A0A3B3ISU5;A0A3B3ISZ3;C9JJY6;A0A3B3IRI4;A0A3B3IU93	Histone acetyltransferase KAT6A;Histone acetyltransferase	KAT6A;MYST3
-14.80211258	-14.85520077	-14.63732338	-14.90756702	-14.64373493	-14.72621059	10.726	404650000	0.822236366	0.164703642	-0.135269165	-0.767646844	A0A3B3IT30;A0A3B3ISJ4;A0A3B3IS68;A0A3B3IRZ0;A6NGJ7;A0A3B3ITZ3;A0A3B3IT04;A0A3B3IRI9;A0A3B3IRP8;E7EVA8;A0A3B3IT84;A0A3B3IRV1;A0A3B3ISS7;A0A3B3IT95;A0A3B3ISE4;A0A3B3IRZ8;A6NMT1;A0A3B3IU62;Q9BY41-4;Q9BY41-5;Q9BY41;A6NFW1;A0A3B3IU01;Q9BY41-6	Histone deacetylase 8	HDAC8
-14.01351738	-14.1429348	-14.07288647	-14.16049099	-14.02654076	-14.12965298	9.3052	752290000	2.217626983	0.116017937	-0.106711388	-0.888463364	A0A3B3IS71;P06400	Retinoblastoma-associated protein	RB1
-15.66945267	-15.87277508	-15.67820549	-15.8972435	-15.55440235	-15.84740925	2.6756	2111500000	2.308275531	0.01192714	-0.238455772	-1.674500387	A0A3B3ISF0;Q659C4;Q659C4-6;Q659C4-9;Q659C4-2;G3V0E9;H0Y9K3;D6R9W6;A0A3B3IT29;A0A3B3ISF8;Q659C4-8;Q659C4-3	La-related protein 1B	LARP1B
-13.8567915	-13.58528709	-13.82584381	-13.62519169	-13.79910088	-13.77676868	10.977	1847700000	1.274599017	0.078634745	0.164829572	1.025950219	B4DKB2;A0A3B3ISF9;P42892-3;P42892-2;P42892-4;P42892	Endothelin-converting enzyme 1	ECE1
-11.58436871	-11.74853706	-11.54000473	-11.70889854	-11.55211639	-11.68636608	192.03	12481000000	2.642361511	0.037155722	-0.15577062	-1.271767148	A0A3B3ISG5;P14735;P14735-2;Q5T5N3	Insulin-degrading enzyme	IDE
-14.45824432	-14.47235012	-14.45320034	-14.49159241	-14.47191143	-14.66274452	8.2265	398920000	0.597081705	0.35694104	-0.081110319	-0.504508941	A0A3B3ISJ2;Q96KQ4;G3V3S2;G3V2L3;G3V5J1;H0YJL1	Apoptosis-stimulating of p53 protein 1	PPP1R13B
-14.9376049	-15.29214382	-14.93253803	-15.23706245	-14.89642239	-15.16458988	2.1245	284210000	2.856472783	0.005198238	-0.309076945	-2.221254687	A0A3B3ISJ3;Q9H8G2;Q9H8G2-2	Caspase activity and apoptosis inhibitor 1	CAAP1
-13.17325783	-12.94561291	-13.15465832	-12.94093895	-13.10733509	-12.966506	143.17	8033400000	3.106906525	0.013687601	0.194064458	1.602000849	A0A3B3ISK7;Q6PI48;A0A3B3IS01;A0A3B3IT01;A0A3B3ITS3;A0A3B3IS54;A0A3B3ITK9;A0A3B3IT89	Aspartate--tRNA ligase, mitochondrial	DARS2
-14.53135777	-14.37420464	-14.37662411	-14.30210876	-14.35648632	-14.22084713	30.797	626730000	0.799026659	0.192709253	0.122435888	0.716804277	A0A3B3ISP1;Q92625;A0A3B3ITU5;Q92625-2	Ankyrin repeat and SAM domain-containing protein 1A	ANKS1A
-13.32114124	-13.21672153	-13.30109024	-13.14102077	-13.28994942	-13.15986824	56.24	1228400000	2.234614154	0.071748542	0.13152345	1.056290935	Q8N9N7;A0A3B3ISV5;H3BSW0	Leucine-rich repeat-containing protein 57	LRRC57
-14.4906435	-13.85160351	-14.57583046	-13.73811913	-14.47643185	-13.98563004	24.592	996470000	2.961100113	0.001882353	0.655851046	3.685070113	Q13144;A0A3B3IUB1;A0A3B3ISX3;A0A3B3ISS1;A0A3B3ISM8;A0A3B3IUF2;A0A3B3ITQ2;A0A3B3IRP4;A0A3B3IS56;H7C2X0;A0A3B3IT53;C9JRD9;A0A3B3ITG6;A0A3B3ISV1;A0A3B3ISI2;A0A3B3IST9;A0A3B3ITK8;A0A3B3ISA5	Translation initiation factor eIF-2B subunit epsilon	EIF2B5
-15.70061302	-15.90646267	-15.67274666	-15.98713207	-15.56839848	-15.81149578	3.6783	145750000	1.766281671	0.015971056	-0.254444122	-1.544208499	A0A3B3ISX4;Q96E14	RecQ-mediated genome instability protein 2	RMI2
-13.802248	-14.06954384	-13.76444817	-14.13796139	-13.76675987	-14.16526222	4.4078	108840000	3.438522757	0.005630769	-0.346437136	-2.64484991	A0A3F2YNW9;A0A3B3IUA1;A0A3B3IU40;A0A3B3IT28;A0A3B3ITE5;A0A3B3ITF7;A0A3B3ITW6;Q12756;Q12756-3;Q12756-2;H7C0K6;A0A3B3ITK3	Kinesin-like protein KIF1A;Kinesin-like protein	KIF1A
-12.70336056	-12.69198322	-12.65756512	-12.70423603	-12.5773325	-12.71529961	27.214	5073100000	0.703732821	0.45005576	-0.057753563	-0.420204307	A0A3B3IT82;P54132;H0YNU5;H0YLV8	Bloom syndrome protein	BLM
-15.97445488	-15.25328636	-15.74994659	-15.15673447	-15.86090851	-16.35157776	7.2086	369750000	0.284942064	0.304534342	0.274570465	0.561900304	A0A3B3ITH3;Q9P2X3;J3QQU0;J3KT25;J3QRS6;Q9P2X3-2	Protein IMPACT	IMPACT
-16.2131443	-16.15018845	-16.32101631	-16.15694618	-16.35263634	-16.0098381	9.8251	645260000	1.386921476	0.053715596	0.189941406	1.158943993	A0A3B3ITJ4
-15.27078056	-15.54885101	-15.30068207	-15.59947205	-15.40474987	-15.38910198	4.215	166060000	1.168458303	0.07007947	-0.187070847	-1.067263295	A0A3B3ITP4;Q495G5;Q8IVH4;D6RIS5;A0A3B3IRG3	Methylmalonic aciduria type A protein, mitochondrial	MMAA
-16.43619919	-15.68516254	-16.50993156	-15.73819828	-16.28042984	-16.18988609	4.0873	82061000	1.438309628	0.007515152	0.537771225	1.963831611	A0A3B3ITR4;O00522-3;O00522;C9JJM9;C9JD81;C9J3W7;C9JBN7;C9JEW7;C9J718;C9JF32;A0A0C4DG23;O00522-2	Krev interaction trapped protein 1	KRIT1
-13.84995556	-13.56274509	-13.79344368	-13.54704952	-13.88749313	-13.86230755	93.372	1050600000	0.812018746	0.112377242	0.186263402	0.903534743	A0A3B3ITT1;Q6IQ22	Ras-related protein Rab-12	RAB12
-10.48122883	-10.80093098	-10.61821842	-10.82131672	-10.5037365	-10.74685383	217.18	1.04E+11	2.22504098	0.010450593	-0.255305926	-1.726449376	A0A3B3ITT5;P47914	60S ribosomal protein L29	RPL29
-16.11165619	-16.23092079	-16.10917282	-16.07387924	-16.08344078	-16.20039368	7.6705	210400000	0.614820814	0.415009244	-0.06697464	-0.449757521	A0A3B3ITU3;Q9H246	Uncharacterized protein C1orf21	C1orf21
-15.50690174	-15.88476658	-15.40331364	-15.8256216	-15.39798355	-15.1657114	4.6574	107980000	0.334957431	0.299695832	-0.189300219	-0.568176313	A0A3B3ITU8;A0A3B3IU04;A0A3F2YNW8;Q14643-4;Q14643-3;Q14643-8;Q14643-7;Q14643-5;Q14643-6;Q14643-2;Q14643;A0A3B3IRT5;A0A3B3ITM6;B7ZMI3	Inositol 1,4,5-trisphosphate receptor type 1	ITPR1
-13.63549805	-13.59351826	-13.57178116	-13.5623436	-13.60233974	-13.48265362	44.687	1799400000	0.686667592	0.458072138	0.057034492	0.413921212	A0A3B3ITW3;P28288;P28288-2;P28288-3	ATP-binding cassette sub-family D member 3	ABCD3
-16.03532028	-15.88685131	-15.85604954	-15.95563984	-16.0868187	-15.76643467	9.6585	304920000	0.620638724	0.234056088	0.123087565	0.650723228	A0A3B3IU42;H0YDP6;H0YEL0;O14893-3;O14893-2;O14893	Gem-associated protein 2	GEMIN2
-14.81285667	-14.28938293	-14.74789524	-14.31646442	-14.87011623	-14.57006454	5.8891	638280000	1.91603644	0.004920755	0.418318748	2.133092148	A0A3B3IU46;Q9BTL3	RNMT-activating mini protein	FAM103A1
-15.2911396	-15.24456882	-15.32188797	-15.21914196	-15.42366123	-15.26721478	17.363	384500000	1.130892321	0.192976025	0.101921082	0.715817244	F8W717;A0A3B3IU69;O00423;O00423-3;G3V500;G3V3N9;G3V4U5;G3V3J1;G3V5C8;G3V497;H0YJK4;G3V4H6;G3V538	Echinoderm microtubule-associated protein-like 1	EML1
-13.39859962	-13.47535515	-13.40825844	-13.46492767	-13.37704086	-13.31481171	45.697	1420000000	0.170254998	0.807130538	-0.023731867	-0.155436917	A0A3B3IUC4;P06280;A0A669KAY7;A0A669KB83;A0A3B3IRU3;V9GYN5	Alpha-galactosidase A	GLA
-14.23498821	-14.54793358	-14.28793621	-14.53752708	-14.33388424	-14.44693661	17.624	1376200000	2.198709856	0.01536	-0.225196203	-1.575308043	A0A3B3IUD2;Q9BUK6-3;Q9BUK6-2;Q9BUK6;Q9BUK6-7;Q9BUK6-4;REV__P04114	Protein misato homolog 1	MSTO1
-10.7137394	-10.62775135	-10.64592075	-10.60663223	-10.64754581	-10.45178604	323.31	17215000000	0.829616155	0.221838663	0.107012113	0.669658834	Q14690;A0A3B3IUD7;S4R3Q4	Protein RRP5 homolog	PDCD11
-17.25219345	-16.66124535	-17.05626869	-16.67263222	-16.99001503	-17.06397629	1.7794	51559000	0.909836446	0.050503574	0.300207774	1.18183843	J3QL99;J3QSB6;A0A3F2YNX7;Q7L5Y1;Q7L5Y1-4;Q7L5Y1-5	Mitochondrial enolase superfamily member 1	ENOSF1
-15.43749428	-15.33603001	-15.37381935	-15.2322073	-15.3981657	-15.50785065	13.812	533270000	0.208686916	0.67899485	0.044463793	0.243654208	A0A494BYR6;Q86Y91-6;Q86Y91	Kinesin-like protein KIF18B	KIF18B
-13.18451214	-13.163908	-13.29040813	-13.08301258	-13.29155827	-13.40228653	23.733	1958600000	0.141743934	0.753023294	0.039090474	0.193333252	A0A494BZT8;Q9Y6A5;Q8IX09;C9JWI7;C9JA91;E7EMT0;H0Y8F2;A0A494C117	Transforming acidic coiled-coil-containing protein 3	TACC3
-11.86585712	-11.73431969	-11.84681416	-11.7357378	-11.85310268	-11.7152319	63.436	4187800000	3.896891647	0.05311938	0.126828194	1.167140842	A0A494BZV2;Q6WCQ1;Q6WCQ1-2;Q6WCQ1-3;J3KSW8;H0Y2S9;H0Y7E2;H7C3G6;J3QRL2;J3KSK7;A8MZF8;K7EL39;A0A1W2PPU9;K7EJ14	Myosin phosphatase Rho-interacting protein	MPRIP
-16.41347694	-16.08955193	-16.33486748	-16.39418793	-16.39718056	-16.36062813	50.914	357550000	0.432343529	0.357483927	0.100385666	0.503514077	A0A494BZY7;Q5JPI9;H3BQF6;G3V238	Protein-lysine N-methyltransferase METTL10	METTL10
-11.77559757	-11.94366741	-11.82734394	-11.94843864	-11.85052586	-12.0270319	104.86	16054000000	1.946341129	0.054939144	-0.155223529	-1.15028689	H0Y993;A0A494C028;P35659;B4DFG0;A0A494C198;P35659-2;H0Y8X0;D6RDA2;D6R9L5	Protein DEK	DEK
-10.46948719	-10.43357849	-10.43151283	-10.47486877	-10.48790359	-10.5343895	323.31	67844000000	0.206634333	0.835978424	-0.017977715	-0.134521873	A0A494C039;Q9Y4L1;A0A087X054;E9PJ21;A0A087WWI4;K7EQK2;Q9Y4L1-2;J3KTF1;J3QL06;Q9BST8;J3QQH7;J3QLE9;A0A087WW13;A0A087X214	Hypoxia up-regulated protein 1	HYOU1
-13.05224609	-13.13293076	-13.02994919	-13.13516998	-12.99717236	-13.18478489	16.51	1068500000	2.229293675	0.084164251	-0.124505997	-1.009897487	A0A494C148;A0A494C045;Q9UHD2;A0A494C079;A0A494C0A8;A0A494C1M6;A0A494C0X2;A0A494C167;F5H206;F5H1A3;A0A494C1I2;A0A494C0R4;F5GZI4	Serine/threonine-protein kinase TBK1	TBK1
-14.66503811	-14.45505619	-14.58841419	-14.39226151	-14.64070892	-14.39106846	8.6981	187150000	2.673916231	0.011734767	0.21859169	1.66933716	P15882;C9JR98;A0A494C1M7;A0A494C0C9;C9J3G1;A0A494C047;P15882-2;F8W6K2;A0A494C1R0;B8ZZ96;C9J3V9;P15882-3;C9J1N1;A0A494C1P5;A0A494C0I5;F8WCQ9;A0A494C0R6	N-chimaerin	CHN1
-12.91278744	-13.12222767	-12.88493538	-13.14496422	-12.94889641	-12.94211197	102.8	2125200000	1.085733829	0.105630332	-0.15422821	-0.924726537	A0A494C050;Q8N5F7;Q5M9Q1	NF-kappa-B-activating protein;NKAP-like protein	NKAP;NKAPL
-15.08756351	-15.21799755	-15.07663345	-15.20912647	-15.08276653	-15.22770405	10.049	210320000	4.584150592	0.036896486	-0.135954857	-1.279842992	A0A494C066;B7Z4W5;Q16773-2;Q16773;Q5T278;Q16773-3	Kynurenine--oxoglutarate transaminase 1	CCBL1
-17.34514427	-17.19083405	-17.1327343	-17.29002571	-17.06766891	-17.17495918	4.0154	100130000	0.150275267	0.754226846	-0.036757151	-0.19225632	A0A494C068;E9PGP6;A0A494C1K7;Q9UGJ0-2;Q9UGJ0-3;Q9UGJ0	5-AMP-activated protein kinase subunit gamma-2	PRKAG2
-15.25558186	-15.32185268	-15.28861713	-15.28956032	-15.24690151	-15.27583027	19.817	4270900000	0.793879007	0.64177611	-0.03204759	-0.270117358	A0A494C1G8;Q02447;Q02447-2;H0Y7L6;Q02447-6;Q02447-5;Q02447-4;A0A494C070;H0Y6K5;Q02447-3;A0A494C0Z6;A0A087X0Q6;A0A3B3IRW4;Q8IXZ3-4;P0CG40;Q8IXZ3;Q3SY56;Q8IXZ3-1;Q8IXZ3-2;Q02446	Transcription factor Sp3	SP3
-13.49474525	-13.43474293	-13.5674324	-13.51657772	-13.57073593	-13.55795956	25.813	3745900000	0.397041143	0.620340234	0.041211128	0.286423972	A0A494C0Q8;A0A494C085;P06132;H0Y5R6;A0A494C0S8;A0A1B0GVN9;A0A494BZY8;A0A1B0GVZ4;Q5T446;A0A494C0P4;A0A494C1D8;A0A494C1T3;A0A494C007	Uroporphyrinogen decarboxylase	UROD
-13.42663383	-13.28467751	-13.41540432	-13.27970028	-13.4427309	-13.53354454	33.249	884130000	0.300672756	0.551893053	0.062282244	0.338174471	A0A494C0G5;O00468-6;O00468-3;A0A087X208;A0A494C1I6;O00468-2;O00468-5;O00468-4;O00468-7;O00468	Agrin;Agrin N-terminal 110 kDa subunit;Agrin C-terminal 110 kDa subunit;Agrin C-terminal 90 kDa fragment;Agrin C-terminal 22 kDa fragment	AGRN
-13.45390129	-13.55528641	-13.59472084	-13.44605827	-13.45226574	-13.63536644	21.696	886900000	0.247514757	0.653907018	-0.045274417	-0.262638478	A0A494C0K7;Q6P2C8;A0A494C0P0;Q6P2C8-2;Q6P2C8-4	Mediator of RNA polymerase II transcription subunit 27	MED27
-14.64123726	-14.61823368	-14.59957504	-14.55757046	-14.47392941	-14.55749321	9.0722	487220000	0.038746101	0.954276309	-0.006185214	-0.040110779	A0A494C0N4;Q7Z4L5;Q7Z4L5-2;H9KV93	Tetratricopeptide repeat protein 21B	TTC21B
-11.9301548	-12.06018066	-11.93425274	-12.01479816	-11.89465141	-11.9550333	78.521	4708000000	1.285562239	0.215159985	-0.090317726	-0.679377909	I3L2B0;A0A494C0R8;K7EIG1;I3L4B5;I3L318		CLUH
-13.87653923	-13.87510204	-13.90279007	-13.84844494	-13.88027573	-13.87546349	17.014	1778600000	0.766101037	0.772071025	0.020198186	0.180123654	A0A494C0V9;B8ZZ87;Q6NZ67;H7BZ50;H7C173	Mitotic-spindle organizing protein 2B	MZT2B
-12.58078384	-12.62614727	-12.52092457	-12.66621113	-12.57642841	-12.5566597	96.332	4863100000	0.694667589	0.457187124	-0.056960424	-0.414693141	O95453;O95453-3;O95453-2;A0A494C0W0;A0A494C0K5;A0A494C1K5;A0A494C1N1;A0A494C0Q2;A0A494C0Q6;A0A494BZW7;A0A494C0P9;A0A494C1G3;A0A494C156;A0A494BZU6;O95453-4;H3BRK1;F5H1Z4	Poly(A)-specific ribonuclease PARN	PARN
-11.86612129	-12.00723267	-11.95700836	-12.06546783	-11.95393372	-11.98599339	169.02	18678000000	1.158435718	0.215066274	-0.093876839	-0.679736377	A0A494C0X0;Q99426;Q99426-2;K7EP07;K7EK42;K7EL99	Tubulin-folding cofactor B	TBCB
-14.56523323	-14.48580933	-14.45358276	-14.5256424	-14.50478649	-14.46178818	9.6265	314920000	0.170301881	0.851409238	0.016787529	0.122309267	A0A494C0Z5;Q9H082;Q14088	Ras-related protein Rab-33B	RAB33B
-14.28308296	-14.32620907	-14.52360439	-14.02639008	-14.21859169	-14.26508904	9.4824	1142800000	0.448565536	0.281511605	0.135863622	0.589919472	A0A494C100;Q9UJA3-2;Q9UJA3-3;Q9UJA3;Q9UJA3-4	DNA helicase MCM8	MCM8
-13.42450809	-13.49077892	-13.48753262	-13.56063366	-13.48379517	-13.44475651	19.224	2173900000	0.352948881	0.684330911	-0.033444405	-0.239936485	A0A494C108;Q8N9T8;H0YFD2;F8WFC1;H0YG91;H0YH26	Protein KRI1 homolog	KRI1
-15.88268375	-15.90658092	-15.68660164	-15.83148384	-15.86204052	-15.6955862	9.8694	260000000	0.002889696	0.994106829	-0.000775019	-0.004130172	A0A494C164;P52630-4;P52630;B4DLC8;A0A494C1L3;A0A494C0B5;B4DHE0	Signal transducer and activator of transcription 2	STAT2
-12.3940773	-12.29491043	-12.27838707	-12.26757526	-12.36595726	-12.20771122	18.504	4649200000	0.96669813	0.255081248	0.089408239	0.623839458	C9JXK0;A0A494C1L1;Q14739;C9JES9	Lamin-B receptor	LBR
-13.5057497	-13.37245846	-13.50467587	-13.3312254	-13.48435211	-13.38768291	15.97	2675700000	2.743335342	0.056958119	0.134470304	1.137223157	E9PEM5;A0A494C1L5;P50851-2;P50851;A0A494BZW2;H0YAC6;A0A494C0R9	Lipopolysaccharide-responsive and beige-like anchor protein	LRBA
-13.70570469	-13.80410957	-13.63269234	-13.80387306	-13.67575169	-14.00119972	41.174	918530000	1.343063035	0.052169146	-0.198344549	-1.173171339	A0A494C1M4;Q3SY69;Q3SY69-3;H0YHN9	Mitochondrial 10-formyltetrahydrofolate dehydrogenase	ALDH1L2
-16.06468964	-15.9336319	-16.06023407	-15.93558598	-16.23313332	-16.11065865	15.061	863020000	0.703538633	0.206613073	0.126060168	0.693610631	A0A494C1N0;P26885	Peptidyl-prolyl cis-trans isomerase FKBP2	FKBP2
-13.21627522	-13.15840435	-13.19587135	-13.23859787	-13.23662853	-13.13323307	171.82	3681500000	0.51107554	0.608200681	0.03951327	0.295145458	A0A494C1S7;Q9Y5Q9;Q9Y5Q9-2;H7C0C0;H7C143	General transcription factor 3C polypeptide 3	GTF3C3
-13.26211929	-13.15405464	-13.17518711	-13.10150623	-13.23881149	-13.12043285	67.789	626950000	1.529725336	0.164635158	0.100041389	0.768466005	Q6ZRV2;A0A494C1T9;J3KPS2	Protein FAM83H	FAM83H
-12.27799511	-12.25097084	-12.31414795	-12.21053982	-12.33168316	-12.25220203	224.88	4464300000	1.544010141	0.290565526	0.070037842	0.579264036	A0A499FI31;Q15020;Q15020-4;H0YHU8;Q15020-2;A0A494C0L2;F8W667;Q15020-3	Squamous cell carcinoma antigen recognized by T-cells 3	SART3
-16.34565353	-17.04485703	-16.42778397	-17.10391235	-16.39557648	-16.93111229	10.753	194600000	3.465905704	0	-0.636955897	-4.081594032	A0A499FI48;C9JMN9
-14.34529114	-14.02385426	-14.18728828	-14.05921936	-14.27540112	-14.11094761	14.961	1265700000	1.762332722	0.03136952	0.204653104	1.344266188	A0A499FIZ0;Q9H7D7-2;Q9H7D7;H0Y9R3;C9JCS7	WD repeat-containing protein 26	WDR26
-13.99670219	-13.42894936	-13.9337368	-13.52342796	-13.96761036	-13.40140533	35.216	1686500000	3.62757582	0.001745455	0.514755567	3.645945486	A0A499FJI4;O75592-2;O75592;H7C3U4	E3 ubiquitin-protein ligase MYCBP2	MYCBP2
-14.81720448	-15.02414036	-14.94571209	-15.08744144	-14.88960838	-14.88473225	3.7704	225420000	0.746339257	0.220652317	-0.114596367	-0.672162442	P01137;A0A499FJK2;M0R2S0	Transforming growth factor beta-1;Latency-associated peptide	TGFB1
-15.03076839	-14.96535683	-15.05814075	-14.89399529	-14.81402493	-15.02048779	21.848	333990000	0.030326452	0.952570827	0.007698059	0.041508623	A0A590UJ01;Q13535-3;Q13535;Q13535-2	Serine/threonine-protein kinase ATR	ATR
-11.92693996	-11.83859444	-11.93134022	-11.85763359	-11.94183064	-11.8998518	121.5	6691400000	1.662213063	0.296060314	0.06801033	0.57329005	A0A590UJ21;Q13616;A0A590UJ50;A0A590UJ56;A0A590UK34;A0A590UJR3;A0A0C4DGX4;A0A590UJC4;A0A590UJA0;A0A590UJM8;A0A590UJ97;A0A590UJ59	Cullin-1	CUL1
-13.55288887	-13.62975693	-13.65385628	-13.60033894	-13.54636669	-13.76094246	114.26	2478900000	0.586028956	0.367028948	-0.079308828	-0.494454496	U3KPX3;A0A590UJ43;P48729;P48729-2;A0A5F9W493;P48729-3;A0A590UK94;A0A590UJQ7;E5RG27;D6RGE5;H0Y9X2;U3KQK7;D6REM4;E7ETM0;U3KQ83	Casein kinase I isoform alpha	CSNK1A1
-15.22475529	-15.4481535	-15.42618942	-15.41142845	-15.46157837	-15.44548225	13.084	293960000	0.35787409	0.514368032	-0.064180374	-0.367384817	A0A590UJ53;Q9P2N6-6;Q9P2N6-2;Q9P2N6-5;Q9P2N6-4;Q9P2N6-3;Q9P2N6;Q9P2N6-8;C9J5A4	KAT8 regulatory NSL complex subunit 3	KANSL3
-14.87969685	-14.99067497	-14.94665241	-14.93309879	-14.92328262	-14.86528111	4.7466	413040000	0.115902558	0.887881984	-0.013140996	-0.093060827	A0A590UJJ4;A0A5F9UN28;A0A590UJB6;Q13303-4;Q13303-2;Q13303;Q13303-5;Q13303-3	Voltage-gated potassium channel subunit beta-2	KCNAB2
-14.72083282	-14.58319569	-14.70877647	-14.60593224	-14.70471191	-14.64120674	1.9104	261050000	2.349287119	0.125699234	0.10132885	0.861957191	A8MTK3;A0A590UJF2;B7Z7M5;Q9NUX5-2;Q9NUX5;A0A590UJP0;Q5MJ34;A0A590UJF7	Protection of telomeres protein 1	POT1
-13.38107109	-13.25139999	-13.31144047	-13.36057472	-13.42531109	-13.21900177	17.324	1076300000	0.817575737	0.257748977	0.095615387	0.620267167	Q14BN4;Q14BN4-3;Q14BN4-2;A0A590UJK3;A0A5F9VB99;Q14BN4-4;A0A590UJS6;Q14BN4-5;H7C3M8;H7BZK0;Q14BN4-8;H7BZW9;A0A590UJU9;A0A590UJT5;A0A590UJG7;A0A590UJ16;Q14BN4-7;Q14BN4-6;A0A590UK66	Sarcolemmal membrane-associated protein	SLMAP
-11.46638298	-11.5227623	-11.48380852	-11.56342125	-11.47359276	-11.48495102	51.431	33281000000	0.992146911	0.475563971	-0.04911677	-0.398628254	A0A590UJK4;A0A590UK01;A0A590UJP7;A0A590UK80;Q13247-3;Q13247;Q13247-2	Serine/arginine-rich splicing factor 6	SRSF6
-15.07035351	-15.15192795	-14.95887184	-15.07568455	-15.00679111	-14.97415161	7.8147	277820000	0.382213738	0.544664586	-0.055249214	-0.343637006	A0A590UJN0;Q9H2F5-3;Q9H2F5-2;Q9H2F5	Enhancer of polycomb homolog 1	EPC1
-13.66411972	-13.65792274	-13.64349461	-13.62776375	-13.510396	-13.54622364	27.64	522310000	0.02651405	0.964711741	-0.004633268	-0.029213945	A0A590UK44;A0A590UJW8;A0A590UJQ1;Q96J02-2;Q96J02;A0A590UK95;Q96J02-3;A0A590UIY0;A0A1W2PR79;Q9H0M0-6;Q9H0M0-3;Q9H0M0	E3 ubiquitin-protein ligase Itchy homolog	ITCH
-12.95744896	-13.23808289	-12.97871971	-13.24934864	-12.95470524	-12.8757391	33.705	3195400000	0.56936379	0.198668192	-0.157432238	-0.70617539	A0A590UJS8;B4DGL8;A0A5F9ZA98;O75027;O75027-2;A0A087WW65;O75027-3;A0A2R8Y473;E9PJR8;E9PNQ5;A0A2R8Y3N2	ATP-binding cassette sub-family B member 7, mitochondrial	ABCB7
-13.44042587	-13.46082687	-13.40562248	-13.53957844	-13.44305992	-13.45532608	23.197	2187300000	0.868101143	0.441725219	-0.055541039	-0.428002902	A0A5F9UJX7;A0A5F9UP49;Q9BRK5-6;Q9BRK5;H0Y3T6;G3V1E2;Q9BRK5-4;Q9BRK5-3;Q9BRK5-2;Q9BRK5-5	45 kDa calcium-binding protein	SDF4
-17.32844734	-17.3138504	-17.26431847	-17.46899986	-17.2441597	-17.59312248	3.1073	90607000	0.995053221	0.092164786	-0.179682414	-0.97290236	A0A5F9UQ55
-12.87345886	-12.57166386	-12.76944828	-12.56682682	-12.90239429	-12.94233608	72.113	3253000000	0.520072929	0.221529155	0.154824893	0.670940012	A0A5F9UY30;A0A5H1ZRP2;O43493;O43493-5;O43493-3;O43493-7;O43493-4;O43493-6	Trans-Golgi network integral membrane protein 2	TGOLN2
-13.65707111	-13.36789989	-13.70232105	-13.40370178	-13.72456551	-13.54388809	43.851	1155100000	1.957023032	0.012481356	0.256155968	1.628934757	A0A5F9ZH38;A0A5F9ZGZ1;A0A5F9ZGS7;A0A5F9ZHS1;A0A5F9ZI69;A0A5F9ZGS5;A0A5F9ZHL5;A0A5F9ZI18;A0A5F9ZI56;A0A5F9ZGY1;A0A5F9ZH39;A0A5F9ZHG3;A0A5F9ZHQ5;A0A5F9ZHC9;A0A5F9ZI81;A0A5F9ZH70;A0A5F9ZI30;A0A5F9ZHJ4;A0A5F9ZGY4;A0A5F9ZHJ6;A0A5F9ZGY3;A0A5F9ZHA1;A0A5F9ZI65;A0A5F9ZH19;A0A5F9ZHN5;A0A5F9ZI40;A0A5F9ZGZ5;I6L894;A0A5F9ZHD2;A0A5F9ZHR8;D6RHE1;A0A5F9ZHE4;A0A5F9ZI73;A0A5F9ZGX3;A0A5F9ZH35;A0A5F9ZHY6;A0A5F9ZI53;…	Ankyrin-2	ANK2
-14.34548664	-14.29179859	-14.16517925	-14.27362537	-14.00926304	-14.19042587	7.1035	855700000	0.315274663	0.486253535	-0.078640302	-0.38924348	A0A5F9ZGY0;A0A5F9ZHU3;A0A5K1VW74;Q9Y243-2;Q9Y243	RAC-gamma serine/threonine-protein kinase	AKT3
-14.88368034	-14.83001423	-14.96600819	-14.95244217	-14.96261024	-14.78637123	12.924	349640000	0.649088225	0.343463832	0.081157049	0.518523732	A0A5F9ZH11;P55201-4;P55201-3;P55201;P55201-2;A0A5F9ZHX4;A0A5F9ZHW9	Peregrin	BRPF1
-15.34034538	-15.44158173	-15.3697567	-15.37680531	-15.42803288	-15.52109528	40.342	309790000	0.614477787	0.415010624	-0.067115784	-0.450321242	E9PRT0;E9PSB9;E9PR06;A0A5F9ZH13;Q9NQC8;Q9NQC8-2;E9PKW0;E9PMR8	Intraflagellar transport protein 46 homolog	IFT46
-15.95774078	-14.40583706	-15.93600368	-14.45032406	-15.71649456	-14.5596056	2.9123	163380000	4.007137493	0	1.398157438	7.375262084	A0A5F9ZI13;A0A5F9ZH22;Q5T2S8;A0A5F9ZH16;A0A5F9ZH09;Q5T2S8-2	Armadillo repeat-containing protein 4	ARMC4
-13.8963089	-12.80479336	-13.98915291	-12.66356945	-13.84421921	-13.0422163	2.1967	1371800000	3.086368007	0	1.073033969	4.91478407	A0A5F9ZH43;A4UGR9-2;A4UGR9-3;A4UGR9;A4UGR9-8	Xin actin-binding repeat-containing protein 2	XIRP2
-12.09006786	-11.9202652	-12.08249378	-11.90298939	-12.07222939	-11.89923	138.91	11445000000	4.518102631	0.013102773	0.174102147	1.607791191	A0A5F9ZHB6;P49642;F8VNY2;H0YIP2;A0A3B3ITS8;F8VSB2	DNA primase small subunit;DNA primase	PRIM1
-15.7077837	-15.96756172	-15.55892944	-16.01971436	-15.5047369	-15.86370277	12.402	137200000	2.040832076	0.005468013	-0.359842936	-2.043711106	A0A5F9ZHD5;P17707;F6R5I9;Q5VXN5;P17707-2	S-adenosylmethionine decarboxylase proenzyme;S-adenosylmethionine decarboxylase alpha chain;S-adenosylmethionine decarboxylase beta chain	AMD1
-13.85082531	-14.03759289	-13.93733883	-14.0333252	-13.98073483	-13.98032284	17.596	331790000	1.042787222	0.227662338	-0.094113986	-0.660937375	D6RE77;A0A5F9ZHG7;E9PCH4;Q8TEU7-2;Q8TEU7-5;Q8TEU7-3;Q8TEU7;Q8TEU7-4;B7Z7Y1;Q8TEU7-6;H0Y8T6	Rap guanine nucleotide exchange factor 6	RAPGEF6
-14.73908329	-14.88384056	-14.75417614	-14.87233257	-14.7426672	-14.78585339	8.4229	562700000	1.509295914	0.160407236	-0.102033297	-0.777356863	A0A5F9ZHH6;P19793-2;P19793	Retinoic acid receptor RXR-alpha	RXRA
-12.46531677	-12.42072105	-12.4780283	-12.42061901	-12.48820686	-12.40433693	33.744	3816200000	2.711355403	0.298295019	0.061958313	0.570664423	P51648-2;P51648;A0A5F9ZHI5;J3QRD1;A0A5F9ZHN9;A0A5F9ZGX4;A0A5F9ZI12;A0A5K1VW72;I3L1M4;A0A5F9ZHZ9;A0A5F9ZHP6;J3QS00;A0A0D9SGC3;I3L2W1;E9PJV0;J3KTG1;I3L0X1;C9JMC5;C9JKT2;I3L3I9;A8MYB8;P48448;P43353-2;E9PNN6;P30838;P43353;J3QKK9	Fatty aldehyde dehydrogenase	ALDH3A2
-10.78850269	-10.52679348	-10.78334618	-10.53316212	-10.81663609	-10.57219505	323.31	42380000000	3.863828133	0.005054264	0.252111435	2.144494818	A0A5F9ZHL1;P24752;A0A5F9ZHJ7;A0A5F9ZHJ0;A0A5F9ZHD4;A0A5F9ZI66;A0A5F9ZHH9;H0YEL7;P24752-2;A0A5F9ZHL7;E9PRQ6	Acetyl-CoA acetyltransferase, mitochondrial	ACAT1
-14.52090454	-14.58375931	-14.4967308	-14.58268833	-14.46133995	-14.46284485	15.721	182860000	0.501078499	0.539594189	-0.050105731	-0.348691653	A0A5F9ZHM8;P04424-3;P04424;A0A5F9ZHC6;F8W943;P04424-2;A0A5F9ZI35	Argininosuccinate lyase	ASL
-13.09165096	-13.31528473	-13.13890457	-13.38418102	-13.1462822	-13.20511436	67.759	3551500000	1.484939683	0.057224908	-0.175914129	-1.135778311	A0A5F9ZHN7;Q9NTJ5;E9PGZ4;Q9NTJ5-2;C9JV50;F8WDN7;F8WCQ2	Phosphatidylinositide phosphatase SAC1	SACM1L
-13.49798584	-13.58516979	-13.46530819	-13.49219513	-13.4798069	-13.34696484	12.029	2375200000	0.030105136	0.957935777	0.006257057	0.036815998	A0A5F9ZHP1;Q8N9N2-2;A0A5F9ZH79;H0YCB3;A0A5F9ZI37;Q8N9N2;E9PM82;A0A5F9ZI10;A0A5K1VW55;E9PQZ6;H0YE76;E9PR40;E9PKM6;H0YER2;A0A5F9ZGP6;E9PL92	Activating signal cointegrator 1 complex subunit 1	ASCC1
-16.71142006	-16.47317696	-16.78885078	-16.59912682	-16.94491005	-16.5785656	6.5332	122020000	1.545189457	0.019630295	0.264770508	1.479390152	A0A6I8PIP2;A0A6I8PU78;A0A6I8PIF8;A0A5F9ZHQ6;O75071	EF-hand calcium-binding domain-containing protein 14	EFCAB14
-14.38906288	-14.26164341	-14.30701065	-14.18020916	-14.4247303	-14.41199398	10.471	830630000	0.510928934	0.356909038	0.088985761	0.504705896	E9PHY0;E9PQY3;A0A5F9ZHR7;P11117;A0A5F9ZH82;B7Z7D2;A0A5F9ZI20;A0A5F9ZH40;B7Z6U3;P11117-2	Lysosomal acid phosphatase	ACP2
-12.29506588	-12.17999554	-12.28251743	-12.15117168	-12.25594616	-12.11775303	88.953	7432800000	2.411118282	0.071795071	0.128203074	1.056351408	A0A5F9ZHU7;P49643;A0A5F9ZHR0;P49643-2;A0A096LP51	DNA primase large subunit	PRIM2
-15.52701092	-15.5083313	-15.45516014	-15.74722767	-15.62407494	-15.51088905	2.0291	478400000	0.224029344	0.632903312	-0.053400675	-0.276529989	A0A5F9ZHY7;Q8WY22	BRI3-binding protein	BRI3BP
-14.24579811	-14.33282757	-14.12499237	-14.34078121	-14.18483353	-14.47026443	5.4056	751330000	1.590455773	0.039735986	-0.196083069	-1.25234024	A0A5F9ZI39;P23458;A0A5F9ZH32;A0A5F9ZI01;A0A5F9ZH07;A0A5F9ZHN8;A0A5F9ZHW0	Tyrosine-protein kinase JAK1	JAK1
-12.88560486	-12.75354958	-12.90077019	-12.747015	-12.88640499	-12.87635136	40.215	2521700000	1.094859067	0.20712111	0.098621368	0.692794838	A0A5F9ZI63;O75530-3;O75530;O75530-2;E9PJK2;E9PMU3;H0YEL4	Polycomb protein EED	EED
-13.87742519	-13.89382553	-13.76228714	-13.89034271	-13.81557751	-13.89604568	71.949	5067900000	1.057682445	0.304340802	-0.074974696	-0.562410947	A0A5H1ZRP4;Q8WX92-2;Q8WX92	Negative elongation factor B	NELFB
-10.33137321	-10.4070425	-10.31933403	-10.38476658	-10.30872345	-10.434021	220.62	58873000000	2.320272822	0.164720497	-0.088799795	-0.767691071	A0A5H1ZRQ2;Q92841-3	Probable ATP-dependent RNA helicase DDX17	DDX17
-11.12201214	-11.25508118	-11.16523838	-11.24934864	-11.09534073	-11.29140854	102.6	8311700000	2.324003176	0.061073375	-0.137749036	-1.108623683	A0A5H1ZRS1;Q15154-5;Q15154;A0A4W8VX11;Q15154-4;Q15154-2;E5RGQ4;E9PGW9;E7EV93;Q15154-3;H0YBA1	Pericentriolar material 1 protein	PCM1
-14.34519291	-14.87610912	-14.33216953	-14.79033184	-14.49275398	-14.56615829	55.684	785100000	1.543326492	0.010536204	-0.354160945	-1.721059483	H0YH69;A0A5K1VW28;Q9HBU6;A0A5F9ZI33;Q86U68;Q9HBU6-2	Ethanolamine kinase 1	ETNK1
-14.0411396	-13.84350872	-13.94078255	-13.79368496	-13.96129513	-13.80539131	4.9627	436390000	2.092244502	0.040666073	0.166877429	1.244355377	A0A5K1VW60;Q99766;A0A2R8YDJ1;G3V467;A0A5F9ZGZ2;A0A5K1VW82;Q99766-3;Q99766-2	ATP synthase subunit s, mitochondrial	ATP5S
-14.38260555	-14.54002571	-14.45487309	-14.42338276	-14.4267292	-14.48690033	2.6898	468630000	0.71324989	0.421611666	-0.062033653	-0.443928345	A0A5K1VW85;O75419-2;O75419;O75419-3;A0A5F9ZI22;A0A5F9ZH29	Cell division control protein 45 homolog	CDC45
-14.55362606	-14.46740055	-14.56067753	-14.47777843	-14.60510063	-14.59312248	5.3669	1440100000	0.626096024	0.44989457	0.060367584	0.420998496	Q6I9Y2;A0A5S6STF9;F8WF22	THO complex subunit 7 homolog	THOC7
-14.69660282	-14.78356457	-14.82909298	-14.78441525	-14.61217403	-14.591362	3.1917	138410000	0.026657749	0.957657173	-0.007157326	-0.037661096	A0A669KAW1;Q9BYC5;G3XAD2;Q9BYC5-2;Q9BYC5-3	Alpha-(1,6)-fucosyltransferase	FUT8
-13.09237194	-13.07092571	-12.97424126	-13.02574444	-13.04030418	-13.13873005	38.076	1337900000	0.379552367	0.614189207	-0.042827606	-0.290561651	P40692;A0A669KAW3;H0Y818;A0A669KBK2;A0A669KBB4;P40692-3;A0A669KB03;P40692-2;E7EUC9;H0Y5L7;A0A087WX20;E9PF25;H0Y806;H0Y793;C9JZ54;H0Y4N0;F2Z298	DNA mismatch repair protein Mlh1	MLH1
-14.59846115	-14.66012669	-14.52872753	-14.71873856	-14.43120289	-14.79531479	8.7627	435270000	1.521119252	0.037850139	-0.20526282	-1.264500408	A0A669KAX3;O76024;A0A669KBF0;H0Y9G5;A0A669KB26	Wolframin	WFS1
-11.96534252	-12.12622547	-11.98988056	-12.02946472	-11.9630146	-12.03597927	98.365	9687400000	1.317819597	0.209496649	-0.091143926	-0.688473622	A0A669KAX4;K4DI93;Q13620-1;Q13620;Q13620-3;A0A669KAU9	Cullin-4B	CUL4B
-13.16429615	-13.14752865	-13.18344116	-13.19750404	-13.18538475	-13.19042587	89.443	1748800000	0.015176883	0.992750594	-0.000778834	-0.006656622	A0A669KB10;A0A669KBG8;Q92538-3;Q92538-2;Q92538	Golgi-specific brefeldin A-resistance guanine nucleotide exchange factor 1	GBF1
-15.22656155	-15.47867107	-15.30860806	-15.37186813	-15.20392513	-15.40464592	58.573	347640000	1.733038086	0.049601281	-0.172030131	-1.187866226	Q09472;A0A669KB12;I3L0Q1	Histone acetyltransferase p300	EP300
-14.76680088	-14.7319355	-14.65160751	-14.68829155	-14.76425934	-14.67509937	2.6231	207320000	0.281187442	0.736988811	0.02911377	0.205484233	B7Z2L0;A0A669KBH7;A0A669KB27;Q9UHQ4;H0Y7N8;F8WB99;C9IYK6;C9JTE9;H7C5E2;A0A669KAY5;Q9UHQ4-2	B-cell receptor-associated protein 29	BCAP29
-17.22493553	-17.09830666	-17.00754738	-16.82263184	-16.94867325	-17.00600052	4.3682	311260000	0.294128973	0.484393924	0.084739049	0.391023514	K7EQZ1;K7EQ21;A0A669KB29;Q9P0U4;Q9P0U4-2;K7EKZ6	CXXC-type zinc finger protein 1	CXXC1
-12.84708691	-12.49908543	-12.81085205	-12.56377316	-12.90857124	-12.70045567	61.334	6282800000	1.815931834	0.012873563	0.267731984	1.614273623	E7EPV7;A0A669KB41;A0A669KBH5;P37840-2;P37840;D6RA31;H6UYS7;P37840-3	Alpha-synuclein	SNCA
-13.70441437	-14.34711361	-13.73518181	-14.37211418	-13.71823025	-14.26148701	6.6414	406290000	4.206590954	0	-0.607629458	-4.512417214	A0A669KB77;P11137-2;P11137-3;P11137;P11137-4;H7BZB9;E7EV03	Microtubule-associated protein 2	MAP2
-15.42832184	-15.19628334	-15.40543747	-15.25308895	-15.5144949	-15.06696415	7.5002	223040000	1.902267016	0.01129368	0.277305921	1.687735913	F5H562;E7ET55;A0A669KB88;F5H748;B7ZLR4;P35670-2;P35670-3;P35670-4;P35670;A0A0U1RQY8;A0A669KA36;P35670-5	Copper-transporting ATPase 2;WND/140 kDa	ATP7B
-14.94093609	-15.06533813	-15.01810455	-15.02035713	-14.91719055	-14.81331158	5.5637	575320000	0.030667461	0.952613389	-0.007591883	-0.041401919	A0A669KBF5;A0A669KBE6;Q9NV96-2;Q9NV96;Q9NV96-3;A0A669KBA0;A0A669KB92	Cell cycle control protein 50A	TMEM30A
-12.60081577	-12.69756603	-12.63721466	-12.70423603	-12.52933121	-12.64373112	41.754	3020700000	1.177416312	0.217214967	-0.092723846	-0.67668557	A0A669KBH9;M0QXA7;A0A669KAV7;O95785-3;A0A669KBG4;B9EGQ5;O95785-4;A0A2R8YFV2;O95785;O95785-2	Protein Wiz	WIZ
-14.82484341	-15.04889965	-14.83505344	-14.92904377	-14.81993961	-14.94156647	4.6731	160950000	1.728915872	0.070750163	-0.146557808	-1.05973516	A0A669KBI7;Q9UMN6;Q9UMN6-2	Histone-lysine N-methyltransferase 2B	KMT2B
-15.59070683	-15.60343933	-15.52119923	-15.58045578	-15.7862978	-15.61114502	6.4358	85430000	0.161738952	0.755794621	0.034387906	0.191156895	A0A669KBJ4;Q6P0Q8-2;Q6P0Q8	Microtubule-associated serine/threonine-protein kinase 2	MAST2
-16.35287476	-16.49012756	-16.43206787	-16.27099419	-16.32609558	-16.28647995	2.0114	194730000	0.097816269	0.856205498	0.021145503	0.119168615	A0A669KBL4;G5EA50;Q6ZN18-3;Q6ZN18-2;Q6ZN18;F5GZR7;H0YH08;H7BYT4;A0A669KBC9	Zinc finger protein AEBP2	AEBP2
-14.65898991	-14.95596027	-14.70564461	-14.84123325	-14.70510674	-14.83028889	3.3413	251170000	1.903990335	0.035359375	-0.185913722	-1.29952647	A0A6E1WJ75;Q86U70-3;Q86U70-2;Q86U70	LIM domain-binding protein 1	LDB1
-10.70022869	-10.66778183	-10.70038509	-10.63383484	-10.71136284	-10.63428497	323.31	23912000000	2.113533503	0.337349642	0.058691661	0.524828587	A0A6I8PL42;B4DER1;A0A6I8PIV1;Q9P2J5;A0A6I8PIT3;A0A6I8PLB8;A0A6I8PS05;A0A6I8PRS0;Q9P2J5-2;A0A6I8PLB3;A0A6I8PIP7;A0A6I8PTV8;A0A6I8PRU9;Q9P2J5-3;A0A6I8PRP1	Leucine--tRNA ligase, cytoplasmic	LARS
-15.07181358	-14.60701656	-14.987216	-14.67967319	-15.0457077	-14.82774162	85.452	556000000	2.044985302	0.007581395	0.330101967	1.946413349	A0A6I8PRJ0;A0A6I8PLG0;A0A6I8PRQ0;A0A6I8PUE4;H0Y5C0;B1ALU1;A0A6I8PIV6;A0A6I8PRM6;B1ALU3;A0A6I8PTT2;O95490-3;O95490;O95490-7;O95490-2;O95490-5;O95490-4;O95490-6	Latrophilin-2	ADGRL2;LPHN2
-11.28415203	-11.14382648	-11.1879034	-11.14606953	-11.22123241	-11.1976366	102.91	4299100000	0.966270654	0.347155112	0.068585078	0.514732054	A0A6I8PIX7;O95425-4;O95425-3;O95425;O95425-2;A0A0J9YWY6;A0A6I8PL75	Supervillin	SVIL
-13.35819912	-13.43907166	-13.38270473	-13.4644022	-13.42621803	-13.48792934	22.206	1317700000	1.426644845	0.272509453	-0.074760437	-0.601043734	A0A6I8PRS5;Q8N954;Q8N954-2	G patch domain-containing protein 11	GPATCH11
-15.68215752	-15.72419834	-15.87741947	-15.7258606	-16.07665062	-15.87870979	3.1562	75989000	0.339227177	0.408618082	0.102486293	0.455749298	A0A6I8PRU0;Q9NYQ6;A0A6I8PRV8;A0A6I8PIX5	Cadherin EGF LAG seven-pass G-type receptor 1	CELSR1
-12.19875526	-12.47775364	-12.17121506	-12.48891735	-12.14280033	-12.35658264	22.973	2393900000	2.399569195	0.008742268	-0.270160993	-1.858715293	A0A6I8PS19;Q9NVN8;A0A6I8PL80;A0A6I8PL58	Guanine nucleotide-binding protein-like 3-like protein	GNL3L
-10.84169769	-10.91393852	-10.88910389	-10.92530918	-10.85740757	-10.93552685	146.04	27834000000	1.818176702	0.32544777	-0.062188466	-0.539490351	Q99615;A0A6I8PU73;A0A6I8PUD4;A0A6I8PS32;Q99615-2;A0A6I8PRZ0;A0A6I8PIK4;K7ER44;A0A6I8PR89;A0A6I8PLE7;A0A6I8PU89;K7EIH8;A0A6I8PUC2;K7EPP7;K7EK03;K7ESP1;K7EJV7;K7EN19;K7EJL5;K7ELJ8;K7EJE9;A0A6I8PR93	DnaJ homolog subfamily C member 7	DNAJC7
-14.94182682	-15.52853966	-15.27741432	-15.27665997	-14.98552513	-15.69180965	3.0478	379470000	1.261515576	0.012070299	-0.430747668	-1.655200421	B7Z8Z7;A0AV96;D6RBS9;D6R9D6;A0AV96-2;D6REZ6	RNA-binding protein 47	RBM47
-11.83101177	-11.74046135	-11.8111124	-11.79226875	-11.83030415	-11.88360882	105.23	7643900000	0.166417795	0.841318724	0.018696467	0.131341764	A0AVT1;A0AVT1-2;H0Y8S8;A0AVT1-3;A0AVT1-4	Ubiquitin-like modifier-activating enzyme 6	UBA6
-13.41459274	-13.52474499	-13.42839336	-13.61108589	-13.43447399	-13.36693287	80.429	3467300000	0.450817066	0.429352279	-0.075101217	-0.437341852	H7BXI1;A0FGR8-6;A0A499FIX8;A0A087WXU3;A0FGR8-2;A0FGR8;A0FGR8-5;A0FGR8-4	Extended synaptotagmin-2	ESYT2
-14.68587971	-14.95577812	-14.68688202	-15.04222107	-14.62210274	-14.58589554	11.224	241780000	0.623846058	0.145006222	-0.196343422	-0.81276336	A0JNW5;A0JNW5-2;A0A0C4DGH6	UHRF1-binding protein 1-like	UHRF1BP1L
-12.05876637	-11.57201385	-11.96294498	-11.62885571	-12.06932068	-11.85497475	223.07	12073000000	1.688053132	0.010419865	0.345062574	1.789678397	A0MZ66-4;A0MZ66;A0MZ66-3;A0MZ66-8;A0MZ66-5;A0MZ66-6;A0MZ66-2;A0MZ66-7	Shootin-1	KIAA1598
-14.83851814	-14.87599373	-14.91684628	-14.80578613	-14.92072392	-14.89146042	3.7411	298860000	0.383833134	0.670977126	0.034282684	0.249189104	A1A4S6;H0Y8W5	Rho GTPase-activating protein 10	ARHGAP10
-15.89727974	-15.86430359	-15.776227	-15.83227539	-15.89745331	-15.81254959	14.524	85185000	0.182106281	0.821031657	0.020610491	0.144024684	A1L020;M9T4I7;S4R446;Q6ZN04;Q86XN8;Q5U5Q3;Q86XN8-2;Q86XN8-3	RNA-binding protein MEX3A;RNA-binding protein MEX3B;RNA-binding protein MEX3D;RNA-binding E3 ubiquitin-protein ligase MEX3C	MEX3A;MEX3C;MEX3D;MEX3B
-12.82291317	-12.86190891	-12.8548975	-12.84396553	-12.75956345	-12.73237514	152.35	6486400000	0.001933903	0.997062753	-0.000291824	-0.001955139	A1L0T0;M0R026;M0QZX5;E9PJS0;M0R1B5;E9PL44	Acetolactate synthase-like protein	ILVBL
-17.0836792	-16.3345108	-16.80260658	-16.21537781	-16.87956238	-16.30589104	2.8592	126660000	2.65434315	0.004363636	0.636689504	3.329551451	A1L390;G3V3I3;G3V278;G3V311;A1L390-2;A1L390-3	Pleckstrin homology domain-containing family G member 3	PLEKHG3
-15.55113411	-15.45570087	-15.60986423	-15.50050163	-15.5003233	-15.43886662	2.8609	119610000	1.140206731	0.234878809	0.088750839	0.649686322	D6RE10;D6RBR5;D6RBM2;A1L3X0	Elongation of very long chain fatty acids protein;Elongation of very long chain fatty acids protein 7	ELOVL7
-14.21146202	-14.07174969	-14.11498642	-14.2568388	-14.24083519	-14.02146912	9.4153	542840000	0.374631926	0.474542469	0.072408676	0.399975774	A1X283;G3V144;A0A1B0GUF2	SH3 and PX domain-containing protein 2B	SH3PXD2B
-10.88315487	-11.04348564	-10.92362881	-11.00907707	-10.91682243	-11.07145977	320.03	27428000000	2.431849748	0.064413223	-0.133472125	-1.094441159	A2A274;Q99798	Aconitate hydratase, mitochondrial	ACO2
-14.40553856	-14.25511837	-14.4021616	-14.29022026	-14.30494499	-14.24159527	21.71	594240000	1.404438486	0.150852686	0.108570417	0.798162752	A2A2F0;Q86X10-2;Q86X10-3;Q86X10;A0A0J9YW54;Q86X10-4	Ral GTPase-activating protein subunit beta	RALGAPB
-14.6169939	-14.39137268	-14.60747051	-14.42091656	-14.52133465	-14.58099842	11.694	2388500000	0.820954383	0.198563907	0.117503802	0.706585613	A2A2Q9;Q9Y312	Protein AAR2 homolog	AAR2
-14.02066803	-14.4227581	-14.23706341	-14.31919479	-14.17686844	-14.5336895	1.8787	507350000	1.455984076	0.019397683	-0.280347506	-1.480125323	A2A369;Q8NF50-4;Q8NF50-3;Q8NF50-2;Q8NF50;A2A370	Dedicator of cytokinesis protein 8	DOCK8
-15.34671402	-16.00986481	-15.16662693	-15.89984703	-15.25580215	-16.11368752	2.806	78299000	3.130314084	0	-0.751418749	-4.158103532	A2A376;O95786-2;O95786	Probable ATP-dependent RNA helicase DDX58	DDX58
-15.78139305	-15.69446754	-15.78065491	-15.67693043	-15.71672153	-15.54075527	6.2062	220180000	1.081961363	0.150918075	0.122205416	0.798217057	A2AJT9-3;A2AJT9-2;A2AJT9;H7BXX2;F2Z385	Uncharacterized protein CXorf23	CXorf23
-13.54166126	-13.83610153	-13.47480106	-13.84390831	-13.49645996	-13.67680454	3.7501	931100000	2.081491243	0.010401766	-0.281297366	-1.781494295	A2RQR6;Q96EI5;Q96EI5-2;D6RD44;J3KQY4;D6RHZ1;D6RIH3;D6RCE9;Q9H3H9	Transcription elongation factor A protein-like 4	TCEAL4
-12.34359932	-12.27808666	-12.37470055	-12.33124542	-12.34690094	-12.23807049	42.893	1827500000	1.187835812	0.302890225	0.072599411	0.56395683	A2RRP1;A2RRP1-2;H0Y5G7;H7BZU5;H7C007	Neuroblastoma-amplified sequence	NBAS
-14.37382412	-14.67927647	-14.36153316	-14.74712181	-14.36083603	-14.59463215	25.882	582090000	2.649179564	0.004958175	-0.308279037	-2.13622576	A2RTX5;B7ZLP8;A2RTX5-2;H0YKB9	Probable threonine--tRNA ligase 2, cytoplasmic	TARSL2
NaN	-21.63839912	NaN	-22.15183067	NaN	NaN	4.4279	633710000	0	0.999834878	NaN	0	X6RK00;A2VDF0;X6R6T9;A2VDF0-2	Fucose mutarotase	FUOM
-13.01503849	-12.91947937	-13.02302265	-12.91913605	-13.04908752	-13.03620148	12.893	2024600000	0.812838058	0.356806967	0.070777257	0.504477461	A3KFL5;A3KFL2;Q13868-2;Q13868;A3KFL1;Q13868-3	Exosome complex component RRP4	EXOSC2
-12.01685429	-11.92434978	-12.00993347	-11.91543388	-11.9469099	-11.82114124	87.246	3330200000	1.229956974	0.175505221	0.104257584	0.745680655	A3KMH1;A3KMH1-3;A3KMH1-2	von Willebrand factor A domain-containing protein 8	VWA8
-12.85680866	-12.79646587	-12.91089916	-12.77933979	-12.87002182	-12.74671364	36.984	1731800000	2.064879033	0.125652132	0.105070114	0.862193738	A3KN83-3;A3KN83-2;A3KN83;A3KN83-4;K7ES28;Q9Y2G9-3;Q9Y2G9	Protein strawberry notch homolog 1	SBNO1
-13.01410294	-13.13830376	-12.95185471	-13.10530853	-12.98547363	-12.91345024	58.216	2688800000	0.400965367	0.476173691	-0.068543752	-0.397647152	A4D1E9;A4D1E9-2;C9J8R7;C9JNI1;C9JEQ8;F8WBY0;F8WCN4;F8WBB5;A4D1E9-3	GTP-binding protein 10	GTPBP10
-15.98134518	-16.35444641	-16.02760124	-16.19810104	-16.004776	-15.99819946	6.7004	115020000	0.795380086	0.119195684	-0.179008166	-0.877677181	C9J1X0;A4D1P6;A4D1P6-2	WD repeat-containing protein 91	WDR91
-16.64005852	-16.32116318	-16.52645493	-16.30373764	-16.50340271	-16.56996536	11.112	264580000	0.760230115	0.146639576	0.158349991	0.808735933	F5H4Q5;A5D8V6	Vacuolar protein sorting-associated protein 37C	VPS37C
-10.99788666	-11.12421703	-10.98047352	-11.15059948	-11.03544521	-11.12328243	151.61	10995000000	2.639007029	0.067585927	-0.128097852	-1.080743055	A5YKK6;A5YKK6-2;A5YKK6-3;A5YKK6-4;H3BNB1;H3BVC9;H3BMH0;H3BR89;H3BTH2;H3BMZ2	CCR4-NOT transcription complex subunit 1	CNOT1
-15.14301491	-15.41868782	-15.23755646	-15.33104515	-15.14066124	-15.2440424	8.8517	1537800000	1.239662431	0.090024348	-0.157514254	-0.986513388	H3BTL1;Q9GZQ8;A6NCE7;H3BTE7;Q9H492;Q9H492-2	Microtubule-associated proteins 1A/1B light chain 3B;Microtubule-associated proteins 1A/1B light chain 3 beta 2	MAP1LC3B;MAP1LC3B2
-16.28826904	-15.95255852	-15.84498119	-15.84636021	-16.0862751	-15.72891617	6.2242	154080000	0.736666825	0.099109663	0.230563482	0.946906487	A6ND36;K7EKG0;A6ND36-2	Protein FAM83G	FAM83G
-12.64125252	-12.80726051	-12.71594906	-12.8122654	-12.67674828	-12.80328083	43.321	8936300000	2.401723795	0.070240631	-0.129618963	-1.064825389	A6NDG6;H3BV17	Phosphoglycolate phosphatase	PGP
-15.76870728	-15.57616711	-15.55585003	-15.57373142	-15.7857008	-15.44948483	58.652	1438400000	0.937303756	0.106745674	0.170291583	0.920706668	A6NDU8;A0A0C4DGW6	UPF0600 protein C5orf51	C5orf51
-14.37007618	-14.52921772	-14.54070187	-14.4327364	-14.40351295	-14.53407574	4.2762	427170000	0.417738814	0.505247515	-0.060579618	-0.374506731	G3V2I3;A6NED2	RCC1 domain-containing protein 1	RCCD1
-17.73963737	-17.18019485	-17.62398529	-17.42902946	-17.48110199	-17.72229767	3.0662	366960000	0.41999193	0.254698314	0.171067556	0.625259102	B1AK81;A6NEM5;Q92643-2;Q92643	GPI-anchor transamidase	PIGK
-16.22809792	-16.33315086	-16.28688049	-16.32611847	-16.23479462	-16.22198296	4.1987	91877000	0.468981149	0.58827961	-0.043826421	-0.312022286	A6NFI3	Zinc finger protein 316	ZNF316
-17.31712914	-17.24440575	-17.27886963	-17.26180077	-17.19828987	-16.96534729	4.2672	141230000	0.453395945	0.331922729	0.107578278	0.531943583	A6NFS0;Q9NSD4-2;Q9NSD4	Zinc finger protein 275	ZNF275
-12.49984074	-12.36262989	-12.45394135	-12.32308102	-12.43892479	-12.44462013	134.62	6151200000	1.021075393	0.254993831	0.087458611	0.62377461	A6NFX8;Q9UKK9;A6NCQ0;A6NJU6;C9JYY9;H0YEY4	ADP-sugar pyrophosphatase	NUDT5
-13.17646217	-12.74590588	-13.20225811	-12.60072327	-13.14367962	-12.97841644	42.979	4639300000	1.6374796	0.008774194	0.399118106	1.888904134	K7EIJ0;K7ENL2;A6NG10;K7EMC9;Q969T9-2;Q969T9;K7EIN1;K7ESN4	WW domain-binding protein 2	WBP2
-14.74975586	-14.41416836	-14.72298336	-14.42982578	-14.72379398	-14.64730453	5.9368	211850000	1.442439216	0.031900621	0.235078176	1.337568741	E7ETR7;P19440;A6NGU5;E7ET76;P19440-2;B5MCK8;E7ETJ6;E7EM62;E7EVF8;E7ENJ5;E9PHP2;E7ERN9;E7ETU4;E7ESL5;E7ETN1;P36268-2;P36268;P36268-3	Gamma-glutamyltranspeptidase 1;Gamma-glutamyltranspeptidase 1 heavy chain;Gamma-glutamyltranspeptidase 1 light chain;Putative gamma-glutamyltranspeptidase 3;Putative gamma-glutamyltranspeptidase 3 heavy chain;Putative gamma-glutamyltranspeptidase 3 light chain	GGT1;GGT3P;GGT2
-15.67992973	-15.60706425	-15.57069302	-15.58883476	-15.76437664	-15.44203472	9.8573	656860000	0.753746891	0.195833846	0.125688553	0.711598501	A6NHN7;A6NHB5;Q14202-2;Q14202;A6NL54;Q14202-3	Zinc finger MYM-type protein 3	ZMYM3
-10.6160841	-10.45265198	-10.65900993	-10.44858456	-10.60704422	-10.63901711	255.07	14790000000	0.813692279	0.208140719	0.113961538	0.691415067	A6NHR9;A6NHR9-2;J3KTL8;A6NHR9-3;A0A2R8YCU7;A0A2R8YE92;J3QSH1	Structural maintenance of chromosomes flexible hinge domain-containing protein 1	SMCHD1
-16.21565247	-16.18056488	-15.90432358	-15.98813915	-16.06547928	-16.21589661	4.8932	1031200000	0.227035628	0.591018746	-0.066381772	-0.309607432	A6NIH7	Protein unc-119 homolog B	UNC119B
-14.13176155	-14.32510948	-14.06553173	-14.33084583	-14.12389278	-13.82490253	20.537	476610000	0.114327534	0.747519211	-0.053223928	-0.19786151	Q5JSL3;A6NIW2;A0A0J9YW64	Dedicator of cytokinesis protein 11	DOCK11
-14.82067776	-14.81603718	-14.86567783	-14.81564236	-14.80861855	-14.68960285	11.574	329120000	0.564910152	0.476156442	0.05789725	0.397863422	A6NJ78;A0A0U1RR76;A6NJ78-2;A0A0U1RRF2;B5MC64;A0A0U1RR64;A0A0U1RRD2;F8WD83;A6NJ78-3;A6NJ78-4	Probable methyltransferase-like protein 15	METTL15
-11.33626938	-11.19849396	-11.39084435	-11.21831989	-11.37367344	-11.48448372	265.19	19902000000	0.286791477	0.544540437	0.066496531	0.343473058	A6NJA2;P54578-2;P54578-3;P54578;J3QQT6;J3KS55	Ubiquitin carboxyl-terminal hydrolase;Ubiquitin carboxyl-terminal hydrolase 14	USP14
-14.44205093	-14.33876324	-14.43535709	-14.35260868	-14.32961559	-14.33673573	26.103	2314400000	0.744759243	0.431299411	0.059638659	0.436101467	A6NJD9;A8MVT4;A8MYK1;Q16540;H7C2P7	39S ribosomal protein L23, mitochondrial	MRPL23
-12.12806511	-12.06862259	-12.10070419	-12.04911804	-12.1170435	-12.21272755	107.4	8855700000	0.033079321	0.961734563	0.005114873	0.033605713	A6NKB8;Q9H4A4;C9JMZ3;A0A087WUS4;A0A087WU27;H7C2T3	Aminopeptidase B	RNPEP
-12.79246807	-12.84632397	-12.82525635	-12.85454464	-12.8325367	-12.68335056	30.144	2600900000	0.143013952	0.826899303	0.022013982	0.140135218	A6NML8;K4DI95;C9J6U3;O60879-2;O60879-3;O60879	Protein diaphanous homolog 2	DIAPH2
-14.5001688	-14.89901924	-14.39420986	-14.99577808	-14.45534801	-14.59720325	142.26	169980000	1.42975985	0.011283019	-0.380757968	-1.700623732	A6NMN0;P46020-2;P46020;A6NIT2;P46020-3	Phosphorylase b kinase regulatory subunit alpha, skeletal muscle isoform	PHKA1
-10.84286594	-11.05109882	-10.78981304	-11.08011532	-10.88363266	-11.05469227	323.31	18092000000	2.834091842	0.010328	-0.223198255	-1.734860139	A6NMQ1;P09884;A0A087WU64;A0A5F9ZHW2	DNA polymerase;DNA polymerase alpha catalytic subunit	POLA1
-16.77688789	-16.99864578	-16.83399582	-17.0666008	-16.67852592	-17.00377846	7.8455	106870000	2.17332809	0.010492063	-0.259871801	-1.728027603	A6NN40;Q2M3G4-2;Q2M3G4;C9JXU1	Protein Shroom1	SHROOM1
-13.90571785	-14.03078747	-13.83960342	-13.9275341	-13.82756805	-13.82543468	32.518	551010000	0.476004817	0.441658329	-0.070288976	-0.428420569	A6NN50;O75147-2;O75147-1;O75147-4;O75147;A8MSZ8	Obscurin-like protein 1	OBSL1
-15.72236156	-15.74401379	-15.61380863	-15.69182587	-15.46721458	-15.57502365	2.0922	109860000	0.317366843	0.517123584	-0.069159508	-0.365489583	A6NP16;E7ERM3;Q4VCS5;Q4VCS5-2	Angiomotin	AMOT
-16.25811005	-16.24802017	-16.26128769	-16.31495476	-16.29448891	-16.27916145	96.661	514180000	0.156203757	0.909048121	-0.00941658	-0.076827893	A6NP52;O60831	PRA1 family protein 2	PRAF2
-14.11038876	-14.25646591	-14.11370277	-14.16935158	-14.06321335	-14.5067606	16.723	2945100000	0.984325541	0.07044459	-0.21509107	-1.062527516	Q15257-2;A6PVN5;Q15257;Q15257-3;Q15257-4;F6WIT2;Q68CR8;Q5T948;Q5T949;A6PVN6;A6PVN9;A6PVN8;B7ZBQ0;C9IZ76;B7ZBP9;H0Y6E5;B7ZBP7;A6PVN7;B4DDQ6	Serine/threonine-protein phosphatase 2A activator	PPP2R4;DKFZp781M17165
-14.31389999	-13.94783401	-14.26805973	-13.95647049	-14.32089806	-13.91290092	24.533	1219000000	4.155839891	0.004363636	0.361884117	2.98437701	A6PW57;Q99755-2;Q99755-4;Q99755-3;Q99755;A6PW58;A2A5X0;O14986-3;O14986;O14986-2;O60331-4;O60331;O60331-2;O60331-3	Phosphatidylinositol 4-phosphate 5-kinase type-1 alpha	PIP5K1A
-13.30509567	-14.03489208	-13.28442764	-14.09399891	-13.35968113	-13.92906666	6.1493	1042100000	3.721877717	0	-0.702917735	-4.58791079	A6PWM2;Q6UXH1-3;Q6UXH1-2;Q6UXH1-4;Q6UXH1;Q6UXH1-6;Q6UXH1-5	Cysteine-rich with EGF-like domain protein 2	CRELD2
-14.76135921	-14.78092194	-14.74438477	-14.81067753	-14.40860367	-14.88424015	7.533	350010000	0.719979905	0.128944418	-0.187163989	-0.855043064	H7BZ52;S4R3H3;S4R393;S4R410;A7E2V4-5;A7E2V4;A7E2V4-3;A7E2V4-4;A7E2V4-2;H0YCW2;S4R3B3;H7C453;S4R3U7	Zinc finger SWIM domain-containing protein 8	ZSWIM8
-13.53697586	-13.61340523	-13.57557011	-13.59067345	-13.58902645	-13.53581524	30.11	1884500000	0.173983756	0.879558856	-0.012773832	-0.099939942	A8CG34;A8CG34-2;A6NF01;C9JFL1;C9JER0;C9J370;A0A0J9YWR1;Q6PJE2-5;Q6PJE2	Nuclear envelope pore membrane protein POM 121C	POM121C
-16.71314049	-16.55908775	-16.62458801	-16.76427269	-16.7362175	-16.76822853	1.8214	188770000	0.025590103	0.961915522	-0.005880992	-0.033228	A8DPD7;Q9C0D3	Protein zyg-11 homolog B	ZYG11B
-14.8129921	-15.22530937	-14.8768425	-15.24043369	-14.88448715	-15.09148598	5.0957	130180000	2.474378579	0.00509375	-0.327635765	-2.148750202	A8K855-2;A8K855	EF-hand calcium-binding domain-containing protein 7	EFCAB7
-12.86248302	-12.78669739	-12.90790176	-12.78274822	-12.88094425	-12.87892437	61.121	4070100000	0.92782671	0.35697269	0.06765302	0.504585501	H0YEW4;A8MRA7;I3L448;Q5TC12-3;Q5TC12;Q5TC12-2;H0YD21;E9PPX6;H0YDD6	ATP synthase mitochondrial F1 complex assembly factor 1	ATPAF1
-14.2711525	-14.56935978	-14.29866409	-14.63541126	-14.177495	-14.35581493	5.5102	521370000	1.375632013	0.024128884	-0.271091461	-1.411941646	A8MTY0;A0A087WUU8;Q49A12;Q03923-2;Q03923;F5H2M4;A0A087X0A2;A0A087WZJ7;Q9P255;A6NK75;O75437;Q86V71	Putative zinc finger protein 724	ZNF724P;ZNF708
-16.43175507	-16.3257618	-16.39633751	-16.34072495	-16.43191338	-16.3269043	4.1003	110580000	2.649403002	0.156495075	0.088871638	0.788063983	A8MTY9;O14972;A8MY26;O14972-2	Down syndrome critical region protein 3	DSCR3
-13.4715395	-13.39840126	-13.45284271	-13.37913609	-13.52374649	-13.35368252	6.9101	898530000	1.880750008	0.131266106	0.105636279	0.84606104	A8MUM1;Q53HC9;C9JVR6;F8WDX0;F8WB12;F8WDS8;C9J0U9;D3YTH5	Protein TSSC1	TSSC1
-16.5064621	-16.84077644	-16.61632919	-16.65927696	-16.75103188	-16.69465828	2.2341	154280000	0.522792061	0.30345311	-0.10696284	-0.563168794	A8MVW0;Q5VUB5	Protein FAM171A2;Protein FAM171A1	FAM171A2;FAM171A1
-15.41703987	-15.55666924	-15.28606415	-15.48335934	-15.40017414	-15.44693661	17.756	214340000	1.150389277	0.133703704	-0.127895673	-0.839857651	A8MVZ6;Q96G01-4;Q96G01-3;Q96G01;F8VZX7;F8W056;Q96G01-2	Protein bicaudal D homolog 1	BICD1
-15.72389126	-15.48638058	-15.62796879	-15.48478031	-15.63618279	-15.51498222	4.0599	2315000000	2.183426092	0.037690454	0.167299906	1.265250122	P62308;A8MWD9;C9JVQ0;Q49AN9;F5H013	Small nuclear ribonucleoprotein G;Putative small nuclear ribonucleoprotein G-like protein 15	SNRPG;SNRPGP15
-16.5161705	-16.75646019	-16.33539581	-16.69535828	-16.312397	-16.80453491	1.7943	89137000	2.148140239	0.004847584	-0.36413002	-2.119967925	A8MXF6;Q9UNT1;Q9UNT1-2;Q9UNT1-3;F2Z2T3;F2Z3J7;B7ZBD5;Q9UBK7;Q9UBK7-2;Q9UBK7-3	Rab-like protein 2B;Rab-like protein 2A	RABL2B;RABL2A
-13.78797722	-13.68158817	-13.72875214	-13.66457462	-13.70505047	-13.65844822	24.37	531140000	1.323076577	0.293232947	0.072389603	0.576289634	A8MXV4	Nucleoside diphosphate-linked moiety X motif 19, mitochondrial	NUDT19
-14.92289066	-15.03482819	-15.04577541	-14.95822716	-14.94484329	-14.84734917	2.9783	482270000	0.13562834	0.815986778	0.024368286	0.146547788	A8MZB2;P61599;P61599-2	N-alpha-acetyltransferase 20	NAA20
-15.11055565	-14.76965427	-15.06914997	-14.87570667	-15.24345493	-15.09248161	5.5246	704510000	0.986314605	0.064212267	0.228439331	1.095209705	J3QLD1;J3KSB8;J3QRZ6;J3QLJ5;A9UHW6;J3QLN4;J3KSU6;J3QKW3;A0A3B3IU65;A9UHW6-2;A9UHW6-3	MIF4G domain-containing protein	MIF4GD
-17.34691048	-17.68899918	-17.39107704	-17.36801147	-17.28349304	-17.65706444	4.2004	140310000	1.014943436	0.060085046	-0.230864843	-1.116593852	A9X3U0;Q96GF1	E3 ubiquitin-protein ligase RNF185	RNF185
-14.02066803	-13.95955276	-13.98655891	-13.99422836	-13.95487309	-13.88128757	16.771	6308700000	0.478415799	0.59504446	0.042343775	0.305891758	A9Z1X7;Q8IYB3-2;Q8IYB3;E9PCT1;M0R1E7;M0R088;M0QXG5	Serine/arginine repetitive matrix protein 1	SRRM1
-11.36146927	-11.48892975	-11.36186981	-11.49611855	-11.38030338	-11.46473026	199.37	23756000000	3.278461798	0.076443609	-0.115378698	-1.036217074	B0QY89;Q9Y262-2;Q9Y262;B0QY90;C9JHP4;C9K0Q7;H7C3A0;H0Y7E6	Eukaryotic translation initiation factor 3 subunit L	EIF3L
-15.72874546	-15.70301628	-15.64259529	-15.72292328	-15.714221	-15.68343067	2.6565	213760000	0.098179152	0.929566774	-0.00793616	-0.061536801	B0QY95;Q9NQG6	Mitochondrial dynamics protein MID51	MIEF1
-11.92208481	-12.0349884	-12.0136261	-12.09839344	-11.9590559	-12.01889896	32.883	20719000000	1.121440642	0.250505739	-0.085838	-0.631179611	H3BQQ9;B0QYN7;P63279;H3BPC4	SUMO-conjugating enzyme UBC9	UBE2I
-11.95202351	-11.67586708	-12.00371361	-11.65999031	-11.98220444	-11.93074989	112.35	22270000000	1.182117345	0.050211615	0.223778089	1.184019908	Q99829;B0QZ18;F2Z2V0;A6PVH9;E7ENH5;Q5JX44;Q5JX60;Q5JX58;Q5JX59;Q5JX45;Q5JX52;Q5JX61;Q5JX56;Q5JX55;Q5JX54;H0Y524;E7EV27;Q5JX57;Q5JX53	Copine-1	CPNE1
-15.44893837	-15.28586197	-15.23205662	-15.3496933	-15.21392727	-15.39698505	6.6825	195840000	0.217501848	0.667227706	-0.045872688	-0.251942804	H0Y9T8;B1AHC3;B1AHC4;P85298-4;P85298-3;P85298;P85298-2;P85298-5	Rho GTPase-activating protein 8	PRR5-ARHGAP8;ARHGAP8
-13.79315376	-14.02063847	-13.84075832	-13.99977207	-13.83073521	-13.92805099	10.772	2392300000	2.158910472	0.04383391	-0.161271413	-1.225821414	B1AJQ6;Q86Y82	Syntaxin-12	STX12
-12.52698326	-12.79755497	-12.58357143	-12.72822475	-12.53659344	-12.50049591	175.12	12035000000	0.621601604	0.22806196	-0.126375834	-0.660227398	B1AJY5;O75832;B1AJY7;B1AJY6;O75832-2	26S proteasome non-ATPase regulatory subunit 10	PSMD10
-14.82799339	-14.42650318	-14.86644077	-14.36899471	-14.74127769	-14.39098072	2.496	239730000	3.291575079	0.00421978	0.416411082	2.961015445	B1AKC9;P29323-2;P29323-3;P29323;Q6NVW1;P54762-5	Receptor protein-tyrosine kinase;Ephrin type-B receptor 2	EPHB2
-14.89843082	-14.8855772	-14.77300549	-14.8645668	-14.90631485	-14.93288136	5.7424	1320300000	0.298843462	0.688859765	-0.0350914	-0.237627034	B1AMS2;Q14141-2;Q14141-4;Q14141	Septin-6	6-Sep
-14.26381016	-14.18754482	-14.30817604	-14.16482544	-14.27636528	-13.94326496	8.8611	2154900000	1.096176074	0.078076733	0.184238752	1.029109616	B1ANH5;Q16774;B1ANH0;B1ANG9;B1ANH6;Q16774-2;B1ANH2;B1ANH3;Q16774-3	Guanylate kinase	GUK1
-10.85486126	-10.95490456	-10.89278221	-10.9566946	-10.82680798	-10.99755764	321.96	34042000000	2.036592352	0.112645887	-0.111568451	-0.90227473	B1ANR0;Q13310-2;Q13310;Q13310-3;H0Y5F5;H0YCC8;H0YEU6;B1ANR1;H0YEQ8;H0Y6X6;H0YER0	Polyadenylate-binding protein;Polyadenylate-binding protein 4	PABPC4
-15.09175396	-14.70807743	-15.0710535	-14.7029953	-14.95836639	-14.76003838	2.0614	205590000	2.657870962	0.004916667	0.316687584	2.179899973	H3BLV0;B1AP13;H7BY55;P08174-4;P08174;P08174-3;P08174-5;P08174-2;P08174-6;P08174-7;B1AP15	Complement decay-accelerating factor	CD55
-14.71252155	-14.82228756	-14.71832848	-14.91502953	-14.64438343	-14.73628712	10.014	1780100000	1.099106539	0.131127749	-0.132790248	-0.846828854	B1APM4;P35610;P35610-3;P35610-2	Sterol O-acyltransferase 1	SOAT1
-13.00508499	-13.40119267	-13.03051949	-13.2759676	-12.9736824	-13.15930939	33.342	1336900000	1.73488075	0.013197411	-0.27572759	-1.605414058	B1AQ74;Q6NSI4-3;Q6NSI4-4;Q6NSI4;Q6NSI4-2	Uncharacterized protein CXorf57	CXorf57
-16.18467522	-16.36327553	-16.1176548	-16.30541611	-16.07064629	-16.22008514	6.1172	409880000	1.497344207	0.05925448	-0.171933492	-1.122693271	B1AQP1;P22415-2;P22415;M0R1C6;M0QYU7;H0YD59;E9PME6;B4DLJ1	Upstream stimulatory factor 1	USF1;USF2
-9.71362114	-9.770830154	-9.792397499	-9.803339958	-9.744272232	-9.765123367	323.31	1.76E+11	0.501993645	0.692249947	-0.029667536	-0.235771104	B2R5W2;B4DY08;G3V4W0;P07910-2;G3V4C1;P07910;G3V576;G3V2Q1;P07910-4;G3V575;G3V555;G3V251;B4DSU6;G3V3K6;G3V5X6;P07910-3;G3V2D6;A0A0G2JNQ3;B2RXH8;G3V5V7;G3V4M8;G3V2H6;E5RG71;Q86SE5-3;B3KT61;Q86SE5	Heterogeneous nuclear ribonucleoproteins C1/C2	HNRNPC
-15.53683662	-15.31356907	-15.51849937	-15.10344887	-15.51974583	-15.22442722	3.9171	127510000	2.152124533	0.008022727	0.311212222	1.930898637	H3BRD5;B2RTY4-5;B2RTY4-2;B2RTY4;B2RTY4-4;H3BMM1;H3BV44	Unconventional myosin-IXa	MYO9A
-15.32015228	-15.15081406	-15.31302071	-15.18510818	-15.21738434	-15.31387901	13.107	1195900000	0.48823021	0.451021265	0.066918691	0.419084896	B2WTI3;B2WTI4;K7EJU9;Q6NYC1-2;Q6NYC1;Q6NYC1-3	Bifunctional arginine demethylase and lysyl-hydroxylase JMJD6	JMJD6
-14.30066586	-14.45132256	-14.38416004	-14.50747871	-14.33419037	-14.18056488	4.4643	358780000	0.143384863	0.748986043	-0.040116628	-0.196846195	B3KRD8;O76054;O76054-5;O76054-4;C9JZI9	SEC14-like protein 2	SEC14L2
-16.52776718	-16.828722	-16.47311592	-16.92510796	-16.70067787	-16.87880707	5.5583	202320000	1.861001658	0.010494432	-0.310358683	-1.783501906	B3KRF7;E9PC66;P17029	Zinc finger protein with KRAB and SCAN domains 1	ZKSCAN1
-12.68505669	-12.70011044	-12.72953224	-12.6682272	-12.66174793	-12.77825451	21.252	3003200000	0.241438174	0.788076708	-0.023418427	-0.16938297	H0YMJ0;B3KTM8;Q9UBU8-2;Q9UBU8;H0YM21;H0YLJ3;Q9UBU8-3;H0YMT8;H0YLV1;H0YNE0;H0YNI8;H0YNX3	Mortality factor 4-like protein 1	MORF4L1
-13.75381947	-13.75749207	-13.59941578	-13.81653595	-13.78153038	-13.74101639	82.671	982910000	0.418899059	0.507393398	-0.060092926	-0.372977179	Q9H3R5;B3KVZ3;H0Y9E6	Centromere protein H	CENPH
-14.07547092	-14.00803566	-13.84379101	-13.97235775	-13.89243317	-13.94515896	38.754	465940000	0.200749118	0.717470229	-0.037952423	-0.219577058	B4DDH2;Q9BYT3;F8WAK5;Q9BYT3-2;A0A0C4DH60;H0YEZ7;C9JCS6;C9J6X7;C9J319	Serine/threonine-protein kinase 33	STK33
-13.75277805	-13.75717449	-13.77545071	-13.70884609	-13.65710068	-13.73926163	27.335	2572000000	0.059191183	0.945771025	-0.006650925	-0.047878208	B4DEE8;P16455	Methylated-DNA--protein-cysteine methyltransferase	MGMT
-13.04790878	-12.80849552	-12.95987225	-12.86101627	-13.05459595	-12.79870415	38.075	2898100000	2.267934434	0.020665025	0.198053678	1.454820231	B4DEM9;Q9Y2S7	Polymerase delta-interacting protein 2	POLDIP2
-13.06664944	-12.81592655	-13.06724834	-12.91083145	-13.07139206	-12.85560799	77.138	5756800000	2.779391615	0.012439189	0.207641284	1.627802791	B4DHE8;Q96DH6-2;Q96DH6;B4DM51;Q96DH6-3;J3KTC1;J3QKT5;H0YHB7	RNA-binding protein Musashi homolog 2	MSI2
-15.63067722	-15.61194324	-15.7260952	-15.49065495	-15.53852749	-15.69364262	7.243	153230000	0.154183074	0.767491601	0.033019702	0.183383575	B4DI03;K7EJQ7;Q9BY50;A0A0A0MR04	Signal peptidase complex catalytic subunit SEC11;Signal peptidase complex catalytic subunit SEC11C	SEC11L3;SEC11C
-16.14603615	-16.17177963	-16.1093235	-16.18782425	-16.23897171	-16.2096653	6.5346	510350000	0.246254385	0.77429561	-0.024979273	-0.178279194	H3BRY6;B4DVT3;B4DJL6;Q96SY0-4;Q96SY0-3;Q96SY0;H3BN95;H3BMK7;H3BP17	von Willebrand factor A domain-containing protein 9	VWA9
-10.08837414	-10.13952446	-10.23692417	-10.13748932	-10.11711407	-10.15797901	323.31	98984000000	0.017882489	0.981368295	0.002473195	0.016945017	O75390;B4DJV2;A0A0C4DGI3;F8W4S1;H0YIC4;H0YH82;F8VTT8;F8W1S4;F8VPF9;F8VPA1;F8VZK9;F8VX07;F8VRP1;F8VX68;F8W642;F8VWQ5;F8VRI6;F8VR34;F8VU34;F8W0J2	Citrate synthase, mitochondrial;Citrate synthase	CS
-16.20596504	-16.42657089	-15.94121742	-16.31066513	-16.23800659	-15.98058701	3.3368	260800000	0.271971114	0.44972392	-0.110877991	-0.420977068	B4DL54;H0YID9;A0A0C4DGJ7;H0YHA3;Q8WUH1;P49356-2;H0YIM9;Q8WUH1-2	Protein Churchill;Protein farnesyltransferase subunit beta	CHURC1-FNTB;CHURC1;FNTB
-14.31481171	-14.29164505	-14.23833847	-14.35707378	-14.41583633	-14.43782711	5.1129	932500000	0.230884122	0.6931699	-0.039186478	-0.235277319	B4DLR8;P15559-3;P15559-2;P15559;H3BNV2;H3BRK3	NAD(P)H dehydrogenase [quinone] 1	NQO1
-14.23122215	-14.38624191	-14.24382114	-14.41049957	-14.22938633	-14.3123045	5.6094	1414900000	1.970380048	0.075873976	-0.134872119	-1.038456774	B4DQA8;E9PCW1;O95249;K7EJC8;G5E9T8;F6RU00;O95249-2	Golgi SNAP receptor complex member 1	GOSR1
-14.98305321	-14.74795723	-15.1790514	-14.86162186	-15.12494946	-14.60013199	21.619	1099100000	1.702037203	0.009257985	0.359114329	1.835643089	B4DQI4;Q96IU4;F8W9U3;Q96IU4-2	Alpha/beta hydrolase domain-containing protein 14B	ABHD14B
-14.36768341	-14.30905724	-14.29587841	-14.36081886	-14.36841297	-14.40561771	23.01	299720000	0.146402541	0.872330035	-0.01450634	-0.106010353	B4DR61;P61619;F8W776;Q8TC24;P61619-3;Q9H9S3-2;Q9H9S3-3;Q9H9S3;H7C1Q9;C9JXC6;H7C069;A6NK38;F2Z2C7;A6NIF9;C9JJV4	Protein transport protein Sec61 subunit alpha isoform 1;Protein transport protein Sec61 subunit alpha isoform 2	SEC61A1;SEC61A2
-13.88158035	-13.96958637	-13.99452877	-13.98122978	-13.9418478	-14.11824131	29.521	3219800000	0.655074617	0.333159542	-0.08370018	-0.530361748	B4DR80;Q9Y6E0-2;Q9Y6E0;H0Y630;Q5JV98;Q5JV99	Serine/threonine-protein kinase 24;Serine/threonine-protein kinase 24 36 kDa subunit;Serine/threonine-protein kinase 24 12 kDa subunit	STK24
-15.43644905	-16.13083458	-15.46369648	-15.96974468	-15.36105824	-16.00113297	8.5234	190050000	3.342530744	0.002526316	-0.61350282	-3.880971952	B4DRN8;Q5W0Z9;Q5W0Z9-2;Q5W0Z9-4;Q5W0Z9-3	Palmitoyltransferase;Probable palmitoyltransferase ZDHHC20	ZDHHC20
-13.92560101	-13.89796734	-13.93894291	-13.84018135	-13.86109734	-13.81504059	52.092	2007100000	0.770544472	0.441821467	0.057483991	0.427846374	B4DUA7;Q9NX70;M0R3F3;Q9NX70-2;M0R0U2	Mediator of RNA polymerase II transcription subunit 29	IXL;MED29
-17.65963554	-17.44151306	-17.42341805	-17.53351402	-17.45885468	-17.31497383	2.0293	133750000	0.36070278	0.44435004	0.083969116	0.426089586	B4DUJ5;Q8IWP9	Coiled-coil domain-containing protein 28A	CCDC28A
-14.66503811	-14.67131615	-14.51944923	-14.64490986	-14.6795454	-14.68820477	12.509	224240000	0.372341907	0.594021664	-0.046799342	-0.306581574	E9PNU1;B4DXC8;Q9Y5B8-2;Q9Y5B8	Nucleoside diphosphate kinase 7	NME7
-11.8752985	-11.83558369	-11.88785267	-11.87157726	-11.88863087	-11.87884808	323.31	8882600000	0.712605037	0.754156231	0.021924337	0.192224671	B4DXZ6;P51114;P51114-3;P51114-2;E9PFF5;E7EU85;H7C4S4;C9JY20;C9JAJ4;C9JZE0;C9IZ22	Fragile X mental retardation syndrome-related protein 1	FXR1
-11.28727055	-11.28781319	-11.21022511	-11.2802887	-11.30401516	-11.21041012	323.31	51073000000	0.070670721	0.936292527	0.00766627	0.055566867	B4DY09;Q12905;X6R6Z1;A0A0A0MRL0	Interleukin enhancer-binding factor 2	ILF2
-13.33887959	-13.53309155	-13.36379814	-13.47926044	-13.3394804	-13.49113655	7.8917	1033300000	2.961786772	0.035463271	-0.153776805	-1.30016092	H3BQV3;B4DYU2;Q96MW5;H3BSH5;H3BMQ9;A0A087X1T3;H3BUN2	Conserved oligomeric Golgi complex subunit 8	COG8
-15.29161167	-15.45940399	-15.12845802	-15.34945011	-15.19811535	-15.15282536	42.88	357240000	0.492390073	0.299557962	-0.114498138	-0.568604597	B4DZG7;P40616-2;P40616;F8VYN9;F8W1Z8	ADP-ribosylation factor-like protein 1	ARL1
-14.89612961	-14.91317749	-14.84523106	-14.9275341	-14.83616352	-14.77502632	4.098	773050000	0.086817664	0.901483895	-0.01273791	-0.083758714	B4DZM6;Q99640-4;Q99640-3;Q99640;I3L4K3;I3L3P0;I3L136;A6NHV6;Q99640-2	Membrane-associated tyrosine- and threonine-specific cdc2-inhibitory kinase	PKMYT1
-13.50336742	-13.57619095	-13.43354225	-13.63958454	-13.47320843	-13.38397884	13.799	980820000	0.32710601	0.534531682	-0.063212077	-0.352230113	B4E0T2;P50542-2;P50542;P50542-4;P50542-3;J3KPV0;F5H5C0;F5H3X7;F5H432;F5GXX3;F5H205;F5GZ41;F5H0L9;F5GYB4;F5H637	Peroxisomal targeting signal 1 receptor	PEX5
-12.11608982	-12.10947132	-12.09584999	-12.0870533	-12.09996986	-11.92709923	176.98	10544000000	0.470765192	0.476058267	0.062761943	0.397853602	Q8NBY1;B4E0Y9;Q9P289;Q9P289-3;Q9P289-2;C9JJV0	Serine/threonine-protein kinase 26	STK26
-14.15551758	-14.05435848	-14.06174088	-14.0939312	-14.16378021	-14.04715252	29.744	633780000	0.798289085	0.40869989	0.061865489	0.455534571	B4E107;F5GXE4;O95260-2;B4DK25;H0Y5C2;O95260;Q5SQQ1	Arginyl-tRNA--protein transferase 1	ATE1
-13.65908146	-13.56594467	-13.84119511	-13.59160614	-13.62966061	-14.01829052	3.9772	370040000	0.032069053	0.932669761	-0.015301387	-0.058644046	B4E1Q4;O14730-2;O14730	Serine/threonine-protein kinase RIO3	RIOK3
-14.09558582	-14.3170023	-14.1761713	-14.36033058	-14.18507004	-14.22563553	57.445	1713800000	1.41754755	0.087317479	-0.148713748	-0.99910444	H0Y9V7;B4E2Q0;P98194-2;P98194-4;P98194;P98194-3;P98194-5;P98194-8;P98194-9;P98194-6;P98194-7;H0Y8X9;H0Y9S7	Calcium-transporting ATPase;Calcium-transporting ATPase type 2C member 1	ATP2C1
-14.83094311	-14.77866173	-14.80787277	-14.84567547	-14.84173584	-14.76762676	4.4849	281070000	0.487848283	0.695000638	0.029529254	0.233706377	B4E3L3;Q96RU2-2;Q96RU2;G3V1N5;H0YFT9;F5GZ74;H0YFX3;Q96RU2-3	Ubiquitin carboxyl-terminal hydrolase;Ubiquitin carboxyl-terminal hydrolase 28	USP28
-14.81523228	-14.53152657	-14.78774261	-14.48869419	-14.83135128	-14.65558147	35.945	822980000	2.093472501	0.011672014	0.252841314	1.667423677	B4E3T4;Q93062-4;Q93062-5;Q93062;Q93062-2;Q93062-3;H0YBU9;Q6ZRY4	RNA-binding protein with multiple splicing	RBPMS
-14.36663723	-14.15499687	-14.40904522	-14.15616894	-14.41297626	-14.37835407	6.9553	1079500000	1.031763168	0.099055887	0.166379611	0.946817542	Q96FF9;B5MBX0;H0YCL8	Sororin	CDCA5
-15.37577629	-15.38456249	-15.42975521	-15.30077839	-15.27042389	-15.25570202	3.5186	262550000	0.304501276	0.627569162	0.04497083	0.280859851	B5MC22;Q9UDX5;F8WEN7;Q9UDX5-2	Mitochondrial fission process protein 1	MTFP1
-14.63768864	-14.86105442	-14.71460247	-14.96014023	-14.78182793	-14.67909813	3.849	226520000	0.591279765	0.247293953	-0.122057915	-0.634950544	B5MC51;P53671-3;P53671-2;P53671;F5GXC4;F5H2U0;E9PC47;P53667-4;P53667-2;P53667	LIM domain kinase 2	LIMK2
-15.54593945	-15.16087246	-15.62538338	-15.1280756	-15.61429119	-15.5050087	2.9348	265890000	1.260363623	0.019257732	0.330552419	1.481745393	B5MC53;B5MCF8;E7EX18;P39210;G5E9F5;C9J473;H0Y6M5;F8WEL3;B5MC10;A8MTD3;A8MPV4	Protein Mpv17	MPV17
-14.29919243	-14.47762299	-14.40788746	-14.56609821	-14.37432384	-14.43800831	2.448	299030000	1.261043793	0.115249373	-0.133441925	-0.891633914	B5MCT9;E7EPP7;Q6ZWJ1;Q6ZWJ1-2	Syntaxin-binding protein 4	STXBP4
-10.9007082	-10.89840508	-10.94562817	-10.87030792	-10.82224846	-10.83754921	93.092	1.02E+11	0.199382217	0.814688499	0.020774206	0.148267981	B5MDF5;P62826;J3KQE5;F5H018;B4DV51;H0YFC6;A0A087X0W0	GTP-binding nuclear protein Ran	RAN
-12.61544037	-12.85934734	-12.55587578	-12.81519508	-12.57707405	-12.66142464	45.075	1785700000	1.455907809	0.046766917	-0.195858955	-1.205533394	B5MDQ0;Q2NKX8	DNA excision repair protein ERCC-6-like	ERCC6L
-13.58632374	-13.63106728	-13.57167721	-13.62374783	-13.55488491	-13.74929047	43.573	2969900000	1.094964783	0.212379822	-0.097073237	-0.685138544	E7EW69;E7EX04;B5ME97;Q9P0V9-3;Q9P0V9;Q9P0V9-2;F5H1F2;F5GYV2;C9JEQ7	Septin-10	10-Sep
-13.83338356	-13.72303295	-13.78206348	-13.68094444	-13.82852077	-13.69380474	66.687	774320000	2.305462371	0.096522602	0.115395228	0.957182144	B7WPE2;Q32P44;G3V195;H0Y3M3;Q32P44-2;G3V1D0;H7C355	Echinoderm microtubule-associated protein-like 3	EML3
-12.99260521	-12.92673206	-12.95612907	-12.88856411	-12.92941666	-12.90873146	49.895	4323700000	1.1302972	0.446692023	0.051374435	0.423268691	B7WPG3;C9IYN3;V9GYK2;Q8WVV9-5;Q8WVV9-4;Q8WVV9;H7C464;Q8WVV9-3;Q8WVV9-2;C9JJZ7;H7BXH8	Heterogeneous nuclear ribonucleoprotein L-like	HNRNPLL
-13.78308582	-13.59723663	-13.66007042	-13.54630756	-13.75146961	-13.69615364	62.105	2294900000	0.965212263	0.172543611	0.118309339	0.7516183	B7Z2R7;Q5T8D3-2;Q5T8D3-3;Q5T8D3-4	Acyl-CoA-binding domain-containing protein 5	ACBD5
-17.41598892	-17.41575623	-17.17924118	-17.51423645	-17.5183773	-17.45757675	4.4322	30260000	0.365400599	0.418813771	-0.091320674	-0.446765414	B7Z4T2;B7Z3R9;E9PDB7;Q8TE99-2;Q8TE99	2-phosphoxylose phosphatase 1	PXYLP1
-15.99254799	-16.2191658	-16.21990013	-16.16034889	-16.11561775	-16.23556709	1.94	170180000	0.617956336	0.302746042	-0.095671972	-0.564234685	B7Z493;E9PJX4;F8VWL3;Q96M96;E9PQT1;E9PNX0;F8W1R0;Q96M96-3	FYVE, RhoGEF and PH domain-containing protein 4	FGD4
-14.45300198	-14.71341419	-14.53331375	-14.68563461	-14.41574383	-14.52023411	1.5053	89772000	1.165377746	0.082029268	-0.172407786	-1.016762276	B7Z503;Q9BSF8;Q9BSF8-2	BTB/POZ domain-containing protein 10	BTBD10
-10.82057571	-10.86002254	-10.77911186	-10.86921978	-10.80468273	-10.88068867	199.93	15973000000	2.151303813	0.270220892	-0.068520228	-0.60382932	B7Z6D5;Q96GQ7;A0A087X059;A0A087WYH5	Probable ATP-dependent RNA helicase DDX27	DDX27
-12.84233761	-12.86190891	-12.75386715	-12.85124874	-12.83917904	-12.85151005	123.91	6294000000	0.669799484	0.557927791	-0.043094635	-0.333575745	B7Z7F3;Q9H6Z4-3;Q9H6Z4-2;Q9H6Z4;K7EIJ4;K7ESQ0;K7EMH9;K7ENJ2;K7EID7;K7ENB9;K7EPW1	Ran-binding protein 3	RANBP3
-14.25918198	-14.31041718	-14.09514236	-14.38449192	-14.31683922	-14.20119762	88.926	728040000	0.368463506	0.468963519	-0.074981054	-0.405055856	B7Z9U0;E5RIL2;Q9UFF9-2;Q9UFF9-3;Q9UFF9	CCR4-NOT transcription complex subunit 8	CNOT8
-15.59431648	-15.70751476	-15.67441559	-15.68936634	-15.54750538	-15.71210003	4.6591	95913000	1.216237943	0.197288991	-0.097581228	-0.708660985	B7ZAA0;P54277-3;P54277;E9PH88;Q3BDU3;Q5FBZ9;E9PC65;P54277-4;P54277-2	PMS1 protein homolog 1	PMS1
-14.01527309	-14.39009857	-13.91826248	-14.35094738	-13.951087	-14.07660389	3.8825	310000000	1.411239917	0.015743224	-0.311009089	-1.534673562	F5H8L0;B7ZAP0;Q5R372-7;Q5R372-8;Q5R372-6;Q5R372-5;E9PS63;A0A0U1RQV7	Rab GTPase-activating protein 1-like, isoform 10;Rab GTPase-activating protein 1-like	RABGAP1L
-15.05366802	-15.2170496	-15.09842396	-15.2971077	-15.19716263	-15.09889603	6.3019	297270000	0.543476729	0.349086217	-0.087932905	-0.512751478	B7ZBM3;Q8IVH2-3;Q8IVH2-2;Q8IVH2	Forkhead box protein P4	FOXP4
-12.51327991	-12.677495	-12.54986382	-12.70384789	-12.53986073	-12.82394314	148.57	8572000000	1.908065505	0.027669924	-0.200760523	-1.371561318	B7ZC38;Q9NR46;B7ZC39;Q9NR46-2;F8WFB9;G5E9J1	Endophilin-B2	SH3GLB2
-15.23689747	-15.08755302	-15.26856422	-15.11853218	-15.29196072	-15.13213634	1.9103	382510000	2.74848348	0.037535014	0.153066953	1.268135324	B7ZKQ9;Q8WTV0-3;Q8WTV0-4;Q8WTV0-2;F5H4X0;Q8WTV0-5;Q8WTV0	Scavenger receptor class B member 1	SCARB1
-12.58218479	-12.42082596	-12.48118973	-12.48358059	-12.50640774	-12.418643	61.928	4683700000	1.04209053	0.272953642	0.082244237	0.600007845	B7ZL14;Q96RU3-4;Q96RU3-3;Q96RU3-5;Q96RU3-2;Q96RU3;H0Y7W6	Formin-binding protein 1	FNBP1
-14.96779442	-14.54016304	-15.13886547	-14.4421072	-14.82055092	-14.48493862	6.3425	1340000000	2.142636616	0.005376623	0.486667315	2.479774388	E5RJM0;B7ZLQ8;Q17RY0-2;Q17RY0;A0A590UJN2;H0YBG1;A0A590UJI5;E5RFP2;Q17RY0-3	Cytoplasmic polyadenylation element-binding protein 4	CPEB4
-13.52754021	-13.52772522	-13.65566826	-13.55880833	-13.53659344	-13.5429163	27.086	1024200000	0.287940462	0.728484874	0.030117353	0.211725266	B7ZM87;O75044;A0A075B7B5;A0A286YEY3;P0DMP2;Q5VZB4;A0A075B7C8;A0A075B743;E9PDX4;A0A087WW56	SLIT-ROBO Rho GTPase-activating protein 2;SLIT-ROBO Rho GTPase-activating protein 2B	SRGAP2;SRGAP2B
-16.73816872	-16.75389862	-16.63086128	-16.71629524	-16.62262535	-16.82904434	3.6172	395060000	0.963419472	0.212707886	-0.102527618	-0.684263158	B9A044;B8ZZ50;O60573-2;O60573;B4E1E4;B9A023;B8ZZL3;C9JEL3	Eukaryotic translation initiation factor 4E type 2	EIF4E2
-14.01192093	-13.97210598	-14.11415577	-14.0300808	-14.04181767	-13.94387436	5.6592	743830000	0.869821058	0.3328997	0.07394441	0.529843971	B8ZZE3;B8ZZC8;Q9NRN9;H7C0M7;E7EMN2;F5H4E8;B8ZZY8	Methyltransferase-like protein 5	METTL5
-15.84571648	-16.10646439	-15.66730785	-16.2183876	-15.86733532	-16.31596947	1.825	101840000	2.061226201	0.005363636	-0.420153936	-2.23916592	B8ZZD4;Q86VP1-4;Q86VP1-2;Q86VP1;Q86VP1-3	Tax1-binding protein 1	TAX1BP1
-15.32082748	-15.68768501	-15.49402714	-15.65367222	-15.37024593	-15.75885201	3.6041	478290000	2.148190103	0.008486486	-0.305036227	-1.905118943	C9J173;B8ZZF6;E7ET59;E7EUX4;E7ENF2;P49441;C9J128;C9J2Z6	Inositol polyphosphate 1-phosphatase	INPP1
-14.72529411	-14.80438328	-14.73013973	-14.9423418	-14.72122288	-14.8337326	11.964	400690000	1.483568996	0.099188248	-0.134600321	-0.947636085	B8ZZK5;C9IZ52;O43924	Retinal rod rhodopsin-sensitive cGMP 3,5-cyclic phosphodiesterase subunit delta	PDE6D
-13.00347805	-13.05044079	-13.14751244	-12.97209358	-13.07184696	-12.96903419	9.3116	1318100000	0.71302668	0.34652768	0.077089628	0.516007116	B8ZZN6;P63165;B8ZZJ0;B8ZZ67;B9A032;P63165-2;G2XKQ0	Small ubiquitin-related modifier 1	SUMO1
-12.72032452	-12.6326952	-12.50809479	-12.77132607	-12.7225647	-12.58714771	60.167	29913000000	0.051068949	0.917748646	-0.013394992	-0.070447519	B8ZZQ6;P06454-2;P06454;B8ZZA1;B8ZZW7;H7C2N1	Prothymosin alpha;Prothymosin alpha, N-terminally processed;Thymosin alpha-1	PTMA
-13.95921135	-14.11143398	-13.90125847	-14.08373547	-13.96045303	-14.05163956	15.466	601720000	2.257605363	0.059328046	-0.141962051	-1.126026955	B8ZZS4;Q9H8Y5	Ankyrin repeat and zinc finger domain-containing protein 1	ANKZF1
-13.92120743	-13.51956749	-13.88046646	-13.54512596	-13.9215107	-13.87576962	18.885	3241100000	1.061390648	0.045978059	0.260907173	1.210600142	Q9BV40;B8ZZT4;C9JXZ5	Vesicle-associated membrane protein 8	VAMP8
-13.30755424	-13.19033241	-13.26894188	-13.22434235	-13.31714153	-13.1647768	14.236	3332000000	2.004029329	0.129225379	0.104728699	0.853631399	B8ZZY2;P52594-2;P52594-3;P52594;P52594-4;C9J2I0	Arf-GAP domain and FG repeat-containing protein 1	AGFG1
-13.78721142	-13.85296249	-13.89262104	-13.87643528	-13.78486633	-13.80239296	30.531	2790100000	0.207411184	0.805300909	-0.022363981	-0.157812713	B9A018;Q53GS9;A0A087X1B2;Q53GS9-3;Q53GS9-2;A0A087WW31;F8WC91;C9JIU2;C9J0X5	U4/U6.U5 tri-snRNP-associated protein 2	USP39
-9.837400436	-9.910564423	-9.877022743	-9.928307533	-9.849784851	-9.810756683	323.31	81422000000	0.301291608	0.736952934	-0.028473536	-0.205714584	B9A067;Q16891-2;Q16891-4;Q16891;Q16891-3;C9J406;H7C463;A0A087WYS0;D6RAW4	MICOS complex subunit MIC60	IMMT
-13.17190933	-13.1424675	-13.17298317	-13.13184452	-13.19577408	-13.1344223	63.969	2186900000	2.193944932	0.467741134	0.04397742	0.405643296	J3KMX2;B9EGA3;Q92925-3;Q92925-2;Q92925;J3QWB6	SWI/SNF-related matrix-associated actin-dependent regulator of chromatin subfamily D member 2	SMARCD2
-16.56642151	-16.64211655	-16.57977676	-16.52707863	-16.24407768	-16.43264198	1.8125	107490000	0.219150512	0.587005813	-0.070520401	-0.312942701	B9EGE7;Q8TCN5-2;Q8TCN5	Zinc finger protein 507	ZNF507
-16.048563	-15.93867111	-15.89651108	-15.77574825	-15.69851875	-15.76632118	10.164	460370000	0.178145759	0.667602769	0.054284096	0.251599801	Q9Y2X0;Q9Y2X0-3;Q9Y2X0-2;Q9Y2X0-4;Q9Y2X0-5;U3KQ43;B9TWZ6;K7EKS6;U3KQB4;A0A0J9YXE6;A0A0J9YXA0;B9TX03;A0A0J9YY02;A0A0J9YYC6;A0A0J9YXL6;A0A0J9YXK9;B9TX11;B9TX12;A0A0J9YW49	Mediator of RNA polymerase II transcription subunit 16	MED16
-12.49045372	-12.55429554	-12.5910387	-12.54419994	-12.4948988	-12.47639942	13.233	2007800000	0.003987891	0.995132139	0.000498772	0.003539284	B9ZVT1;Q8IXT5	RNA-binding protein 12B	RBM12B
-13.40873814	-13.42345142	-13.4081192	-13.44688034	-13.44289589	-13.47098064	36.716	2167200000	0.691717448	0.700046679	-0.027186394	-0.230594838	C4AMC7;Q6VEQ5;Q9NQA3;A8K0Z3;A8MWX3	Putative WAS protein family homolog 3;WAS protein family homolog 2;WAS protein family homolog 6;WAS protein family homolog 1;Putative WAS protein family homolog 4	WASH3P;WASH2P;WASH6P;WASH1;WASH4P
-13.43456936	-13.53418064	-13.53205204	-13.42348957	-13.50039673	-13.48409939	36.449	2473600000	0.068366526	0.932531429	0.008416176	0.058856937	C9IZ04;Q9NY27;Q9NY27-2;Q9NY27-3;H7C559;F8WDK3;C9IZF4;F8WCA1	Serine/threonine-protein phosphatase 4 regulatory subunit 2	PPP4R2
-15.18278027	-15.30486774	-15.12237072	-15.23721218	-15.1647501	-15.14284897	29.749	246330000	0.643734981	0.385192016	-0.071675936	-0.476954924	C9IZ13;Q9H0F7;Q9H0F7-2;A0A0J9YXT0	ADP-ribosylation factor-like protein 6	ARL6
-16.54506111	-16.21858215	-16.50625992	-16.13447189	-16.55765915	-16.36601639	1.5066	227000000	1.88890567	0.010117155	0.296636581	1.750952974	C9IZY8;Q96PY5;Q96PY5-3	Formin-like protein 2	FMNL2
-15.319767	-15.04533672	-15.38908482	-15.10113144	-15.44612217	-15.19038773	1.4172	154260000	2.089198698	0.010096033	0.272706032	1.749812761	C9J038;Q9GZV5;C9JQS8;C9JR84	WW domain-containing transcription regulator protein 1	WWTR1
-13.13032436	-13.22397232	-13.22627163	-13.15096092	-13.31462002	-13.22432995	32.162	1732500000	0.153029881	0.811686888	0.023984273	0.151279785	C9J0I9;Q86WB0;Q86WB0-3;Q86WB0-2;F8WAU5;F8WBD7;F8WDK5;F8WF13	Nuclear-interacting partner of ALK	ZC3HC1
-13.95756054	-13.98250675	-13.88751411	-13.89169693	-13.96612263	-14.03459549	11.023	4244800000	0.26761502	0.718150547	-0.032533964	-0.218916723	C9J0K6;P30626-3;P30626-2;P30626;B4DHQ6	Sorcin	SRI
-13.06470966	-12.91245461	-13.0865612	-12.75048161	-13.05382252	-12.9768734	16.494	1214000000	1.298060269	0.059173695	0.188427925	1.121392739	C9JE98;C9J0Q5;Q9Y618-5;Q9Y618-4;Q9Y618;C9J7T7;A0A384DVL6;C9JQE8;Q9Y618-2;H7C0P3;H7C1J7;H7C1Y3;H0YGK8;C9J330	Nuclear receptor corepressor 2	NCOR2
-15.08060646	-15.24970341	-15.11676216	-15.13454247	-15.04899788	-15.16458988	3.7434	389980000	1.195060075	0.190639594	-0.100823085	-0.721936019	C9J164;C9K0J5;Q70E73-5;Q70E73-2;Q70E73-8;Q70E73-7;Q70E73-4;Q70E73-3;Q70E73-9;Q70E73-6;Q70E73;C9JLG4	Ras-associated and pleckstrin homology domains-containing protein 1	RAPH1
-11.71643353	-11.57084846	-11.71037388	-11.52940559	-11.68159771	-11.60390377	238.02	9585400000	2.300466614	0.066485014	0.134749095	1.085973202	C9J4M6;C9J2Y9;P30876	DNA-directed RNA polymerase;DNA-directed RNA polymerase II subunit RPB2	POLR2B
-13.52389908	-13.39491367	-13.56335545	-13.39637184	-13.45202923	-13.41172791	10.136	1066200000	1.561678446	0.132615242	0.112090111	0.842600165	C9J384;Q9BQ75-2;Q9BQ75;H7C515	Protein CMSS1	CMSS1
-16.96723557	-17.28606033	-17.02839851	-17.08857536	-17.06508827	-17.07043457	3.038	180940000	0.791692069	0.183752479	-0.128115972	-0.733279068	C9J3D7;Q9UKG9;Q9UKG9-3	Peroxisomal carnitine O-octanoyltransferase	CROT
-16.04384422	-16.40608597	-16.23874092	-16.41036415	-16.19735336	-16.84589767	3.1433	57869000	1.176719658	0.015653901	-0.394136429	-1.530739832	C9J3F6;Q92609;Q92609-2	TBC1 domain family member 5	TBC1D5
-15.6274538	-15.65582275	-15.64532089	-15.50427818	-15.58056355	-15.42895508	1.7987	100980000	0.563147461	0.342152206	0.088094076	0.519882088	C9J5S0;C9J4S5;E7ETS9;C9J3R8;O60513;C9JE00	Beta-1,4-galactosyltransferase 4;N-acetyllactosamine synthase;Lactotriaosylceramide beta-1,4-galactosyltransferase	B4GALT4
-13.34664059	-13.45194435	-13.31631756	-13.45273304	-13.24704552	-13.41991425	15.495	1537300000	1.932796116	0.072741977	-0.138195992	-1.051765036	C9J494;Q9H000-2;Q9H000	Probable E3 ubiquitin-protein ligase makorin-2	MKRN2
-15.2911396	-15.31778336	-15.31154823	-15.53109074	-15.33821011	-15.07452965	1.9774	308330000	0.014560555	0.970531034	0.005831401	0.025071102	C9J4K0;Q9BVC5-2;Q9BVC5	Ashwin	C2orf49
-13.21638775	-13.0922575	-13.16144943	-13.14433193	-13.23227119	-13.14400864	78.916	5209800000	1.300588264	0.273101257	0.076503436	0.599724383	C9J6F3;C9J5C3;Q9BUL8;H7C5M9;C9JSA3;C9JND6;C9J363;C9J932;F8WDF3	Programmed cell death protein 10	PDCD10
-14.73682976	-14.69517803	-14.78701973	-14.75197792	-14.71717739	-14.79855919	13.545	1377600000	0.01420333	0.986769074	-0.001562754	-0.011456014	C9J5N1;Q9BTE6;Q9BTE6-2;Q9BTE6-3;L7N2F4;K7N799;K7EQ85	Alanyl-tRNA editing protein Aarsd1	PTGES3L-AARSD1;AARSD1
-15.66454792	-15.39970303	-15.6888485	-15.42261696	-15.54124546	-15.46698761	7.3363	405990000	1.81161723	0.030972746	0.201778094	1.347179105	P08069;C9J5X1;H0YMJ5	Insulin-like growth factor 1 receptor;Insulin-like growth factor 1 receptor alpha chain;Insulin-like growth factor 1 receptor beta chain;Tyrosine-protein kinase receptor	IGF1R
-16.27937698	-16.21900368	-16.28538322	-16.11577797	-16.22333717	-16.4068203	2.5164	216420000	0.061507224	0.902759503	0.015498479	0.082679558	C9J6A7;Q96AT9-5;Q96AT9-3;Q96AT9-4;Q96AT9-2;Q96AT9;Q2QD12	Ribulose-phosphate 3-epimerase;Ribulose-phosphate 3-epimerase-like protein 1	RPE;RPEL1
-12.05906773	-12.10828781	-12.01309776	-12.15390682	-12.08594131	-12.17731762	153.18	7582300000	1.479834442	0.189243222	-0.093801816	-0.725017777	C9J6P4;Q7Z2W4;Q7Z2W4-2;Q7Z2W4-3;Q7Z2W4-4;H7C5K1;Q7Z2W4-5	Zinc finger CCCH-type antiviral protein 1	ZC3HAV1
-15.07368183	-15.0357275	-14.98066235	-15.06801128	-14.94984913	-15.10240078	2.2456	376650000	0.736468922	0.387800672	-0.06731542	-0.474373375	C9J715;Q9Y2I1-4;Q9Y2I1-3;Q9Y2I1	Nischarin	NISCH
-13.15485191	-13.36198521	-13.1693306	-13.43960762	-13.09598732	-13.29831314	82.049	3676100000	2.082516669	0.016040698	-0.226578712	-1.545498757	C9J7E5;Q9Y5L0;Q9Y5L0-1;Q9Y5L0-5;Q9Y5L0-3;E9PFH4	Transportin-3	TNPO3
-16.08454704	-16.03341484	-15.99192524	-16.08690071	-16.16013145	-15.96201611	10.072	122100000	0.352586401	0.576604303	0.051424026	0.320165306	C9J7Z4;Q8NCE0-5;Q8NCE0-4;Q8NCE0-3;Q8NCE0-2;Q8NCE0	tRNA-splicing endonuclease subunit Sen2	TSEN2
-12.13451385	-12.13704491	-12.15772915	-12.16240788	-12.20647907	-12.08209991	29.949	5342300000	0.54250621	0.606665757	0.03905646	0.29632384	C9J8Q5;P51649;P51649-2;A0A5F9ZI23;A0A5F9ZH98	Succinate-semialdehyde dehydrogenase, mitochondrial	ALDH5A1
-15.2594595	-15.02235699	-15.24671459	-14.96150017	-15.22812939	-15.14720058	2.3584	153790000	1.65405718	0.035852856	0.201081912	1.293885505	C9J8Z4;Q969P0-3;Q969P0	Immunoglobulin superfamily member 8	IGSF8
-10.63848495	-10.63245201	-10.66276646	-10.62833405	-10.60879135	-10.67850494	323.31	1.09E+11	0.163695675	0.90630133	-0.009749413	-0.079645704	C9J9K3;P08865;A0A0C4DG17;F8WD59	40S ribosomal protein SA	RPSA
-16.30951118	-16.17121506	-16.31539726	-16.30220222	-16.24815178	-16.19836998	2.2759	322510000	0.671586758	0.401480828	0.067090988	0.461624068	Q969M7-2;H3BUI7;C9J9P8;C9JSK8;C9JFD2;H3BSR4;F8WDQ9;F8WD80;F8WB39;Q969M7-4;Q969M7-5;Q969M7-6;Q969M7;G5E9R6;F8WCT3;Q969M7-3;F8WFB7;C9JF62;Q969M7-7;C9IZ93;F2Z363	NEDD8-conjugating enzyme UBE2F	UBE2F;UBE2F-SCLY
-12.28186226	-12.18310642	-12.21852016	-12.11273766	-12.23766899	-12.18308067	101.39	3027600000	1.345069838	0.225522637	0.086375554	0.664276735	C9JA08;Q96D46;C9J0B9;C9IZW9;C9K0C2;C9IY70	60S ribosomal export protein NMD3	NMD3
-13.96003723	-14.062356	-13.84880733	-14.03605652	-13.97698307	-13.88932705	23.863	2994800000	0.428127681	0.471354972	-0.067303975	-0.402572202	C9JA28;Q9UNL2;Q9UNL2-2;C9J365	Translocon-associated protein subunit gamma	SSR3
-14.34117699	-13.97638702	-14.31046677	-14.07047558	-14.31210423	-14.21247578	8.6535	596260000	1.558686149	0.026233074	0.2348032	1.386575216	C9JA69;Q8WY36-2;Q8WY36;H7C1Q0;C9JYU6;C9JZA0;C9J8D0;Q8WY36-3	HMG box transcription factor BBX	BBX
-13.77744961	-13.81182098	-13.78116417	-13.78975582	-13.73795509	-13.7707243	17.478	1928300000	0.622969461	0.72604346	-0.025244077	-0.213525887	C9JAX1;Q16595;A0A2R8Y5A1;Q16595-2;Q16595-3;A0A2R8Y4G3;A0A2R8Y577	Frataxin, mitochondrial;Frataxin intermediate form;Frataxin(56-210);Frataxin(78-210);Frataxin mature form	FXN
-14.55731392	-14.47452736	-14.57801533	-14.38943195	-14.60968876	-14.49938679	10.13	1018700000	1.594090512	0.104618163	0.127223969	0.931298895	C9JB30;Q9UPY8;Q9UPY8-2	Microtubule-associated protein RP/EB family member 3	MAPRE3
-14.66558933	-14.72233486	-14.67024708	-14.62352753	-14.51489067	-14.55386543	5.3922	366880000	0.081691961	0.884417083	-0.01633358	-0.095709632	C9JBG0;Q96PJ7;E7ES60;Q9BZG1;K7EIF2;H7C0Y7;Q9BZG1-4;Q9BZG1-2;V9GY61;K7EJW7;C9JY26	Ras-related protein Rab-34	RAB34
-13.36927795	-13.54914856	-13.41940975	-13.55011368	-13.31770229	-13.38835907	14.163	2023200000	0.971946195	0.156428082	-0.127077103	-0.78805672	C9JBI3;P78330;A0A1D5RMN5;C9JEJ7;F8WD74	Phosphoserine phosphatase	PSPH
-14.85609245	-14.76421261	-14.80750656	-14.79368496	-14.80160236	-14.66739845	12.877	1462500000	0.890246572	0.303234904	0.079968452	0.563677435	C9JBY7;Q9Y291	28S ribosomal protein S33, mitochondrial	MRPS33
-12.33773232	-12.2552681	-12.42380142	-12.29808331	-12.36584568	-12.25767422	24.579	6427500000	1.661889716	0.142361597	0.105451266	0.818115339	C9JCC6;Q14919;Q14919-2;E9PQX9;E9PNC7;E9PMW2	Dr1-associated corepressor	DRAP1
-14.1266098	-14.27262211	-14.10564899	-14.27608299	-14.09365845	-14.18113136	23.989	1205400000	1.841219334	0.08235423	-0.13463974	-1.015790384	H7C131;C9JDE9;P09110;H0Y4D4;P09110-2	3-ketoacyl-CoA thiolase, peroxisomal	ACAA1
-13.15586185	-13.13453007	-13.09601784	-13.16486073	-13.13930702	-13.21326828	32.436	2688600000	0.627382446	0.586312456	-0.040490786	-0.313755747	C9JG97;C9JEH3;Q13685;C9JTS3;H7C0R2	Angio-associated migratory cell protein	AAMP
-13.0986414	-13.40241528	-13.16394806	-13.39207458	-13.16174603	-13.24944401	27.364	2897100000	1.733333679	0.031633333	-0.206532796	-1.342853847	C9JEJ2;P49585;C9J050;H7C1T3;C9JVS0;C9JPY0;F8WAZ5;H7BZN1;C9J2E1;F8WBU2	Choline-phosphate cytidylyltransferase A	PCYT1A
-16.72976875	-16.6985321	-16.51383018	-16.52832222	-16.63960838	-16.90305138	5.9002	524120000	0.26206562	0.51739109	-0.082232793	-0.365280757	H7C286;C9JEV6;Q9UJ70;Q9UJ70-2;E9PPU6;H7C3G9;H0YC94	N-acetyl-D-glucosamine kinase	NAGK
-15.34210587	-15.38448048	-15.49727249	-15.46615505	-15.63231468	-15.42089558	5.3053	743470000	0.313003314	0.529953079	0.066720645	0.356589565	C9JEV9;O95639-3;O95639-2;O95639;B7Z7B0;F8WEL7;H7C419	Cleavage and polyadenylation specificity factor subunit 4	CPSF4
-13.91431427	-13.80918217	-13.9154644	-13.81572533	-13.98809719	-13.85879517	14.772	1235500000	1.736911429	0.124899374	0.111391068	0.863868797	C9JEX3;Q13614-2;Q13614	Myotubularin-related protein 2	MTMR2
-17.21371651	-16.88356209	-17.07483864	-17.08638954	-17.2369957	-16.75434494	36.815	245830000	1.1513458	0.036930057	0.267084757	1.277363932	C9JF50;E9PLU1;E9PRK5;Q9H019-2;Q9H019-3;Q9H019;E9PPQ0;E9PRW1;E9PSD6;E9PPF9;E9PLD2	Mitochondrial fission regulator 1-like	MTFR1L
-11.92877674	-12.07562637	-11.90971947	-11.98865891	-11.91001701	-11.9031229	38.98	7737800000	0.658129004	0.375634402	-0.072964986	-0.485800433	C9JFE4;Q13098-7;Q13098-5;Q13098;A8K070;A0A096LP07;A0A096LPJ3;Q13098-6;J3KSA5;J3QS88;J3KTB0;J3KRJ4;J3QLT0;J3QL53;J3QS84;J3KRE8;J3QLE8;J3QQX0	COP9 signalosome complex subunit 1	GPS1
-12.56789207	-12.46406651	-12.36388779	-12.56976795	-12.38832283	-12.39290619	83.179	19609000000	0.162323635	0.751168714	-0.035545985	-0.194965492	C9JFR7;P99999;CON__P62894	Cytochrome c	CYCS
-17.33747482	-17.1782074	-17.17854691	-17.10806656	-17.44032478	-16.66106606	5.7405	37703000	0.874885303	0.04680602	0.3363355	1.205644281	C9JHG2;G3XAJ6;Q14699	Raftlin	RFTN1
-13.25906658	-13.1914959	-13.16600037	-13.16837025	-13.30661392	-13.29415607	117.46	3989300000	0.173302226	0.793590448	0.025886218	0.1653398	C9JIF9;P13798;H7C393;H7C1U0;C9JLK2;F8WEH5;H0YFE5	Acylamino-acid-releasing enzyme	APEH
-11.44178867	-11.00672054	-11.5797863	-10.98006248	-11.54622841	-11.25922012	43.077	21491000000	1.961717853	0.005221239	0.440600077	2.223342293	C9JIZ6;P07602;P07602-2;P07602-3;Q5BJH1;A0A0J9YXB8	Prosaposin;Saposin-A;Saposin-B-Val;Saposin-B;Saposin-C;Saposin-D	PSAP
-14.20312595	-14.09359455	-14.15093613	-14.17020893	-14.21766567	-14.11784363	105.79	4819500000	0.978120024	0.375562624	0.063360214	0.486051268	C9JJ19;P82930	28S ribosomal protein S34, mitochondrial	MRPS34
-15.36310768	-15.33927822	-15.36552715	-15.31397629	-15.31649399	-15.25968933	5.7804	111780000	0.708700361	0.545061166	0.044061661	0.343194615	C9JJN9;Q8N3P4-2;Q8N3P4-3;Q8N3P4;F8WB24;C9JKL0;C9JIA0;C9JPI1;C9JP71;C9JG07	Vacuolar protein sorting-associated protein 8 homolog	VPS8
-13.12827587	-12.90470123	-13.0508604	-12.85454464	-13.05314064	-12.96750069	120.34	8076700000	1.817349065	0.04945749	0.168510119	1.19166481	C9JJP5;Q92734-4;Q92734-3;Q92734-2;Q92734;C9JUE0;C9JTY3	Protein TFG	TFG
-14.05864525	-14.28460121	-14.15423107	-14.23638916	-14.02256203	-14.26753616	6.2141	253550000	1.937832153	0.0352895	-0.184362729	-1.300704297	C9JJV1;Q9Y5U2-2;Q9Y5U2;A6NCC9;E9PME3;C9JHT9;E9PL88;C9JDU0	Protein TSSC4	TSSC4
-15.34171486	-15.17361641	-15.26839638	-15.15066147	-15.41754627	-15.27163696	27.548	1081100000	1.190343947	0.107601253	0.143914223	0.917621729	C9JK83;O95630-2;O95630;C9JEK5;F5H5B9;C9JZ93	STAM-binding protein	STAMBP
-16.67218208	-16.3487339	-16.61024666	-16.2081871	-16.55074692	-16.18408394	9.1868	128190000	2.372308357	0.005412844	0.364056905	2.244941669	U3KQU8;C9JLB7;Q96HP4	Oxidoreductase NAD-binding domain-containing protein 1	OXNAD1
-15.08641529	-14.62300587	-15.11479759	-14.6766758	-15.17019272	-14.77965641	23.019	4325000000	2.931389073	0.003657143	0.430689176	2.831039999	C9JLU1;P52434;P52434-3;P52434-2;P52434-4;P52434-5	DNA-directed RNA polymerases I, II, and III subunit RPABC3	POLR2H
-13.77120876	-13.60494137	-13.77625751	-13.54419994	-13.72279358	-13.54690552	46.251	1356500000	2.733024433	0.016957359	0.191404343	1.517478935	C9JLV4;O14727-5;O14727-4;O14727;O14727-3;O14727-2;O14727-6;F8VNZ0	Apoptotic protease-activating factor 1	APAF1
-15.63762856	-15.70915318	-15.77491379	-15.60053062	-15.63220692	-15.66321945	1.7185	109120000	0.159570811	0.809738619	0.023948669	0.153209825	I3L2L5;I3L317;I3L4Q0;C9JLW8	Protein FAM195B	FAM195B
-16.7310257	-16.37293816	-16.88106346	-16.43996048	-16.77713394	-16.5737133	6.8751	654570000	1.974401307	0.008179272	0.33420372	1.922525035	C9JT95;C9JMP5;Q9BQ15;Q96AH0-3;Q96AH0	SOSS complex subunit B1	NABP2
-13.87427235	-13.88167286	-14.03023434	-13.95573139	-13.91223049	-13.91701984	6.2456	904030000	0.150051641	0.83218231	0.020771027	0.137013776	C9JNE2;Q9Y530;C9J5P1;C9JXC3;H7C5Q1;C9JA90;C9IZY1	O-acetyl-ADP-ribose deacetylase 1	OARD1
-14.31836987	-14.43440437	-14.44145393	-14.43896198	-14.282794	-14.26958466	9.7247	1664900000	0.171960864	0.754031033	-0.033444405	-0.192669689	C9JP16;O75718	Cartilage-associated protein	CRTAP
-13.93982506	-14.03431416	-13.98365974	-13.99748802	-13.87594891	-14.00317097	4.2931	801600000	1.108676264	0.282108497	-0.078513145	-0.588989923	C9JP85;Q16656-2;Q16656;Q16656-4	Nuclear respiratory factor 1	NRF1
-15.78351784	-15.81979561	-15.88912868	-15.85621071	-15.84490299	-15.78011513	7.8485	451260000	0.210564704	0.814461959	0.020476023	0.148711688	H7C0T1;H7C2R9;C9JQV0;Q9BRJ6	Uncharacterized protein C7orf50	C7orf50
-14.98763943	-14.82828712	-14.92868137	-14.90560341	-14.98710251	-14.71735477	2.2328	298040000	1.220341737	0.096859956	0.150726	0.953792326	C9JR56;Q9UPW6-2;Q9UPW6;Q01826;Q01826-2	DNA-binding protein SATB;DNA-binding protein SATB2;DNA-binding protein SATB1	SATB2;SATB1
-16.14815712	-16.37643242	-16.24843788	-16.34442902	-16.24895668	-16.42879295	17.354	559990000	1.807669538	0.049896249	-0.168034236	-1.186961933	C9JRJ5;Q9UGP4	LIM domain-containing protein 1	LIMD1
-15.39554882	-15.31092262	-15.40423679	-15.31571388	-15.40539074	-15.21983719	3.3158	1336500000	1.72430443	0.110028986	0.119567553	0.910329725	C9JY28;C9JRX8;F5H189;Q9HD34;C9J799;H7C4Q5	LYR motif-containing protein 4	LYRM4
-12.01139545	-12.06977367	-12.06077671	-12.03856468	-11.98665619	-12.01687241	75.032	18047000000	0.343797263	0.78007788	-0.022127469	-0.174708524	C9JRZ6;Q9NX63;F8WAR4;A0A286YEX5	MICOS complex subunit MIC19	CHCHD3
-13.74166393	-13.68932724	-13.7011013	-13.66883278	-13.66078949	-13.66292953	12.928	1029600000	0.48444567	0.716724974	0.027488391	0.220473698	C9JU35;Q9NPL8;C9JR82;H7C5U1;F8WAU6;F8WB00;F8WC42;G3XA94	Complex I assembly factor TIMMDC1, mitochondrial	TIMMDC1
-13.30266476	-13.19447041	-13.25335121	-13.22193432	-13.34815598	-13.27411461	42.815	9338200000	0.92470618	0.338651177	0.071217537	0.523713434	C9JW69;P18754;P18754-2;C9JRH2;C9J3R0;C9JMJ4;C9JQZ4;M0R1Q8	Regulator of chromosome condensation	RCC1
-15.18085384	-15.20789623	-15.22951984	-15.02849293	-15.20791721	-15.31537151	7.0268	400140000	0.093273879	0.855345096	0.022176743	0.119969034	C9JYA1;O15504;B4DT96;O15504-2;O15504-3	Nucleoporin-like protein 2	NUPL2
-14.98366356	-15.23383713	-14.93640423	-15.1028347	-14.83116627	-14.94163132	11.038	408430000	0.852340424	0.114019299	-0.175689697	-0.897426151	C9JZE3;C9JYJ8;Q9BWE0;Q9BWE0-4;E7EVL6	Replication initiator 1	REPIN1
-13.90365791	-14.87662697	-13.91918564	-14.94185352	-13.92594337	-14.95495224	10.07	1935900000	5.638840822	0	-1.008215268	-8.058977674	C9JYQ9;H0Y8C2;Q6P5R6	60S ribosomal protein L22-like 1	RPL22L1
-17.27477264	-16.9410038	-16.91099739	-17.21902275	-17.09491539	-16.78986168	5.129	77152000	0.269476235	0.452257083	0.110265732	0.418023027	C9JYY6;F8W775;Q92823-3;Q92823-4;Q92823-6;Q92823-2;Q92823;Q92823-5;A0A087X2B3	Neuronal cell adhesion molecule	NRCAM
-11.9855547	-11.84336758	-12.02280998	-11.81883049	-12.02312469	-11.91392231	282.66	17364000000	2.087957152	0.053625	0.151789665	1.157719116	O60716;O60716-5;O60716-2;O60716-3;C9JZR2;O60716-8;O60716-7;O60716-6;O60716-4;A0A669KB05;A0A669KB62;O60716-11;O60716-10;O60716-9;O60716-13;O60716-19;O60716-14;O60716-12;O60716-18;O60716-17;O60716-16;O60716-21;O60716-15;O60716-23;O60716-24;O60716-20;O60716-22;O60716-26;O60716-29;O60716-27;O60716-25;O60716-30;O60716-31;O60716-28;O60716-32;E9PKY0;H0YC95;E9PKL1	Catenin delta-1	CTNND1
-13.36089897	-13.51916313	-13.51403427	-13.42374516	-13.46860313	-13.60294056	25.236	1566900000	0.416962953	0.474912631	-0.06743749	-0.399370917	H7C4M9;C9JZY6;P62256-2;P62256;C9JZG9;C9J8Q9	Ubiquitin-conjugating enzyme E2 H	UBE2H
-16.51670074	-16.32188416	-16.46181107	-16.27692032	-16.64596367	-16.4691658	5.7735	369760000	1.094507542	0.077128651	0.185501734	1.032349148	D3DRR9;Q86WR7;Q86WR7-2	Proline and serine-rich protein 2	C10orf47;PROSER2
-15.77331924	-15.85531425	-15.75959778	-15.75524235	-15.67136288	-15.68310928	2.9078	45479000	0.192729822	0.761891958	-0.029795329	-0.187069871	Q5HY75;D3DWX8;P98173-3;P98173-2;P98173	Protein FAM3A	FAM3A
-14.85420609	-14.71516323	-14.61824512	-14.70837975	-14.74434853	-14.71483421	19.538	400680000	0.142051893	0.807064567	0.026140849	0.155410083	F6U1T9;D3YTA9;H7BYZ3;P63098;A0A1B0GUC7;Q96LZ3	Calcineurin subunit B type 1	PPP3R1
-11.51038933	-11.65726757	-11.58802032	-11.63260365	-11.54920101	-11.61216354	41.408	30954000000	1.511992495	0.219681287	-0.084808032	-0.673466537	D3YTB1;F8W727;P62910	60S ribosomal protein L32	RPL32
-13.04016685	-13.17324543	-12.97734547	-13.20301056	-13.03428364	-12.94336128	99.012	2383500000	0.455839496	0.377405436	-0.089273771	-0.483998908	D3YTB5;P51617-2;P51617-3;P51617;H7C224;P51617-4;H7C2I6;F8WAB6;H7C3G8;H7C3C1	Interleukin-1 receptor-associated kinase 1	IRAK1
-14.02105904	-14.31809616	-13.97945881	-14.21041107	-14.01943684	-14.11137962	16.845	1603800000	1.554303373	0.036931559	-0.206644058	-1.28173579	Q06330;Q06330-7;Q06330-6;Q06330-4;Q06330-5;D6R927;D6R946;Q06330-2;Q06330-3;D6RCM1;D6RA45;D6RBQ8;D6RB37;D6RF98;D6REP3;D6REC2;D6R9K5;H0Y8R3;D6RIZ8;D6RAT2;D6RIV8;D6R9X3	Recombining binding protein suppressor of hairless	RBPJ
-15.63366985	-15.81946373	-15.86288452	-15.92783546	-15.67356968	-15.71177197	1.6577	151300000	0.438027769	0.365716911	-0.096315702	-0.495757221	D6R9Y1;Q9BPZ3	Polyadenylate-binding protein-interacting protein 2	PAIP2
-13.07844353	-13.32075596	-13.16277599	-13.28591824	-13.09495258	-13.17784595	21.774	12325000000	1.389577398	0.088297521	-0.149449348	-0.995221048	D6R9Z7;P15954	Cytochrome c oxidase subunit 7C, mitochondrial	COX7C
-15.97793388	-16.4102478	-16.15294266	-16.29216957	-16.20198059	-16.43939209	4.46	488200000	1.526579056	0.018552529	-0.269650777	-1.485301259	P57088;D6RAA6;H0Y8N0	Transmembrane protein 33	TMEM33
-13.936903	-13.78759003	-14.00607586	-13.81955814	-13.9436779	-13.81527519	12.669	1486900000	2.513534399	0.04042576	0.154744466	1.24605015	D6RAD4;P50613;D6RFL0;D6RGG9;D6RI01;D6R9Z2;D6RF14;D6RIG9;D6R9G1	Cyclin-dependent kinase 7	CDK7
-17.38190079	-17.26171112	-16.9728775	-17.04445839	-17.27020645	-17.50912285	30.984	366960000	0.128287758	0.709123386	-0.063435872	-0.225405345	D6RB01;Q9Y6X4	Soluble lamin-associated protein of 75 kDa	FAM169A
-13.73300648	-13.82070923	-13.79398727	-13.80326366	-13.74246502	-13.69739628	18.087	3292800000	0.150244994	0.853196127	-0.017303467	-0.121058541	D6RBV2;Q12907;D6RIU4;D6RBH1;D6RDX1	Vesicular integral-membrane protein VIP36	LMAN2
-16.58949852	-16.53475761	-16.7006588	-16.64161873	-16.75313187	-16.37553787	5.6587	613310000	0.833682859	0.127872624	0.163791656	0.857004352	D6RCD0;Q8NBQ5	Estradiol 17-beta-dehydrogenase 11	HSD17B11
-15.48166656	-15.3416605	-15.5294323	-15.41853809	-15.5435648	-15.37476063	5.5467	211640000	2.065869588	0.066877288	0.139901479	1.083728819	Q9UPQ0;Q9UPQ0-4;Q9UPQ0-2;Q9UPQ0-10;D6RD46;Q9UPQ0-3;G5EA03;H0Y8P3;E9PDJ9;Q6NVB9;D6RJ93;Q9UPQ0-8;Q9UPQ0-9;E7EPK0;Q9UPQ0-6;Q9UPQ0-5;Q9UPQ0-7;D6R8Y0	LIM and calponin homology domains-containing protein 1	LIMCH1
-14.20713234	-14.26175594	-14.35019588	-14.27048206	-14.20444298	-14.2536726	7.8396	560040000	0.057500206	0.938957852	-0.008046468	-0.054226457	D6RDX7;Q6PCB8-2;Q6PCB8	Embigin	EMB
-15.17500114	-15.12412262	-15.26001835	-15.06210041	-15.15878677	-15.09861088	20.914	721080000	1.331840949	0.170536386	0.102990786	0.756252607	D6REA0;O75879;H0Y8G7;H0Y9F2;B4E0P2;D6RDU9	Glutamyl-tRNA(Gln) amidotransferase subunit B, mitochondrial	PET112;GATB
-13.55065346	-13.68236732	-13.57572651	-13.66243839	-13.52863121	-13.5656395	7.8329	693830000	1.037855977	0.263217892	-0.085144679	-0.614623228	D6REB0;Q13137-5;Q13137;Q13137-3;Q13137-4;Q13137-2;D6RF70;D6RBF9;H0YBP4;I3L493;H0Y9G3;D6RBI4;D6RJE7	Calcium-binding and coiled-coil domain-containing protein 2	CALCOCO2
-11.68777561	-11.76595783	-11.77299023	-11.71045589	-11.71956921	-11.69369698	128.85	11742000000	0.034834111	0.970001035	0.003408114	0.02560758	D6RGI3;D6RER5;Q9NVA2;Q9NVA2-2;D6RDU5;H0Y961;H0Y9G8;D6RDP1;D6R9Y6;Q14141-3	Septin-11	11-Sep
-11.10063839	-11.19127178	-11.14967823	-11.19074917	-11.10936832	-11.21079636	110.58	16340000000	2.035981432	0.223615385	-0.077710787	-0.667152671	O94979-6;O94979-8;O94979;O94979-2;O94979-9;O94979-4;O94979-10;O94979-3;D6REX3;D6RHZ5;H7BXG7;O94979-7;O94979-5;H0YAB3;H0Y9T9;H0Y8W8;H0Y9K1;H0Y8V7;H0YAF5;D6RCQ9;D6RE64;H0Y9V3	Protein transport protein Sec31A	SEC31A
-15.65697956	-16.02101898	-15.63813782	-16.03993607	-15.75523281	-15.78137589	5.105	94492000	1.358798587	0.026579934	-0.263993581	-1.383710746	D6REX9;Q8N960-2;Q8N960	Centrosomal protein of 120 kDa	CEP120
-15.05896664	-15.12726974	-14.96519089	-15.0817194	-15.03467369	-15.14454365	6.7379	213690000	1.359120471	0.182842398	-0.098233859	-0.734328295	E7EM50;D6RFE8;E7EWV1;Q5H8A4-5;Q5H8A4-6;Q5H8A4-4;Q5H8A4-2;Q5H8A4;D6R9J9;Q5H8A4-3	GPI ethanolamine phosphate transferase 2	PIGG
-14.84529972	-14.9641943	-14.86009598	-15.08649731	-14.82299805	-15.08850479	24.239	3573300000	2.060209494	0.022611177	-0.203600883	-1.428809553	D6RFG8;P27707;D6RCP9;D6RG38	Deoxycytidine kinase	DCK
-15.63546753	-15.27915096	-15.40423679	-15.3055563	-15.60194492	-15.34471798	26.344	939850000	1.475257493	0.029200855	0.237408002	1.359617954	D6RFH4;H3BUX2;O43169;J3QR91	Cytochrome b5 type B	CYB5B
-13.54622078	-13.62112427	-13.62686348	-13.55672932	-13.54550838	-13.62355137	31.817	1703900000	0.326527319	0.737942857	-0.027604103	-0.204849256	D6RFW1;Q96EQ0	Small glutamine-rich tetratricopeptide repeat-containing protein beta	SGTB
-16.19719124	-15.76134014	-16.23509216	-16.23028374	-16.28084946	-16.07046127	7.217	110690000	0.709064064	0.112236747	0.217015902	0.90517959	D6RG30;Q2TB18-2;Q2TB18	Protein asteroid homolog 1	ASTE1
-14.95523834	-15.08828545	-14.93920994	-15.0413065	-14.89874363	-14.79797935	11.027	217400000	0.186970898	0.695275825	-0.044793129	-0.23387764	D6RGG3;Q99715-4;Q99715;A0A087X0A8;Q99715-2;H0Y5N9	Collagen alpha-1(XII) chain	COL12A1
-15.9692297	-16.12877655	-15.93974495	-16.18741989	-15.98641586	-16.13770294	1.894	54081000	2.914070499	0.016887671	-0.186169624	-1.516396581	D6RGJ2;Q8NFZ5;Q8NFZ5-2	TNFAIP3-interacting protein 2	TNIP2
-13.97798729	-14.12268829	-13.90857315	-14.05512428	-13.97878933	-13.74716187	24.759	9032000000	0.05833736	0.890628361	-0.019874891	-0.091214245	D6RIE3;D6RGV5;H0UI06;P14406	Cytochrome c oxidase subunit 7A2, mitochondrial	COX7A2
-14.09208298	-14.12542152	-14.14301872	-14.11186218	-14.04770947	-14.18018627	25.658	1232500000	0.578689246	0.558060347	-0.044886271	-0.333579225	D6RGX2;Q9NUQ7;H0YA18;D6RB53;D6RA67;D6R9J7	Ufm1-specific protease 2	UFSP2
-15.35429478	-15.26431465	-15.29982281	-15.37738228	-15.43120289	-15.26296711	5.5277	269300000	0.487645294	0.48324601	0.060218811	0.391645227	D6RGX6;Q9C0F1;Q9C0F1-2	Centrosomal protein of 44 kDa	CEP44
-15.07807732	-15.09463215	-15.08926773	-15.01598549	-15.09092808	-15.09718323	2.5608	178620000	0.246911832	0.839581216	0.016824087	0.132520395	D6RJF0;D6RHD3;Q9BS16;D6RAX0;D6RC76	Centromere protein K	CENPK
-13.98156548	-13.92280388	-13.96226597	-13.93485832	-13.89259338	-13.98371601	11.384	809010000	0.01669618	0.985742628	-0.001651128	-0.012431583	D6RJ07;Q9UL40;Q9UL40-3;Q9UL40-2;B7Z4J8;B7Z4N4;B7Z6B6;B7Z6Q2	Zinc finger protein 346	ZNF346
-16.28787422	-15.020257	-16.28858376	-15.13120079	-16.35546684	-15.11686611	2.1395	968750000	5.103231527	0	1.221200307	8.634910726	E2QRD4;Q6ZRQ5;H9KVD7;H9KVD8;H0YAJ2	Protein MMS22-like	MMS22L
-14.3307476	-14.26782036	-14.39480591	-14.2377739	-14.39415646	-14.22088623	4.3188	843090000	2.180726449	0.073687817	0.131076495	1.046158653	O75496;E2QRF9;H7C608	Geminin	GMNN
-12.69307137	-12.60048962	-12.66031837	-12.64000511	-12.6892519	-12.7194128	64.095	2635800000	0.308412788	0.741839289	0.027578036	0.202089	E3W994;J3KR49;O75122;A0A0U1RQI6;E7ERI8;E7EW49;O75122-3;B3KR06;E7ENG2;O75122-2;D6RBU8;C9J668;H7C4I5;H7C4X8;H7C5M8	CLIP-associating protein 2	CLASP2
-14.75854778	-14.53424835	-14.57936954	-14.58392525	-14.6251955	-14.59392738	2.7488	180200000	0.667825621	0.330451769	0.083670616	0.533539099	E5RFJ9;E5RHW0;H0YBH7;Q96BY9	Store-operated calcium entry-associated regulatory factor	SARAF
-15.71651268	-15.92873001	-15.74304104	-15.84750271	-15.70663166	-15.79890728	2.1557	40788000	1.588075016	0.091340183	-0.136318207	-0.977902915	E5RFX8;E5RI39;G5E954;H0YBQ5;J3KP90;E5RFK5;P24863-2;P24863	Cyclin-C	CCNC
-14.56540394	-14.72855473	-14.45836735	-14.70268536	-14.54796028	-14.60651588	30.09	2136800000	1.449763095	0.076158192	-0.155341466	-1.037152517	E5RFP0;Q8WVJ2	NudC domain-containing protein 2	NUDCD2
-15.71486378	-15.39400673	-15.6451025	-15.42448997	-15.49328995	-15.47893047	6.4646	472430000	1.243402633	0.065502052	0.185276349	1.090080558	E5RFU2;P34913;P34913-3;P34913-2;H0YAW7;E5RFH6;E5RI53	Bifunctional epoxide hydrolase 2;Cytosolic epoxide hydrolase 2;Lipid-phosphate phosphatase	EPHX2
-13.52514839	-13.46348286	-13.57014847	-13.43898392	-13.5357399	-13.39847851	22.665	745320000	2.03710025	0.115322272	0.110030492	0.892246056	G5EA19;U3KQS5;E5RG17;Q6P1N9;H0YBX2;E5RGF2;A0A0D9SGD3;Q6P1N9-2;E5RID7;E5RG62;E5RK70;E5RI69;E5RJY6	Putative deoxyribonuclease TATDN1	TATDN1
-13.76332378	-13.58787632	-13.82643127	-13.72835636	-13.76643658	-13.80181122	4.4029	5407800000	0.529282458	0.383598312	0.079382579	0.478108921	E5RGN3;E5RIM7;O00244	Copper transport protein ATOX1	ATOX1
-15.04886723	-15.32853031	-15.03551579	-15.40839195	-15.05086136	-14.93409157	2.4885	1198700000	0.537085139	0.189847724	-0.178589821	-0.723935874	E5RGQ3;Q9H446-2;Q9H446;E5RGS5;E5RJE3	RWD domain-containing protein 1	RWDD1
-14.99747276	-15.0754776	-14.98176384	-15.02525902	-14.93527985	-15.02001476	7.6122	778930000	1.254914409	0.318489683	-0.068744977	-0.546839819	E5RGS2;Q9H6H4-2;Q9H6H4	Receptor expression-enhancing protein;Receptor expression-enhancing protein 4	REEP4
-16.00930023	-16.117033	-15.87690735	-16.23769188	-16.0621357	-16.0318985	5.5615	98266000	0.834124089	0.147623902	-0.146093369	-0.806095877	Q86X53;E5RHA3;H0YB25	Glutamate-rich protein 1	ERICH1
-12.65895939	-12.64232731	-12.54171753	-12.58921623	-12.56102562	-12.63218403	37.94	5691000000	0.355809171	0.679288012	-0.034008344	-0.243304768	E5RHG8;Q15369;Q15369-2;R4GMY8	Transcription elongation factor B polypeptide 1	TCEB1
-13.19249821	-13.22252655	-13.14188385	-13.2488203	-13.15894127	-13.33797836	45.057	3730800000	1.300063258	0.16713732	-0.105333964	-0.763465674	E5RHT6;F8W1U7;Q8N6T3;Q8N6T3-4;Q8N6T3-3;E5RHC5;F8VWH9;Q8N6T3-5;Q8N6T3-2;E5RHH7;F8VWB3;E5RGL6	ADP-ribosylation factor GTPase-activating protein 1	ARFGAP1
-13.80271912	-13.76134014	-13.75564766	-13.74071503	-13.77998352	-13.72706604	11.008	793860000	1.01405247	0.58867935	0.036409696	0.311590548	E5RIA4;E7ETB3;Q9ULA0-2;Q9ULA0;E5RJ35;E7EPX3;B9ZVU2;F8WAN0;C9JBE1;E7EMB6	Aspartyl aminopeptidase	DNPEP
-16.63794136	-16.34508133	-16.50469589	-16.10385704	-16.6690712	-16.41545868	31.773	758440000	1.377868095	0.01632493	0.315770467	1.525655669	Q6NXR4;E5RIH5;E5RHM7	TELO2-interacting protein 2	TTI2
-16.74219322	-16.22596931	-16.736866	-16.25974846	-16.50440216	-16.52669525	26.959	217870000	1.233420531	0.021165854	0.323682785	1.449837643	E5RIP4;Q15043-2;Q15043-3;Q15043;E5RFZ8;E5RGA7;E5RJ40;E5RJG5	Zinc transporter ZIP14	SLC39A14
-10.1882143	-10.10024166	-10.10930824	-10.04667759	-10.12106133	-10.06992817	64.137	75546000000	1.087870924	0.341403384	0.067245483	0.521033813	E5RIW3;E5RJD8;O75347;E5RHG6;O75347-2;E5RIX8;A0A494C144	Tubulin-specific chaperone A	TBCA
-14.18339443	-14.29179859	-14.34084511	-14.16639233	-14.0973568	-14.19870758	11.619	344870000	0.050133361	0.924870034	-0.011767387	-0.065159396	E5RJ29;Q9NYI0-2;Q9NYI0;Q9NYI0-3;H0YC20;E5RJE4;E5RFG7;A0A087X1Z0;A0A087WXD8;B4DKF8;E5RH02;H0YAQ7	PH and SEC7 domain-containing protein 3	PSD3
-15.64208031	-15.74233437	-15.67208004	-15.7504282	-15.6044693	-15.56285286	16.32	377570000	0.286814889	0.631212472	-0.045661926	-0.277970195	E5RJ52;P53677;H0YAY4;E7ER80;P53677-2	AP-3 complex subunit mu-2	AP3M2
-14.23417091	-13.64262104	-14.30705357	-13.77143383	-14.29005527	-13.81114388	25.126	1033600000	3.192042399	0.004571429	0.535360336	3.444507495	E5RK82;E5RJF8;O15182;H0YBL5;E5RH67;E5RFM2	Centrin-3	CETN3
-12.93823338	-12.8643322	-12.97784328	-12.94807148	-12.97067738	-12.92946339	78.066	13587000000	0.791877513	0.502412762	0.048295657	0.376839445	E5RJR5;P63208;E7ERH2;F8W8N3;P63208-2;E5RGM3;E5RHM3;E5RGM4	S-phase kinase-associated protein 1	SKP1
-13.40413284	-13.47152424	-13.47931671	-13.46560669	-13.46386814	-13.44130993	51.902	3072900000	0.157227068	0.90193454	-0.010374387	-0.083182606	Q7L5N1;E7EM64;H7C3T0	COP9 signalosome complex subunit 6	COPS6
-11.89221859	-11.73366833	-11.93959427	-11.70883369	-11.96183491	-11.91258717	51.398	5897200000	1.018328462	0.120582846	0.146186193	0.873360681	E7EMB1;Q9UH65;E9PJM7;E9PJK8	Switch-associated protein 70	SWAP70
-16.31368828	-16.50146294	-16.42395973	-16.5518074	-16.42477608	-16.36121178	4.8031	191580000	0.547100922	0.360650707	-0.084019343	-0.500357873	E7EMB8;Q99952-2;Q99952	Tyrosine-protein phosphatase non-receptor type 18	PTPN18
-14.89074993	-14.83235645	-14.91809845	-14.7891798	-14.90644455	-14.80827999	6.9864	360720000	2.522381457	0.137846154	0.095158895	0.828963478	E7EMD6;O43572	A-kinase anchor protein 10, mitochondrial	AKAP10
-12.33091736	-12.24957275	-12.30647182	-12.29068661	-12.34569073	-12.29217434	256.38	8102000000	1.303823915	0.44509833	0.050215403	0.42539082	J3QLD9;E7EMK3;Q14254;K7EKW9	Flotillin-2	FLOT2
-13.09352493	-13.01528931	-13.01302719	-12.99166965	-13.06625462	-13.01734543	113.7	3428900000	0.923967615	0.47832985	0.049500783	0.395907522	E7EMN6;P41236;Q6NXS1;E7EUI7	Protein phosphatase inhibitor 2;Protein phosphatase inhibitor 2-like protein 3	PPP1R2;PPP1R2P3
-14.73400116	-14.62300587	-14.58082962	-14.63068581	-14.6962738	-14.59775829	18.27	525770000	0.492130386	0.52313816	0.053218206	0.361693358	E7EMP6;Q96FZ2;D6RGK7;D6R9T3;D6RAI0;D6RAZ3	Embryonic stem cell-specific 5-hydroxymethylcytosine-binding protein	HMCES
-13.44100189	-13.1955471	-13.42754936	-13.20751286	-13.45974445	-13.39705086	16.623	2612100000	1.253525565	0.070583007	0.17606163	1.061063421	J3KMY5;H0YIZ1;G3V3E8;E7EMS2;G3V3D1;P61916;G3V2V8;P61916-2	Epididymal secretory protein E1	NPC2
-12.30278397	-12.18863487	-12.26187801	-12.17033386	-12.21710205	-11.97587204	116.67	4850800000	0.963143329	0.124959538	0.148974419	0.863954972	E7EMW7;O95071-2;O95071;E7ET84;E5RFK7;H0YBB4;H0YAV7	E3 ubiquitin-protein ligase UBR5	UBR5
-13.64772511	-13.46692371	-13.67182922	-13.4719553	-13.67218971	-13.56914806	33.586	1856800000	2.034104206	0.047943802	0.161238988	1.201136184	O95359;O95359-3;E7EMZ9;E9PBC6;O95359-1;O95359-5;O95359-6;Q4VXL8;D6RAA5;O95359-2;Q4VXL4;A0A0U1RRM9;H0Y911;E9PGB3;H0Y9C3;H0Y8P9;H0Y9Y7	Transforming acidic coiled-coil-containing protein 2	TACC2
-14.43128586	-14.450037	-14.42632961	-14.57647419	-14.35568905	-14.478652	10.751	503250000	1.00533648	0.22229713	-0.097286224	-0.669085221	E7EN73;Q8IZA0-2;Q8IZA0;C9J519;Q8IZA0-3;B1AN15;H0Y4S8	Dyslexia-associated protein KIAA0319-like protein	KIAA0319L
-13.9386034	-13.83018112	-13.92225647	-13.87722206	-13.930686	-13.85083389	7.5989	551180000	2.244032577	0.215145488	0.077769597	0.679755969	E7EN86;P52747-2;P52747-3;P52747	Zinc finger protein 143	ZNF143
-14.29321957	-14.37257957	-14.17027283	-14.32502842	-14.28237247	-14.28218365	13.76	1497200000	0.760113939	0.33279976	-0.077975591	-0.529795435	E9PGW7;Q5T8T7;E7EN96;Q5T8T8;Q15528-2;Q15528	Mediator of RNA polymerase II transcription subunit 22	MED22
-11.93965816	-12.09525108	-11.87148857	-12.15399456	-11.85122776	-12.02728653	34.25	16117000000	1.970728771	0.024215844	-0.204719226	-1.408556576	Q8NF91;E7ENN3;A0A0C4DG40;Q8NF91-4;Q8NF91-8;Q8NF91-2;Q8NF91-7;H0Y325;Q8NF91-10;Q8NF91-12;Q8NF91-11;A0A5F9ZH87;A0A0C4DH48;Q8NF91-3;Q8NF91-9;F8WAI0;Q5JV20;A0A5F9ZHB2;H0Y326	Nesprin-1	SYNE1
-12.22717094	-12.19633675	-12.22380543	-12.16578674	-12.19831371	-12.20886707	56.333	9105500000	0.764749799	0.709020538	0.026099841	0.225570646	E7EV99;E7ENY0;P35611-2;P35611-6;P35611;P35611-3;P35611-4;H0Y9H2;P35611-5;A0A0A0MSR2;D6RJE2;H0YFD8;H0YG19;D6RAH3;D6RF25	Alpha-adducin	ADD1
-14.25079632	-14.52321243	-14.24671459	-14.53113651	-14.20711803	-14.48774242	6.1691	1017700000	3.877797253	0.006413043	-0.279154142	-2.340174752	E7EP72;Q9UFG5;K7EK56;Q9UFG5-2	UPF0449 protein C19orf25	C19orf25
-15.56569004	-15.63201427	-15.33502579	-15.48229408	-15.37409878	-15.66565132	8.7808	92846000	0.861739806	0.118025641	-0.168381691	-0.882215368	H0YJ44;G3V2F4;E7EPD8;Q9NUW8-2;Q9NUW8	Tyrosyl-DNA phosphodiesterase 1	TDP1
-15.08174992	-15.08342743	-15.19261932	-15.09440517	-14.84608459	-15.01481628	2.5777	357810000	0.080803909	0.857559924	-0.024065018	-0.117295213	E9PDR5;E7EPI0;Q9P2D0-2;Q9P2D0;D6R9F4	Inhibitor of Bruton tyrosine kinase	IBTK
-10.68474674	-10.83285904	-10.70027924	-10.76595116	-10.68305588	-10.81753731	323.31	17548000000	2.28383859	0.096325221	-0.116088549	-0.959668693	E7EPN9;Q9Y520-6;Q9Y520-4;Q9Y520-5;Q9Y520;Q9Y520-7;Q9Y520-3;Q9Y520-2;H7C5N8;A0A2R8YET2;A0A2R8Y7F4;A0A0A0MS30;A0A2R8Y424	Protein PRRC2C	PRRC2C
-14.90051937	-14.88326168	-15.12739086	-14.89311028	-15.10933113	-15.06675434	15.017	2533000000	0.448288969	0.356530541	0.098038356	0.50514469	E7EPT4;P19404	NADH dehydrogenase [ubiquinone] flavoprotein 2, mitochondrial	NDUFV2
-14.26334667	-13.94716835	-14.28118134	-13.90887833	-14.31839275	-14.07642746	16.124	1224300000	2.364658674	0.006578947	0.310148875	2.024227168	E7EQI7;Q12768	WASH complex subunit strumpellin	KIAA0196
-11.11013889	-10.76505852	-11.06893921	-10.73570538	-11.07532501	-10.96334076	243.94	49521000000	1.653346738	0.016347826	0.263432821	1.526019017	P15311;E7EQR4;E9PNP4	Ezrin	EZR
-10.91610813	-11.31300449	-10.95274067	-11.34634972	-10.99000454	-10.82919216	94.218	20866000000	0.551649918	0.158377599	-0.209897677	-0.781852749	E7ES08;E7EQU1;O15347;E9PES6	High mobility group protein B3	HMGB3
-13.05916786	-12.99837399	-13.09164429	-13.00000954	-13.13405609	-12.95529175	6.0366	6529900000	1.870304742	0.120250489	0.110397657	0.875046402	E7EQY1;Q96C01;C9J2Y4;C9JF51	Protein FAM136A	FAM136A
-15.22565746	-15.02643776	-15.20647717	-14.94882202	-15.12080288	-14.91064262	3.9087	601690000	2.044235351	0.016918478	0.222345034	1.513581795	E7EQY4;E7EV10;Q9BTC8-2;Q9BTC8;E9PCS8;F6RRE2	Metastasis-associated protein MTA3	MTA3
-17.20767593	-17.24824333	-17.01280212	-17.1680603	-17.07914925	-17.00263023	4.6192	95914000	0.162121358	0.734734745	-0.039768855	-0.206912635	Q4W8S1;E7ER26;P57071-6;P57071-5;P57071-3;P57071-2;P57071	PR domain zinc finger protein 15	ZNF298;PRDM15
-13.87770939	-13.89820099	-13.69436932	-13.80221176	-13.6892519	-13.79650116	111.12	1336700000	0.486735112	0.401757308	-0.078527768	-0.461341624	E7ER68;Q658Y4;G3V120;H0YC80;H0YBR6	Protein FAM91A1	FAM91A1
-14.25442982	-13.98349762	-14.21111298	-13.93549538	-14.27389336	-14.19882202	29.872	1630300000	1.172848621	0.058085818	0.207207044	1.131856234	E7ER77;Q7Z2K6;A0A0C4DGF0;Q7Z2K6-2	Endoplasmic reticulum metallopeptidase 1	ERMP1
-11.76170254	-11.88705444	-11.83323479	-11.77587032	-11.79481506	-11.88153362	32.568	7479200000	0.547436048	0.51887245	-0.051568667	-0.36402012	E7ERS3;Q86VM9;H3BRH3;H3BP01;H3BRN6;H3BPD0	Zinc finger CCCH domain-containing protein 18	ZC3H18
-12.69073296	-12.63500595	-12.76332283	-12.66206169	-12.71416473	-12.70642948	18.813	1424600000	0.85489559	0.447199578	0.054907799	0.422860787	E7ESA6;Q05397-5;Q05397;Q05397-7;H0YBP1;Q05397-2;H0YBZ1;H0YB16;E9PEI4;Q05397-6;B4DWJ1;Q05397-3;Q05397-4;E5RHD8;H0YB99;E5RI03;E5RGA6;E5RJP0;E5RFW9;H0YAS0;H0YB33;E5RI72;E5RG66;E5RH01;E5RH48;E5RG86	Focal adhesion kinase 1	PTK2
-14.4955349	-14.61117649	-14.47189617	-14.57033348	-14.56527042	-14.41399193	100.87	703670000	0.114636528	0.847227186	-0.020933469	-0.125874337	E7ESC7;Q7L5Y9-3;Q7L5Y9-2;Q7L5Y9;D6RIB6;B4DQT1;B4DVN3;Q7L5Y9-4;D6RDW4;D6REW7;Q7L5Y9-5;D6RID6;D6RE80;D6R8Z3;D6RA86	Macrophage erythroblast attacher	MAEA
-14.2009058	-14.58314896	-14.13472462	-14.45431995	-14.21521282	-14.33210945	4.2863	357360000	1.628440605	0.016017417	-0.272911708	-1.545366208	E7ESJ3;Q9UPS8;Q9UPS8-2;H0Y4T9	Ankyrin repeat domain-containing protein 26	ANKRD26
-13.6400032	-13.65802193	-13.63824558	-13.63926315	-13.65013027	-13.58439445	14.251	1563600000	0.279572998	0.846335247	0.015566508	0.12717905	E7ESL0;J3KQY1;Q9NWU5-3;Q9NWU5;Q9NWU5-2	39S ribosomal protein L22, mitochondrial	MRPL22
-14.26158619	-13.99123573	-14.26621342	-14.05255413	-14.22000217	-14.27135468	19.034	596770000	0.769743839	0.162240268	0.144219081	0.77421921	E7ESP4;P17301;E7EMF1;E9PB77	Integrin alpha-2	ITGA2
-15.72070599	-15.37623787	-15.45659447	-15.45149612	-15.55786324	-15.57900429	4.3354	257700000	0.491576631	0.310850718	0.109475136	0.555547965	E7ESY0;P32019-3;P32019-4;P32019-2;P32019	Type II inositol 1,4,5-trisphosphate 5-phosphatase	INPP5B
-14.19342518	-13.97941208	-14.16897774	-13.8895483	-14.15975285	-13.78154755	7.2597	268570000	2.126440972	0.009303704	0.290549278	1.838058474	E7ET07;Q9NXR8	Inhibitor of growth protein;Inhibitor of growth protein 3	ING3
-11.55791092	-11.64741325	-11.55107689	-11.66344357	-11.59356308	-11.65800095	131.35	8824300000	2.500641036	0.159716216	-0.088768959	-0.778762555	E7ET15;O15042-2;O15042;E7EW00;H0Y8D9;O15042-3;C9J5L1;H7C4V2;C9JDJ7;U3KPT1	U2 snRNP-associated SURP motif-containing protein	U2SURP
-15.99076653	-15.82445145	-16.07357597	-15.89653397	-16.08034897	-15.8511343	4.2631	161960000	2.230561926	0.024191562	0.190857251	1.406815972	E7ET49;Q8NCG7-2;Q8NCG7-4;Q8NCG7	Sn1-specific diacylglycerol lipase beta	DAGLB
-14.00551128	-13.85061455	-14.04009819	-13.80044174	-14.01848984	-13.70893478	45.75	1267600000	2.273006347	0.012117851	0.234702746	1.644905522	E7ETT4;E7EUY3;E7ETT1;E9PDR0;E7EX59;P05166;P05166-2;E9PEC3;C9JQS9;F8WBI9;E7ENC1;C9JVY9	Propionyl-CoA carboxylase beta chain, mitochondrial	PCCB
-14.14220524	-13.91208553	-14.06845474	-13.92292213	-14.18774891	-13.84345436	22.451	966630000	2.305746271	0.011552294	0.239982287	1.681204733	E7ETU5;F6Y5H0;P29558-2;P29558;C9J9B2;C9JIJ9;A0A1B0GUW5;Q6XE24-3;Q6XE24-4;Q6XE24-5;Q6XE24-2;Q6XE24;E7EPF2	RNA-binding motif, single-stranded-interacting protein 1;RNA-binding motif, single-stranded-interacting protein 3	RBMS1;RBMS3
-12.7514286	-12.48508549	-12.82110691	-12.48491287	-12.72528076	-12.49402237	212.48	3620900000	3.193064747	0.005236948	0.277931849	2.158593835	H0Y9G6;E7ETU7;P09001;D6RC14;E9PF06;D6RBQ5	39S ribosomal protein L3, mitochondrial	MRPL3
-12.58383274	-12.99329472	-12.6368084	-12.93956852	-12.63690948	-12.93036938	100.02	6512100000	3.653925669	0.00571875	-0.335227331	-2.651915926	E7ETU9;O00469;O00469-2;O00469-3;C9JXZ0	Procollagen-lysine,2-oxoglutarate 5-dioxygenase 2	PLOD2
-18.15672302	-17.69361496	-17.70586014	-17.46924591	-18.08102226	-17.59812164	60.06	167640000	1.204534512	0.015829161	0.394207637	1.553172899	E7ETY2;Q13428-6;Q13428-7;A0A3B3IS06;H0Y8Y7;Q13428-5;A0A2R8Y857;H0YA99;A0A2R8Y4M7;H0YAB7	Treacle protein	TCOF1
-13.11791134	-12.9658308	-13.13629532	-12.89362621	-13.06772327	-13.00293732	52.482	3094600000	1.800583526	0.061048951	0.153178533	1.109365633	Q7KZI7-14;E9PC69;Q7KZI7-13;E7ETY4;Q7KZI7-15;Q7KZI7-16;Q7KZI7-3;Q7KZI7-9;Q7KZI7-8;Q7KZI7-11;Q7KZI7-6;Q7KZI7;Q7KZI7-12;Q7KZI7-4;Q7KZI7-5;Q7KZI7-2;Q7KZI7-7;Q7KZI7-10;F5H4F6;F5H6N2;F5H4J8	Serine/threonine-protein kinase MARK2	MARK2
-15.42717934	-15.70250607	-15.52099895	-15.79258537	-15.37895203	-15.67701721	3.2695	446790000	2.17703702	0.009890215	-0.281659444	-1.823274376	E7ETY7;Q8TED1	Glutathione peroxidase;Probable glutathione peroxidase 8	GPX8
-11.75411224	-11.8093195	-11.7974844	-11.82310581	-11.75396252	-11.661623	71.872	9439400000	0.02390579	0.970574039	0.00383695	0.024968098	E7ETZ4;Q9Y6E2;B5MCH7;Q75MG1;E9PFD4;B5MCE7;E7EMS9;C9JF98;Q9Y6E2-2;E9PFE3;F8WDX8	Basic leucine zipper and W2 domain-containing protein 2	BZW2
-12.5868454	-12.88297272	-12.5575428	-12.96535301	-12.53810024	-12.8928833	21.449	1124900000	3.548581204	0.004198347	-0.352906863	-2.723471769	E7ETZ8;Q49MG5;A2VCS9;A0A0C4DG83;Q49MG5-2;C9JXH8	Microtubule-associated protein 9	MAP9
-15.97600365	-15.79760933	-15.93267059	-15.72208595	-15.95105362	-15.86236858	5.5959	429280000	1.700880738	0.059832505	0.159221331	1.117843198	Q9NX74;E7EUN9;J3QLD5	tRNA-dihydrouridine(20) synthase [NAD(P)+]-like	DUS2
-12.56860733	-12.88134003	-12.65289593	-12.91118908	-12.49807262	-12.9416151	17.185	1455900000	2.669164128	0.005870647	-0.338189443	-2.284815824	H0YAE8;E7EUV9;F8W8D3;Q14493-2;Q14493;H7C4H8	Histone RNA hairpin-binding protein	SLBP
-9.776176453	-9.729487419	-9.769585609	-9.764080048	-9.804059029	-9.771780968	323.31	59967000000	0.77423848	0.682376712	0.028157552	0.241164931	E7EVA0;P27816;P27816-6;P27816-2;P27816-4;B5MEG9;H0Y2V1;F8W9U4;H7C456;A0A0J9YVV8;A0A0J9YW37;P27816-7;P27816-3	Microtubule-associated protein;Microtubule-associated protein 4	MAP4
-14.02474689	-14.07461929	-13.95826149	-14.05327892	-14.04559994	-14.0521574	19.418	965710000	0.858728513	0.477845369	-0.050482432	-0.396470382	E7EVC7;Q676U5-2;Q676U5;Q676U5-4;Q676U5-5;Q676U5-3;C9JAY7;C9JK97;C9J1B2	Autophagy-related protein 16-1	ATG16L1
-15.77596188	-15.83638191	-15.62495327	-15.83793831	-15.6657505	-15.87625885	2.6918	74720000	1.578455827	0.063933564	-0.161304474	-1.097690789	E7EVJ3;P52848;P52848-2	Bifunctional heparan sulfate N-deacetylase/N-sulfotransferase 1;Heparan sulfate N-deacetylase 1;Heparan sulfate N-sulfotransferase 1	NDST1
-11.77073193	-11.71882153	-11.74905205	-11.66532993	-11.73778152	-11.69869518	199.6	9098200000	1.471775634	0.369831808	0.058239619	0.492087511	E7EVJ5;Q96F07-2;Q96F07;H7C229;E7EW33;A0A087WWZ1;A0A087WVE1;A0A087WTQ3;A0A0G2JRX2;A0A087WU52;A0A0G2JRV9;A0A087WWL1;A0A087WZL7	Cytoplasmic FMR1-interacting protein 2	CYFIP2
-15.39422894	-15.75698948	-15.40839672	-15.7325964	-15.34866333	-15.46348858	42.186	703220000	1.307686742	0.028401294	-0.267261823	-1.365369316	Q14534;E7EVQ6;E5RJH9	Squalene monooxygenase	SQLE
-14.9155159	-14.85855103	-14.85813427	-14.84915924	-14.89455509	-14.7399025	3.1747	171460000	0.818368906	0.342696244	0.073530833	0.519258321	E7EVZ1;Q86UP3-2;Q86UP3-5;A0A494BZV7;E5RI93;Q86UP3;Q86UP3-4;Q86UP3-3	Zinc finger homeobox protein 4	ZFHX4
-14.48825932	-14.61400509	-14.54065132	-14.57666397	-14.49548435	-14.51574516	1.4515	143660000	0.854505987	0.408216068	-0.060673078	-0.456201111	E7EVZ5;Q8NBM8	Prenylcysteine oxidase-like	PCYOX1L
-12.49493599	-12.61026764	-12.54336834	-12.60108471	-12.51071644	-12.50250244	46.869	2184000000	0.667594085	0.474618387	-0.054944674	-0.400106449	E7EW84;Q8TAG9-2;Q8TAG9;B1AP46;F2Z3K0	Exocyst complex component 6	EXOC6
-14.98000431	-15.26190662	-15.04311371	-15.38076782	-15.03524113	-15.27050972	4.0806	416610000	2.566035363	0.007047022	-0.284941673	-1.991047545	Q5JRJ2;Q5JRJ0;E7EWD5;Q99576-4;Q99576;Q99576-3	TSC22 domain family protein 3	TSC22D3
-15.63642788	-15.67321491	-15.60986423	-15.68170834	-15.66893959	-15.61410236	3.7866	110960000	0.262173415	0.825847645	-0.017931302	-0.140887558	E7EWD6;Q76L83;Q76L83-2	Putative Polycomb group protein ASXL2	ASXL2
-14.17299747	-13.95416737	-14.04761314	-14.01255512	-14.15419579	-13.75262928	16.49	1527500000	1.168972684	0.053516923	0.218484879	1.162875013	E7EWP0;H0Y886;O43674-2;O43674	NADH dehydrogenase [ubiquinone] 1 beta subcomplex subunit 5, mitochondrial	NDUFB5
-14.46451664	-14.54349422	-14.40853596	-14.41900539	-14.32635689	-14.31217957	4.1198	418680000	0.117083577	0.825754168	-0.0250899	-0.140988619	E7EWY6;O95271-2;O95271;E7EQ52;E5RHD2	Tankyrase-1	TNKS
-10.76986694	-10.64882565	-10.70848465	-10.57077026	-10.73263168	-10.65078259	323.31	76452000000	1.63007011	0.125837321	0.113534927	0.861227405	E7EX17;P23588;P23588-2;F8VX11;F8VP89;F8W0K0;F8VSC7;F8VYE9;F8VRU1	Eukaryotic translation initiation factor 4B	EIF4B
-14.3360014	-14.81554031	-14.27045536	-14.75701237	-14.33218384	-14.68793678	11.23	301380000	3.308716096	0.0048	-0.44061629	-3.090792094	E7EX32;Q99719;E7EQM7;E7EPG2;G3XAH0;Q99719-2;C9JM82;B4DJ62;F8W9E5	Septin-5	5-Sep
-16.79585266	-16.74157906	-16.5957756	-16.6931591	-16.61471558	-16.49350548	2.4536	226910000	0.093745572	0.841668523	0.026033401	0.130723727	E7EX48;P51957-3;P51957;P51957-2	Serine/threonine-protein kinase Nek4	NEK4
-16.10328865	-15.81647873	-15.84210205	-15.83465099	-16.13391495	-15.74324799	2.1173	149160000	1.110121383	0.05343951	0.228309313	1.160625818	E7EX82;Q8NDX5-2;Q8NDX5;Q8NDX5-7;H7C528	Polyhomeotic-like protein 3	PHC3
-10.74988556	-10.78180504	-10.75095844	-10.80181789	-10.77654076	-10.7884798	323.31	16964000000	1.400051253	0.620818876	-0.03157266	-0.285694141	Q14203-3;E7EX90;Q14203;Q14203-6;Q14203-4;Q14203-2;Q14203-5;Q6AWB1;E7EWF7;C9JJD0;E9PCY0;C9JKG6;C9JJN7;C9JTE5;C9JZA4;C9J1B7;C9JUI8	Dynactin subunit 1	DCTN1;DKFZp686E0752
-16.05200195	-15.98607254	-16.02475929	-15.92674923	-15.9943943	-15.93843174	8.1079	382940000	1.388962366	0.282940908	0.07330068	0.588206222	E7EXA6;Q8WVB6;Q8WVB6-2;A0A0D9SF58;F8WCC1;Q8WVB6-3;H0Y7D3	Chromosome transmission fidelity protein 18 homolog	CHTF18
-11.86085224	-11.9766798	-11.80538654	-11.91588306	-11.85294628	-11.98071861	323.31	20286000000	1.911562798	0.105106293	-0.118032138	-0.927925906	H0YHX9;Q13765;E9PAV3-2;E9PAV3;F8VZJ2;F8W0W4;F8VNW4;F8W1N5;F8VZ58;Q9BZK3	Nascent polypeptide-associated complex subunit alpha;Nascent polypeptide-associated complex subunit alpha, muscle-specific form	NACA
-12.88498116	-13.02257919	-12.87543488	-13.03267574	-12.85604382	-12.79761696	44.41	2493900000	0.437644014	0.420670451	-0.078804016	-0.444726978	E9PB90;P52789	Hexokinase;Hexokinase-2	HK2
-14.80858994	-14.68662453	-14.65001965	-14.67090321	-14.75394821	-14.76456356	9.2753	354980000	0.213734063	0.751448925	0.0301555	0.194821731	F6PQP6;E9PBC1;I3L2B2;O95208-2;O95208;O95208-3;J3KSF8;J3KTF6;J3KSA6;J3KSC7;J3QLN2	Epsin-2	EPN2
-16.80545616	-16.90073967	-17.0432148	-16.71304512	-16.95295525	-16.53924179	2.672	129650000	0.797244142	0.096271973	0.216199875	0.959658079	E9PBI2;Q02156	Protein kinase C epsilon type	PRKCE
-14.31193352	-14.30119419	-14.42048264	-14.43947887	-14.41205406	-14.48153591	6.325	3057200000	0.149262892	0.805580091	-0.025912921	-0.157357435	E9PBT8;J3KQJ1;Q8NBJ7;Q8NBJ7-3;C9J660;A0A494C1B1;F8WEX5;A8MXB9;J3QT17;E9PG02;F8WA42;Q8NBJ7-5;H7C3B2;Q8NBJ7-2;Q8NBJ7-4;F8WES7;C9JL30	Sulfatase-modifying factor 2	SUMF2
-13.23008919	-13.25309944	-13.23879051	-13.23721218	-13.17415142	-13.19754028	17.548	4375800000	0.223179999	0.856801363	-0.014940262	-0.118445247	E9PC15;Q53H12;A0A3B3ITD0;A0A3B3ISY9;E9PG39;A0A3B3ISZ0;A0A0G2JLG5;A0A3B3ITX7;A0A0G2JLD0;A0A3B3ITV0;A0A3B3IS09;A0A3B3IUC9	Acylglycerol kinase, mitochondrial	AGK
-14.55543995	-14.495368	-14.3769865	-14.52436352	-14.49289989	-14.68161011	4.0243	437320000	0.517962134	0.345320755	-0.092005094	-0.516950661	E9PC43;Q9H875;Q9H875-2	PRKR-interacting protein 1	PRKRIP1
-13.49292469	-13.74186325	-13.33584023	-13.79933643	-13.5245676	-13.23096848	150.72	9105400000	0.298552228	0.380812659	-0.13961188	-0.481698791	E9PC52;Q16576;Q5JP01;Q5JP02;Q5JNZ6	Histone-binding protein RBBP7	RBBP7
-15.10025501	-14.90499496	-15.07744312	-14.78452492	-14.94651031	-15.09091759	3.0764	140630000	0.493932331	0.298876276	0.114590327	0.569602806	E9PC87;O94876-2;O94876	Transmembrane and coiled-coil domains protein 1	TMCC1
-9.859669685	-9.961585045	-9.852392197	-9.976291656	-9.881737709	-9.9799366	323.31	39507000000	3.305000863	0.091288078	-0.10800457	-0.977816498	E9PD53;Q9NTJ3;Q9NTJ3-2;C9JR83;C9J9E4;C9JWF0;C9IYK2;C9JJ64;C9JVD8;C9J578;F8WCB7	Structural maintenance of chromosomes protein;Structural maintenance of chromosomes protein 4	SMC4
-11.51259136	-11.3374548	-11.49181843	-11.35789776	-11.47750378	-11.22529411	323.31	6829900000	1.934298028	0.034244	0.187088966	1.313286366	E9PDF6;O43795;O43795-2;H7C2Y7;E7EQD9;Q9UBC5;Q9UKX2-2;G3V342;A0A0U1RRI3;C9JYW1;A0A087WYA1;Q9UKN7;P12883;P13535;P12882;Q9Y623;P11055;Q9UKX2;C9JUP5;C9K0I9	Unconventional myosin-Ib	MYO1B
-13.08610821	-13.48504162	-13.15613461	-13.58933544	-13.08836842	-13.56312466	18.173	1520600000	3.443613342	0.005260274	-0.435630163	-3.137505739	E9PDM8;O94855;O94855-2;E9PC44	Protein transport protein Sec24D	SEC24D
-14.24501991	-13.8605423	-14.23107433	-13.89612007	-14.18613338	-14.01910114	41.143	1754300000	2.348763418	0.007294118	0.29548804	1.954097385	E9PE82;P16219	Short-chain specific acyl-CoA dehydrogenase, mitochondrial	ACADS
-14.94717598	-14.7319355	-14.85295963	-14.86572361	-14.83616352	-14.95004749	10.905	387760000	0.152534676	0.785026421	0.029530843	0.17140195	E9PEI0;Q69YH5	Cell division cycle-associated protein 2	CDCA2
-15.93677711	-15.8152647	-15.87064362	-15.88734436	-15.94530964	-15.95101357	9.0682	156250000	0.292160355	0.706991739	0.033035914	0.226639478	H0Y547;E9PEJ6;P98196;H0Y8F0	Phospholipid-transporting ATPase;Probable phospholipid-transporting ATPase IH	ATP11A
-14.48312283	-14.62310219	-14.41805744	-14.54167938	-14.38125038	-14.6204977	3.221	650830000	1.859674806	0.04864092	-0.167616208	-1.197169312	E9PEP7;P17010-2;P17010;P17010-3;P08048-2;P08048-3;P08048	Zinc finger X-chromosomal protein;Zinc finger Y-chromosomal protein	ZFX;ZFY
-13.24289322	-13.39390373	-13.26934147	-13.35906792	-13.24038506	-13.40019417	32.962	2275700000	2.969723256	0.054781818	-0.133515358	-1.153065947	E9PER6;O15530-3;O15530;O15530-2;Q6A1A2;O15530-5;O15530-4;H3BQ10	3-phosphoinositide-dependent protein kinase 1;Putative 3-phosphoinositide-dependent protein kinase 2	PDPK1;PDPK2P
-15.66332436	-15.68889713	-15.72344398	-15.75470734	-15.73723316	-15.72229862	5.8405	740210000	0.179440847	0.870263473	-0.013967196	-0.107776953	E9PF16;Q96CM8-4;Q96CM8-3;Q96CM8;Q96CM8-2	Acyl-CoA synthetase family member 2, mitochondrial	ACSF2
-12.60298347	-12.73386383	-12.67208004	-12.73944283	-12.68437672	-12.72905445	48.656	2634300000	1.472147091	0.238769231	-0.080973625	-0.645162946	E9PF19;Q9Y4P3;Q96E41;F8WDI9;F8WCR3;A0A087WXC6	Transducin beta-like protein 2	TBL2
-18.00093079	-17.93732452	-17.81502151	-18.04390907	-17.88157654	-17.88507652	2.0404	25428000	0.321883786	0.566423213	-0.056260427	-0.327652865	E9PFB9;J3KP97;Q5T9S5-2;Q5T9S5;Q5T9S2	Coiled-coil domain-containing protein 18	CCDC18
-14.067276	-14.30513954	-14.1526022	-14.35236549	-14.1225729	-14.15776443	8.019	712440000	1.163275461	0.095746667	-0.157606125	-0.962720457	E9PFK9;Q9UJ41;Q9UJ41-4;Q9UJ41-3;A0A0A0MSJ3;Q3HKR1	Rab5 GDP/GTP exchange factor	RABGEF1
-12.99899578	-13.18396091	-13.00609303	-13.20535183	-13.01283836	-13.16113567	76.426	7170900000	3.729510179	0.015541478	-0.177507083	-1.565632162	E9PFN5;Q9Y2Q3;Q9Y2Q3-3;Q9Y2Q3-2;C9JNT3;Q9Y2Q3-4	Glutathione S-transferase kappa 1	GSTK1
-13.20820236	-13.27387238	-13.24377918	-13.36985588	-13.22920418	-13.27663803	182.53	5389200000	1.12966191	0.273740508	-0.079726855	-0.598591528	E9PFR3;Q14738-2;Q14738;Q14738-3;H7C5Q9	Serine/threonine-protein phosphatase 2A 56 kDa regulatory subunit delta isoform	PPP2R5D
-15.36648846	-15.40816498	-15.26545811	-15.3394556	-15.21980095	-15.03565502	1.3687	115460000	0.064931264	0.876617904	0.02282397	0.102634488	E9PG19;O94868-2;O94868;B8ZZW8;E7ENZ2;C9JM66;O94868-3	F-BAR and double SH3 domains protein 2	FCHSD2
-13.4243784	-13.56701183	-13.52032375	-13.48502445	-13.54328728	-13.57350922	24.952	1962600000	0.42319431	0.586268962	-0.045852025	-0.313566123	E9PG22;Q8IW35;Q8IW35-2;H7C4Y5;F8WF91	Centrosomal protein of 97 kDa	CEP97
-13.69578934	-13.64484978	-13.74730873	-13.5446167	-13.67127991	-13.71204567	13.09	1277700000	0.592041548	0.401060481	0.070955276	0.462078678	E9PG73;Q13427;C9JN15;Q13427-2;C9JM79;C9JT64;C9J679	Peptidyl-prolyl cis-trans isomerase G	PPIG
-14.44635868	-14.64573193	-14.52310276	-14.57803726	-14.49602127	-14.56206512	48.403	363070000	1.454368719	0.151564202	-0.106783867	-0.796316413	E9PGC0;P20936-2;P20936-4;P20936;P20936-3	Ras GTPase-activating protein 1	RASA1
-13.3484087	-13.40943432	-13.37305069	-13.34400082	-13.33248901	-13.40570641	34.094	767960000	0.653359621	0.626066711	-0.035064379	-0.282146389	E9PGC8;P78559;P78559-2	Microtubule-associated protein 1A;MAP1A heavy chain;MAP1 light chain LC2	MAP1A
-12.79817963	-12.66153908	-12.74027157	-12.66784954	-12.74649525	-12.83349514	33.725	9966100000	0.275921079	0.662246087	0.040687561	0.255554793	E9PGT1;Q15631;H7C1D4;Q15631-2	Translin	TSN
-12.38686466	-12.36293221	-12.44453621	-12.34983444	-12.32700729	-12.47477627	56.469	3059900000	0.064787344	0.926212415	-0.009711583	-0.063815638	E9PGT3;Q15418-4;Q15418;Q15418-2;Q15418-3;Q5SVM6;E9PAN7;Q5SVM7	Ribosomal protein S6 kinase;Ribosomal protein S6 kinase alpha-1	RPS6KA1
-13.94327354	-13.98725319	-13.82903099	-13.99220657	-13.89758301	-13.91736603	29.372	5840800000	0.856268618	0.328489821	-0.075646083	-0.536264727	E9PGT6;Q99627-2;Q99627;H7C3S9	COP9 signalosome complex subunit 8	COPS8
-11.55153084	-11.36808205	-11.47130394	-11.3650856	-11.60958385	-11.47988319	253.69	19297000000	1.192927777	0.113120408	0.139789263	0.901382539	E9PGZ1;Q05682-5;E7EX44;Q05682-3	Caldesmon	CALD1
-13.82939911	-13.87248802	-13.88059425	-13.89281559	-13.92305279	-13.80658722	20.065	3713500000	0.210356878	0.814473889	0.020385106	0.148196571	E9PH64;Q9Y6M9;A0A3B3IT57;E7EWZ0;E9PF49	NADH dehydrogenase [ubiquinone] 1 beta subcomplex subunit 9	NDUFB9
-14.08440781	-14.20525551	-13.99776363	-14.10665798	-14.03939724	-14.0315237	59.768	1734400000	0.58768431	0.388623043	-0.073956172	-0.473525001	E9PH82;Q8NCA5	Protein FAM98A	FAM98A
-12.08391666	-12.26324177	-12.23957348	-12.17992115	-12.13356209	-12.30211163	108.81	9120300000	0.756742463	0.268347594	-0.096074104	-0.606663738	E9PHA2;Q15003;Q15003-2;H7C415	Condensin complex subunit 2	NCAPH
-14.21320629	-14.11052036	-14.20563221	-14.06216621	-14.30161381	-14.09138012	22.589	1092000000	1.963056212	0.057014663	0.152128537	1.136428609	F5GYT8;E9PHF7;Q96RQ3;E9PG35;G5E9X5	Methylcrotonoyl-CoA carboxylase subunit alpha, mitochondrial	MCCC1
-15.47800541	-15.5601778	-15.5949316	-15.60718822	-15.44301319	-15.51317215	1.6548	296470000	0.44140175	0.527931557	-0.054862658	-0.357758723	E9PHG5;Q6UW02;F8WBE2;C9J8K7;Q6UW02-2	Cytochrome P450 20A1	CYP20A1
-14.89792633	-14.89621544	-14.79329205	-14.97578812	-14.86500072	-14.88220978	66.133	840560000	0.709713326	0.400095212	-0.065998077	-0.463257193	E9PHH9;Q9BUI4	DNA-directed RNA polymerase III subunit RPC3	POLR3C
-13.07789326	-13.12412262	-13.12922096	-13.11194801	-13.1256094	-13.09065151	65.161	1122300000	0.035223812	0.981431803	0.002000491	0.016780409	H0Y742;E9PHI4;O94901-5;O94901-8;O94901;O94901-9;H0Y6N5;O94901-6;H7C2K3;H7C3X3;O94901-2;O94901-7;O94901-3	SUN domain-containing protein 1	SUN1
-15.08420372	-15.01264572	-15.01302719	-15.08804798	-15.06941128	-14.86188316	6.6124	877200000	0.413648247	0.474471102	0.068021774	0.400287515	F8WDS9;E9PHS0;O43813	LanC-like protein 1	LANCL1
-14.80744076	-14.39900017	-14.79662037	-14.44629669	-14.75757217	-14.60865021	5.5009	138730000	2.010315031	0.009400966	0.302562078	1.83074039	E9PHV5;P28290-2;P28290;E7EUL7;P28290-3	Sperm-specific antigen 2	SSFA2
-13.97202969	-14.17726326	-14.03626633	-14.15889454	-14.11580563	-14.25689697	5.6945	1324500000	1.418163948	0.077075965	-0.156317711	-1.033025883	E9PIS6;E9PP06;C9JPY5;E9PJI9;C9J1D2;E9PKU6;A8MTE9;J3KR69;Q9H892;Q9H892-2;C9JYU1	Tetratricopeptide repeat protein 12	TTC12
-14.97422791	-14.85985851	-14.9682579	-14.85511875	-14.98278618	-14.88516331	71.031	544000000	3.346712771	0.090419781	0.108377139	0.983150353	E9PJ55;Q9NUJ3;E9PS88;R4GNF5;E9PP52;E9PMB0	T-complex protein 11-like protein 1	TCP11L1
-15.31755161	-15.34531975	-15.28275013	-15.30751896	-15.12215805	-15.24049187	58.162	1184600000	0.350194416	0.549681894	-0.056956927	-0.339976621	E9PMY3;E9PML8;E9PJC0;E9PRR9;Q12974-2;Q12974-4;Q12974	Protein tyrosine phosphatase type IVA 2	PTP4A2
-14.45231533	-14.33010578	-14.38475227	-14.36228752	-14.39602375	-14.23533916	4.5221	5076500000	1.101363453	0.196733818	0.101786296	0.709525973	E9PMI6;E9PJF4;J3KN38;P54105;E9PQ83	Methylosome subunit pICln	CLNS1A
-14.69766712	-14.83783722	-14.42999077	-14.88969517	-14.62556934	-14.86509895	7.4479	232070000	1.579845704	0.015947977	-0.279801369	-1.542833048	E9PJN1;O75676-2;O75676;A0A0A6YYC0	Ribosomal protein S6 kinase;Ribosomal protein S6 kinase alpha-4	RPS6KA4
-12.47333431	-12.38497257	-12.4435873	-12.4181776	-12.48154545	-12.31886196	150.93	3973400000	1.371102338	0.201686528	0.092151642	0.701388287	E9PS17;E9PK59;Q96KG9-5;Q96KG9-3;Q96KG9-4;Q96KG9-6;Q96KG9-2;Q96KG9;E9PPN3;A0A0A0MQX4;H0YCI6;H0YDH0	N-terminal kinase-like protein	SCYL1
-15.22999859	-15.29398823	-15.35041809	-15.26914215	-15.27670002	-15.22879791	1.5596	1160600000	0.211337375	0.80681464	0.021729469	0.155356384	E9PLB8;E9PL33;E9PM05;E9PS58;E9PK61;O14681-3;O14681;E9PQN7;A0A087WV44	Etoposide-induced protein 2.4 homolog	EI24
-15.53113365	-15.58667564	-15.52520943	-15.51730442	-15.00762653	-15.32427979	11.41	231510000	0.25304378	0.452250853	-0.121430079	-0.418069864	E9PK80;E9PM75;E9PN58;Q9NTG7-2;Q9NTG7;E9PNA0	NAD-dependent protein deacetylase sirtuin-3, mitochondrial	SIRT3
-14.09418392	-13.99179745	-14.00485039	-13.96301556	-14.11015224	-13.90788651	11.896	321350000	1.319500539	0.141967655	0.115495682	0.819218297	E9PKC0;Q6IQ23;Q6IQ23-2;H0YDE2;A0A1B0GTN9;Q6IQ23-3;A0A1B0GUN0;E9PL74;A0A1B0GUM1	Pleckstrin homology domain-containing family A member 7	PLEKHA7
-13.63346004	-13.44424534	-13.43644238	-13.45121384	-13.64027691	-13.68442154	47.53	1348100000	0.157332849	0.72589179	0.043432872	0.21351119	H7BXH2;E9PKF6;Q5H9R7-6;Q5H9R7-2;Q5H9R7;Q5H9R7-5;Q5H9R7-4;H0YEN2;Q5H9R7-3;E9PQP7;H0YEV0;E9PK08	Serine/threonine-protein phosphatase 6 regulatory subunit 3	PPP6R3
-11.79782772	-11.88350773	-11.72104168	-11.87448406	-11.79571629	-11.94456482	153.75	17424000000	1.741443695	0.093819203	-0.129323641	-0.968734115	E9PKG1;Q99873-2;Q99873-3;Q99873;E9PQ98;E9PIX6;H0YDE4;E9PNR9;Q99873-5;E9PMW9;Q9NR22-2;Q9NR22;E9PMZ2	Protein arginine N-methyltransferase 1	PRMT1
-13.28047848	-13.36476707	-13.27433109	-13.31393719	-13.19043159	-13.34900188	25.755	2266400000	1.346383947	0.196809195	-0.094154994	-0.709533238	E9PKS9;E9PQE8;Q9Y296-2;Q9Y296;E9PN70;J3KP27;G3V1A0;G5EA23	Trafficking protein particle complex subunit 4	TRAPPC4
-15.25622749	-15.08681965	-15.08934212	-15.08030891	-15.1262331	-15.13096714	3.7315	1082300000	0.473082446	0.500766042	0.057902336	0.378309525	E9PKT9;O96033	Molybdopterin synthase sulfur carrier subunit	MOCS2
-14.01726437	-13.82531261	-13.99832058	-13.70812035	-13.96426392	-13.90816784	28.958	1788000000	1.392958002	0.059297143	0.179416021	1.120877568	E9PKV8;Q8N5M4;E7EST3;Q8N5M4-2;H0YDR3	Tetratricopeptide repeat protein 9C	TTC9C
-16.42967224	-16.43099403	-16.70345116	-16.43187141	-16.51228142	-16.21059227	2.2393	64333000	0.80501295	0.110164511	0.190649033	0.909972194	H0YCQ6;E9PKY6;Q6IA69;H0YCF9	Glutamine-dependent NAD(+) synthetase	NADSYN1
-14.31509972	-14.17850494	-14.22246265	-14.18912029	-14.30627155	-14.23169327	77.809	2661100000	1.137541062	0.266732593	0.08150514	0.609630099	E9PL10;Q96K17;Q96K17-3;E9PPC3	Transcription factor BTF3;Transcription factor BTF3 homolog 4	BTF3L4
-14.31471634	-14.46099949	-14.45764828	-14.49172592	-14.4157896	-14.50061321	4.134	377750000	0.937533541	0.263786486	-0.088394801	-0.613471695	E9PL17;Q92989;Q92989-2;E9PJM4;E9PKV5	Polyribonucleotide 5-hydroxyl-kinase Clp1	CLP1
-12.62312031	-12.49930668	-12.58265686	-12.5085392	-12.65778255	-12.50061321	30.188	9241500000	2.246182634	0.092857143	0.118366877	0.971022084	E9PL57;F8VSA6;E9PS38;S4R3E9;Q15843		NEDD8-MDP1
-14.40257454	-14.50877666	-14.26357269	-14.60101223	-14.42747402	-14.4422617	19.971	1113400000	1.044992138	0.111991753	-0.152809779	-0.905842349	E9PQD8;E9PLI5;Q8NB37;Q8NB37-2;H0YE25;H0YF25;Q8NB37-4;Q8NB37-3	Parkinson disease 7 domain-containing protein 1	PDDC1
-14.48977661	-14.5527544	-14.57536221	-14.56670856	-14.44169617	-14.4730854	27.71	3706500000	0.229563229	0.754366232	-0.028571129	-0.192051079	E9PLI6;E9PS76;Q8N9N8;E9PS30;E9PQD0;E9PNH5	Probable RNA-binding protein EIF1AD	EIF1AD
-10.18108368	-10.22545624	-10.22464657	-10.21102142	-10.18484879	-10.23934937	323.31	44761000000	0.813985379	0.678152193	-0.028415998	-0.244631704	E9PLK3;P55786;P55786-2;A6NEC2;E9PP11;H0YDG0;A6NEC2-2;E9PJ74;E9PRQ5;E9PJY4;E9PPD4;A6NEC2-3;H0YCQ5;E9PJF9;E9PPZ2	Puromycin-sensitive aminopeptidase	NPEPPS
-14.9565115	-15.11384106	-15.03895092	-15.09074974	-14.9846344	-15.03524399	2.521	131500000	1.210636431	0.235891089	-0.086579323	-0.648017721	E9PRS0;E9PLV1;Q9NQV6-2;Q9NQV6-1;Q9NQV6-5;Q9NQV6;Q9NQV6-4;Q9NQV6-7;Q9NQV6-6	PR domain zinc finger protein 10	PRDM10
-15.87289238	-16.0645504	-15.84510612	-16.05859184	-15.93177605	-15.79080677	12.911	184620000	0.396777871	0.409718502	-0.088058154	-0.454335453	E9PLV3;Q92543-2;Q92543	Sorting nexin-19	SNX19
-14.35775375	-14.39203072	-14.38161373	-14.41438675	-14.34989738	-14.3650198	3.5648	366170000	0.731004085	0.695034483	-0.027390798	-0.233779839	E9PLV6;E9PPZ9;O43292;E9PLG8;O43292-2;E9PM11;E9PM94;E9PQ31	Glycosylphosphatidylinositol anchor attachment 1 protein	GPAA1
-15.44178867	-15.49095535	-15.41535759	-15.50211906	-15.44895458	-15.42958355	2.9528	123200000	0.717533489	0.588996521	-0.038852374	-0.31142755	E9PLX2;E9PQV2;Q8WVD5	RING finger protein 141	RNF141
-13.38977051	-13.27554131	-13.32424355	-13.31533813	-13.32193661	-13.19662285	78.622	2773200000	0.936031423	0.284510085	0.082816124	0.58581342	E9PM04;Q9BTE7;E9PLH8;E9PM78;H0YD80;E9PLS2;E9PQV9;H0YCN4	DCN1-like protein;DCN1-like protein 5	DCUN1D5
-14.83672428	-14.68738174	-14.83623695	-14.62269688	-14.86664104	-14.84429169	5.8133	385600000	0.899983129	0.163491878	0.128410657	0.770987153	P29597;E9PM19;E9PPF2	Non-receptor tyrosine-protein kinase TYK2;Tyrosine-protein kinase	TYK2
-16.27877617	-16.18212891	-16.24881935	-16.08879089	-16.26837158	-16.29011345	7.4755	425440000	0.595296273	0.368835718	0.078311284	0.493059855	E9PR04;E9PQR7;E9PM90;Q9UK41;Q9UK41-2;E9PLM9	Vacuolar protein sorting-associated protein 28 homolog	VPS28
-11.62108517	-11.35820198	-11.50190735	-11.34302425	-11.57662201	-11.3751173	323.31	19882000000	2.349795039	0.016219409	0.207756996	1.527789173	E9PM92;O00193;E9PRZ9;E9PQA1	Small acidic protein	C11orf58;SMAP
-12.98696995	-12.96528053	-12.91676426	-13.03843498	-13.07046509	-12.94854927	51.957	1629200000	0.047897937	0.945717618	0.007311503	0.048007251	E9PMC9;Q7Z589;Q7Z589-5;Q7Z589-4;Q7Z589-7;Q7Z589-6;Q7Z589-2;H0YCS3;E9PPE6;H0YEP9;H0YET8;Q7Z589-3	Protein EMSY	C11orf30;EMSY
-13.19620895	-13.34988785	-13.19007111	-13.43496609	-13.23003578	-13.38585186	12.989	754190000	2.586293239	0.021239368	-0.184796651	-1.448120038	E9PMJ2;J3KP39;Q9BPY3;G3V179;E9PIM5;E9PMW3	Protein FAM118B	FAM118B
-15.61297321	-15.00784683	-15.78269291	-15.03797817	-15.6418972	-15.2942791	3.1844	317940000	2.242818987	0.00437931	0.56581974	2.761321552	E9PN48;E9PM18;E9PMR9;E9PM63;E9PNY8;E9PJT7;E9PK28		ARFGAP2
-13.72006989	-13.88100815	-13.67806625	-13.89154911	-13.7723074	-13.81935978	50.661	2114000000	1.782921968	0.07593455	-0.140491168	-1.037959039	E9PN81;Q8TDP1	Ribonuclease H2 subunit C	RNASEH2C
-14.1335392	-13.93171692	-14.18681145	-13.96125221	-14.13867855	-13.76034832	22.099	1586200000	1.842038024	0.012460237	0.268570582	1.628827765	E9PNK6;E9PPQ1;J3KNE7;Q16890-5;Q16890;Q16890-4;Q16890-3;Q16890-2;E9PNQ9	Tumor protein D53	TPD52L1
-15.75626278	-15.73845863	-15.70467854	-15.69521332	-15.69324875	-15.63414955	1.5642	210950000	0.329837514	0.728506678	0.02878952	0.211791483	E9PNL2;Q9UNH6-2;Q9UNH6;Q9UNH6-3;B7ZC83	Sorting nexin-7	SNX7
-14.81319618	-14.44682789	-14.64216042	-14.38184261	-14.91105843	-14.57965183	5.3252	328630000	1.509896932	0.01291598	0.31936423	1.614667231	E9PNL8;Q13574-6;Q13574;Q13574-4;Q13574-7;Q13574-5;Q13574-3;Q13574-1;H0YDN6;E9PFX6;A0A087WV00;E7EM72;E7EWQ4;O75912	Diacylglycerol kinase;Diacylglycerol kinase zeta	DGKZ
-13.04127884	-12.88528728	-13.08164406	-12.94159412	-13.11075115	-12.95938778	73.678	2365800000	2.112791882	0.055401645	0.149134954	1.146531857	E9PNW8;Q8WVX9	Fatty acyl-CoA reductase 1	FAR1
-16.24014091	-15.76123333	-16.13745308	-15.71717167	-16.1384964	-15.71417809	1.5863	105390000	3.533890863	0.005647059	0.441169103	3.213196229	E9PP83;Q6AZZ1-2;Q6AZZ1	E3 ubiquitin-protein ligase TRIM68	TRIM68
-13.64830017	-13.69799805	-13.68845558	-13.61599159	-13.61819172	-13.62836361	24.301	633470000	0.043887366	0.962941891	0.004198074	0.031648836	E9PPJ1;Q8NG31-3;Q8NG31-4;Q8NG31-2;Q8NG31;H0YCZ2	Protein CASC5	CASC5
-15.69010925	-14.97161388	-15.7271347	-14.94692421	-15.66553116	-15.17456722	2.7797	787680000	3.059837633	0.002232558	0.663223267	3.80488697	E9PPM1;E9PN66;E9PNB3;E9PKN9;E9PS55;E9PMY0;E9PMW4;E9PQ46;E9PIN5;E9PIK4;U3KQ32;E9PKZ4;O14683	Tumor protein p53-inducible protein 11	TP53I11
-13.50577736	-13.60945415	-13.49387932	-13.63129997	-13.46248436	-13.18822002	28.155	3852700000	0.025583504	0.94810982	0.011055628	0.045167897	E9PPW7;O00217;E9PN51;F8W9K7;E9PKH6	NADH dehydrogenase [ubiquinone] iron-sulfur protein 8, mitochondrial	NDUFS8
-13.54743385	-13.72525978	-13.59166908	-13.71662426	-13.53190613	-13.73912334	38.282	19972000000	3.058266011	0.022677725	-0.169999441	-1.427788243	E9PR30;P62861;E9PM49;E9PMS9;J3KN89;P35544	40S ribosomal protein S30	FAU
-13.84519577	-13.82984638	-13.91244125	-13.86081505	-13.85870934	-13.802248	5.3645	452410000	0.705753299	0.570453647	0.041145643	0.324987818	E9PR71;Q9P2Y5;Q9P2Y5-2;E9PK00	UV radiation resistance-associated gene protein	UVRAG
-13.73050594	-13.83691311	-13.73483372	-13.79687977	-13.71220684	-13.73970795	10.788	1426700000	1.056699038	0.355851981	-0.065318108	-0.506162818	E9PRF4;Q15047-3;Q15047;E9PQM8;Q15047-2;X6R732;E9PAP1;X6RHV1;B0QZE6;E9PS59	Histone-lysine N-methyltransferase SETDB1	SETDB1
-13.48652649	-13.29099274	-13.38677979	-13.26893234	-13.35757256	-13.20474911	29.749	2938100000	1.531314496	0.071279115	0.155401548	1.058373869	E9PRG8;E9PLD3;A0A494BXY3	Uncharacterized protein C11orf98	C11orf98
-13.54202652	-13.34179878	-13.50740051	-13.41603661	-13.48752689	-13.42608452	175.14	10074000000	1.718133677	0.113754957	0.117678006	0.898413389	E9PRQ7;Q04323;A0A087WTZ5;E9PJ81;Q04323-2	UBX domain-containing protein 1	UBXN1
-16.68513489	-16.96555328	-16.64105034	-16.87162399	-16.74028397	-16.99059868	5.5151	644910000	2.271031172	0.010348697	-0.253768921	-1.73564263	E9PRR7;Q14331	Protein FRG1	FRG1
-11.34856892	-11.38809681	-11.34454918	-11.38857937	-11.35340977	-11.35263824	318.48	25868000000	1.065385819	0.67609817	-0.02759552	-0.246007903	E9PRY8;P29692-2;A0A087X1X7;H0YCK7;E9PQR8;E9PJV8;E9PN56;E9PN71;E9PRL0;A0A0J9YXU2;E9PKH7;E9PNC8;E9PPY1	Elongation factor 1-delta	EEF1D
-15.02808857	-15.08615398	-15.05046368	-15.04307175	-14.99425602	-14.98890305	28.688	486100000	0.176164561	0.862373328	-0.015106837	-0.113984351	J3KND1;E9PRZ1;Q96ER3;H0YDM3;H0YCN7;H0YEK5;E9PMD2	Protein SAAL1	SAAL1
-15.14882469	-15.28303623	-15.37138081	-15.12246609	-15.3048172	-15.4353447	3.9428	172010000	0.015632288	0.970365673	-0.005274773	-0.024899155	E9PS62;Q9BZ67-2;Q9BZ67;Q9BZ68;Q9BZ67-3;Q8N4M4;E9PRA3;E9PRP1	FERM domain-containing protein 8;Putative FERM domain-containing protein FRMD8P1	FRMD8;FRMD8P1
-16.38524628	-16.68863487	-16.21767616	-16.71806908	-16.38467216	-16.39391327	12.266	118180000	1.083745516	0.040428189	-0.271007538	-1.245660519	E9PSD7;Q96BW1;A0A494C0H3;A0A0A0MRR5;Q96BW1-3	Uracil phosphoribosyltransferase homolog	UPRT
-14.74943161	-14.85208511	-15.00397587	-14.73169994	-14.66717911	-15.19801903	2.4329	105670000	0.280680274	0.424300566	-0.120405833	-0.441596955	E9PSF2;Q15468;Q15468-2;A0A0A0MR87;Q5T0C7	SCL-interrupting locus protein	STIL
-14.50591469	-14.38145542	-14.46210957	-14.52715111	-14.56378651	-14.4354353	138.76	2640800000	0.533310592	0.459643957	0.062589645	0.412519552	E9PSI1;E9PQI5;E9PQ80;Q9BY43;Q9BY43-2;H0YI89;E9PJC4;E9PQY7;E9PS99;E9PL78;E9PJM1;E9PMQ9;O15321-2;O15321	Charged multivesicular body protein 4a	CHMP4A
-12.2463932	-12.47491932	-12.24980068	-12.49136925	-12.12428856	-12.32961369	119.09	4253700000	1.570283285	0.029147715	-0.225139936	-1.356899305	F2Z2B9;Q9BSJ2;Q9BSJ2-4;Q9BSJ2-3;B3KTU7;R4GMM4	Gamma-tubulin complex component 2	TUBGCP2
-12.96381664	-12.88512802	-12.93595314	-12.89443779	-12.98275185	-13.09433174	125.36	2239200000	0.013665837	0.981688325	0.002874692	0.016952206	F2Z2E2;Q86VI3	Ras GTPase-activating-like protein IQGAP3	IQGAP3
-18.64942551	-18.40091133	-18.74110413	-18.35944939	-19.01898766	-18.46536636	2.5022	34744000	1.573126223	0.009446602	0.394596736	1.832778881	F2Z2T2;P23025	DNA repair protein complementing XP-A cells	XPA
-12.32425594	-12.26559544	-12.29380322	-12.22428703	-12.25553322	-12.22787952	60.705	3986900000	1.021522024	0.451032309	0.051943461	0.419336263	F2Z2U4;Q9Y4A5-2;Q9Y4A5;H0Y4W2;A0A2R8YFJ4;C9K0N1	Transformation/transcription domain-associated protein	TRRAP
-16.38411713	-16.24311256	-16.33316231	-16.30956268	-16.33906937	-16.47428894	3.6341	335580000	0.047534625	0.934884766	0.009794871	0.057422862	F2Z2W7;Q8IZ69-2;Q8IZ69;C9K041	tRNA (uracil-5-)-methyltransferase homolog A	TRMT2A
-13.34958935	-13.37164688	-13.39137077	-13.36790943	-13.0834446	-12.91675186	19.348	1311700000	0.113441592	0.74315034	0.056032181	0.200704337	H0Y6J0;Q4TT34;F2Z2X0;O00746;A0A087WVT9;A2IDC9;O00746-2	Nucleoside diphosphate kinase;Nucleoside diphosphate kinase, mitochondrial	NME4
-13.6579237	-13.84325504	-13.69668484	-13.82489014	-13.641222	-13.91327763	323.31	4129000000	2.460150206	0.018739018	-0.195197423	-1.483896047	F2Z2Y6;O95777;C9JNV3;C9JIZ0	U6 snRNA-associated Sm-like protein LSm8	LSM8
-17.55219841	-17.22498703	-17.51021004	-17.12436104	-17.29089355	-17.20509148	2.0378	190440000	1.429538708	0.022597403	0.266287486	1.426584691	F2Z3A6;F8W8C2;Q9HBM0-2;Q9HBM0	Vezatin	VEZT
-13.3075304	-13.31220627	-13.2836628	-13.297966	-13.35739517	-13.7834692	56.21	4394000000	0.388349198	0.299600127	-0.148351034	-0.56842501	F2Z3J9;Q14914-2;Q14914;Q5JVP2;F6XGT7	Prostaglandin reductase 1	PTGR1
-15.22448444	-15.39805031	-15.26235962	-15.33712769	-15.14693356	-15.36708355	2.1371	618810000	1.821885634	0.058289436	-0.156161308	-1.129530209	F5GWA4;Q9H3F6-2;Q9H3F6;F8W8I7;F5GY15;F5GWK6;F5H268;B3KVY5;F5H6V0;F5H497;Q9H3F6-3;Q13829-2;Q13829;Q8WZ19	BTB/POZ domain-containing adapter for CUL3-mediated RhoA degradation protein 3;BTB/POZ domain-containing adapter for CUL3-mediated RhoA degradation protein 2;BTB/POZ domain-containing adapter for CUL3-mediated RhoA degradation protein 1	KCTD10;TNFAIP1;KCTD13
-14.05715847	-13.89394188	-14.01151466	-13.8659544	-13.98412037	-13.80941868	18.027	1011500000	2.101595359	0.04519322	0.161159515	1.214116256	F5GXG6;F5GWD3;Q13889;F5H6X0;F5GX35;F5H4K7;Q13889-2;F5H3G1;H0YFF7	General transcription factor IIH subunit 3	GTF2H3
-14.06675053	-13.3825388	-13.97969913	-13.35652542	-14.00557423	-13.55675697	17.269	1959500000	3.00092323	0.003147541	0.585400899	3.485552082	P00813;F5GWI4;F5GXW0	Adenosine deaminase	ADA
-15.43759918	-15.44132614	-15.41294098	-15.43303585	-15.51677132	-15.54347515	62.899	451800000	0.130744701	0.862148511	-0.016841888	-0.114298268	H0YGN0;F5GWI9;F5GXZ7;F5GZ97;Q9Y3C0	WASH complex subunit CCDC53	CCDC53
-11.15914536	-11.35815239	-11.17820263	-11.35550976	-11.12754631	-11.22315216	101.96	7675300000	1.544300095	0.069499334	-0.157306671	-1.070473742	F5GWT4;Q9H4A3-2;Q9H4A3;Q9H4A3-5;Q9H4A3-6;Q9H4A3-7;Q9H4A3-4;F6UYG0;H0YH68;A0A087WYK2;Q9BYP7-3;Q9BYP7-4;Q9BYP7-2;Q9BYP7	Serine/threonine-protein kinase WNK1	WNK1
-14.36032867	-14.56064034	-14.35406876	-14.69629383	-14.37391949	-14.50680828	7.8462	763730000	1.78234062	0.021846523	-0.225141843	-1.436974518	F5GX09;Q5HYJ3;Q5HYJ3-3;Q5HYJ3-2;F5H5F4	Protein FAM76B	FAM76B
-16.24687004	-16.25427246	-16.17037392	-16.2394886	-16.11515236	-16.15263176	15.492	1313400000	0.312822731	0.664922743	-0.037998835	-0.253944701	F5GX30;P20645;F5GXE0;H0YGE9;F5GXU0;F5H883;H0YF90	Cation-dependent mannose-6-phosphate receptor	M6PR
-13.38832951	-13.37211323	-13.33175182	-13.34480667	-13.35673046	-13.22629833	38.005	1486200000	0.394738674	0.600633555	0.044531186	0.301592589	F5H5N1;F5GXJ1;O75251-2;O75251;A0A087WXF6;A0A087WTI3	NADH dehydrogenase [ubiquinone] iron-sulfur protein 7, mitochondrial	NDUFS7
-13.23944759	-13.26504898	-13.294487	-13.26168346	-13.27915573	-13.32682991	31.182	4540500000	0.193166161	0.872378924	-0.013490677	-0.106406341	F5GXJ9;Q13740-2;Q13740;H7C543;Q13740-4;Q13740-3	CD166 antigen	ALCAM
-14.55612087	-14.53433895	-14.71071625	-14.39188671	-14.60073757	-14.56137657	3.779	529790000	0.842094864	0.175395498	0.126657486	0.745852627	P09486;F5GY03;E5RK62	SPARC	SPARC
-13.5215416	-13.83411598	-13.4418335	-13.810956	-13.47253609	-13.62478542	19.167	569090000	1.777748885	0.012333901	-0.277982076	-1.633236809	F5GYE8;Q8N8E3;J3QQV3;Q8N8E3-2	Centrosomal protein of 112 kDa	CEP112
-14.62221432	-14.36283112	-14.64761353	-14.3254261	-14.60810566	-14.46892548	6.0798	1430500000	2.244226085	0.011780142	0.24025027	1.662575863	F5GYJ5;Q9NX18;F8W679;M0QYN2;F5GXW4;M0R060;F5H5T6;F5H8E2	Succinate dehydrogenase assembly factor 2, mitochondrial	SDHAF2
-14.19607639	-14.39929008	-14.28670216	-14.4912796	-14.31352329	-14.46004391	144.69	1527100000	1.842326755	0.036964995	-0.184770584	-1.277529489	F5GYK2;Q9NRL3;Q9NRL3-3;M0R317;M0QXN2;M0R2A7;M0QYS2;M0R0P4;M0R0W8;M0QZM0;Q9NRL3-2	Striatin-4	STRN4
-13.06073761	-12.92148209	-13.02628613	-12.86565113	-13.08278465	-12.91387463	86.081	5244700000	2.542047282	0.038159487	0.156266848	1.260245515	F5GYQ1;P61421;R4GN72;J3QL14;H3BQJ1;H3BQB4;H3BSG7	V-type proton ATPase subunit d 1	ATP6V0D1
-14.14160919	-14.46783447	-14.2443161	-14.46597958	-14.47739506	-14.24752235	26.245	2636300000	0.357937296	0.387633716	-0.106005351	-0.474607232	F5GYV5;F8WCT1;Q66PJ3-2;A0A0C4DH18;Q66PJ3-5;Q66PJ3;H7BZV4;A0A0C4DG62;Q66PJ3-7;Q66PJ3-4;Q66PJ3-3;F8WEP2;A0A0A0MTG7;F5H7X4;Q66PJ3-6	ADP-ribosylation factor-like protein 6-interacting protein 4	ARL6IP4
-13.24168301	-13.09877205	-13.19935131	-13.14830208	-13.20406437	-13.05392265	57.027	4270700000	1.710211114	0.118605703	0.114700635	0.879811897	F5H3C5;F5H4R2;F5GYZ5;P04179-4;P04179;G8JLJ2;P04179-2;P04179-3;G5E9P6;F5GXZ9	Superoxide dismutase [Mn], mitochondrial	SOD2
-12.86423969	-12.99976826	-12.9288311	-13.02580833	-12.8754406	-13.00519466	25.231	724060000	2.310112934	0.088360636	-0.120753288	-0.99427753	F5GZ90;Q9NZJ0;Q9NZJ0-2	Denticleless protein homolog	DTL
-11.72805786	-11.51652622	-11.70134258	-11.55313873	-11.7538166	-11.66518879	279.64	22324000000	1.468420703	0.082669909	0.149454435	1.01521046	F5GZS6;J3KPF3;P08195-3;P08195;P08195-4;P08195-2;F5GZI0;F5H0E2;H0YFS2;F5H867;H0YFX4	4F2 cell-surface antigen heavy chain	SLC3A2
-14.07404804	-13.95501804	-14.07567787	-13.90935516	-14.18188572	-14.067523	15.613	1025600000	1.061137331	0.134	0.133238475	0.837944934	F5H3I1;F5H0C4;Q9BRP4-2;Q9BRP4;F5H103;Q9BRP4-3;F5H3E9;F5H0F7;H0YGB1;F5H5D4	Proteasomal ATPase-associated factor 1	PAAF1
-13.91628075	-13.84201813	-13.78786278	-13.89821911	-13.86358261	-13.81137848	17.296	917310000	0.040484955	0.957783208	0.00537014	0.037005494	F5H0F9;Q9UJX4;Q9UJX4-3;H0YFB5;F5GY68;F5H0N1;Q9UJX4-2	Anaphase-promoting complex subunit 5	ANAPC5
-14.26808071	-14.2161026	-14.28738308	-14.18951797	-14.20312786	-14.14281178	9.485	352420000	0.986483766	0.336575694	0.070053101	0.525562094	F5H0R1;Q9H6E5;C9JBX0;H3BRB1	Speckle targeted PIP5K1A-regulated poly(A) polymerase	TUT1
-15.28953362	-15.18961716	-15.33960915	-15.21353626	-15.21376705	-15.43336201	3.1159	274830000	0.008170574	0.986862885	0.002131462	0.011474171	F5H0U5;Q9NZD2	Glycolipid transfer protein	GLTP
-13.27224827	-13.31985569	-13.24062347	-13.32616234	-13.33788204	-13.33383274	17.089	2052100000	0.675601867	0.558013314	-0.043032328	-0.333774729	F8WE42;F5H101;Q76FK4-4;Q76FK4;F5GWN9;Q76FK4-2;A0A0A0MSJ1;F5H797;F5H8B8;F5H692;F5H7D5;F5GXV1;F5H532;F5H0I5	Nucleolar protein 8	NOL8
-15.45898724	-15.24947929	-15.44003391	-15.34130383	-15.40117931	-15.37995911	2.0616	638880000	1.220606104	0.163076282	0.109819412	0.771908184	F5H7C4;F5H199;Q8IXL7-2;F5H6G9;H0YFW5;Q8IXL7;H7C2B7	Methionine-R-sulfoxide reductase B3	MSRB3
-15.56192303	-15.48998642	-15.57921314	-15.46142673	-15.5467968	-15.36295986	4.5062	131000000	1.459711003	0.115196787	0.124519984	0.891982263	F5H1I4;Q8NG08;Q8NG08-2	DNA helicase B	HELB
-14.35059834	-14.48116302	-14.45922947	-14.38109779	-14.38165569	-14.4830265	7.2817	242580000	0.476817165	0.538384299	-0.051267942	-0.349569814	F5H1U9;O75970-5;O75970-3;O75970-2;O75970;B7ZB24;H0YGQ3;A0A075B6R8;A0A0U1RQR3	Multiple PDZ domain protein	MPDZ
-15.47650051	-15.46883202	-15.43597031	-15.28940582	-15.47778034	-15.3499794	7.6019	258670000	0.797602443	0.267099027	0.094011307	0.608654594	F5H1Y0;H0YGT5;Q96B01-3;Q96B01-2;Q96B01	RAD51-associated protein 1	RAD51AP1
-13.36372852	-13.53993511	-13.37748432	-13.48793697	-13.36426258	-13.31280136	16.25	2193500000	0.497014961	0.398660388	-0.07839934	-0.464308491	F5H1Y4;Q9HD26-3;Q9HD26-2;Q9HD26	Golgi-associated PDZ and coiled-coil motif-containing protein	GOPC
-16.2236557	-15.38235474	-16.15958214	-15.48185062	-16.16711044	-15.97638035	2.3334	201200000	1.434321853	0.007136508	0.569920858	2.001162254	F5H245;P07864	L-lactate dehydrogenase;L-lactate dehydrogenase C chain	LDHC
-13.67298794	-13.61953354	-13.65985012	-13.61657524	-13.7002058	-13.60786247	25.911	785210000	2.152050417	0.305323696	0.063024203	0.560767295	Q9Y485;F5H269;E7EMZ0	DmX-like protein 1	DMXL1
-14.63852978	-14.83045959	-14.67536259	-14.84453487	-14.68961525	-14.55675697	129.62	3499700000	0.33009404	0.485104704	-0.076081276	-0.3903672	F5H2U8;F5H2A4;P52926;F5H6H0;P52926-3;P52926-6;P52926-4;P52926-5;P52926-2	High mobility group protein HMGI-C	HMGA2
-11.62800503	-11.75957394	-11.62613678	-11.76463604	-11.64426136	-11.8840704	58.153	2964000000	1.841151509	0.046726517	-0.169959068	-1.204644389	F5H2B9;H0YNH8;Q9BZF9-2;Q9BZF9;H0YN48;H0YMI1	Uveal autoantigen with coiled-coil domains and ankyrin repeats	UACA
-13.8143158	-14.17255688	-13.74722099	-14.17414284	-13.90926933	-14.12713814	70.88	1206000000	2.602099517	0.005315315	-0.33434391	-2.236851943	H0Y5D5;F5H2X7;Q9ULV3-5;Q9ULV3-2;Q9ULV3;Q9BTG3;Q5SYW2;A0A494C0L7;Q9ULV3-3;Q9ULV3-4;A0A0U1RQR2	Cip1-interacting zinc finger protein	CIZ1
-12.88708591	-12.78534603	-12.84535694	-12.89367104	-12.91719055	-12.86292934	28.22	3617500000	0.395200406	0.657914829	0.035895665	0.25941042	F5H345;P08397-2;P08397;A0A3B3IRR1;A0A3F2YNY7;P08397-4;P08397-3;F5GY90;F5H0P4;A0A3B3IU56;A0A1W2PNU5;F5H226;A0A3B3IU34;F5H4W5;F5H4X2	Porphobilinogen deaminase	HMBS
-12.75833511	-12.8545208	-12.75745869	-12.79991627	-12.7821703	-12.77297401	33.164	4252800000	0.786435518	0.544508059	-0.043148994	-0.344319196	F5H365;Q15436;Q15436-2;G3V4V1;G3V1W4;G3V3G5;G3V2R6;G3V5X8;G3V4Q2	Protein transport protein Sec23A	SEC23A
-16.72447777	-16.83848763	-16.90450668	-16.81115723	-16.6714077	-16.6412487	11.067	200170000	0.011143892	0.981771233	0.003166199	0.016344723	F5H433;Q9Y467;H0YFS7;E7EW59;A9JR48;A0A087WXW6;H3BSM9;Q9NSC2-2;Q9NSC2	Sal-like protein 2	SALL2
-15.10290623	-15.33603001	-15.1574173	-15.30202961	-15.21730328	-15.19541931	17.212	313020000	1.037122836	0.163158333	-0.118617376	-0.77166508	F5H452;Q5JSB6;Q5JSB5;Q14186	Transcription factor Dp-1	TFDP1
-16.03166771	-16.15590477	-16.05157661	-15.99824905	-16.01649284	-15.97795677	23.972	548250000	0.065791522	0.919370924	-0.010791143	-0.068667809	F5H4F1;Q99638;F5H492;F5H8A2	Cell cycle checkpoint control protein RAD9A	RAD9A
-13.91518784	-14.26472855	-13.89982605	-14.25570202	-13.88909531	-14.0677681	7.1154	286490000	1.985052246	0.010443439	-0.29469649	-1.789869566	F5H4R1;J3KNB8;F5H538;Q9Y6R4-2;Q9Y6R4;F5H1X6	Mitogen-activated protein kinase kinase kinase 4	MAP3K4
-14.46841145	-14.65547657	-14.46716309	-14.77330494	-14.50739193	-14.59977818	61.619	1386800000	1.679250198	0.036895184	-0.195197741	-1.277227474	F5H4V9;Q16342-3;Q16342;F5GWT2;J3QK82;A0A087WYJ3;Q16342-5;Q16342-2;Q16342-4	Programmed cell death protein 2	PDCD2
-15.9259243	-15.82489586	-15.79208374	-15.87833023	-15.89320374	-15.84897041	10.3	100130000	0.172577841	0.831661449	0.019671758	0.137425912	F5H527;Q76I76;A0A3B3IS79;J3KSQ9;K7EP00;Q76I76-3;Q76I76-4	Protein phosphatase Slingshot homolog 2	SSH2
-14.77688694	-14.59266758	-14.71964836	-14.52290344	-14.74017906	-14.68364429	48.944	3529700000	1.376516988	0.091404207	0.145833015	0.975756929	Q9BQE3;F5H5D3;A0A1W2PQM2;F8VVB9;F8VQQ4;F8VRZ4;F8VS66;F8VWV9;F8VX09;F8VRK0;C9JEV8;C9JQ00;C9JJQ8;C9JDL2;C9K0S6;A6NHL2-2;A6NHL2;F8W0F6;F8VXZ7	Tubulin alpha-1C chain	TUBA1C;TUBA1B;TUBA1A
-12.37592602	-12.25134468	-12.29819202	-12.31951141	-12.36294937	-12.22300529	168.66	9092000000	1.017635743	0.281551848	0.081068675	0.590051186	F5H5I6;Q12849;H0Y8R1;H0YAK1;Q12849-5;H0YAM1	G-rich sequence factor 1	GRSF1
-13.33028603	-13.54073238	-13.33832932	-13.40441608	-13.34670258	-13.36435413	15.085	661950000	0.849944195	0.243686055	-0.098061562	-0.638448748	F5H5P2;P12694;P12694-2;F5GXU9;H0YH31	2-oxoisovalerate dehydrogenase subunit alpha, mitochondrial	BCKDHA
-14.16103268	-14.34791088	-14.26006031	-14.34255123	-14.25737286	-14.4264431	5.1525	312190000	1.58351687	0.078454545	-0.146146456	-1.026454275	F5H5R8;P18440	Arylamine N-acetyltransferase 1	NAT1
-14.23489761	-14.01119232	-14.0749054	-13.94729042	-14.16219139	-13.8759222	37.771	687780000	1.607960081	0.032560976	0.212529818	1.323821519	F5H5U2;Q8NHQ9;Q8NHQ9-2;E7EX41	ATP-dependent RNA helicase DDX55	DDX55
-15.47972679	-15.64646816	-15.52089977	-15.77901268	-15.44141388	-15.67872429	3.1298	188390000	2.061351118	0.016827027	-0.220721563	-1.511420535	H7C5W6;F5H619;Q86XA9-2;Q86XA9	HEAT repeat-containing protein 5A	HEATR5A
-11.95202351	-11.91058254	-11.93150616	-11.93078232	-11.89175797	-11.82578945	93.05	4097600000	0.418245105	0.652543698	0.036044439	0.2636606	Q14562;F5H658;K7EQH7	ATP-dependent RNA helicase DHX8	DHX8
-15.97342396	-15.73313332	-15.97044373	-15.88206959	-15.97045708	-15.91925716	4.4526	250520000	1.045870563	0.1472684	0.126621564	0.807152131	F5H6B6;F5H8A0;Q86TN4-2;Q86TN4-3;Q86TN4;Q86TN4-4	tRNA 2-phosphotransferase 1	TRPT1
-12.26657104	-12.03981495	-12.22900867	-12.00234509	-12.178298	-12.25289726	199.23	6642700000	0.701347758	0.206726727	0.126273473	0.693388434	F5H6E2;O00159-2;O00159-3;O00159;I3L3Y6;I3L501;I3L3F5;A0A140TA25;Q8N1T3-3;Q8N1T3;Q9Y2K3	Unconventional myosin-Ic	MYO1C
-12.0078001	-11.90977192	-12.04359913	-11.99607944	-12.02823448	-11.90094185	61.899	20256000000	1.327296415	0.209346741	0.090946833	0.688623273	J3KR44;F5H6Q1;Q96FW1;F5GYN4;F5GYJ8;F5H3F0;Q96FW1-2	Ubiquitin thioesterase OTUB1	OTUB1
-15.76450348	-15.6263895	-15.70923233	-15.35780621	-15.6962738	-15.53968811	5.89	159670000	1.235672612	0.050251592	0.215375264	1.184304416	F5H6Z0;Q00537-2;Q00537;Q07002;Q07002-3;D6RA44;A0A0A0MSJ6	Cyclin-dependent kinase 17	CDK17
-14.64491558	-14.68728065	-14.67308044	-14.66575813	-14.79858875	-14.67111111	3.5509	536300000	0.257027272	0.732346778	0.030811628	0.208643147	F5H7I4;Q06547-2;Q06547;H9ZYI9;Q06547-4;Q06547-3	GA-binding protein subunit beta-1	GABPB1
-12.79360485	-12.6356144	-12.75508785	-12.63555908	-12.78330135	-12.20857811	33.201	3034800000	0.929820349	0.052751364	0.284080823	1.170014854	F5H7S7;Q13576;E7EWC2;Q13576-3;Q13576-2;D6R939;E9PDT6;D6RGC6;D6RDK8	Ras GTPase-activating-like protein IQGAP2	IQGAP2
-14.36310768	-14.14213848	-14.27277184	-14.18597507	-14.22731876	-14.17456722	90.536	1445400000	1.338128909	0.131388785	0.120172501	0.846219852	G5EA44;F5H7W8;Q96C57;E7ENF1;F5H3K2;F5H8B7	Uncharacterized protein C12orf43	C12orf43
-15.19917583	-15.07911587	-15.18879795	-15.00396729	-15.23072624	-15.07088184	4.6455	153660000	2.34405403	0.04439485	0.154911677	1.220452363	F5H837;Q08999-2;Q08999	Retinoblastoma-like protein 2	RBL2
-12.53577232	-12.67224026	-12.57731247	-12.68931484	-12.634758	-12.67387486	16.457	5481400000	1.516512517	0.178020008	-0.095862389	-0.741920767	F5H8D7;P18887;M0R1U8;M0QYS5;M0QZ96;M0R0D2;M0R2N6	DNA repair protein XRCC1	XRCC1
-13.65777111	-13.5856638	-13.77915764	-13.59318542	-13.80522728	-13.63528824	53.606	2159100000	1.387050065	0.095422197	0.142672857	0.964090829	F5H8F7;Q9UBL3-3;Q9UBL3;Q9UBL3-2;H0YBF6	Set1/Ash2 histone methyltransferase complex subunit ASH2	ASH2L
-14.75118542	-14.58592224	-14.7206831	-14.52427197	-14.66229534	-14.60905743	38.828	524220000	1.721217895	0.082780814	0.138304075	1.014435206	Q96FS4;F6RY50;E9PIB3	Signal-induced proliferation-associated protein 1	SIPA1
-13.30185604	-13.07997704	-13.39728355	-13.08732319	-13.32271481	-13.17077065	95.656	7235000000	2.28750829	0.012753719	0.227927844	1.615695694	H7C3P4;F6S8M0;P15586-2;P15586;F5H4C6;H0YFA9	N-acetylglucosamine-6-sulfatase	GNS
-15.0968647	-15.18904495	-15.25318527	-15.26288223	-15.11644363	-14.87246799	29.907	283040000	0.134919589	0.735682158	0.047366142	0.206436777	Q5SZR4;F6TB26;Q9Y2W6;E9PQX4;E9PKN8;B7ZAG4;Q9Y2W6-3	Tudor and KH domain-containing protein	TDRKH
-14.48733807	-14.91713905	-14.49909496	-14.98480606	-14.43793964	-14.85342216	105.12	440770000	3.33027519	0.004987013	-0.443664869	-3.117647026	F6TX30;Q9NWX5;Q9NWX5-2	Ankyrin repeat and SOCS box protein 6	ASB6
-14.21715069	-14.34583759	-14.2401495	-14.45902538	-14.25328255	-14.32766628	34.571	771870000	1.529912385	0.089667442	-0.140648842	-0.987502078	F6VZ39;Q9H0Z9-2;Q9H0Z9;H0YA61;A6NG75;H0Y8S7;Q9BX46-5;Q9BX46-2;Q9BX46	RNA-binding protein 38;RNA-binding protein 24	RBM38;RBM24
-14.69973469	-14.60677814	-14.67430401	-14.67368603	-14.85482311	-14.85324192	2.2212	224880000	0.125226749	0.794500994	0.031718572	0.164583274	F6WE04;Q5SRH9-5;Q5SRH9-6;Q5SRH9-4;Q5SRH9;U5GXS1;A0A0A0MSH8;E9PAZ4;A0A0A0MSW9;A0A0A0MRQ0;Q5SRH9-2;Q5SRH9-3	Tetratricopeptide repeat protein 39A	TTC39A
-11.30970669	-11.5517664	-11.2673254	-11.52192307	-11.33419037	-11.62008762	132.78	41508000000	2.761138676	0.008068571	-0.260851542	-1.932105956	F6WQW2;P43487;P43487-2;C9JXG8;C9JGV6;C9JJ34;C9JDM3;C9JIC6;Q5T0Z6;Q9C010;Q9C010-2	Ran-specific GTPase-activating protein	RANBP1
-15.25180721	-14.85067081	-15.18332195	-14.69403172	-15.09965515	-14.65290451	3.7878	247960000	2.404155863	0.005830986	0.445725759	2.552804013	F8U8C0;O00220	Tumor necrosis factor receptor superfamily member 10A	TNFRSF10A
-15.38673878	-15.31053352	-15.18237209	-15.36196136	-15.38264847	-15.33652496	4.2364	1284400000	0.099106625	0.864423113	-0.019086838	-0.112896191	F8VRS8;F8W145;F8VUB4;F8VV52;F8VP97;Q9NZN8-2;Q9NZN8-4;Q9NZN8;H0YH84;Q9NZN8-5;F8VQF4	CCR4-NOT transcription complex subunit 2	CNOT2
-10.72498322	-10.65695858	-10.72129345	-10.69299889	-10.7359066	-10.64340591	323.31	31919000000	1.820227414	0.320140351	0.062939962	0.545239759	F8VPD4;P27708;H7C3Z5;H7C2E4;H7BZB3	CAD protein;Glutamine-dependent carbamoyl-phosphate synthase;Aspartate carbamoyltransferase;Dihydroorotase	CAD
-14.33980751	-14.19829559	-14.32586002	-14.04992294	-14.27314091	-14.23467255	16.761	562250000	1.189863379	0.09839564	0.151972453	0.949584979	F8VQD9;Q9BSB4;F8VVA0;H3BMZ4	Autophagy-related protein 101	ATG101
-13.41600895	-13.31206989	-13.29855728	-13.3180666	-13.34958935	-13.24623585	14.299	2041500000	0.694565236	0.421755466	0.062594414	0.443756289	F8VUA7;F8VQX7;Q9BZF1-3;Q9BZF1-2;Q9BZF1	Oxysterol-binding protein;Oxysterol-binding protein-related protein 8	OSBPL8
-14.27764416	-14.23376369	-14.20245838	-14.25619411	-14.19351673	-14.12092304	9.9011	320960000	0.157911684	0.827689448	0.020912806	0.139759164	F8VR31;P51530-3;P51530-4;P51530;P51530-2;H0Y455	DNA replication ATP-dependent helicase/nuclease DNA2;DNA replication nuclease DNA2;DNA replication ATP-dependent helicase DNA2	DNA2
-14.93214321	-14.70956326	-14.95244598	-14.69598484	-14.85219574	-14.57209587	7.7222	765530000	2.044203562	0.012245184	0.253046989	1.649835658	F8VRU3;H0YIV9;O43716	Glutamyl-tRNA(Gln) amidotransferase subunit C, mitochondrial	GATC
-15.32169628	-15.33460617	-15.42891026	-15.40999317	-15.34057522	-15.38282585	6.807	1287500000	0.110035513	0.897071704	-0.012081146	-0.086465745	F8VSL3;P25208	Nuclear transcription factor Y subunit beta	NFYB
-12.79714012	-12.63488388	-12.80387878	-12.61329365	-12.76957512	-12.57331085	30.256	2189800000	3.030849085	0.017010929	0.183035215	1.51434876	J3KPG5;F8VU39;Q9UIF9-2;Q9UIF9-3;Q9UIF9;A0A0C4DGI9;H0YII3;H0YHQ7	Bromodomain adjacent to zinc finger domain protein 2A	BAZ2A
-12.64387417	-12.6869278	-12.64714909	-12.82359791	-12.67163849	-12.72284889	237.76	14982000000	1.012297417	0.24613436	-0.090237617	-0.636222257	F8VVA7;P61923;F8W651;P61923-4;P61923-5;F8VYK5;F8VYZ4;P61923-2;P61923-3;F8VXB1;F8VUC5;F8W156;F8VXR1;F8VYE0	Coatomer subunit zeta-1	COPZ1
-13.44163132	-13.49850941	-13.43349552	-13.47563553	-13.49738884	-13.4169054	35.568	4847900000	0.068449832	0.946735616	-0.00617822	-0.046973656	F8VVL1;O43583	Density-regulated protein	DENR
-13.67625427	-13.62609959	-13.72909927	-13.5547924	-13.74983883	-13.58254528	37.922	4449200000	1.907529287	0.086111311	0.130585035	1.003151483	F8VYE8;P36873;P36873-2;F8VR82;F8W0W8;A0A087WYY5;F5H1L6;F5H037;F8W0V8	Serine/threonine-protein phosphatase;Serine/threonine-protein phosphatase PP1-gamma catalytic subunit	PPP1CC
-15.04631329	-15.01555824	-14.96887207	-14.93116093	-14.9473772	-14.80472183	26.558	1095700000	0.442906674	0.452103937	0.070373853	0.41830585	F8VZ44;Q9NRG9;H3BU82;Q9NRG9-2;F8VUB6	Aladin	AAAS
-12.86155415	-12.66974449	-12.78062439	-12.61208057	-12.8515873	-12.80204391	148.26	12840000000	1.0395522	0.13170191	0.136632284	0.844797534	F8W031;F8VXJ7;Q9Y2B0;F8VP03;F8W1U5;Q9Y2B0-2;H0YIH9;F8W1K5	Protein canopy homolog 2	CNPY2
-14.27843952	-14.3742857	-14.37576389	-14.47521687	-14.36230373	-14.21774101	53.633	4177400000	0.073381006	0.887286953	-0.016912142	-0.093512517	F8W038;Q8IXM2;Q8IXM2-3;H0YIS7;Q8IXM2-2;F8W1H0;K7ES76	Chromatin complexes subunit BAP18	C17orf49;BAP18;RNASEK-C17orf49
-14.42811394	-14.30541039	-14.38406944	-14.30485058	-14.44386005	-14.36579323	7.8303	1127200000	1.586695509	0.182418752	0.093329748	0.734872862	F8W0Q9;Q8NEY8-6;Q8NEY8-9;Q8NEY8-8;Q8NEY8-2;F8WF16;B7Z8L1;F8W6A0;Q8NEY8-3;Q8NEY8;Q8NEY8-5;Q8NEY8-7;F8VPY7;F8VWU8	Periphilin-1	PPHLN1
-14.11134815	-14.3325119	-14.22670078	-14.37429333	-14.0295763	-14.23196697	1.983	288750000	1.256990793	0.060904225	-0.190382322	-1.11277522	F8W126;Q96EZ8-3;Q96EZ8;Q96EZ8-2;F8W0I9;F8VVA6;F8VP44;Q96EZ8-4	Microspherule protein 1	MCRS1
-11.2754221	-11.06751347	-11.2840023	-11.11290932	-11.29671574	-11.11238003	323.31	37749000000	3.492688382	0.012937294	0.187779109	1.615075876	F8W1A4;P54819-2;P54819;F8VZG5;A0A5F9ZHP2;P54819-3;P54819-5;P54819-6;F8VY04;A0A5K1VW67;G3V213;P54819-4;F8VPP1	Adenylate kinase 2, mitochondrial;Adenylate kinase 2, mitochondrial;Adenylate kinase 2, mitochondrial, N-terminally processed	AK2
-15.54334831	-15.46138763	-15.46552467	-15.34541225	-15.49533749	-15.36484814	4.4997	207340000	1.227402747	0.159886968	0.110854149	0.778331971	F8W1B3;Q8WUD6-2;Q8WUD6	Cholinephosphotransferase 1	CHPT1
-14.32469082	-13.94889259	-14.50175953	-13.98779297	-14.3687706	-13.7238121	21.982	765790000	2.192134804	0.006043796	0.511574427	2.583817335	F8W1I9;Q6JQN1-2;Q6JQN1;Q6JQN1-5;Q6JQN1-4;F8W0Q4;F8W179;D6RFF6;Q6JQN1-3	Acyl-CoA dehydrogenase family member 10	ACAD10
-10.80118752	-10.79401779	-10.84748077	-10.8796587	-10.91013908	-11.05924606	323.31	82337000000	0.276597295	0.585034274	-0.058038394	-0.314938075	F8W1R7;G3V1V0;P60660-2;P60660;J3KND3;G8JLA2;B7Z6Z4;F8VPF3;G3V1Y7;F8VZU9;F8W180;H0YI43;F8VXL3	Myosin light polypeptide 6	MYL6
-14.45988941	-14.29268169	-14.4996376	-14.40452099	-14.49905109	-14.17061996	9.9937	1268900000	1.338655419	0.052955178	0.196918488	1.166498474	F8W1T6;Q15434;F8VV01;A0A1W2PQV1;F8VQS9;F5H5C8	RNA-binding motif, single-stranded-interacting protein 2	RBMS2
-14.9331007	-14.73073864	-14.8708353	-14.58230877	-15.03502846	-14.66506958	16.338	565530000	1.95323489	0.010236025	0.286949158	1.746504259	F8W689;P48382-2;P48382;H0Y4B4	DNA-binding protein RFX5	RFX5
-15.29966831	-15.94083595	-15.4300375	-15.8068409	-15.45577526	-15.69407463	4.1143	307550000	2.082269972	0.005437788	-0.418756803	-2.249577453	Q7Z674;H7C434;F8W6C0;G3V0F5;Q9UHY8;Q9UHY8-2;H7C0L4	Fasciculation and elongation protein zeta-2	DKFZp779C2259;FEZ2
-10.73498917	-10.70594788	-10.62623787	-10.62502575	-10.4750061	-10.68291473	323.31	1.45E+11	0.304640455	0.561490066	-0.059218407	-0.330581797	F8W6I7;P09651-2;P09651;P09651-3;A0A2R8Y4L2;F8VZ49;H0YH80;Q32P51;F8VTQ5;F8VYN5;F8W646	Heterogeneous nuclear ribonucleoprotein A1;Heterogeneous nuclear ribonucleoprotein A1, N-terminally processed;Heterogeneous nuclear ribonucleoprotein A1-like 2	HNRNPA1;HNRNPA1L2
-15.92476559	-15.98445892	-16.027174	-15.84089184	-15.9065094	-15.99700069	4.5652	395320000	0.067059048	0.912604238	0.012032509	0.074004342	F8W6N3;Q92560	Ubiquitin carboxyl-terminal hydrolase;Ubiquitin carboxyl-terminal hydrolase BAP1	BAP1
-14.77087975	-14.70997429	-14.67887592	-14.56972122	-14.76537704	-14.56408596	6.6658	496060000	1.033335409	0.153730009	0.123783747	0.792189982	F8W733;Q9NXR7-4;Q9NXR7-3;Q9NXR7;Q9NXR7-1;C9J2G0;A0A075B7D2	BRCA1-A complex subunit BRE	BRE
-12.54912758	-12.63391018	-12.60741806	-12.59952068	-12.57346344	-12.55469799	68.205	3039100000	0.272614046	0.812308234	-0.019373258	-0.150777564	F8W8R3;P49005;C9JLE1;A0A087WWF6;C9J8Z7;C9IZD2;C9JHC7;H7C1B3	DNA polymerase delta subunit 2	POLD2
-15.03266335	-15.07851982	-15.01753998	-15.02229023	-14.97984791	-14.97861385	17.657	182120000	0.191632143	0.849380046	-0.016457558	-0.12382935	F8W922;Q9H7P6-2;Q9H7P6	Multivesicular body subunit 12B	MVB12B
-11.46765041	-11.46168995	-11.50809479	-11.45822906	-11.47901058	-11.44450665	125.64	12233000000	1.077455975	0.647968324	0.030110041	0.266138942	F8W930;Q9Y6M1-1;Q9Y6M1;Q9Y6M1-5;Q9Y6M1-6;Q9Y6M1-3;Q9Y6M1-4	Insulin-like growth factor 2 mRNA-binding protein 2	IGF2BP2
-13.90557289	-13.89140987	-13.85198307	-13.86763382	-13.83199787	-13.82469654	13.38	1005200000	0.022008314	0.983298581	0.001937866	0.014977351	F8W9F9;H0Y7T5;Q9Y3S1-2;Q9Y3S1-4;Q9Y3S1;H0Y7R3;H0Y493;H0Y7J9;A6PVV2;Q9Y3S1-3;E9PCD1;K7ENT7;Q96J92-3;Q96J92;Q96J92-2	Serine/threonine-protein kinase WNK2	WNK2
-14.63678837	-14.57052326	-14.30377865	-14.71503353	-14.41002941	-14.60997391	8.8055	957470000	0.78091514	0.119631734	-0.181644758	-0.876413735	F8W9W2;P43250-3;P43250;P43250-2;D6RHX8;D6RDA3;D6RHC7	G protein-coupled receptor kinase 6	GRK6
-13.27619362	-13.38583183	-13.26642323	-13.37591934	-13.23579216	-13.30291367	40.865	1783700000	1.527407303	0.178727418	-0.095418612	-0.740608318	Q567U6;F8W9X7;H7C050	Coiled-coil domain-containing protein 93	CCDC93
-12.18738937	-12.12768078	-12.18304539	-12.13008881	-12.21770668	-12.18071556	91.917	3385300000	1.147687684	0.458057023	0.049885432	0.414190024	F8WA11;Q7Z460-2;Q7Z460-4;Q7Z460-5;Q7Z460-3;Q7Z460;H0Y5T1;C9J151;C9JP76	CLIP-associating protein 1	CLASP1
-13.71340752	-14.04284763	-13.76172543	-14.00224972	-13.8277216	-13.80280018	6.5164	1313300000	1.050654336	0.086413876	-0.181680997	-1.002414242	Q8NEC6;H0YDX3;F8WA39;Q13613-2;Q13613;E9PIH9;F8W764;F8W8S8;H7BZJ1;H7C406;E9PPP8	Myotubularin-related protein 1	MTMR1
-16.36441803	-16.31601906	-16.24976349	-16.33895683	-16.22563362	-16.40367508	2.3964	91865000	0.657641253	0.375497448	-0.072945277	-0.485606946	F8WAI8;Q9NUA8;B1AKC8;A0A3B3IRZ6	Zinc finger and BTB domain-containing protein 40	ZBTB40
-12.27565575	-12.29683495	-12.32197475	-12.26709747	-12.26101875	-12.34097481	58.295	2004100000	0.211680879	0.85472334	-0.015419324	-0.120227998	F8WAJ0;Q9H8H2;Q9H8H2-2;Q9H8H2-4;Q9H8H2-3	Probable ATP-dependent RNA helicase DDX31	DDX31
-15.01710796	-15.23324776	-15.12792397	-15.24953747	-15.08967495	-15.22583103	8.2488	418490000	2.047803197	0.050331738	-0.157969793	-1.18557852	F8WC41;F8WBW1;Q86X83-2;Q86X83	COMM domain-containing protein 2	COMMD2
-15.81075573	-15.78523827	-15.85037899	-15.69706535	-15.87531376	-15.76428032	1.8347	158060000	1.384333541	0.186670871	0.096621513	0.72885012	F8WCL7;J3KQ70;Q9C086;H7C171;C9JKY0;B8ZZ93;B8ZZH7	INO80 complex subunit B	INO80B-WBP1;INO80B
-16.07296753	-15.82422924	-16.03759003	-15.82753563	-16.06475449	-15.7761116	1.5606	233930000	3.64258434	0.005437722	0.24914519	2.080386224	F8WCZ3;Q96NT0;B8ZZ99;Q96NT0-2	Coiled-coil domain-containing protein 115	CCDC115
-13.90221405	-13.83495426	-13.90680695	-13.78676796	-13.85444736	-14.08238316	16.505	1233100000	0.049955457	0.918121683	-0.013545672	-0.070152969	Q8WWI1;Q8WWI1-4;Q8WWI1-3;Q8WWI1-2;J3KP06;F8WD26;E9PMS6;Q8WWI1-5;E9PMT2;A0A0A0MTE2;E9PMP7;H0Y424;E9PK58;E9PRJ0;E9PLU6;H0YE95;E9PJ10;E9PRE3	LIM domain only protein 7	LMO7
-17.73366737	-17.29606438	-17.5848732	-17.24720001	-17.50401115	-17.52496719	2.8353	29074000	1.085769171	0.04691874	0.251440048	1.203795032	H7BXL1;F8WDE2;Q96HV5	Transmembrane protein 41A	TMEM41A
-12.60225105	-12.50875473	-12.54960823	-12.52740288	-12.6168642	-12.53269958	34.507	2270800000	1.429867149	0.318301049	0.066622098	0.547536541	G3V394;F8WE88;Q9Y4I1-2;Q9Y4I1;Q9Y4I1-3;A0A087WY00;F8W6H6;E7ERV5;Q9UES5;O95317;G3V3C9	Unconventional myosin-Va	MYO5A
-15.38069439	-15.06455135	-15.17306137	-15.04326725	-15.38102436	-15.2016964	5.2852	3238700000	1.150142263	0.0592	0.208421707	1.125270257	F8WF48;Q99442;F8WCJ7	Translocation protein SEC62	SEC62
-12.79885197	-12.9015646	-12.78676414	-12.92015648	-12.83682823	-12.8898983	42.107	1800000000	2.278645652	0.141386139	-0.096391678	-0.820581687	G0XQ39;Q13586;E9PNJ4;Q13586-2;H0YDB2;E9PR09;E9PN27;E9PIQ8;E9PRE4;E9PR07;E9PJ19;E9PMB4;E9PRZ7	Stromal interaction molecule 1	STIM1
-12.50764179	-12.67549133	-12.71394444	-12.35398769	-12.47239208	-12.66896152	112.12	4649500000	0.003739267	0.992916709	-0.001487414	-0.006463617	Q8IV38;G3V0G5;F8WB95	Ankyrin repeat and MYND domain-containing protein 2	ANKMY2
-12.35047531	-12.28380013	-12.35638905	-12.28091526	-12.35296726	-12.27916527	74.114	8022500000	5.297442584	0.199464027	0.071983655	0.704460099	G3V0I5;P49821-2;P49821;B4DE93;E9PQP1;E9PMX3;E9PPR0;E9PLC6;E9PJL9;E9PPD6;E9PPS5;H0YD04;H0YE81	NADH dehydrogenase [ubiquinone] flavoprotein 1, mitochondrial	NDUFV1
-14.06392288	-14.0754776	-14.03880787	-14.06127167	-14.12449646	-14.07885551	4.0847	756960000	0.051222529	0.962615198	0.003874143	0.030747983	G3V167;Q9UGN5-2;Q9UGN5;H0YH02	Poly [ADP-ribose] polymerase 2	PARP2
-11.66410446	-11.4375	-11.54795074	-11.46648407	-11.63495922	-11.60682106	323.31	15771000000	0.82632209	0.209717901	0.112069766	0.688152526	G3V1D3;G3V180;Q9NY33;Q9NY33-4;E9PQ14;Q9NY33-2;E9PNX5;E9PPK9;E9PKK8	Dipeptidyl peptidase 3	DPP3
-14.89246941	-14.83699703	-14.92974472	-14.86688042	-14.9896431	-14.78470421	13.568	685690000	1.356722264	0.157133589	0.107758522	0.785877163	G3V1P3;Q969J3;Q969J3-2	Loss of heterozygosity 12 chromosomal region 1 protein	LOH12CR1
-12.5563488	-12.5420332	-12.49378109	-12.52854729	-12.51739025	-12.57244301	87.36	4391900000	0.489624365	0.736957711	-0.025167783	-0.205636522	G3V1R5;O43847;O43847-2;F5H7V1;H0Y5G9	Nardilysin	NRD1
-15.84766006	-15.40583706	-15.59482574	-15.51267719	-15.91379452	-15.62208748	13.365	406540000	1.106815154	0.038115702	0.271892865	1.26159203	G3V1R7;O14975-2;O14975	Very long-chain acyl-CoA synthetase	SLC27A2
-15.40226841	-15.1718502	-15.39788151	-15.19532204	-15.38608265	-15.18362904	3.3716	267290000	4.849025128	0.007315634	0.21181043	1.955363991	G3V1S3;Q6ZUT9;Q6ZUT9-2;B4DFB6;Q6IQ26-2;Q6IQ26	DENN domain-containing protein 5B;DENN domain-containing protein 5A	DENND5B;DENND5A
-15.77993393	-15.70505905	-15.79268837	-15.71832085	-15.95386696	-15.72582436	1.5255	177370000	1.049433362	0.148267951	0.125761668	0.804609914	Q9ULS5;G3V207;F8VQF2	Transmembrane and coiled-coil domains protein 3	TMCC3
-16.62535477	-16.53348541	-16.58006859	-16.48456573	-16.38892555	-16.45424652	1.3593	54560000	0.206918303	0.699457829	0.040683746	0.231105608	G3V2D8;Q68DK2-5;Q68DK2-2;Q68DK2;Q68DK2-4	Zinc finger FYVE domain-containing protein 26	ZFYVE26
-13.72864914	-13.60463142	-13.71491718	-13.70716095	-13.75842094	-13.57552052	8.8191	1193700000	1.175989467	0.179253291	0.104891459	0.739001351	G3V325;O75127;C9JGL8;C9JJT5;C9JQN9;P56134-4;P56134-2;C9JU26	Pentatricopeptide repeat-containing protein 1, mitochondrial	ATP5J2-PTCD1;PTCD1
-14.63277149	-14.37786579	-14.58495712	-14.41223049	-14.61355019	-13.87803555	2.9481	229310000	1.051876427	0.023196262	0.387715658	1.419263876	G3V353;Q9H7H0-2;Q9H7H0;Q9H7H0-3;G3V4P2;G3V3X6;B4E298;G3V4H5	Methyltransferase-like protein 17, mitochondrial	METTL17
-12.58483124	-12.34888935	-12.45537472	-12.29496384	-12.58315468	-12.28271103	214.59	21241000000	2.092949874	0.015336406	0.232265472	1.575214281	G3V3M6;P27695;G3V5Q1;G3V3C7;A0A0C4DGK8;G3V5D9;G3V359;G3V5M0;H7C4A8;G3V3Y6	DNA-(apurinic or apyrimidinic site) lyase;DNA-(apurinic or apyrimidinic site) lyase, mitochondrial	APEX1
-13.596591	-13.74152184	-13.63431549	-13.69072342	-13.56148529	-13.56680012	15.297	854120000	0.54366473	0.424414871	-0.068884532	-0.44159991	G3V3Z8;P49757-9;P49757-4;P49757-2;P49757-3;P49757;P49757-8;P49757-7;P49757-6;P49757-5	Protein numb homolog	NUMB
-14.45199871	-14.27535152	-14.43866253	-14.34053993	-14.53872871	-14.31524754	69.599	1099700000	1.975658161	0.044862479	0.166083654	1.2152859	G3V4K3;Q9H9C1-2;Q9H9C1;G3V549	Spermatogenesis-defective protein 39 homolog	VIPAS39
-14.90196133	-14.89376736	-14.82198429	-14.8931694	-14.80565071	-14.92507172	9.7828	1407200000	0.898353127	0.401109392	-0.060804049	-0.462151606	Q96EK6;G3V4W4;G3V5E4	Glucosamine 6-phosphate N-acetyltransferase	GNPNAT1
-11.7774992	-11.83544445	-11.78962517	-11.8199501	-11.76171875	-11.78671646	200.97	6281100000	1.076367946	0.57105236	-0.037755966	-0.324116954	G3V529;Q9GZR7;Q9GZR7-2;F5GYL3;A0A087WXU8;A0A1W2PRR2	ATP-dependent RNA helicase DDX24	DDX24
-13.89365196	-13.8072052	-14.05556488	-13.87390232	-13.97585869	-13.89458752	4.9422	2124700000	1.018652147	0.169709136	0.116460164	0.757883251	G3V533;Q6ZMZ3-3;Q6ZMZ3-2;Q6ZMZ3	Nesprin-3	SYNE3
-15.71144581	-15.86761761	-15.73233986	-15.85931683	-15.69436836	-15.78792477	5.0925	183270000	1.983461097	0.090287032	-0.12556839	-0.984272208	G3V583;Q8N128;Q8N128-2	Protein FAM177A1	FAM177A1
-13.51338959	-13.60348701	-13.29258537	-13.69691086	-13.4511776	-13.50030708	43.678	547970000	0.977516145	0.093438202	-0.181184133	-0.969625675	G3V599;Q96PC5-5;Q96PC5-8;Q96PC5-10;Q96PC5-9;Q96PC5-14;Q96PC5-7;Q96PC5-12;Q96PC5;Q96PC5-6;Q96PC5-11;Q96PC5-13;G3V3C4;G3V5K6;Q8IX95;Q96RT6	Melanoma inhibitory activity protein 2	MIA2
-14.61859322	-14.64259624	-14.73773956	-14.47897243	-14.59466076	-14.69715309	5.2336	366850000	0.216866091	0.675826012	0.044090589	0.246193296	G3V5E1;O75909-1;O75909;G3V235;G3V2Q3;O75909-2;O75909-4	Cyclin-K	CCNK
-12.33505154	-12.3621254	-12.32034111	-12.35937309	-12.35329914	-12.37776852	141.41	20538000000	1.273490152	0.639358691	-0.030191739	-0.271700875	G3V5T9;P24941-2;P24941;E7ESI2;G3V317;K7EJ83	Cyclin-dependent kinase 2	CDK2
-11.26378632	-11.46163654	-11.39055824	-11.46769047	-11.33032227	-11.52140617	323.31	38455000000	1.706380101	0.063317141	-0.155355453	-1.099899176	G3V5Z7;P60900;G3V295;G3V3I1;P60900-2;G3V3U4;P60900-3;G3V4S5;G3V2S7;H0YJC4	Proteasome subunit alpha type;Proteasome subunit alpha type-6	PSMA6
-12.50887775	-12.59740353	-12.61380863	-12.56941509	-12.53320789	-12.42769909	69.905	2849900000	0.121736537	0.846058104	0.020458857	0.126792132	G3XAG1;Q96ME7-3;Q96ME7;Q96ME7-2	Zinc finger protein 512	ZNF512
-12.41631794	-12.44965172	-12.42029667	-12.40877056	-12.41507435	-12.32563782	65.247	4493000000	0.243779074	0.793980103	0.022542953	0.165125987	G3XAH6;P51003;A0A0C4DGK1;P51003-2;G3V3I9;G3V457;Q9NRJ5;H0YJ00;H0YJL4	Poly(A) polymerase alpha	PAPOLA
-13.02358818	-12.7698946	-12.97398472	-12.81059456	-12.97298527	-12.98526669	63.569	1529800000	0.925306575	0.149590214	0.134934107	0.802512285	P07942;G3XAI2;E7EPA6	Laminin subunit beta-1	LAMB1
-14.72765827	-14.64961243	-14.73251438	-14.71999264	-14.73706055	-14.78642845	4.4499	181010000	0.127155056	0.881531047	0.013733228	0.098379767	G4U4J3;Q8NDF8;Q8NDF8-5;E9PC61;Q8NDF8-2;Q8NDF8-3;A0A0X1KG68;Q8NDF8-4;Q5XG87-2;Q5XG87	Non-canonical poly(A) RNA polymerase PAPD5	PAPD5
-13.54213905	-13.40005493	-13.43135357	-13.52806664	-13.54986	-13.3672123	79.576	2286100000	0.539047564	0.393423408	0.076006254	0.468496022	G5E975;Q12824-2;Q12824;A0A0G2JRV3;C9JTA6;A0A0G2JSE9;A0A2R8Y5N5;A0A0U1RQQ2;A0A0U1RRB8;A0A2R8YEE8;B5MCL5	SWI/SNF-related matrix-associated actin-dependent regulator of chromatin subfamily B member 1	SMARCB1
-15.01258278	-14.90875626	-14.92596245	-14.90798378	-14.89700222	-15.06857204	3.9254	350070000	0.092915107	0.877932367	-0.016588211	-0.101335019	G5E994;Q5VW38-3;Q5VW38-2;Q5VW38;U3KQD2	Protein GPR107	GPR107
-13.30860615	-13.13875198	-13.34385204	-13.10585499	-13.27307796	-13.20617199	22	1308300000	1.934697594	0.053330247	0.158252398	1.164436466	P51784;G5E9A6;Q5JXD3	Ubiquitin carboxyl-terminal hydrolase 11;Ubiquitin carboxyl-terminal hydrolase	USP11
-16.32378197	-16.07138634	-16.15190506	-15.97535038	-16.33467865	-16.2091713	4.8932	236140000	0.961072611	0.092184893	0.184819221	0.972501503	G5E9C5;O76074-2;O76074;H0YA14	cGMP-specific 3,5-cyclic phosphodiesterase	PDE5A
-14.08191299	-14.13107586	-14.07666969	-14.05786419	-14.05765438	-14.06121063	7.5211	345360000	0.171142532	0.891729799	-0.011304537	-0.090452506	G5E9C8;Q07889;Q07889-2;C9K0N6	Son of sevenless homolog 1	SOS1
-17.16034317	-16.85819817	-16.97465897	-16.77377129	-17.14838982	-16.89494133	8.064	205910000	1.645614097	0.01876326	0.25216039	1.484114358	G5E9N2;Q12816-2;Q12816	Trophinin	TRO
-16.07106781	-15.95729923	-15.99678898	-15.9890213	-15.92874146	-15.98559666	2.7647	424660000	0.195739775	0.811542678	0.021560351	0.151502074	G5E9P3;Q9NYS0	NF-kappa-B inhibitor-interacting Ras-like protein 1	NKIRAS1
-12.30540562	-12.32955456	-12.37900257	-12.32994747	-12.30974293	-12.29749298	82.346	7743400000	0.180115062	0.881176514	0.012385368	0.098175717	G5E9Q6;P35080-2;C9J0J7;C9JQ45	Profilin;Profilin-2	PFN2
-12.92353058	-13.26051617	-12.96124649	-13.25854683	-12.87475872	-12.90086365	16.71	2835400000	0.836013349	0.088697892	-0.220130285	-0.990907124	G5E9Q7;P51553-2;P51553;E9PF84;E7EQB8;H7C1W2;H0Y5Q7	Isocitrate dehydrogenase [NAD] subunit, mitochondrial;Isocitrate dehydrogenase [NAD] subunit gamma, mitochondrial	IDH3G
-15.29520798	-15.44866657	-15.48863316	-15.37186813	-15.26808834	-15.47939491	5.0018	238260000	0.468045835	0.393532814	-0.082666715	-0.468508847	G5E9V4;Q969F9-2;Q969F9;H7C5G2	Hermansky-Pudlak syndrome 3 protein	HPS3
-13.39521885	-13.35543251	-13.35833263	-13.35187912	-13.33530331	-13.24576187	24.808	4518900000	0.493567228	0.572273111	0.045260429	0.323317716	G5E9W7;G5E9V5;P82650;H7C5F2;H7C5H3;P82650-2;H7C5L9	28S ribosomal protein S22, mitochondrial	MRPS22
-13.91952705	-13.95216465	-13.8880949	-13.89157867	-13.79222012	-13.84737873	10.185	933850000	0.24619402	0.738713576	-0.030426661	-0.20438222	G5E9V6;Q8IUR7-6;Q8IUR7-8;Q8IUR7-7;Q8IUR7-2;Q8IUR7;C9JBY2;G5E9V7;B7Z637;Q8IUR7-3;C9JAA7;C9J8P8;C9J2I1;C9J625;H7C5B7	Armadillo repeat-containing protein 8	ARMC8
-16.1673317	-16.42498779	-16.1341877	-16.37667274	-16.2221241	-16.31605339	2.842	232540000	2.086472895	0.024188073	-0.198023478	-1.408151444	G5E9W2;Q9P2E5;H7C5L5;Q9P2E5-2	Chondroitin sulfate glucuronyltransferase	CHPF2
-13.29672432	-13.34193802	-13.24470901	-13.34182739	-13.27420807	-13.18622684	23.447	2334300000	0.122499743	0.857576239	-0.018116951	-0.117622004	Q9UKF6;G5E9W3;C9JZH6	Cleavage and polyadenylation specificity factor subunit 3	CPSF3
-14.3503027	-14.69649792	-14.50161171	-14.63970757	-14.4103508	-14.5273304	38.985	489040000	1.406946356	0.046765391	-0.200423559	-1.204653622	G5E9X3;Q9Y2H6-2;Q9Y2H6;A0A087X1M6	Fibronectin type-III domain-containing protein 3A	FNDC3A
-14.52740097	-14.13716507	-14.36647129	-14.2461071	-14.55211639	-14.19061565	63.779	1415200000	1.93017831	0.010075	0.290700277	1.749567375	G5E9Z2;Q96KA5-2;Q96KA5	Cleft lip and palate transmembrane protein 1-like protein	CLPTM1L
-14.92325592	-15.20182514	-14.94914246	-15.17719078	-14.89648628	-15.2422266	3.4222	234940000	3.514364643	0.005929648	-0.284119288	-2.28576785	G5E9Z4;Q8TCG2	Phosphatidylinositol 4-kinase type 2-beta	PI4K2B
-11.95810413	-11.96837425	-12.02183533	-11.92655277	-11.94657707	-11.87815762	52.993	15476000000	0.661395646	0.50003996	0.051143964	0.378758462	G5EA30;Q92879-5;Q92879-2;Q92879-3;Q92879-6;Q92879;Q92879-4;E9PQK4;E9PSH0;E9PKU1;F5H4Y5;F5H0D8;E9PKA1	CUGBP Elav-like family member 1	CELF1
-12.6845293	-12.77551842	-12.79296017	-12.74063587	-12.71842957	-12.82615852	57.74	9215800000	0.530349805	0.54030992	-0.048797925	-0.347261748	G5EA31;P53992;P53992-2	Protein transport protein Sec24C	SEC24C
-12.99774265	-13.05690002	-12.9653101	-13.01833057	-12.96976185	-12.90702629	45.112	3678500000	0.13159937	0.864531426	-0.016480764	-0.112832977	G5EA36;P30260;P30260-2;I3L394;I3L2Z8;I3L3H6;F6QPS0;I3L328	Cell division cycle protein 27 homolog	CDC27
-14.92699528	-14.86344814	-15.0646925	-14.8925209	-15.01194763	-15.03620148	1.8123	176830000	0.454975889	0.447234828	0.070488294	0.42262101	G5EA42;Q9NZR1;H0YMA2;Q9NZR1-2	Tropomodulin-2	TMOD2
-13.27143288	-13.26235771	-13.27728748	-13.37486935	-13.36993313	-13.18605614	36.405	3586800000	0.192035631	0.751801105	0.031790098	0.194502259	G8JLB3;Q9Y606-2;Q9Y606;F5H1S9;F5GY32	tRNA pseudouridine synthase;tRNA pseudouridine synthase A, mitochondrial	PUS1
-10.80907249	-10.77380943	-10.68667221	-10.79027748	-10.78240776	-10.69713974	226.45	62091000000	0.040887652	0.956633566	0.005641937	0.038392848	P31943;G8JLB6;E9PCY7;D6RBM0;D6RIU0;D6RFM3;E5RGV0;D6RIH9;D6RJ04;D6RDU3;D6RIT2;D6R9T0;D6RAM1;E7EN40;E7EQJ0;H0YB39;D6RDL0;E5RGH4;H0YBD7;H0YAQ2;H0YBG7;D6RF17;D6R9D3;E5RJ94	Heterogeneous nuclear ribonucleoprotein H;Heterogeneous nuclear ribonucleoprotein H, N-terminally processed	HNRNPH1
-15.24282455	-15.15151024	-15.23148346	-15.04228687	-15.26027203	-14.93218136	12.663	555160000	1.47302086	0.041978873	0.20286719	1.238005437	G8JLK1;Q9NZ43;M0QYT5;M0QZE0;Q9NZ43-3;Q9NZ43-2;M0QZZ6	Vesicle transport protein USE1	USE1
-14.12202263	-14.23254776	-14.07854748	-14.25320244	-14.07786274	-14.05056763	34.302	1292700000	0.580397033	0.344710744	-0.08596166	-0.517792881	G8JLQ3;P78537-2;P78537;F8W099;F8W606;A0A087WSV2;F8W036;F8VP73	Biogenesis of lysosome-related organelles complex 1 subunit 1	BLOC1S1
-14.0276165	-14.02729988	-14.01207733	-14.083601	-14.01435852	-14.07035637	89.975	1541600000	1.128369469	0.524751408	-0.042401632	-0.360336764	X6RLT1;H0UI80;Q8IXH7-4;Q8IXH7;Q8IXH7-3	Negative elongation factor C/D	NELFCD;TH1L
-15.00877094	-14.64931679	-14.98963833	-14.65082836	-15.10240269	-14.68262672	53.712	683400000	3.285603397	0.004233333	0.372680028	2.730390079	H0Y380;H0Y4H1;H0Y7Z9;H0Y6Z7;P10586-2;P10586	Receptor-type tyrosine-protein phosphatase F	PTPRF
-14.33843994	-14.23343182	-14.40728664	-14.2781992	-14.29369926	-14.18590355	4.3284	3270600000	1.260139822	0.150031304	0.113963763	0.800066166	H0Y3H2;Q99758;Q99758-2	ATP-binding cassette sub-family A member 3	ABCA3
-14.76424122	-14.73830223	-14.62937069	-14.65362263	-14.65480995	-14.58359432	14.824	378340000	0.14850604	0.812249658	0.024300893	0.151004082	H0Y3N9;Q9UPP1-5;Q9UPP1-2;Q9UPP1;H0Y589;Q9UPP1-4;Q9UPP1-3;H0Y7M8;H7BZB7	Histone lysine demethylase PHF8	PHF8
-15.24172878	-15.08489037	-15.16764545	-14.9926796	-15.1262331	-14.89505291	3.9088	201300000	1.361794372	0.056017765	0.187661489	1.141606622	Q5QPJ4;Q5QPJ6;H0Y6Q1;H0Y473;Q5QPI9;O75354-2;O75354-3;O75354;H0Y5X0;Q5QPJ7;Q5QPI7;Q5QPJ3	Ectonucleoside triphosphate diphosphohydrolase 6	ENTPD6
-15.79191589	-16.03059578	-16.13047218	-16.16931534	-15.85651398	-15.71013451	2.6252	167250000	0.091039433	0.799803331	-0.043714523	-0.16127979	H0Y4B0;O43414-3;O43414-2;O43414;F6QUN3;A0A3B3ISV9;F6UGJ8	ERI1 exoribonuclease 3	ERI3
-10.77630043	-10.80722618	-10.79566669	-10.77539539	-10.75188446	-10.78840733	323.31	61517000000	0.428743988	0.833076537	-0.015725772	-0.135943651	P12268;H0Y4R1;E7ETK5	Inosine-5-monophosphate dehydrogenase 2	IMPDH2
-13.8758297	-13.78235054	-13.91543102	-13.79699039	-13.88509369	-13.87182713	12.734	875150000	1.169456994	0.292910203	0.075062116	0.576600978	H0Y507;Q5TCZ1-2;Q5TCZ1-3;Q5TCZ1	SH3 and PX domain-containing protein 2A	SH3PXD2A
-13.96481514	-14.01011848	-13.85204601	-14.0721426	-13.84285259	-13.82848167	4.739	466020000	0.431545296	0.40722967	-0.083676338	-0.457344939	H0Y5K5;Q9Y282;Q9Y282-3;A0A1W2PPS8;H0Y621;Q9Y282-2;A6PVJ2;A0A0C4DH46;H0Y802;H0Y6Z0	Endoplasmic reticulum-Golgi intermediate compartment protein 3	ERGIC3
-16.54179573	-16.31715775	-16.40717506	-16.2997303	-16.43223	-16.17937851	5.6019	146750000	1.506078596	0.044589546	0.194978078	1.219579118	H0Y6F6;Q8NEY1-6;Q8NEY1-5;Q8NEY1-2;Q8NEY1-3;Q8NEY1;A0A0A0MRJ3;Q8NEY1-7;Q8NEY1-4	Neuron navigator 1	NAV1
-13.453372	-13.40602493	-13.49633694	-13.4147253	-13.55049324	-13.29853821	11.757	546670000	1.274023111	0.124326097	0.126971245	0.865222009	H0Y6H0;Q8NB78;Q8NB78-2;Q8NB78-4	Lysine-specific histone demethylase 1B	KDM1B
-11.37217331	-11.42977238	-11.30377865	-11.45888329	-11.33883381	-11.35925484	241.63	4248100000	1.025934795	0.296030789	-0.077708244	-0.573228943	H0Y6I0;Q13439-3;Q13439-4;Q13439;Q13439-5;C9JHJ5;E7EVX2	Golgin subfamily A member 4	GOLGA4
-15.63055801	-15.73250866	-15.62818432	-15.9011507	-15.68365383	-15.7689333	2.637	293260000	1.321627927	0.088447585	-0.153398832	-0.993905397	H0Y6I6;Q96ME1-2;Q96ME1-4;Q96ME1;Q96ME1-3	F-box/LRR-repeat protein 18	FBXL18
-14.58861542	-14.68033123	-14.67943382	-14.73212147	-14.69447994	-14.67723083	8.0817	214630000	0.491919382	0.592809612	-0.042384783	-0.308130242	H0Y6W0;O95985-3;O95985-2;O95985;H7C4B0;C9JEI7	DNA topoisomerase;DNA topoisomerase 3-beta-1	TOP3B
-16.2797699	-16.09838676	-16.42003441	-16.12724304	-16.3391552	-16.40549469	1.9261	613460000	0.570229882	0.228233345	0.135945002	0.659871683	H0Y7P7;Q9UG56-2;Q9UG56;B1AKM8;B1AKM6	Phosphatidylserine decarboxylase proenzyme;Phosphatidylserine decarboxylase alpha chain;Phosphatidylserine decarboxylase beta chain	PISD
-13.96813488	-13.93581963	-13.93770599	-13.85750389	-13.86043739	-13.95275593	6.2591	2642600000	0.053366448	0.946475653	0.006732941	0.046934546	H0Y8C3;Q9NZJ7-2;Q9NZJ7	Mitochondrial carrier homolog 1	MTCH1
-16.06993294	-15.96205521	-15.947258	-15.87262344	-16.12119484	-16.17688751	5.3867	158170000	0.151698854	0.734119161	0.042273204	0.207229581	H0Y8P0;Q86TI0-2;Q86TI0;C9JIE2;H0YA01;H7C380;H7C0Z7;A0JNU9	TBC1 domain family member 1	TBC1D1
-14.98496246	-14.88349342	-14.95805836	-14.76999855	-14.89964771	-14.69672108	12.7	622030000	1.285314586	0.078551046	0.164151827	1.026695829	H0Y8X4;O43598-2;O43598	2-deoxynucleoside 5-phosphate N-hydrolase 1	DNPH1
-11.86365986	-12.20435143	-11.87180805	-12.12765884	-11.83554554	-12.03974533	235.78	11345000000	2.264518089	0.010232346	-0.26691405	-1.793697889	O95394-3;O95394;H0Y987;O95394-4;A0A494C0G1;A0A494C1E2;J3KN95;A0A494C1Q4;A0A087WT27;A0A494C099;A0A494C163;H0Y8I3;D6RCQ8;D6RIS6;D6RCD1;D6RF77;D6RC77;A0A494C076	Phosphoacetylglucosamine mutase	PGM3
-16.8211956	-16.65530968	-16.69794083	-16.54886818	-16.83397675	-16.62260056	12.386	473150000	1.513132083	0.056142433	0.175444921	1.142282242	H0Y9M8;O43181	NADH dehydrogenase [ubiquinone] iron-sulfur protein 4, mitochondrial	NDUFS4
-15.50000477	-15.25283813	-15.69436932	-15.36915874	-15.44517994	-15.66406536	12.021	398930000	0.338450117	0.378523338	0.117830594	0.483203163	H0Y9P1;Q9NSY1;Q9NSY1-2;Q9NSY1-3	BMP-2-inducible protein kinase	BMP2K
-13.06525517	-13.21428299	-13.07943153	-13.23388672	-13.04420757	-13.16160202	74.072	4483400000	2.377032877	0.057889374	-0.140292486	-1.13243607	H0Y9X1;Q96EY4;D6RA57;D6RE67;D6RC31	Translation machinery-associated protein 16	TMA16
-15.90788937	-16.09048653	-15.88770771	-16.04032707	-15.98806381	-16.21321869	2.6015	144690000	1.450863888	0.052783217	-0.186790466	-1.168872546	H0YA93;Q86UW6-2;Q86UW6	NEDD4-binding protein 2	N4BP2
-15.59070683	-15.58206844	-15.67107964	-15.45132256	-15.61991978	-15.65101814	6.2054	204240000	0.448415763	0.470452178	0.065765699	0.403235781	H0YAA8;Q9H204	Mediator of RNA polymerase II transcription subunit 28	MED28
-15.52412128	-15.27960777	-15.46938324	-15.41362476	-15.52700996	-15.39953423	12.538	360040000	1.427698289	0.092244482	0.142582575	0.973472783	H0YAS8;P10909-3;P10909-4;P10909-6;P10909;P10909-5;P10909-2;H0YC35	Clusterin;Clusterin beta chain;Clusterin alpha chain;Clusterin	CLU
-16.80613136	-16.86220551	-16.74985313	-16.87539291	-16.68964767	-16.69491577	1.4216	163650000	0.391591017	0.507488961	-0.062294006	-0.372749744	H0YBI6;H0YBQ0;Q86VQ6	Thioredoxin reductase 3	TXNRD3
-14.59303474	-14.5560236	-14.66969204	-14.37734127	-14.68521118	-14.46897125	7.1676	459630000	1.435141886	0.055594937	0.181867282	1.144303451	H0YBZ4;Q15390-2;Q15390;H7C5V5;H0YF01	Mitochondrial fission regulator 1	MTFR1
-15.70036221	-15.77072334	-15.60221958	-15.72082996	-15.59272766	-15.67499256	2.3183	122650000	0.959111299	0.253153899	-0.09041214	-0.627274294	H0YCX2;Q96PV7-2;Q96PV7-3;Q96PV7;H0Y9G1	Protein FAM193B	FAM193B
-13.1154623	-13.24436474	-13.16269779	-13.24687958	-13.0809164	-13.18432999	35.19	934860000	1.552347771	0.149032371	-0.105499268	-0.80349061	H0YD93;Q8WXA3;Q8WXA3-3;Q8WXA3-1;Q8WXA3-5;Q8WXA3-4;S4R3P2	RUN and FYVE domain-containing protein 2	RUFY2
-16.48605156	-16.56432533	-16.49764633	-16.41174889	-16.60495377	-16.47378922	4.0975	293220000	0.326373734	0.612258035	0.046262741	0.292306749	H0YDB7;P57729	Ras-related protein Rab-38	RAB38
-11.90689373	-11.88690948	-11.91267109	-11.8917551	-11.89642239	-11.76119614	204.89	12699000000	0.612816881	0.4615039	0.058708827	0.410554913	H0YDD4;P10515;E9PEJ4	Acetyltransferase component of pyruvate dehydrogenase complex;Dihydrolipoyllysine-residue acetyltransferase component of pyruvate dehydrogenase complex, mitochondrial	DLAT
-12.34949112	-12.69375706	-12.32601357	-12.71461678	-12.38990974	-12.53318214	25.296	11002000000	2.077249583	0.009866667	-0.292047183	-1.82210973	H0YDM2;O94964;O94964-2;X6R3R3;O94964-4;O94964-3	Protein SOGA1;N-terminal form;C-terminal 80 kDa form	SOGA1
-11.52385807	-11.70994854	-11.56758785	-11.65804863	-11.55892086	-11.68576241	70.393	14443000000	2.586542036	0.059389444	-0.134464264	-1.119715265	H0YDU8;P53041;A8MU39;M0R196;A0A087WY80;E7EU14	Serine/threonine-protein phosphatase;Serine/threonine-protein phosphatase 5	PPP5C
-14.91486073	-15.06934643	-14.92695713	-15.02429104	-14.81688786	-15.08893013	3.9263	200380000	1.929480815	0.040136814	-0.174620628	-1.24945372	H0YE51;Q9Y3D2	Methionine-R-sulfoxide reductase B2, mitochondrial	MSRB2
-14.64969254	-14.36166286	-14.59193134	-14.2911911	-14.66767406	-14.40517616	6.7303	1245000000	2.668236989	0.006557377	0.283755938	2.022342206	P28347;H0YE88;Q15562-4;Q15562-2;H0YGS2;H0YEJ9;A0A0A0MRF3;A0A1X7SBS4;Q53GI4;Q15562;Q99594;Q15561;Q15561-3;P28347-2;H0Y7B0;E9PKB7;B5MCM0;H0YCZ6	Transcriptional enhancer factor TEF-1;Transcriptional enhancer factor TEF-4;Transcriptional enhancer factor TEF-5;Transcriptional enhancer factor TEF-3	TEAD1;TEAD2;TEAD4;TEAD3
-13.35958576	-13.30165768	-13.40800381	-13.33348274	-13.36370564	-13.1952858	36.035	859750000	1.05745391	0.20666015	0.100289663	0.693730729	H0YEH2;Q5T1Z4;Q5T1Z8;Q14671-2;Q14671;Q14671-3;E9PR38;Q14671-4;H0YDK8;E9PMX1;E9PM68;E9PL65	Pumilio homolog 1	PUM1
-15.98828316	-16.06389618	-16.05671883	-16.086092	-15.90223312	-15.9337101	6.2697	247110000	0.280618272	0.635277815	-0.045487722	-0.275280937	H0YEP0;Q92993-2;Q92993-4;Q92993;Q92993-3;E9PRM3;E9PRL6	Histone acetyltransferase KAT5	KAT5
-10.44533253	-10.27863312	-10.4571991	-10.3146677	-10.47891998	-10.24442768	323.31	66927000000	2.886747461	0.019605128	0.181241035	1.479065987	H0YFD6;P40939;A0A2R8Y4F5;A0A2R8YG21;A0A2R8Y688	Trifunctional enzyme subunit alpha, mitochondrial;Long-chain enoyl-CoA hydratase;Long chain 3-hydroxyacyl-CoA dehydrogenase	HADHA
-17.04072571	-17.03264618	-17.02552605	-17.08216286	-17.21022224	-17.18721008	10.095	215930000	0.038701548	0.945066336	-0.00851504	-0.048740099	H0YG85;Q8NHQ8;Q8NHQ8-2	Ras association domain-containing protein 8	RASSF8
-15.13383579	-15.06271648	-15.01330948	-15.14271927	-15.10865879	-15.02170658	10.529	1023300000	0.06512101	0.927093419	0.009553909	0.063234393	H0YGS7;Q6PJ69;H0YG27	Tripartite motif-containing protein 65	TRIM65
-14.85637188	-15.18583202	-14.9487381	-15.16945934	-15.02140236	-14.99640179	3.8494	328930000	1.066395359	0.089198135	-0.175060272	-0.988185019	H0YHD0;Q5PSV4-2;Q5PSV4	Breast cancer metastasis-suppressor 1-like protein	BRMS1L
-13.2040596	-13.29101181	-13.21244621	-13.17717266	-13.25445938	-13.37716198	13.997	1154400000	0.411890601	0.520223041	-0.058127085	-0.36334422	H0YHE2;Q8WYA0;F8W1J4;Q8WYA0-3;Q8WYA0-4;H0YIR4	Intraflagellar transport protein 81 homolog	IFT81
-15.68166256	-15.71274567	-15.60529423	-15.54020214	-15.67257595	-15.84465122	2.4133	263760000	0.193151862	0.683473909	-0.046022097	-0.240476627	H0YIE9;Q4G104;O94952-1;O94952;H0YHF6	F-box only protein 21	FBXO21
-14.80852222	-14.76954746	-14.89872074	-14.71045589	-14.71189499	-14.81377983	6.2999	454590000	0.271369184	0.658805671	0.041784922	0.258427003	H0YIN8;Q8IZ07;S4R3D2;F8W150;S4R3U2;Q6ZTN6-2;Q6ZTN6;Q6ZTN6-3	Ankyrin repeat domain-containing protein 13A	ANKRD13A
-13.41477299	-12.82422924	-13.32739067	-12.76780796	-13.3729105	-12.88025951	136.44	3064600000	3.735816956	0.002461538	0.547592481	3.880463785	H0YJ34;Q96AC1-2;Q96AC1;Q96AC1-3;A0A0U1RRM8;H0YJB6;G3V5R2;G3V281;G3V3J0	Fermitin family homolog 2	FERMT2
-14.95628738	-15.07534504	-15.006917	-15.09827423	-14.96632481	-14.9685936	12.002	987140000	0.761016391	0.36500316	-0.070894559	-0.496286022	S4R329;H0YK61;H0YNK0;H0YNK8;Q5J8M3-3;Q5J8M3-2;Q5J8M3;H0YLP8;H0YMH5;H0YN63	ER membrane protein complex subunit 4	EMC4
-15.92730331	-15.92396355	-15.7272501	-15.89854431	-15.83585453	-16.03763962	7.212	173850000	0.791212681	0.192874758	-0.123246511	-0.716898656	H0YK95;H0YL95;Q9UPM8	AP-4 complex subunit epsilon-1	AP4E1
-15.17143059	-15.40899754	-15.15811825	-15.44534492	-15.24247265	-15.31313229	3.2843	539040000	1.861021451	0.030940314	-0.198484421	-1.347161521	Q5SZE2;Q5SZE3;H0YKH6;Q5SZE4;Q5SZE1;Q96G23;H0YNU7	Ceramide synthase 2	CERS2
-13.40758514	-13.58747673	-13.41691685	-13.55143929	-13.4404974	-13.54929543	28.612	3074500000	3.061569083	0.044769231	-0.141070684	-1.218339379	Q04726-7;H0YL70;Q04726;Q04726-4;Q04726-5;Q04726-6;Q04726-3;H0YKN8;Q04726-2;H0YKT5;A0A0D9SES8;H0YNT2;H0YLI3;H0YKH0;H0YLW9;H0YNI7;Q04725-2;Q04725-3;K7EJR7	Transducin-like enhancer protein 3	TLE3
-14.4518404	-14.50427914	-14.41899014	-14.37170315	-14.39953518	-14.46523666	9.354	1243400000	0.217886833	0.792392672	-0.023617744	-0.166097769	H0YKT4;H0YNG3;P67812-4;P67812;P67812-3;H0YNX5;P67812-2;P0C7V7	Signal peptidase complex catalytic subunit SEC11;Signal peptidase complex catalytic subunit SEC11A;Putative signal peptidase complex catalytic subunit SEC11B	SEC11A;SEC11B
-12.42005825	-12.48519516	-12.52731895	-12.41669369	-12.40003681	-12.45224285	94.738	12938000000	0.016818072	0.982646827	-0.002239227	-0.015529773	H0YL72;P50213;P50213-2;H0YMU3;H0YNF5;H0YLI6;H0YM64;H0YM46;H0YKD0;H0YL05;Q68D72;H0YLF8;H0YNF8	Isocitrate dehydrogenase [NAD] subunit alpha, mitochondrial	IDH3A
-13.02078533	-12.91996861	-12.92976093	-12.91214466	-13.0319109	-12.95073986	61.41	2320200000	0.90140872	0.366182965	0.066534678	0.494927746	H0YM23;O75179-7;O75179-2;O75179;O75179-6;O75179-4;H0YLQ3;A0A1W2PQ15;O75179-3;O75179-5	Ankyrin repeat domain-containing protein 17	ANKRD17
-15.39027691	-15.39343071	-15.45870209	-15.28251648	-15.49338722	-15.40358734	5.3088	479900000	0.825090864	0.284270147	0.087610563	0.587183149	H0YM74;Q92610	Zinc finger protein 592	ZNF592
-14.97962284	-15.01207733	-15.11358929	-14.88658142	-14.97113514	-15.02509594	4.8555	1091000000	0.297775377	0.62067911	0.046864192	0.285992744	H0YNU2;H0YNW9;H0YMH7;Q05D32-2;Q05D32	CTD small phosphatase-like protein 2	CTDSPL2
-15.69848061	-15.46337509	-15.7367506	-15.46527863	-15.72036743	-15.54182339	2.395	117300000	2.903293807	0.010447894	0.228373845	1.782559035	H0YN65;Q8NCH0	Carbohydrate sulfotransferase 14	CHST14
-14.93192196	-15.27975941	-14.89274979	-15.30956364	-14.93759823	-15.07952499	4.4475	460050000	1.830476179	0.010342857	-0.302192688	-1.740844728	H0YN78;Q9BV29;Q9BV29-2;H0YLN5;H0YM19;H0YLI5;H0YMC0;Q9BV29-3	Uncharacterized protein C15orf57	C15orf57
-13.08091259	-12.92773056	-13.11215591	-12.90646648	-13.10920048	-13.15176868	323.31	5202600000	0.596233888	0.282590003	0.105434418	0.588712246	H0YN81;Q9GZS3;H0YMF9;H0YL19;H3BQA8;H0YM76;H0YLA1	WD repeat-containing protein 61;WD repeat-containing protein 61, N-terminally processed	WDR61
-15.26743031	-15.19463158	-15.28385448	-15.24689865	-15.32453442	-15.14174461	9.6355	234760000	1.313196604	0.189979624	0.097514788	0.723519102	H3BUZ5;H0YN99;Q9H792	Pseudopodium-enriched atypical kinase 1	PEAK1
-14.3782835	-14.34154129	-14.39687061	-14.23392391	-14.30464554	-14.32482338	20.622	652530000	0.614588832	0.454840975	0.059837023	0.416360448	O95067;H1UBN3;H0YMP3	G2/mitotic-specific cyclin-B2	CCNB2;CCNB2V
-13.53647232	-13.57010365	-13.59566879	-13.60566616	-13.61529922	-13.4805584	40.315	7137000000	0.276490622	0.728764522	0.030370712	0.210732192	H3BLU7;O43488;A0A499FJT0;Q8NHP1;H7C5H7;Q8NHP1-3;O95154	Aflatoxin B1 aldehyde reductase member 2	AKR7A2
-12.80315685	-13.10272217	-12.78494453	-13.11603642	-12.77878094	-12.84298992	146.85	2472400000	1.220235397	0.044217429	-0.23162206	-1.224345369	H3BM14;H3BM74;Q9Y5A7-2;Q9Y5A7;C9JRT6;F8WDB6;F8WDL9;H7C5N1	NEDD8 ultimate buster 1	NUB1
-12.33006763	-12.45232964	-12.31979656	-12.44309902	-12.340312	-12.41797447	66.464	8200800000	3.090609594	0.095699164	-0.10774231	-0.963266026	Q15287;H3BTC0;H3BMM9;H3BV80;Q15287-2;Q15287-3;H3BMS0;H3BPG5;H3BNU7;H3BUL0;H3BRK4;H3BTV0;H3BUG0;H3BTR6;H3BP82;H3BNI3;H3BTY0	RNA-binding protein with serine-rich domain 1	RNPS1
-12.64275837	-12.55521679	-12.70795059	-12.54350567	-12.65233231	-12.5801506	103.98	4711600000	2.029336134	0.118874263	0.108056068	0.878377226	H3BMU1;H3BUI0;P53990-2;P53990-3;P53990;P53990-4;H3BQF7;P53990-5;J3KR23;F5GXM3;H3BPP6;H3BRE2;P53990-6;H3BQ38;E9PF00	IST1 homolog	IST1
-15.24666786	-15.19944763	-15.21770859	-15.16318989	-15.19533825	-15.17765713	3.8435	149160000	1.026020844	0.553603432	0.039806684	0.336729506	H3BMU8;Q8NCC3;H3BM47;B4DJW4;H3BPT3;Q8NCC3-2	Group XV phospholipase A2	PLA2G15
-13.48075008	-13.52731895	-13.45246029	-13.50635147	-13.49255848	-13.59166431	115.31	3451100000	1.105723018	0.343565269	-0.066521962	-0.518527948	H3BTP8;H3BSY6;H3BP64;H3BUL4;H3BMX9;Q9GZU8;H3BTI2;Q6P4H7;H3BSF0;H3BQQ6;H3BPF9;H3BN22;H3BPH9;H3BU93;H3BNK9	Protein FAM192A	FAM192A;NIP30
-14.62233257	-14.39083862	-14.48662853	-14.57448769	-14.49450874	-14.51961231	3.2774	108940000	0.220055562	0.696949628	0.039510409	0.232448054	H3BNC0;Q9NVM4-4;Q9NVM4-3;Q9NVM4;H3BPZ8;Q9NVM4-2	Protein arginine N-methyltransferase 7	PRMT7
-10.62476444	-10.66324425	-10.63443756	-10.63020611	-10.5690918	-10.74346447	323.31	75086000000	0.819228116	0.361369784	-0.069540342	-0.499170952	H3BNC9;P08708;H0YN88;A0A075B716;H0YN73;A0A0J9YYC4	40S ribosomal protein S17	RPS17
-15.47456741	-15.74170589	-15.48423576	-15.68588924	-15.5803566	-15.6581583	3.419	423120000	1.919621605	0.036604785	-0.182197889	-1.285264488	H3BSB3;H3BNT4;Q99547	M-phase phosphoprotein 6	MPHOSPH6
-13.92369556	-14.02254772	-13.79232502	-13.94447803	-13.83492756	-13.98638916	6.6033	349350000	1.396497938	0.105126582	-0.134155591	-0.926548032	H3BNX5;H3BSS6;Q9H2Y7;A0A0C4DGM5;Q9H2Y7-2	Zinc finger protein 106	ZNF106
-13.42751694	-13.0648632	-13.39852428	-13.02854156	-13.39556789	-13.27936745	39.315	2230500000	1.637114627	0.01495625	0.282945633	1.581394901	H3BS10;H3BP20;P06865;H3BU85;H3BTD4;P06865-2	Beta-hexosaminidase;Beta-hexosaminidase subunit alpha	HEXA
-11.31930923	-11.32748699	-11.26779747	-11.35104847	-11.32874584	-11.316576	120.72	10784000000	0.542920756	0.720105727	-0.02641964	-0.217447306	H3BP71;O75150;O75150-4;O75150-3;A0A087WTK2;H3BS50;H3BQ99;H3BUL6;I3L332	E3 ubiquitin-protein ligase BRE1B	RNF40
-9.718635559	-9.635401726	-9.688883781	-9.656687737	-9.750592232	-9.662529945	323.31	22255000000	1.586142267	0.300485388	0.067830722	0.566994674	H3BQK9;H3BPE1;A0A590UJG2;Q9UPN3-2;Q9UPN3-3;Q9UPN3;Q9UPN3-4;H0Y390;Q9UPN3-5;A0A5F9ZGX0;A0A669KBB0;H0Y4F5;H0Y314;A0A669KB06;H0Y6T5;A0A669KB84;H0Y7I1	Microtubule-actin cross-linking factor 1, isoforms 1/2/3/5	MACF1
-11.72526264	-11.81896591	-11.70909023	-11.8906517	-11.7097702	-11.86762238	19.888	31424000000	2.570727605	0.050291633	-0.144372304	-1.18551677	H3BPE7;P35637-2;P35637	RNA-binding protein FUS	FUS
-12.00208569	-12.18568993	-12.0471983	-12.13748932	-12.01488304	-12.08634281	256.12	3328600000	1.656387001	0.120048804	-0.115118345	-0.874303096	H3BQQ2;H3BPG6;Q86UK7-2;Q86UK7-3;Q86UK7;H3BR87;Q86UK7-4	Zinc finger protein 598	ZNF598
-12.72259998	-12.70393467	-12.76955223	-12.71383572	-12.76801205	-12.89060974	68.571	6099800000	0.091543369	0.881247264	-0.016071955	-0.098863449	H3BPK3;Q16775-2;Q16775;H3BPQ4;H3BQW8;Q16775-3;H3BV79	Hydroxyacylglutathione hydrolase, mitochondrial	HAGH
-14.56158161	-14.57761765	-14.57905674	-14.54556656	-14.6781044	-14.59614372	14.763	296750000	0.351421402	0.688034173	0.033138275	0.238107917	H3BPM0;H3BS25;Q9BY12-2;Q9BY12;Q9BY12-3;H3BR40;H3BQF3;H3BTY2;H3BU24;H3BT27	S phase cyclin A-associated protein in the endoplasmic reticulum	SCAPER
-14.11051464	-14.27960777	-14.22776222	-14.18720341	-14.11828327	-14.05555058	6.2061	260090000	0.10506758	0.847924485	-0.021933873	-0.125173571	H3BPU4;Q9UGJ1;Q9UGJ1-2	Gamma-tubulin complex component 4	TUBGCP4
-16.49464226	-16.38926888	-16.26127243	-16.27872276	-16.41178703	-16.4726963	2.2368	60974000	0.034421076	0.945722664	0.009004593	0.047785091	H7C112;H3BPZ0;Q6PCT2-2;Q6PCT2-3;Q6PCT2	F-box/LRR-repeat protein 19	FBXL19
-17.06233406	-17.27475929	-17.01548004	-17.38747787	-17.24350548	-17.31043434	1.63	88127000	1.318987968	0.043871861	-0.21711731	-1.226137225	H3BR29;H3BSM7;Q96GQ5;I3L2V0;Q96GQ5-2	RUS1 family protein C16orf58	C16orf58
-16.15266609	-16.35268211	-16.21600723	-16.1717453	-16.04363632	-16.07172394	3.9807	91709000	0.252162256	0.588143023	-0.061280568	-0.312010975	I3L3K7;H3BR83;H3BRS1;Q12968-5;Q12968-6;Q12968-4;Q12968-3;Q12968-2;Q12968;H3BU30;K7ER53;G3V4U6;Q14934-21;Q14934-20;Q14934-19	Nuclear factor of activated T-cells, cytoplasmic 3	NFATC3;NFATC1
-14.70923519	-14.3225584	-14.54659939	-14.39005566	-14.62018585	-14.34374428	54.105	851950000	2.230217436	0.010101852	0.273220698	1.808583125	H3BR94;Q9BTE1-2;Q9BTE1;H3BUD2;H3BS05;Q9BTE1-3;I3L0U8	Dynactin subunit 5	DCTN5
-14.45665359	-14.38059807	-14.51849937	-14.40057659	-14.39834785	-14.35372448	38.609	448550000	1.001582551	0.290344961	0.079533895	0.579478233	H3BRE8;Q9BWH6-2;Q9BWH6;H3BPM3	RNA polymerase II-associated protein 1	RPAP1
-14.72663498	-14.91164398	-14.67697811	-14.81692791	-14.60937214	-14.74430943	2.992	137610000	1.217180613	0.095699499	-0.153298696	-0.963076704	H3BRG3;Q9UJJ7;H3BS55;H3BUN6;H3BU91;H3BVD0	RNA pseudouridylate synthase domain-containing protein 1	RPUSD1
-15.1029892	-14.8074522	-14.87703514	-14.82607174	-14.95802975	-15.01724434	2.3361	761360000	0.435825262	0.368680412	0.095761935	0.493252602	H3BRI5;O95149;H3BQR0;H3BTA6;H3BSK1;H3BUB4	Snurportin-1	SNUPN
-14.66002655	-14.7373085	-14.5232029	-14.70858669	-14.49934483	-14.71313858	5.2217	224560000	1.450895891	0.072692853	-0.158819834	-1.052850463	H3BRJ5;Q9P2H3-3;Q9P2H3-2;Q9P2H3;C9JUJ1;C9IZR2;C9J9F0;C9IZE0;C9JE08;C9J614;C9IY67;F5GZP3;Q8IWR1	Intraflagellar transport protein 80 homolog	IFT80
-13.88492775	-13.98955441	-13.87038898	-13.93458462	-13.75146961	-13.84252644	19.154	1610400000	0.650354857	0.324376874	-0.086626371	-0.540668582	O14562;H3BRL3;H3BUM8	Ubiquitin domain-containing protein UBFD1	UBFD1
-16.06475449	-15.94408894	-15.98169518	-15.88019848	-15.97698307	-15.90932655	20.116	460020000	1.331055936	0.190981676	0.096606255	0.721136933	H3BRL9;P78549-3;P78549-2;P78549;A0A494BZZ6;A0A494C106;H3BPD5;H3BUV2	Endonuclease III-like protein 1	NTHL1
-16.21899223	-16.3407383	-16.07307816	-16.36720848	-16.109272	-16.28100777	1.9312	135800000	1.741346564	0.035324878	-0.195870717	-1.299410696	H3BRN4;P80404;H3BNQ7	4-aminobutyrate aminotransferase, mitochondrial	ABAT
-13.66246891	-13.96471405	-13.64895248	-13.97791195	-13.62682533	-13.76085758	6.0467	1022200000	1.639648619	0.017928854	-0.255078952	-1.491522545	H3BRY3;P31146;H3BTU6;H3BRJ0	Coronin;Coronin-1A	CORO1A
-14.6113205	-14.88563442	-14.6472311	-15.008111	-14.56999111	-15.0975399	12.481	767140000	2.392506838	0.006483516	-0.387580872	-2.344036154	H3BS42;Q9H5H4	Zinc finger protein 768	ZNF768
-16.99070549	-16.62373924	-16.86290932	-16.68081284	-16.63467789	-16.54894829	1.6779	61986000	0.889184943	0.086243551	0.211597443	1.00326187	H3BSL2;Q96RK4;Q96RK4-2;H3BV56;H3BSE2;H3BUU1;H3BQV7;H3BPP7;Q96RK4-3	Bardet-Biedl syndrome 4 protein	BBS4
-14.72746658	-14.60020447	-14.97372723	-14.29839516	-14.68554497	-14.41439152	2.4176	491460000	1.332124375	0.015003135	0.357915878	1.585629159	H3BSM0;Q53FZ2;H3BUF2;H3BV29;Q53FZ2-2	Acyl-coenzyme A synthetase ACSM3, mitochondrial	ACSM3
-14.1157341	-14.05328465	-14.0402422	-13.98182487	-14.04181767	-13.93878365	78.03	1495400000	0.830715457	0.335596769	0.074633598	0.526863402	H3BST5;Q8IXI1;I3L2C6;Q8IXI1-2;H3BUX4;H3BMP9;H3BVI5	Mitochondrial Rho GTPase 2	RHOT2
-13.47103119	-13.57977104	-13.48543167	-13.54433918	-13.48355293	-13.45814133	41.913	799770000	0.580625168	0.540021256	-0.047411919	-0.3475992	H3BSW6;Q2VPK5-3;Q2VPK5;Q2VPK5-5;H3BPG4	Cytoplasmic tRNA 2-thiolation protein 2	CTU2
-14.41508198	-14.22916222	-14.42459679	-14.12599564	-14.26954746	-14.31217957	5.7862	303290000	0.935726472	0.130697325	0.14729627	0.848470637	H3BT12;Q9UK73	Protein fem-1 homolog B	FEM1B
-15.26177216	-15.41927433	-15.27353001	-15.4719553	-15.30319309	-15.24041271	2.3294	163130000	0.616965507	0.298057508	-0.097715696	-0.570948021	H3BT73;Q8N8D1	Programmed cell death protein 7	PDCD7
-15.5838623	-15.27027607	-15.40654659	-15.38085079	-15.62781429	-15.39689732	47.148	887960000	1.139030828	0.070286842	0.190066338	1.064947886	H3BTA2;P60510;H3BV22;H3BPN5;H3BVE3;I3L4X0;E5RFI3;E5RHP4;E7ESG8;E5RHC1	Serine/threonine-protein phosphatase;Serine/threonine-protein phosphatase 4 catalytic subunit	PPP4C
-14.56563282	-14.24464321	-14.48126316	-14.29921532	-14.4986105	-14.36867523	3.0733	523960000	2.056136914	0.020331242	0.210990906	1.463613978	H3BTB7;Q5JPH6;Q5JPH6-2	Probable glutamate--tRNA ligase, mitochondrial	EARS2
-15.96205235	-15.89452457	-16.12487793	-15.90518761	-15.96004868	-15.91976166	1.4471	729930000	0.925815031	0.199467681	0.109168371	0.703858647	H3BTQ8;H3BVD9;O43278-2;O43278;H3BR01;H3BSM2	Kunitz-type protease inhibitor 1	SPINT1
-15.58652592	-15.47535515	-15.55687618	-15.3721962	-15.65808296	-15.48256016	3.12	49314000	1.55238869	0.069284379	0.157124519	1.071668144	H3BTW3;Q3L8U1-2;Q3L8U1-3;Q3L8U1;A0A087WU44;J3KRH9;J3KSW5	Chromodomain-helicase-DNA-binding protein 9	CHD9
-15.50470829	-15.62069035	-15.59693432	-15.51303959	-15.51044559	-15.48526573	2.7159	273610000	0.014969666	0.983103283	-0.002302488	-0.015253726	Q96NX8;H3BU86;O14662-2;O14662-4;O14662-5;O14662;F8W9Z6;B7ZBM8;O14662-3;O14662-6	Syntaxin-16	STX16;STX16-NPEPL1
-15.28557491	-15.27284908	-15.3586235	-15.3699789	-15.39406586	-15.38997555	10.292	933040000	0.01245984	0.985662293	0.001820246	0.012277741	H3BV23;H3BUV9;Q96S82	Ubiquitin-like protein 7	UBL7
-14.40119743	-14.62035275	-14.49619007	-14.66792488	-14.47239208	-14.49656105	6.1623	3133400000	1.112056914	0.120681265	-0.13835303	-0.872860551	O95166;H6UMI1;I3L3J4	Gamma-aminobutyric acid receptor-associated protein	GABARAP
-15.03084755	-14.83996868	-14.88409901	-14.8275919	-14.8704958	-14.63756943	4.6794	1500700000	0.897202034	0.120548293	0.160104116	0.873835658	H7C2Z6;H7BXD5;P28676;C9JIZ3;C9JWQ8	Grancalcin	GCA
-15.68501091	-15.39425373	-15.69324112	-15.3099575	-15.56266117	-15.60951519	7.7091	307230000	0.99355769	0.072691517	0.209062258	1.052275398	H7BXY5;Q0ZGT2-4;Q0ZGT2-3;Q0ZGT2-2;Q0ZGT2	Nexilin	NEXN
-13.06513405	-13.18577862	-13.10163879	-13.09863091	-13.07736969	-13.14224148	41.896	3171400000	1.044957077	0.384281215	-0.060836156	-0.477712218	Q5JRG1;H7BYF2;Q9BVL2-2;Q9BVL2-3;Q9BVL2	Nucleoporin p58/p45	NUPL1
-14.63115597	-14.68960476	-14.56701946	-14.53992462	-14.46133995	-14.28620434	5.8398	1820000000	0.138749008	0.729069942	0.047927221	0.210464372	H7BYT1;P48730-2;P48730;J3KRM8;H0Y2N6;J3QQI9;B0QY36;H0Y645;B0QY35;B0QY34;A0A669KBC0	Casein kinase I isoform delta	CSNK1D
-14.64908695	-14.72684193	-14.62866974	-14.73756313	-14.52910614	-14.77337265	16.877	953600000	1.651868508	0.078151946	-0.143638293	-1.028614233	H7BYZ9;Q5VT66-3;Q5VT66;Q5VT66-2;A0A494C1P3;X6RIL1;H0YDX4	Mitochondrial amidoxime-reducing component 1	1-Mar
-13.92571163	-13.64668846	-13.73123932	-13.63179207	-13.8697052	-13.59644604	33.134	2531200000	1.658175512	0.029161844	0.217243195	1.360435817	H7BZ14;Q9H2H8;B8ZZ77;Q9H2H8-2;C9K058	Peptidyl-prolyl cis-trans isomerase;Peptidyl-prolyl cis-trans isomerase-like 3	PPIL3
-17.94426155	-17.94305229	-17.94596672	-17.95104218	-18.00263786	-17.68909836	4.5638	45095000	0.513594422	0.317036442	0.103224436	0.548696689	H7BZ54;Q49AM3;G5E9H3	Tetratricopeptide repeat protein 31	TTC31
-13.98053741	-14.41270733	-13.92060471	-14.38722992	-13.88419914	-14.3148737	2.8175	229440000	3.398353138	0.005333333	-0.44315656	-3.152144113	H7C005;Q96M89-2;Q96M89;REV__Q6YHK3-2;REV__Q6YHK3-4;REV__Q6YHK3	Coiled-coil domain-containing protein 138	CCDC138
-14.73169136	-14.95201302	-14.85516644	-14.79842472	-14.67572498	-14.82934093	3.2933	472660000	0.678783697	0.25876661	-0.105731964	-0.61911974	H7C0D5;Q9BSR8	Protein YIPF4	YIPF4
-18.07376289	-18.18840218	-18.02121544	-17.99576569	-18.30964851	-17.90632248	27.853	188760000	0.358701371	0.389415247	0.104712168	0.472471014	H7C0E6;O75319-2;O75319	RNA/RNP complex-1-interacting phosphatase	DUSP11
-16.50712013	-16.62623405	-16.31690788	-16.60647392	-16.46909142	-16.38770485	27.381	258040000	0.495804828	0.309898623	-0.109097799	-0.556584233	H7C0S8;O75575	DNA-directed RNA polymerase III subunit RPC9	CRCP
-17.37159348	-17.10976219	-16.82593727	-16.90221786	-17.00224876	-17.23665047	42.186	156360000	0.029121761	0.935731955	-0.016283671	-0.056538483	H7C152;Q7Z3C6-2;Q7Z3C6;H7C1G6	Autophagy-related protein 9A	ATG9A
-12.90012264	-12.90411472	-12.92722225	-12.86838627	-12.92778587	-12.83466911	12.46	1039600000	1.051853635	0.469886305	0.049320221	0.404163692	H7C155;P04049;P04049-2;H7C4S5;A0A2R8Y492;A0A2U3TZI2;P15056;A0A2R8Y679;A0A2R8YDP5	RAF proto-oncogene serine/threonine-protein kinase;Serine/threonine-protein kinase B-raf	RAF1;BRAF
-15.93872929	-16.03688431	-16.15455818	-16.07374573	-15.93085098	-16.08016014	1.9587	149920000	0.303268084	0.579659038	-0.055550575	-0.318302442	H7C1F9;Q2PPJ7-3;Q2PPJ7-2;Q2PPJ7;H7BZA8	Ral GTPase-activating protein subunit alpha-2	RALGAPA2
-14.26413441	-14.47457027	-14.31497192	-14.45680141	-14.29731083	-14.38426208	4.5856	157130000	2.01976584	0.060617336	-0.146405538	-1.114324827	H7C1I0;Q96K37-2;Q96K37;C9JK45	Solute carrier family 35 member E1	SLC35E1
-15.24593544	-15.25231457	-15.2580986	-15.27366352	-15.19589329	-15.3352623	1.6877	324080000	0.792894957	0.462899454	-0.053771019	-0.409478818	H7C1M5;Q9H147;F2Z2A4;H7C1J2;H0Y501	Deoxynucleotidyltransferase terminal-interacting protein 1	DNTTIP1
-14.95127678	-15.24160004	-15.0026474	-15.18215179	-14.9504509	-15.06054974	13.495	272860000	1.584689058	0.041691086	-0.19330883	-1.239094309	H7C1N2;J3KR05;O75128-6;O75128-3;O75128;O75128-7;O75128-2	Protein cordon-bleu	COBL
-13.4846077	-13.68241787	-13.43311882	-13.64605236	-13.41007519	-13.55239773	35.434	618350000	1.841466074	0.03681203	-0.184355418	-1.275311802	H7C1N3;O15155;A0A3B3IU16;C9JTT8;Q68DU7;O15155-2	BET1 homolog	BET1;DKFZp781C0425
-13.81448555	-13.72627068	-13.71858597	-13.7363987	-13.86942101	-13.75984001	21.444	1858100000	0.593572848	0.458869383	0.05999438	0.413236748	H7C1U8;Q9BUR5-2;Q9BUR5;G3V1B6;A0A0J9YWW6	Apolipoprotein O	APOO
-15.30939579	-15.1947031	-15.27673817	-15.04235172	-15.27226257	-15.11383152	1.569	118000000	1.686876977	0.053475788	0.169170062	1.162381284	H7C204;Q9H1K0	Rabenosyn-5	RBSN
-17.6833477	-17.51473045	-17.57063103	-17.5329628	-17.66009521	-17.29994965	3.0649	78462000	1.078056765	0.07627233	0.188810349	1.035542267	H7C268;Q9H0V1-2;Q9H0V1	Transmembrane protein 168	TMEM168
-11.6023531	-11.63063049	-11.60536003	-11.60862732	-11.60806561	-11.57759762	86.697	8785200000	0.007621668	0.995165288	-0.000358899	-0.003108129	H7C2Q8;Q99848	Probable rRNA-processing protein EBP2	EBNA1BP2
-15.63558769	-15.41283226	-15.62044239	-15.43038177	-15.72998142	-15.52521706	7.0487	138070000	1.866351469	0.026960352	0.205860138	1.382388555	H7C2U8;Q9H0X4;Q9H0X4-2	Protein ITFG3	ITFG3
-13.96968365	-14.43546391	-14.0848217	-14.52039719	-14.09210777	-14.35833454	4.3233	795280000	2.500269088	0.006491018	-0.389194171	-2.412276414	H7C3D2;Q9NZU5;C9IYS1;Q9NZU5-2;F8WB09;B4DEY6	LIM and cysteine-rich domains protein 1	LMCD1
-14.19904327	-14.28570938	-14.34504795	-14.32873154	-14.41514397	-14.24210835	5.2341	262840000	0.191784934	0.740201861	0.034228643	0.203271808	H7C3T2;Q2TAZ0;Q2TAZ0-3;Q2TAZ0-4	Autophagy-related protein 2 homolog A	ATG2A
-13.52254009	-13.4994173	-13.44650745	-13.63238239	-13.61474228	-13.33070469	114.96	10173000000	0.150895724	0.741850413	0.04042848	0.202215935	H7C4H2;Q9Y5M8	Signal recognition particle receptor subunit beta	SRPRB
-16.61507607	-16.48558998	-16.4187851	-16.528965	-16.50296974	-16.52000427	2.5022	93475000	0.004245885	0.993126332	0.000757217	0.004781261	H7C561;H7C0N4		SF1
-14.71492767	-14.70654202	-14.70195198	-14.66606045	-14.79678345	-14.85831165	3.2079	133800000	0.029478126	0.960913051	-0.005750338	-0.034721196	H7C562;O00400;H7C577;A0A2R8YF57	Acetyl-coenzyme A transporter 1	SLC33A1
-12.41014862	-12.44548321	-12.45693016	-12.45948315	-12.40186501	-12.33580971	80.625	1736000000	0.077431101	0.923832374	0.009389242	0.065800224	H7C5E4;Q8IZH2-2;Q8IZH2	5-3 exoribonuclease 1	XRN1
-16.96856499	-17.17993927	-16.81566048	-17.09008789	-16.9379158	-17.02002716	2.8767	508320000	1.346258366	0.056100815	-0.189304352	-1.142095883	H7C5I4;Q96IK1	Biorientation of chromosomes in cell division protein 1	BOD1
-16.23640633	-16.32318687	-16.13751411	-16.5141449	-16.44736862	-16.36373138	2.1712	126800000	0.512491779	0.267422639	-0.126591365	-0.607804946	H7C5Q0;Q96IZ7-2;Q96IZ7	Serine/Arginine-related protein 53	RSRC1
-14.72293472	-14.67141628	-14.63423443	-14.75203133	-14.66673946	-14.6069231	2.8301	181040000	0.01445601	0.98360724	-0.002154032	-0.014424934	H9KV50;Q9NZV5-2;Q9NZV5;H3BT81	Selenoprotein N	SEPN1
-12.03454018	-12.13626862	-12.03759003	-12.10034847	-12.02453327	-12.1306572	312.76	11656000000	2.798640284	0.147799207	-0.090203603	-0.806593286	I1E4Y6;Q6Y7W6-4;Q6Y7W6-5;Q6Y7W6;Q6Y7W6-3;E7ESB6;C9JHW1;C9JH18;F8WCD5;C9JPV7;C9JXQ0;C9J0V6;C9JHT0;C9JRZ2;C9JW88	PERQ amino acid-rich with GYF domain-containing protein 2	GIGYF2
-13.9349823	-13.91444778	-13.94309425	-13.97825623	-13.89330006	-13.63549614	7.2185	754190000	0.311153199	0.482013198	0.08105882	0.392788751	I3L072;Q9BSJ5-2;Q9BSJ5-3;Q9BSJ5;J3KTJ7;J3KT60	Uncharacterized protein C17orf80	C17orf80
-14.07096195	-14.02941036	-14.06779671	-14.05413532	-14.14501858	-13.90401173	83.804	1592100000	0.868848803	0.237920904	0.098739942	0.645871082	Q9Y2R5;I3L0E3;E9PE17	28S ribosomal protein S17, mitochondrial	MRPS17;hCG_1984214
-11.74972343	-11.89337349	-11.79953194	-11.96996212	-11.85811329	-11.80422688	100.7	13351000000	0.689966269	0.314077567	-0.086731275	-0.551642163	Q9NUU7;I3L0H8;F6QDS0;H3BQK0;Q9UMR2;Q9UMR2-4;Q9UMR2-2;Q9NUU7-2;I3L352;Q9UMR2-3;H3BTB3;H3BN59;H3BMQ5;H3BSL8;J3QRH0;A0A1B0GV69;H3BP50;Q9UHL0-2;H3BP36	ATP-dependent RNA helicase DDX19A;ATP-dependent RNA helicase DDX19B	DDX19A;DDX19B
-10.77944469	-10.30518818	-10.79264259	-10.37493134	-10.82102489	-10.27227592	128.11	16752000000	3.905156674	0.001714286	0.480238914	3.620213671	I3L0N3;P46459;P46459-2;I3L0L3;I3L2G1;K7EQD6;I3L338;I3L4Q9	Vesicle-fusing ATPase	NSF
-12.53899479	-12.63512707	-12.5726366	-12.62732315	-12.57114697	-12.70697403	39.882	3981100000	1.587676965	0.173558693	-0.09554863	-0.748676637	Q6PK04;I3L0U5;I3L4F6	Coiled-coil domain-containing protein 137	CCDC137
-14.71144581	-14.86059856	-14.82488537	-14.91305637	-14.77050495	-14.68922615	15.108	372640000	0.278444232	0.606198543	-0.052014987	-0.29705005	I3L112;P52429	Diacylglycerol kinase;Diacylglycerol kinase epsilon	DGKE
-15.1587038	-14.99217129	-15.00881004	-14.97985172	-15.02041912	-14.99334431	10.987	513440000	0.699755989	0.360719308	0.07418855	0.500126679	I3L419;I3L156;Q9BSJ6-2;Q9BSJ6;I3L2R2	Protein FAM64A	FAM64A
-13.11634064	-13.27704144	-13.13501167	-13.31222153	-13.09375095	-12.96463394	16.875	969110000	0.247928884	0.562306494	-0.06959788	-0.329677161	I3L170;P10636-3;P10636-2;P10636-4;P10636-5;A0A0G2JQJ7;A0A0G2JPD5;A0A0G2JS76;A0A0G2JMX7;P10636-6;P10636-7;P10636-8;P10636;P10636-9	Microtubule-associated protein;Microtubule-associated protein tau	MAPT
-15.47639275	-15.31512833	-15.46967316	-15.25513363	-15.42032242	-15.27228165	3.5222	445590000	2.648079923	0.025723906	0.174614906	1.395634673	J3KSI4;I3L1D2;I3L4E0;J3QS48;I3L295;J3KT75;J3QW43;J3QRD5;O75352-2;O75352;I3L405;I3L261;J3KTK8;J3QQZ4	Mannose-P-dolichol utilization defect 1 protein	MPDU1
-14.00369167	-13.88207722	-14.05763245	-13.93352318	-14.06314087	-13.9696703	9.3103	681640000	1.629497084	0.126786838	0.113064766	0.858433956	I3L1H5;Q9BZG8;A0A0A0MTR4;Q9BZG8-3;Q9BZG8-2	Diphthamide biosynthesis protein 1	DPH1
-11.1338253	-11.00047398	-11.11862659	-10.93859482	-11.1091814	-10.93078995	187.91	13012000000	2.675613657	0.031926002	0.163924853	1.330752629	I3L1L3;Q9BQG0;Q9BQG0-2;I3L2H8	Myb-binding protein 1A	MYBBP1A
-14.97491074	-14.91660595	-15.01506996	-14.96199417	-14.96045303	-14.85462761	1.9719	445480000	0.964790484	0.32821461	0.072402	0.535733492	I3L4D5;I3L1Q2;Q8WUZ0;Q8WUZ0-2	B-cell CLL/lymphoma 7 protein family member C	BCL7C
-13.08582115	-12.9914856	-13.03183842	-12.98499393	-13.03226471	-13.10163116	25.562	818330000	0.223200125	0.789236422	0.023937861	0.168726779	I3L1R7;Q99447;Q99447-3;I3L2Q1;Q99447-4;I3L1L9;Q99447-2;I3L102;I3L1C4;I3L3V9	Ethanolamine-phosphate cytidylyltransferase	PCYT2
-18.06468964	-18.04534912	-17.83041954	-18.67324066	-18.3674202	-17.72401619	22.209	426150000	0.065516344	0.822630945	-0.060025533	-0.143207562	I3L1T3;Q9GZP9	Derlin-2	DERL2
-13.52687263	-13.44164562	-13.44152546	-13.45414639	-13.56048965	-13.47867489	54.02	3458700000	0.625290113	0.503786906	0.051473618	0.375609144	Q96CP2;I3L1Y9;I3L4I0	FLYWCH family member 2	FLYWCH2
-13.29059601	-13.26501083	-13.25098324	-13.23998356	-13.24173546	-13.16983223	18.892	994460000	0.489331589	0.636991801	0.036162694	0.273571293	I3L2C7;P57678;I3L4A4;I3L399;I3L1J7;E7EN12;I3L4M4	Gem-associated protein 4	GEMIN4
-16.29731369	-16.58965492	-16.26098824	-16.48190498	-16.28935242	-16.26859665	2.7405	75585000	0.798693471	0.132736891	-0.164167404	-0.841977111	I3L2H2;Q15697-2;Q15697;V9GZ69	Zinc finger protein 174	ZNF174
-14.28463459	-14.20963478	-14.22502804	-14.16817474	-14.21051884	-14.13144207	18.003	200680000	1.031579484	0.331346224	0.070309957	0.532626928	I3L2J0;A0A0A0MQR4;Q96RK0	Protein capicua homolog	CIC
-14.05366802	-14.16311836	-14.16525745	-14.13207054	-14.07932472	-14.25594044	1.8022	727390000	0.773051327	0.304894058	-0.084293048	-0.561085861	I3L2M9;I3L3H0;Q9UKL6;I3L4Z8;Q9UKL6-2	Phosphatidylcholine transfer protein	PCTP
-13.56594753	-13.35030746	-13.55916119	-13.26931477	-13.52713394	-13.37376595	17.765	2629600000	2.537148615	0.012247849	0.219618162	1.641043335	I3L2N2;O14641;I3L2W9;I3L0Z8;I3L0M7	Segment polarity protein dishevelled homolog DVL-2	DVL2
-14.41143131	-14.43334484	-14.39838696	-14.4073801	-14.36778736	-14.21321011	8.7149	376380000	0.228498634	0.681724684	0.041223526	0.241567055	I3L2W2;Q96JN8-2;Q96JN8;I3L2Z9;I3L100;K7EPS7;K7ESJ6;K7ESM1	Neuralized-like protein 4	NEURL4
-15.25070477	-15.35981083	-15.30774498	-15.26967812	-15.2367506	-15.12892342	2.5462	135380000	0.060204377	0.915844485	0.012262662	0.071877159	I3L3S0;Q9Y5R8;I3L1R8;I3L3V5	Trafficking protein particle complex subunit 1	TRAPPC1
-15.00171852	-15.05892372	-14.88861179	-15.11495304	-14.9598465	-14.88941956	1.3571	444050000	0.398481883	0.469028453	-0.071039836	-0.404995581	I3L4X7;I3L3Y9;Q13227-2;Q13227	G protein pathway suppressor 2	GPS2
-12.73718357	-12.74972248	-12.83863544	-12.58337784	-12.74148083	-12.89739609	37.818	4023600000	0.108255305	0.815179926	0.028934479	0.147202916	I3L4C2;Q9UQB8;Q9UQB8-2;Q9UQB8-6;Q9UQB8-4;Q9UQB8-5;Q9UQB8-3;I3L2M4;B4DWA1;I3L327;I3L125;I3L0M4;I3L1C8;I3L3J7;I3L526;I3L3C6;I3L4A3;I3L113;I3L3C5;I3L2J6;I3L0Y9	Brain-specific angiogenesis inhibitor 1-associated protein 2	BAIAP2
-14.69410133	-14.85299015	-14.74426746	-14.91616726	-14.61864376	-14.91045475	6.9354	481240000	2.117917053	0.02040806	-0.207533201	-1.464472133	I3L4N6;Q9UP95-3;Q9UP95-5;Q9UP95-2;Q9UP95-6;Q9UP95;Q9UP95-7;Q9UP95-4;Q9H2X9-2;Q9H2X9	Solute carrier family 12 member 4	SLC12A4
-15.74444199	-15.75286198	-15.776227	-15.74637604	-15.73757935	-15.62270355	4.0131	205020000	0.443691388	0.583906695	0.045435588	0.315550939	I3L4Q4;Q9BUL5-4;Q9BUL5;A0A087WVQ2;I3L0Y2;Q9BUL5-2;I3L410;I3L1N0;Q9BUL5-3	PHD finger protein 23	PHF23
-14.70646	-14.50001621	-14.65792274	-14.50090504	-14.69745255	-14.40438175	18.925	980810000	2.461908059	0.012838602	0.218844096	1.61715832	I3NI32;Q02127;J3QRQ3;I3L449;J3QRJ4	Dihydroorotate dehydrogenase (quinone), mitochondrial	DHODH
-14.453372	-14.15022182	-14.40041065	-14.10853863	-14.49616718	-14.30664158	9.3087	1029600000	1.770992385	0.015389313	0.261515935	1.572030158	I3VM54;Q9Y2K7;Q9Y2K7-5;Q9Y2K7-3;Q9Y2K7-2;Q9Y2K7-4	Lysine-specific demethylase 2A	KDM2A
-14.94814396	-14.29652691	-14.92152882	-14.38851738	-14.9074831	-14.36729813	3.9077	107950000	4.344938735	0	0.57493782	4.413833127	I6L8A6;Q99708-3;Q99708;Q99708-2;F6Q6H0;J3KSA4;J3QL93;J3QLW6;J3QSH7	DNA endonuclease RBBP8	RBBP8
-15.24437904	-14.93927193	-15.00986385	-14.99767876	-15.16661358	-14.86522102	10.518	983360000	1.227789887	0.054740348	0.206228256	1.152753796	J3KMZ8;Q92785;Q92785-2;E9PN04	Zinc finger protein ubi-d4	DPF2
-11.70513725	-11.73503685	-11.73345566	-11.73997307	-11.75966549	-11.73147488	100.76	8178200000	0.059612944	0.971621966	-0.002742132	-0.023652015	J3KN01;P55196;P55196-5;A8MQ02;P55196-3;P55196-1;Q5TIG5;P55196-2;P55196-6;H0Y7R8;F8W9I4;E9PFY5;H0Y8L4;H0Y948;H0Y8U8;H0Y9I0	Afadin	MLLT4
-12.72196293	-12.83761406	-12.85554504	-12.81883049	-12.73230839	-12.88027477	18.6	7537800000	0.74498609	0.346522225	-0.075634321	-0.515926076	J3KN29;O00233;F5H169;F5H5V4;F5GX23;O00233-2;O00233-3;F5H7X1	26S proteasome non-ATPase regulatory subunit 9	PSMD9
-14.4308691	-14.47422218	-14.38529873	-14.48526859	-14.39780045	-14.44984913	28.588	753270000	1.717490825	0.31046125	-0.065123876	-0.555879419	J3KNF4;O14618;E9PP76;E9PK03	Copper chaperone for superoxide dismutase	CCS
-12.97379112	-13.04007244	-12.91116142	-13.07970428	-12.96642685	-12.99858189	10.432	690320000	1.357130205	0.214345998	-0.088993073	-0.681182935	J3KNF5;O15078;A0A5K1VW81;A0A0A0MS86;S4R322;A0A5F9ZHV7;F8VS29;A0A5F9ZHU6	Centrosomal protein of 290 kDa	CEP290
-15.15775585	-15.13358402	-15.10839081	-15.1925621	-15.08901215	-15.22318077	7.4722	174750000	0.906542507	0.375672243	-0.064722697	-0.485475975	J3KNG6;Q08AE8-3;Q08AE8-5;Q08AE8-2;Q08AE8;Q08AE8-4;K7EMJ7;K7EQR2;K7ENV1;C9JYR7	Protein spire homolog 1	SPIRE1
-15.37778187	-15.3447628	-15.28139305	-15.31777	-15.22262573	-15.46827888	4.1906	466160000	0.570081046	0.357590026	-0.08300368	-0.503829791	J3KNN3;P15735-2;P15735;H3BP07;H3BTW6;H3BTI9;H3BN16	Phosphorylase b kinase gamma catalytic chain, liver/testis isoform	PHKG2
-14.11531544	-14.0762701	-14.07347393	-14.15020275	-14.07355785	-14.05523872	10.277	605700000	0.070611476	0.945104229	-0.006454786	-0.04890345	J3KNN7;Q7Z569;Q7Z569-2	BRCA1-associated protein	BRAP
-14.23735332	-14.31750965	-14.30227184	-14.28429413	-14.3480463	-14.30495167	7.9503	829600000	0.066101066	0.945899682	-0.006361326	-0.047635636	J3KNR0;P27448-8;P27448-3;P27448-4;P27448-2;P27448;P27448-6;P27448-7;H0YKJ3;H0YKP9;A2SY06;H0YIY6;K7EK17;K7EKG8;H0YNV4	MAP/microtubule affinity-regulating kinase 3	MARK3
-14.55051231	-14.11035061	-14.65522861	-14.18136024	-14.43789291	-14.07414341	3.6365	711570000	2.428416246	0.005557047	0.425926526	2.502346062	J3KNR6;P48651	Phosphatidylserine synthase 1	PTDSS1
-15.20290375	-15.10444069	-15.28921413	-15.15532017	-15.30216789	-15.33484173	1.7968	222050000	0.363091742	0.502351709	0.066561063	0.377092067	J3KNS1;Q9UPW5-2;Q9UPW5;Q9UPW5-3	Cytosolic carboxypeptidase 1	AGTPBP1
-15.47317314	-15.61991882	-15.51112366	-15.76805115	-15.35228252	-15.41919994	2.4659	152770000	0.631811296	0.178806233	-0.15686353	-0.74042356	J3KNV1;O60281-2;O60281	Zinc finger protein 292	ZNF292
-12.36843109	-12.46082687	-12.39233112	-12.44655609	-12.37760258	-12.44382572	42.817	31829000000	2.90381817	0.232411534	-0.070947965	-0.652504107	J3QL05;J3KP15;Q01130-2;Q01130	Serine/arginine-rich splicing factor 2	SRSF2
-15.23789883	-15.27778244	-15.21382046	-15.30406666	-15.25497532	-15.36742783	44.022	347310000	1.299444099	0.25393246	-0.080860774	-0.626044792	J3KPD3;Q9Y580;G3V1T9;I3L521;F5GXV8;F5GY08;F5H606	RNA-binding protein 7	RBM7
-14.93037605	-14.9121151	-14.93060875	-15.00613308	-14.99039936	-14.90676022	18.003	427410000	0.081889331	0.926255785	0.008791924	0.063733648	J3KPF0;F8VWT9;Q9Y4D8-4;Q9Y4D8;A0A494C150;Q9Y4D8-2;Q9Y4D8-5	Probable E3 ubiquitin-protein ligase HECTD4	HECTD4
-14.01710796	-13.93204594	-14.02518559	-14.02816963	-14.00658226	-14.02822113	8.9406	285150000	0.244972131	0.810764107	0.02014637	0.152048999	Q8WUI4-8;Q8WUI4-5;Q8WUI4-6;Q8WUI4-7;Q8WUI4;Q8WUI4-4;Q8WUI4-3;J3KPH8;Q8WUI4-10;Q8WUI4-9;C9JAH2;C9JBC2;H0YH91;C9JEB6;F8VWY3;C9JVZ1;C9JNI4;C9JF80;C9J102;Q8WUI4-2;A0A087WYQ4;C9JGF5	Histone deacetylase 7;Histone deacetylase	HDAC7
-17.22075462	-17.10013199	-17.08960915	-17.07883263	-17.11330986	-16.97009468	2.287	258530000	0.736142773	0.287260221	0.091538111	0.583026218	J3KPJ3;Q8N5S9;Q8N5S9-2	Calcium/calmodulin-dependent protein kinase kinase 1	CAMKK1
-12.19069004	-12.4143362	-12.26795483	-12.35957623	-12.27613449	-12.2769413	281.35	8907100000	1.023460156	0.196417338	-0.105358124	-0.710301354	J3KPP4;O95232;D6RDI2;D6RHH0;U3KQT3;E7EN55;C9JL41;H0YA81;O95232-2	Luc7-like protein 3	LUC7L3
-12.52893162	-13.08748627	-13.17865658	-12.98785591	-12.84407997	-13.3112278	17.034	2504900000	0.590462771	0.114427558	-0.278300603	-0.896155862	J3KPS0;Q9NXW2;Q9NXW2-2;V9GYN7;V9GY70	DnaJ homolog subfamily B member 12	DNAJB12
-14.81509686	-14.94783401	-14.76397419	-14.98405266	-14.77145004	-14.78217793	7.3914	648210000	0.879711836	0.179813546	-0.12118117	-0.738219575	J3KPT4;Q9H4I3;Q9H4I3-2	TraB domain-containing protein	TRABD
-10.81283951	-10.65356445	-10.83506203	-10.67012024	-10.8458519	-10.75555515	291.3	28973000000	1.856129174	0.075826196	0.138171196	1.038399234	J3KQ32;Q9NTK5;Q9NTK5-2;Q9NTK5-3;C9JCJ9;C9JTK6	Obg-like ATPase 1	OLA1
-15.67080402	-15.92706013	-15.81792068	-15.87425137	-15.77239609	-16.04381371	2.9391	136560000	1.370399323	0.052640125	-0.194668134	-1.170330945	J3KQ37;O14715;Q99666;F8W705;Q99666-2;H7BZ48	RANBP2-like and GRIP domain-containing protein 8;RANBP2-like and GRIP domain-containing protein 5/6	RGPD8;RGPD5
-13.77854252	-13.75143623	-13.79704475	-13.79481316	-13.84658337	-13.67896557	169.7	6926100000	0.766471872	0.391045974	0.065651894	0.470870744	J3KQ48;Q9Y3E5	Peptidyl-tRNA hydrolase 2, mitochondrial	PTRH2
-11.85019875	-12.00613022	-11.87852478	-11.9189558	-11.80801201	-11.95309448	23.585	35100000000	1.600351946	0.12693613	-0.11381499	-0.85832182	J3KQN4;P83881;H0Y5B4;H7BZ11;H7BY91;H0Y3V9;R4GN19	60S ribosomal protein L36a	RPL36A;RPL36A-HNRNPH2
-15.54244804	-15.53243351	-15.51003075	-15.54325199	-15.57384968	-15.64537334	27.92	172430000	0.320256614	0.709833333	-0.031576792	-0.224870549	J3KQR7;Q9Y4F5-3;Q9Y4F5-2;Q9Y4F5	Centrosomal protein of 170 kDa protein B	CEP170B
-13.80555058	-13.69527912	-13.65253925	-13.74976158	-13.86307907	-13.67007542	70.351	3050000000	0.439166766	0.460943504	0.06868426	0.411078546	J3KR35;Q8WUD4;C9JUN5;S4R331	Coiled-coil domain-containing protein 12	CCDC12
-13.98576546	-13.71220684	-13.93844128	-13.65895081	-14.06426239	-13.71549129	58.967	1223600000	2.73424612	0.004902256	0.300606728	2.131777038	J3KR72;P49848-4;P49848-2;P49848;P49848-3;C9JFL8;C9JTY6;C9J088;C9JIS2;E5RHA1;E5RKA5;F8WEJ7;C9J7C4;C9JHQ8	Transcription initiation factor TFIID subunit 6	TAF6
-13.32507706	-13.49214554	-13.28294182	-13.45138741	-13.27844143	-13.38833714	31.318	1354700000	1.936202047	0.061129213	-0.148469925	-1.110876099	Q9BTW9-4;Q9BTW9;J3KR97;Q9BTW9-5;A0A0J9YVR1;A0A0J9YWI5;I3L1S3;I3L439;I3L500;I3L4D2;I3L0V3;I3L143;I3L131;I3L3H4;I3L163;I3L120;A0A0J9YXU4;Q9BTW9-2;Q9BTW9-3	Tubulin-specific chaperone D	TBCD
-11.86348438	-12.12656784	-11.8671875	-12.0692091	-11.83624077	-12.14865971	95.92	1803500000	3.270448469	0.005638889	-0.259174665	-2.0633567	J3KRA9;Q96Q15-2;Q96Q15;Q96Q15-3;Q96Q15-4;H3BQN7;H3BPS6;A0A087WXM7;E9PNP6;I3L400;I3L0W2	Serine/threonine-protein kinase SMG1	SMG1
-15.20708752	-15.0801096	-15.14448357	-14.98562241	-15.08960152	-15.2349081	9.7615	489580000	0.228780934	0.657660179	0.046844165	0.259960865	J3KRF8;J3KTD6;Q96GD4-3;Q96GD4-2;Q96GD4;Q96GD4-5;J3KT86	Aurora kinase B	AURKB
-14.66051483	-14.89196205	-14.43182468	-14.98129177	-14.55455494	-15.36287403	19.864	431770000	1.538392168	0.005505085	-0.529744466	-2.046900624	J3KRR0;J3QQM5;Q9BT23	LIM domain-containing protein 2	LIMD2
-16.07376289	-16.04436684	-16.08480644	-15.8924036	-16.03552437	-15.94458103	6.4802	144070000	1.041546708	0.197147014	0.104247411	0.709099408	J3KRR7;Q9NQC7-2;Q9NQC7;H3BS09;H3BTB8;H3BSW9	Ubiquitin carboxyl-terminal hydrolase CYLD	CYLD
-14.4955349	-14.67591667	-14.52716827	-14.62597466	-14.39397526	-14.51727104	5.2705	899140000	1.020652201	0.13780292	-0.134161313	-0.829668454	J3KRY8;Q9BZE9;Q9BZE9-2;Q9BZE9-3;J3QR12;Q9BZE9-4;J3KRF7;J3QL04	Tether containing UBX domain for GLUT4	ASPSCR1
-13.0904789	-12.7565918	-12.96651936	-12.85397148	-13.17101097	-12.74210453	111.74	10045000000	1.8718983	0.01042998	0.291780472	1.725783975	J3KS05;P83916;B5MD17;K7ELA4;C9JWS9	Chromobox protein homolog 1	CBX1
-13.79888535	-13.8656168	-13.86259842	-13.78857613	-13.76950169	-13.73995781	24.779	2044800000	0.095992742	0.900889052	0.012278239	0.084240436	J3KS15;Q14197	Peptidyl-tRNA hydrolase ICT1, mitochondrial	ICT1
-12.21602917	-12.28046417	-12.2715292	-12.26948643	-12.15152073	-12.24418068	21.35	3087400000	0.642779622	0.499784054	-0.051684062	-0.3791879	J3KS22;Q7Z4W1;J3QS36;J3KRZ4;J3QL34;J3QS45;J3KSZ5;J3QRQ2	L-xylulose reductase	DCXR
-16.62097931	-16.41960907	-16.31527519	-16.41718102	-16.49818993	-16.65961266	10.287	149460000	0.059728923	0.886614731	-0.020652771	-0.093958278	J3KSJ7;P0CG13	Chromosome transmission fidelity protein 8 homolog	CHTF8
-14.28143978	-13.17609406	-14.16972351	-13.20302963	-14.19272518	-13.47630692	17.212	1151700000	3.098343095	0	0.929485957	4.606752758	J3QQY0;J3KSZ8;Q68DK7;Q68DK7-2;J3KRQ4;Q68DK7-3	Male-specific lethal 1 homolog	MSL1
-14.00524044	-13.98619652	-13.94433498	-13.95314789	-13.97334194	-14.03125191	105.17	19691000000	0.215509207	0.849732445	-0.015892982	-0.123521677	J3KT51;Q9UK76;Q9UK76-2;F2Z3M5	Hematological and neurological expressed 1 protein;Hematological and neurological expressed 1 protein, N-terminally processed	HN1
-16.59140396	-16.43392181	-16.50830269	-16.38722992	-16.46677399	-16.49845314	2.7186	200280000	0.777124743	0.313094868	0.082291921	0.553011307	J3KTA1;Q96IG2;Q96IG2-2	F-box/LRR-repeat protein 20	FBXL20
-10.17679405	-10.19404888	-10.12320137	-10.2007246	-10.0937233	-10.12096786	232.81	1.08E+11	0.504440734	0.602130833	-0.04067421	-0.300694477	J3KTA4;P17844;P17844-2;J3QRQ7;J3KRX8;J3KRZ1;J3QR02;J3QSF1;X6RLV5;J3QRN5;J3QKN9;J3QLG9;J3QR62	Probable ATP-dependent RNA helicase DDX5	DDX5
-10.97735977	-11.12417412	-11.0676136	-11.15775204	-10.83782482	-11.16310406	171.31	47853000000	1.292994087	0.060271186	-0.187410673	-1.115924368	J3QR09;J3KTE4;P84098	Ribosomal protein L19;60S ribosomal protein L19	RPL19
-12.2747221	-12.23871231	-12.19717026	-12.30561543	-12.28369904	-12.34086895	74.811	33367000000	0.458744401	0.593360701	-0.043201764	-0.307167919	J3KTF8;J3QQX2;P52565;J3KRY1;P52565-2;J3KRE2;J3KS60	Rho GDP-dissociation inhibitor 1	ARHGDIA
-10.56132507	-10.7030735	-10.59396362	-10.68774796	-10.59958267	-10.62063217	203	48701000000	1.422539571	0.222709256	-0.08552742	-0.668263447	J3KTL2;Q07955;Q07955-3;Q07955-2;J3QQV5;J3KSW7;J3KSR8	Serine/arginine-rich splicing factor 1	SRSF1
-13.00498867	-13.07247448	-13.04074383	-13.04310417	-12.96739101	-12.94519043	33.231	3356300000	0.133154924	0.868022531	-0.015881856	-0.110350908	J3QK89;Q8IWX8	Calcium homeostasis endoplasmic reticulum protein	CHERP
-15.36648846	-15.40384483	-15.46456242	-15.43295002	-15.29102898	-15.45733929	8.6621	326670000	0.472961767	0.503547809	-0.05735143	-0.375921669	Q7KZJ0;J3QKK3;O43502-2;O43502;J3QLB5;E9PI66;H7C2Q5	DNA repair protein RAD51 homolog 3	RAD51C
-16.3857708	-16.53232384	-16.46683502	-16.30755043	-16.4263382	-16.54413605	16.168	813250000	0.163817972	0.752351738	-0.0350221	-0.194084676	J3QL71;Q96FV2-2;Q96FV2;J3KS57;J3KT79;J3QR84;J3QRJ1	Secernin-2	SCRN2
-12.65774059	-12.63391018	-12.69631767	-12.59041119	-12.66078949	-12.63801098	8.581	18390000000	1.216988425	0.445317435	0.05083847	0.424972302	J3QLE5;P14678-2;P63162;P14678;P63162-2;P14678-3;J3KRY3;S4R3P3	Small nuclear ribonucleoprotein-associated proteins B and B;Small nuclear ribonucleoprotein-associated protein N	SNRPN;SNRPB
-12.64619827	-12.67424011	-12.65783978	-12.71565914	-12.6921854	-12.5890274	29.575	6551900000	0.049785345	0.952665849	0.005765597	0.041256266	J3QLS3;Q9Y2R9;J3QQS1;J3KSI8;J3QKW2	28S ribosomal protein S7, mitochondrial	MRPS7
-13.40163136	-13.41734695	-13.50896263	-13.38403606	-13.37244034	-13.3856554	5.3088	908650000	0.303486203	0.711085763	0.031998634	0.223923601	J3QLU9;P04626-5;P04626-4;P04626;B4DTR1;P04626-3;P04626-2;J3KTI5;P04626-6;A0A0A0MSE1;Q15303-4;Q15303-3;Q15303-2;Q15303;F5H1T4	Receptor protein-tyrosine kinase;Receptor tyrosine-protein kinase erbB-2	ERBB2
-14.07007027	-14.09764767	-14.06684589	-14.10553074	-14.12895584	-14.11968994	38.217	923040000	0.376062421	0.806199763	-0.018998782	-0.156765592	J3QQJ0;Q9UHR5-2;Q9UHR5;X6R3T8;J3QLH3;J3QLM2;J3KRR6;F5H478;J3KRU5;J3KS14	SAP30-binding protein	SAP30BP
-13.05024529	-12.78954029	-13.0592308	-12.79729366	-13.07082844	-12.87628937	17.075	1290000000	2.965455484	0.00881039	0.239060402	1.86259851	J3QQJ5;Q9Y2L5;Q9Y2L5-2;J3KSL8;J3QSA1;J3QR00	Trafficking protein particle complex subunit 8	TRAPPC8
-13.67065048	-13.79108524	-13.76943398	-13.68980122	-13.70164013	-13.68442154	38.956	2294300000	0.060116245	0.938810311	-0.007861137	-0.054093341	J3QQW9;Q15022	Polycomb protein SUZ12	SUZ12
-13.87395382	-13.96278763	-13.84861946	-13.98185635	-13.86037445	-14.07688427	8.6586	491100000	1.812757236	0.068798392	-0.146193504	-1.074657444	J3QQY2;Q9UM00-1;Q9UM00-2;Q9UM00	Transmembrane and coiled-coil domain-containing protein 1	TMCO1
-13.02622032	-13.07885075	-13.05199909	-12.98757267	-12.99900436	-12.9957695	31.157	3641600000	0.052358658	0.95774834	0.005010287	0.037692093	J3QR07;Q96MU7-2;Q96MU7;J3KS01	YTH domain-containing protein 1	YTHDC1
-16.75313568	-16.68045235	-16.39959145	-16.70284081	-16.45568085	-16.66586304	4.2437	335680000	0.596136426	0.203284418	-0.146916072	-0.698844484	J3QR43;J3QRC6;Q8IY31-4;Q8IY31;Q8IY31-2;J3QRH2;A0A087X2B4;J3KRU2;Q8IY31-3	Intraflagellar transport protein 20 homolog	IFT20
-14.60384941	-14.37018681	-14.6144495	-14.38934898	-14.6283493	-14.33517838	3.0492	1145900000	3.872325219	0.004939394	0.250644684	2.135446645	J3QR81;Q7RTS9;J3KTF2;Q7RTS9-2	Dymeclin	DYM
-15.85602188	-15.70516109	-15.97454929	-15.70408058	-15.9187603	-15.92355251	9.9081	189430000	0.795637594	0.16467608	0.138845762	0.768763505	J3QRL9;Q14574-2;Q14574	Desmocollin-3	DSC3
-12.88056755	-12.59847069	-12.78134346	-12.66030407	-12.84630299	-13.08151817	312.76	12777000000	0.133410997	0.717526216	0.055973689	0.219911942	J3QRS3;P19105;O14950;J3KTJ1	Myosin regulatory light chain 12A;Myosin regulatory light chain 12B	MYL12A;MYL12B
-14.14938164	-14.20981598	-14.1940155	-14.32105732	-14.2880249	-14.20112133	26.61	4014800000	0.234285953	0.724529707	-0.033524195	-0.214599862	J3QRS9;X6R4W8;O43670-3;O43670-2;O43670;O43670-4;J3KS31	BUB3-interacting and GLEBS motif-containing protein ZNF207	ZNF207
-13.64319611	-13.0063343	-13.70550251	-13.06702995	-13.75117779	-13.5876236	29.735	2731200000	1.204662859	0.011776978	0.479629517	1.670504211	J3QRU1;P07947	Non-specific protein-tyrosine kinase;Tyrosine-protein kinase Yes	YES1
-14.90066338	-14.86584568	-15.01084709	-14.83618069	-14.87836552	-14.89468098	2.4403	166010000	0.658083465	0.419461393	0.064389547	0.446223954	J3QRV5;Q6P1M3-3;Q6P1M3-2;Q6P1M3;J3KRE1;J3QLV4;J3QRZ8;J3QL58;J3QSA6	Lethal(2) giant larvae protein homolog 2	LLGL2
-14.53001881	-14.49696064	-14.63185406	-14.47777843	-14.46296215	-14.66358948	7.5355	1172800000	0.019504535	0.970070702	-0.004497846	-0.025446448	Q14119;J3QSH4;J9JIC7	Vascular endothelial zinc finger 1	VEZF1
-13.63079739	-13.9612608	-13.6440115	-13.7730608	-13.55305576	-13.89260483	9.6555	245130000	1.899659561	0.012138889	-0.266353925	-1.645421929	J3QT39;Q49A88-5;Q49A88;A0A0A0MR27;Q49A88-2;Q49A88-3;Q49A88-6;H7C5T3;C9JU82;Q49A88-4	Coiled-coil domain-containing protein 14	CCDC14
-13.68992233	-13.30299091	-13.54425812	-13.29849243	-13.65879345	-13.71658707	27.535	1003000000	0.587937791	0.158951736	0.191634496	0.780512076	J3QTA2;Q99933-4;Q99933-3;Q99933;Q99933-2;A0A0U1RR89;C9JYK5	BAG family molecular chaperone regulator 1	BAG1
-14.97779655	-14.64142227	-14.98459053	-14.70972824	-15.05093288	-14.82384014	17.702	1409100000	2.066159987	0.010155172	0.279443105	1.767514348	J3QTB2;J3QTA6;Q9BRQ6;H0Y922	MICOS complex subunit MIC25	CHCHD6
-14.78119373	-14.85565472	-14.90093327	-14.8493309	-14.78040028	-14.86279297	4.1666	369300000	0.364083486	0.669886825	-0.035083771	-0.250179448	K7EID0;Q9UH92-2;Q9UH92-3;Q9UH92	Max-like protein X	MLX
-14.38049316	-14.20738888	-14.42801857	-14.10525703	-14.4336319	-14.32586765	23.49	1560300000	1.420612301	0.045422523	0.201210022	1.212591251	K7EIU8;Q13485;K7EL15;K7EL18;K7EIJ2;K7ES96;K7ENG1;K7ELK2;A0A087WUF3	Mothers against decapentaplegic homolog;Mothers against decapentaplegic homolog 4	SMAD4
-15.42946529	-15.55362892	-15.51241684	-15.71185875	-15.4867754	-15.51222038	3.426	103340000	0.821777738	0.20049981	-0.116350174	-0.702652952	K7EIY1;K7ENN5;Q9Y421-2;Q9Y421;K7ELZ8;Q9Y421-3	Protein FAM32A	FAM32A
-16.32374382	-16.39000893	-16.37841797	-16.28717232	-16.37585831	-16.29768562	11.013	112920000	0.38961607	0.669669693	0.03438441	0.250598723	K7EIY8;Q6PI98;Q6PI98-4;K7EQ79;M0R3E2	INO80 complex subunit C	INO80C
-16.43902206	-16.25780678	-16.27880096	-16.29168892	-16.43910408	-16.59749603	44.025	471180000	0.00904313	0.983547957	0.003311793	0.015018556	K7ENZ6;K7EMF4;K7ELM8;K7EJ34;K7ENF4;Q86VR2	Protein FAM134C	FAM134C
-13.87176228	-13.8715992	-13.71970558	-13.9408474	-13.81591225	-14.02842522	93.891	3694700000	1.06972491	0.117733795	-0.144497236	-0.883833615	K7EJH0;K7EMX1;K7EJV2;K7ESQ2;Q8NBT2;Q8NBT2-2;K7ERQ7;A0A0A0MSN0	Kinetochore protein Spc24	SPC24
-12.92932796	-13.08044147	-12.93488598	-13.07521629	-12.91763115	-13.0954361	30.967	4849200000	4.413491803	0.021265207	-0.156416257	-1.449497545	K7EJL1;Q9BXS5;Q9BXS5-2;E7ENJ6;K7EQX3;K7EPR4;K7EJJ1;Q9Y6Q5;Q9Y6Q5-2;A0A087WZX7;K7ENA7	AP-1 complex subunit mu-1	AP1M1
-14.92464828	-15.10363197	-14.94289303	-15.09793472	-14.87201595	-15.0863781	6.8398	237610000	2.952502598	0.017287049	-0.182795842	-1.500222735	K7EJT1;Q9NPG3-2;Q9NPG3	Ubinuclein-1	UBN1
-14.04288864	-13.72800922	-13.99800777	-13.59246731	-14.10534096	-13.86674023	323.31	5822800000	1.702969775	0.010471287	0.319673538	1.727268086	K7EK07;P84243;K7EMV3;A0A590UJJ6;B4DEB1;K7ES00;Q6NXT2;K7EP01	Histone H3;Histone H3.3;Histone H3.3C	H3F3B;H3F3A;H3F3C
-10.9772644	-10.88716316	-10.91361523	-10.93063164	-10.97836304	-10.88241673	193.93	20629000000	1.00382585	0.41964247	0.056343714	0.445994628	K7EKE6;P36776-2;P36776;K7EJE8;P36776-3;K7ER27;K7ER56;K7EQF8;K7ERR6	Lon protease homolog, mitochondrial	LONP1
-13.81665993	-13.73913956	-13.75103188	-13.72538853	-13.78680515	-14.35236168	8.1534	220400000	0.301844468	0.360269209	-0.154130936	-0.501066232	K7EKI8;O60437	Periplakin	PPL
-14.15075207	-14.28387642	-14.17680264	-14.32070065	-14.20468235	-14.36257362	43.06	561620000	2.204149583	0.057056493	-0.144971212	-1.136538827	K7EL81;Q9BZL4-2;Q9BZL4-3;Q9BZL4-4;Q9BZL4;Q9BZL4-5;K7ER83	Protein phosphatase 1 regulatory subunit 12C	PPP1R12C
-12.93889999	-12.97664928	-12.89924049	-12.9240818	-12.90114975	-13.07102203	38.015	11057000000	0.797637469	0.329116364	-0.077487628	-0.534824681	K7ELC2;P62841;K7EM56;A0A0B4J2B4;S4R417;K7EQJ5;K7EJ78;S4R456	40S ribosomal protein S15	RPS15
-14.49460983	-14.51907349	-14.62339401	-14.57188988	-14.46420288	-14.63845253	4.514	678440000	0.339293653	0.593352087	-0.049069722	-0.307110177	K7ELI9;Q99470	Stromal cell-derived factor 2	SDF2
-11.57736588	-11.4696455	-11.5909071	-11.50639629	-11.54004955	-11.4553833	90.913	27857000000	1.895805546	0.168935086	0.092299143	0.759678121	K7ELL7;P14314-2;P14314;K7EPW7;A0A0C4DGP4;K7EKX1;K7EJ70;K7EIP3	Glucosidase 2 subunit beta	PRKCSH
-15.25761127	-15.14768505	-15.24547386	-15.11069679	-15.26775455	-15.22279167	3.837	1298800000	1.343902708	0.190132916	0.096555392	0.722721118	K7EM09;K7EPR0;K7ELQ9;Q6UW68	Transmembrane protein 205	TMEM205
-13.33707428	-13.40538025	-13.33824158	-13.38440895	-13.30259514	-13.3685894	17.478	3695400000	1.719894338	0.342622485	-0.060155869	-0.519394497	K7ELV2;Q96EE3;Q96EE3-1;K7ENI5;K7EP88;K7EPZ5	Nucleoporin SEH1	SEH1L
-16.10481453	-16.03187561	-15.9476614	-15.89417267	-16.01215744	-15.98969746	5.0899	61968000	0.334835149	0.593068145	0.049629211	0.307968646	K7EMP7;Q9BWC9;K7EMI9	Coiled-coil domain-containing protein 106	CCDC106
-16.61491013	-16.93864632	-16.56572914	-16.92906761	-16.73501968	-16.68735695	6.6019	426960000	1.038790064	0.066881633	-0.213137309	-1.085390573	Q5JY01;Q5JY02;K7ENP1;Q7Z4G4-3;Q7Z4G4-2;Q7Z4G4	tRNA (guanine(10)-N2)-methyltransferase homolog	TRMT11
-15.29416561	-15.23878574	-15.12503052	-15.36457443	-15.13639355	-15.34412575	19.132	692790000	0.909132141	0.158444822	-0.130632083	-0.781911242	K7EP59;Q15831-2;Q15831;K7EQN8;K7EMR0	Serine/threonine-protein kinase STK11	STK11
-14.4736557	-14.69477177	-14.4986515	-14.63689137	-14.43185711	-14.7602644	1.8121	546080000	2.314154916	0.012502547	-0.229254405	-1.630358966	K7EQ03;K7EP90;Q9BTD8-4;Q9BTD8-2;Q9BTD8-3;Q9BTD8;K7EML2;K7ER08	RNA-binding protein 42	RBM42
-14.91216946	-14.92354679	-14.74397564	-14.80140972	-14.93243599	-14.87124825	3.6157	1286400000	0.012086627	0.983379829	-0.002541224	-0.014999455	K7EPV0;Q9Y2R0	Cytochrome c oxidase assembly factor 3 homolog, mitochondrial	COA3
-11.75794315	-11.83901501	-11.86551857	-11.82345676	-11.75644588	-11.74615383	256.65	11469000000	0.072751727	0.924128731	-0.009572665	-0.065505445	K7EQ55;Q96EP5-2;Q96EP5;K7EK33;K7EQ02	DAZ-associated protein 1	DAZAP1
-15.96218681	-15.81780434	-15.87870121	-15.7475481	-15.92229748	-15.68514538	3.3984	151130000	1.709509401	0.051473601	0.170895894	1.176395051	Q08E86;K7EQ86;Q14667-3;Q14667-2;Q14667	Protein KIAA0100	KIAA0100
-17.79269218	-17.64452553	-17.69511414	-17.9926796	-17.81853485	-17.40099525	8.4395	110490000	0.195290269	0.571161109	0.089380264	0.32412669	K7ER15;Q9H0R4-2;Q9H0R4	Haloacid dehalogenase-like hydrolase domain-containing protein 2	HDHD2
-16.26620483	-15.51136684	-16.27027893	-15.43363571	-16.30117798	-15.94278431	9.1473	309430000	1.826193728	0.005594595	0.649958293	2.511981002	K7ERC8;Q06136-2;Q06136;K7EQS7	3-ketodihydrosphingosine reductase	KDSR
-13.37753105	-13.28591919	-13.30018806	-13.29636669	-13.36032486	-13.38661385	206.83	9908800000	0.227560698	0.793857597	0.023048083	0.165050602	K7ERF1;Q9UBQ5;K7ES31;Q9UBQ5-2;A0A087WVB9;K7EK53;K7EQM4	Eukaryotic translation initiation factor 3 subunit K	EIF3K
-14.13345432	-14.43237209	-14.14537048	-14.49177074	-14.17581272	-14.42254925	30.235	879510000	3.541158576	0.006229885	-0.297351519	-2.378193966	K7ERG2;Q9NYR9-2;Q9NYR9;H7BXP1;Q9NYR9-3	NF-kappa-B inhibitor-interacting Ras-like protein 2	NKIRAS2
-15.90476322	-16.0196209	-15.92801762	-15.91437149	-15.80904293	-16.00353813	2.9973	115510000	0.941703329	0.227152873	-0.098568916	-0.661720469	K7ERP1;Q9GZN7;K7EL91;K7EMJ5;K7EID1;K7EPN1;K7EJ96;K7EPS3	Protein rogdi homolog	ROGDI
-15.27684879	-15.21865463	-15.2396965	-15.28027916	-15.21649933	-15.16953182	10.774	631940000	0.231015642	0.805567899	0.021526337	0.157653288	K7ES61;Q9BYD3;X6RAY8;Q9BYD3-2;K7EKI4;K7ELF1;K7ELQ0	39S ribosomal protein L4, mitochondrial	MRPL4
-13.80308914	-13.93873119	-13.78422356	-13.97872543	-13.73691559	-13.73467636	4.4558	1339400000	0.630417498	0.263810619	-0.109301567	-0.613736206	K7ESL1;P83876	Thioredoxin-like protein 4A	TXNL4A
-15.01468754	-14.93411064	-14.9370718	-14.97354221	-14.92808247	-15.05659008	2.0823	644340000	0.245034111	0.752842837	-0.02813371	-0.193526373	K7ESN2;Q9C0B9;A0A087WXC7;Q9C0B9-2;K7EKB8	Zinc finger CCHC domain-containing protein 2	ZCCHC2
-14.18624687	-14.22655582	-14.25239563	-14.22814846	-14.11149883	-14.24250221	14.963	249150000	0.525779623	0.540098575	-0.049021721	-0.347638896	K7ESN3;Q8N2G8-2;Q8N2G8-3;Q8N2G8;K7EQ41;K7EL54	GH3 domain-containing protein	GHDC
-13.74907494	-13.83808994	-13.76872063	-13.91488075	-13.83061218	-13.8593998	6.497	1879500000	1.230829113	0.22900647	-0.087987582	-0.658701262	K7ESP4;Q8WVC6;Q8WVC6-2	Dephospho-CoA kinase domain-containing protein	DCAKD
-11.63099194	-11.56509781	-11.57568741	-11.56394958	-11.62238216	-11.47153568	103.14	29859000000	1.008335821	0.304363407	0.076159477	0.562309105	K9J957;P61289;P61289-2;P61289-3;K7ESG5;A0A087WTV2;K7ENH2;B3KQ25;B7Z8D3;K7EMD0;K7EPX6;K7EKR3;K7EJF8	Proteasome activator complex subunit 3	PSME3
-15.88753223	-15.68375206	-15.87857342	-15.70884609	-15.80371571	-15.73512077	82.198	985010000	2.076598741	0.058262129	0.147367477	1.129856907	L0R6Q1		SLC35A4
-14.92281723	-14.67301464	-14.62140751	-14.7864399	-14.91346836	-14.67073917	18.503	714970000	0.441861265	0.332728691	0.109166463	0.529769976	L0R819;U3KQP1;U3KQP6;U3KQ49		ASNSD1
-14.35261822	-14.36021328	-14.19361591	-14.24980164	-14.24411106	-14.16205025	2.7858	592380000	0.027615906	0.960584873	0.006093343	0.03500435	L0R8F8		SMCR7L
-16.14453316	-16.01467133	-16.25481606	-15.88148499	-16.06157303	-16.05749321	5.8947	282770000	1.030119029	0.096907194	0.169090907	0.954894177	M0R0B4;M0R2G3;M0R228;M0QX74;M0QXP3;M0QY77;Q9BQD3;M0QXN9	KxDL motif-containing protein 1	KXD1
-12.64429665	-12.78170395	-12.58370209	-12.82852173	-12.61063957	-12.68696976	283.53	12649000000	1.557620846	0.072739691	-0.152852376	-1.052885791	M0QXB4;O14579;O14579-2;O14579-3;M0R061	Coatomer subunit epsilon	COPE
-14.29236794	-14.18173695	-14.22486496	-14.29278469	-14.36899376	-14.18105602	29.162	442730000	0.61939908	0.368496133	0.076882998	0.493517935	M0QXB5;O95571;M0QY80;M0QX80	Persulfide dioxygenase ETHE1, mitochondrial	ETHE1
-15.52423191	-15.54417992	-15.4383316	-15.50572014	-15.48444843	-15.62126732	6.9499	556300000	0.822779833	0.336225874	-0.074718475	-0.525919378	M0QXD5;M0QYA2;Q9NWS0;M0R2P8;M0QYF4;M0R3A4;M0R0J2;M0R3A8;Q9NWS0-3	PIH1 domain-containing protein 1	PIH1D1
-14.24483681	-14.3619442	-14.18411446	-14.53315639	-14.21702194	-14.17092037	58.522	2639400000	0.589486659	0.215193525	-0.14001592	-0.67941728	M0QXH0;Q99757	Thioredoxin, mitochondrial	TXN2
-11.49391651	-11.48147011	-11.53835773	-11.43411827	-11.45829391	-11.36171627	128.07	36864000000	0.78415582	0.360040451	0.071087837	0.501256285	M0R299;M0QXL5;M0R2Q4;P22087;M0R0P1;M0R2U2;M0R1H0;M0R2B0;A6NHQ2	rRNA 2-O-methyltransferase fibrillarin	FBL
-11.28727055	-11.10150242	-11.00122452	-11.2817831	-11.25382996	-11.05188084	323.31	8171500000	0.113514395	0.791129534	0.035719554	0.166792229	M0QXN5;P37198;M0QX10;M0QYY0;M0QX13;M0QZL5;M0R1S1;M0QX64;M0R302	Nuclear pore glycoprotein p62	NUP62
-13.42954254	-13.40048981	-13.24592876	-13.35173702	-13.41196251	-13.39056587	125.49	3629600000	0.11066449	0.861145444	-0.018452962	-0.115074299	M0QY97;Q9UPT8	Zinc finger CCCH domain-containing protein 4	ZC3H4
-16.73222923	-16.72187996	-16.71978569	-16.768116	-16.77692032	-16.65219116	10.549	112360000	0.311619327	0.73051633	0.028916041	0.209695179	M0R073;M0QYA8;Q8IV63-2;Q8IV63-3;Q8IV63;M0QXV1;M0QXD7;M0QX88;M0R025;M0R200;M0QYG0	Inactive serine/threonine-protein kinase VRK3	VRK3
-13.49577999	-13.59089565	-13.59035587	-13.59421539	-13.54263115	-13.71924782	38.006	1599100000	0.848285734	0.265485676	-0.09186395	-0.611217257	M0QYH2;Q96T60;A0A0D9SFL2;Q96T60-2;M0R3C8;M0QYI1;A0A0D9SFD6;A0A0D9SEV0;M0R000;A0A1B0GW17;M0R097;A0A1B0GU66	Bifunctional polynucleotide phosphatase/kinase;Polynucleotide 3-phosphatase;Polynucleotide 5-hydroxyl-kinase	PNKP
-15.44157887	-15.55749893	-15.42281914	-15.61397457	-15.48667812	-15.31537151	2.3799	253020000	0.184583712	0.695154174	-0.045256297	-0.233853121	M0R0H0;M0R220;M0QYN1;M0QYN9;P55899;M0R266;M0QYM4;M0R0A9	IgG receptor FcRn large subunit p51	FCGRT
-15.37247372	-15.20500183	-15.25418282	-15.33504391	-15.39488506	-15.19794273	13.291	218620000	0.689693191	0.287645422	0.094517708	0.582066304	M0R0N4;M0QYZ2;P53680;M0QZ21;X6R390;P53680-2	AP-2 complex subunit sigma	AP2S1
-16.78317261	-16.87482071	-16.66589165	-16.91580772	-16.50662422	-16.9042244	6.0182	306410000	1.415432965	0.029060086	-0.246388117	-1.36079478	M0QZ12;Q96CP6-2;Q96CP6-3;Q96CP6;S4R3I2;M0R0J9	GRAM domain-containing protein 1A	GRAMD1A
-15.06614399	-14.9107008	-15.08341694	-14.97953892	-15.01726246	-14.86261082	5.6106	723110000	1.608601908	0.088847279	0.137990952	0.990668687	Q9Y4J8;M0QZ28;M0R021;Q9Y4J8-4;Q9Y4J8-15;Q9Y4J8-14;Q9Y4J8-2;Q9Y4J8-13;Q9Y4J8-3;Q9Y4J8-16;Q9Y4J8-11;Q9Y4J8-5;Q9Y4J8-8;Q9Y4J8-6;Q9Y4J8-10;E7EVB6;E9PEY4;Q9Y4J8-12;O60941-6;O60941-3;O60941;O60941-7;O60941-4;O60941-2;O60941-5;K7ERH7	Dystrobrevin alpha;Dystrobrevin;Dystrobrevin beta	DTNA;DTNB
-15.32208157	-15.31014442	-15.36346149	-15.25505733	-15.12804794	-15.17893982	20.436	1067100000	0.101530261	0.846265263	0.023149808	0.127246033	M0QZQ2;Q71SY5-5;Q71SY5;Q71SY5-4;B9TX33;B9TX31;Q71SY5-6;M0QYR4	Mediator of RNA polymerase II transcription subunit 25	MED25
-12.84238911	-12.74656296	-12.78843498	-12.74182987	-12.8926897	-12.75780869	42.446	2585500000	1.412859834	0.197157694	0.092437426	0.708481485	M0QZR4;Q92888;Q92888-3;Q92888-2;Q92888-4;M0QYC1;M0QYS3;M0R2C7;M0R3H5;M0QZH8;M0QXV6	Rho guanine nucleotide exchange factor 1	ARHGEF1
-11.67238808	-11.75692272	-11.66861057	-11.74156475	-11.67917061	-11.78606892	280.35	56951000000	2.556623534	0.160526493	-0.088129044	-0.777071194	M0R0F0;P46782;M0R0R2;M0QZN2	40S ribosomal protein S5;40S ribosomal protein S5, N-terminally processed	RPS5
-14.76031208	-14.90669823	-15.50003242	-15.01553631	-15.61864376	-15.08623695	105.02	1105000000	0.457647587	0.160628571	0.290172259	0.776768066	M0R3F4;M0R2A4;M0R2K3;M0R193;M0R0I0;M0R2I2;Q9NWV8;M0QXG9;J3KQS6;Q9NWV8-3;M0QYV1;Q9NWV8-2	BRISC and BRCA1-A complex member 1	BABAM1
-12.24593544	-12.28351307	-12.23279476	-12.27025223	-12.19236851	-12.29534245	83.256	2348600000	1.547156825	0.357351132	-0.059336344	-0.504250098	M0R0P8;Q13459-2;Q13459;M0R300;M0QXP0;M0R332;M0R2J3;M0R240	Unconventional myosin-IXb	MYO9B
-16.2688446	-16.4519062	-16.1545887	-16.40284157	-16.16893196	-16.2453537	5.9509	306500000	1.106515062	0.0903391	-0.169245402	-0.984417062	M0R0S1;M0R2P6;Q8TBC3;Q8TBC3-2;M0R2U6;M0QZF2;M0QYJ9	SH3KBP1-binding protein 1	SHKBP1
-12.4862566	-12.5420332	-12.41447353	-12.62769032	-12.53960896	-12.5252409	279.54	5177200000	0.815629145	0.296278116	-0.084875107	-0.572807137	M0R165;Q9UBC2-3;Q9UBC2;Q9UBC2-2;Q9UBC2-4;M0R2S2;M0QX30;M0R1V5;K7EJR2;M0R330;M0R3I1	Epidermal growth factor receptor substrate 15-like 1	EPS15L1
-13.75017834	-13.66153908	-13.68432999	-13.74087429	-13.73181915	-13.52219677	79.33	6229300000	0.530811674	0.379105457	0.080572446	0.482881966	Q16740;M0R208;A0A2R8YEF5	ATP-dependent Clp protease proteolytic subunit, mitochondrial;ATP-dependent Clp protease proteolytic subunit	CLPP
-15.27572632	-15.3367424	-15.35228729	-15.23347569	-15.20480251	-15.43354225	2.4811	265650000	0.326388093	0.559892916	-0.056981405	-0.331740104	M0R226;Q9BQ48	Ribosomal protein L34;39S ribosomal protein L34, mitochondrial	MRPL34
-16.74643517	-16.87059593	-16.48992538	-16.83746147	-16.6200695	-16.79018402	3.9558	77665000	1.291714381	0.046790698	-0.213937124	-1.204332799	M0R230;Q8TAU3-2;Q8TAU3;Q96SQ5-2;Q96SQ5	Zinc finger protein 417;Zinc finger protein 587	ZNF417;ZNF587
-14.63079739	-14.67932701	-14.63423443	-14.62901592	-14.66520119	-14.78930759	2.6127	957670000	0.502163059	0.503692384	-0.055805842	-0.375602621	M0R2A0;Q5UCC4-2;Q5UCC4	ER membrane protein complex subunit 10	EMC10
-12.52087688	-12.67649269	-12.46991444	-12.64198494	-12.4842062	-12.67893791	121.78	4917400000	3.077508176	0.020427861	-0.174139341	-1.45961202	M0R2Z9;Q8IX01-4;Q8IX01-3;Q8IX01;M0R3F6;M0R065;M0R216;M0R2Y3	SURP and G-patch domain-containing protein 2	SUGP2
-13.50219059	-13.63583374	-13.5273447	-13.64285183	-13.56322384	-13.54150772	17.446	1255400000	0.954826208	0.313249223	-0.075811386	-0.55270179	M0R366;Q9BTV5;M0R1R0;M0QY68;M0R2F6	Fibronectin type III and SPRY domain-containing protein 1	FSD1
-15.17630863	-15.16445255	-15.13380527	-15.2553606	-15.20400429	-15.24269962	27.968	472570000	0.63743889	0.515559497	-0.049464862	-0.366409259	M0R3D4;Q9UI14;M0QXH1;M0R1H9	Prenylated Rab acceptor protein 1	RABAC1
-13.91456985	-13.71737766	-14.07626534	-13.77724361	-13.93534565	-13.74414158	5.1066	3215900000	1.88776483	0.017905263	0.229139328	1.491198527	O00115;O00115-2;K7ENE5	Deoxyribonuclease-2-alpha	DNASE2
-12.21838474	-11.83188248	-12.26261044	-11.83091927	-12.20797729	-11.95285225	137.84	9799000000	2.912112019	0.005447368	0.357772827	2.487776756	O00116;A0A1B0GWA2;A0A2R8YEL0;B8ZZ81	Alkyldihydroxyacetonephosphate synthase, peroxisomal	AGPS
-12.37217331	-12.3706131	-12.28825569	-12.09203529	-12.1347971	-11.69599152	111.1	8067800000	0.438052642	0.208939597	0.212195396	0.689617049	O00139-2;O00139-1;O00139-5;O00139;O00139-4;D6R9M0;H0Y8H2	Kinesin-like protein KIF2A	KIF2A
-15.28698826	-14.87818241	-15.25751495	-14.96924782	-15.19351673	-14.86984539	6.0941	1609400000	2.893910875	0.006414201	0.340248108	2.393968826	O00148;O00148-2;K7EQN7;O00148-3;K7EPJ3;A0A0D9SEM9;K7EN69;K7ENP6;K7EL56;K7EIL8;F6SXL5	ATP-dependent RNA helicase DDX39A	DDX39A
-11.283741	-11.11230659	-11.24860954	-11.10183811	-11.2839632	-11.15180588	188.47	39056000000	2.838462029	0.03863495	0.150121053	1.259172795	O00151	PDZ and LIM domain protein 1	PDLIM1
-12.01003361	-11.85225487	-11.95084381	-11.81750107	-11.99189663	-11.9019537	223.61	34549000000	1.86950004	0.091401593	0.127021472	0.976201654	O00154-4;O00154-6;O00154-7;O00154;O00154-5;K7EKP8;O00154-2;O00154-3	Cytosolic acyl coenzyme A thioester hydrolase	ACOT7
-14.78212261	-14.66017532	-14.67999268	-14.76061058	-14.68365383	-14.61165428	73.545	2117500000	0.274848128	0.679316027	0.037776311	0.243465015	O00161;O00161-2;H3BNE1;H3BR18;H3BM38;H3BPJ0;H3BNG6;H3BU94;H3BV99;H3BP15;H3BQY9	Synaptosomal-associated protein 23;Synaptosomal-associated protein	SNAP23
-12.56560421	-12.40455055	-12.50660706	-12.42519379	-12.54603863	-12.3693428	134.48	18969000000	2.375669592	0.058205202	0.139720917	1.128522494	O00170;E9PMH2;V9GYQ3	AH receptor-interacting protein	AIP
-13.14788342	-13.26311016	-13.09296417	-13.2375679	-13.10496902	-13.22364807	44.941	5301200000	2.468481934	0.073057325	-0.12616984	-1.048940291	O00178;F5H716;B0QY59;F5H257;F8WAZ4;J3KN20;E9PIM0;Q9NS37	GTP-binding protein 1	GTPBP1
-12.91295052	-13.07742786	-12.98033524	-13.12873459	-12.92935085	-13.06577682	63.407	2930800000	2.228275177	0.052906542	-0.149767558	-1.169797288	O00186	Syntaxin-binding protein 3	STXBP3
-11.54799843	-11.5193882	-11.57432365	-11.51828194	-11.52148342	-11.55304623	165.84	13480000000	0.392059471	0.814547299	0.017696381	0.148649263	O00203;O00203-3;Q13367-4;A0A590UJU0;A0A2R8Y2A8;A0A5F9UJV3;H0YBD0;A0A590UJ60;A0A590UK04;A0A590UJU7;A0A590UKC4;Q13367-3;Q13367;A0A590UJE5;A0A590UKD3;A0A590UJW5;A0A590UK30	AP-3 complex subunit beta-1	AP3B1
-14.1789732	-14.18230629	-14.12328243	-14.24013424	-14.24636745	-14.25176525	52.588	973270000	0.430798645	0.607753692	-0.041860898	-0.295701485	O00213-2;A0A075B7G8;J3KPL8;O00213;O00213-3;V9GY97;A0A087X0V7;A0A087WYH9;O00213-4;O00213-6;O00213-5;V9GYR7	Amyloid beta A4 precursor protein-binding family B member 1	APBB1
-15.90859985	-15.52330303	-15.93493652	-15.34251118	-15.99246407	-15.4514904	6.014	238540000	3.019824047	0.005565217	0.506231944	3.202026488	O00221;Q7LC14;H3BNC2	NF-kappa-B inhibitor epsilon	NFKBIE
-11.077384	-11.11019039	-11.04108429	-11.1105938	-11.05535984	-11.02067375	323.31	36580000000	0.286965026	0.785177035	-0.022543271	-0.171151451	O00231;O00231-2;J3QRY4;J3QS13;J3KSW3	26S proteasome non-ATPase regulatory subunit 11	PSMD11
-11.49357605	-11.42829514	-11.42181396	-11.42471409	-11.50401306	-11.38129425	172.18	16000000000	0.965544596	0.387427451	0.061699867	0.474876437	O00232;O00232-2;J3KTJ5;J3KSK1	26S proteasome non-ATPase regulatory subunit 12	PSMD12
-13.64570045	-13.81581688	-13.69315624	-13.76340961	-13.60794735	-13.74029255	4.1469	585250000	1.694222278	0.104310638	-0.124238332	-0.93223803	O00257;F8WCW6;O00257-3	E3 SUMO-protein ligase CBX4	CBX4
-11.72398663	-11.91227818	-11.49593163	-12.04019642	-11.67882442	-11.3552494	323.31	13229000000	0.242928756	0.445961386	-0.136327108	-0.424005686	O00264;O00264-2;U3KQM0	Membrane-associated progesterone receptor component 1	PGRMC1
-11.53144073	-11.44074154	-11.55581188	-11.4300499	-11.5177002	-11.44967842	183.6	9777000000	2.790008008	0.132572757	0.094827652	0.842875608	O00267;O00267-2;M0QYL9	Transcription elongation factor SPT5	SUPT5H
-13.52999115	-13.46251106	-13.49100876	-13.49637604	-13.48582935	-13.57611752	165.22	1580300000	0.091860102	0.919337538	-0.009391785	-0.068831864	O00268;A0A0G2JRY5;V9GY14;V9GY03	Transcription initiation factor TFIID subunit 4	TAF4
-13.12198067	-12.96197891	-13.1479187	-12.94351578	-13.0888834	-12.8841629	296.91	12795000000	2.547575124	0.020147395	0.189708392	1.4702328	O00273;K7ERT1	DNA fragmentation factor subunit alpha	DFFA
-12.67235661	-12.85963154	-12.72456741	-12.80795193	-12.72227955	-12.87083626	47.427	2295800000	2.24987993	0.061086316	-0.139738719	-1.110869564	O00291;O00291-3;O00291-4;C9JMG5	Huntingtin-interacting protein 1	HIP1
-11.19416523	-11.09583759	-11.14157581	-11.10503483	-11.14878368	-11.15417004	323.31	64610000000	0.81660805	0.540750603	0.043160756	0.346754526	O00299	Chloride intracellular channel protein 1	CLIC1
-11.71897316	-11.80856419	-11.73287582	-11.77444458	-11.73958683	-11.80255318	192.98	21699000000	2.224200454	0.292674186	-0.06470871	-0.577025798	O00303;H0YDT6;E9PQV8;A0A1W2PP79	Eukaryotic translation initiation factor 3 subunit F	EIF3F
-15.31351566	-15.30393887	-15.31988335	-15.29749775	-15.24879265	-15.01818943	3.0646	240580000	0.379387577	0.42088	0.087521871	0.444513401	O00311	Cell division cycle 7-related protein kinase	CDC7
-12.18212318	-12.09182262	-12.14427185	-12.07362843	-12.11151695	-11.86238289	56.814	7105300000	0.829361281	0.161455611	0.136692683	0.774863719	O00330-3;O00330;H0YD97;O00330-2;E9PLU0;E9PRI6	Pyruvate dehydrogenase protein X component, mitochondrial	PDHX
-13.46675587	-13.63364315	-13.57809353	-13.6608057	-13.54364014	-13.69105625	15.874	2290700000	1.639463315	0.09473991	-0.132338524	-0.967028835	O00401	Neural Wiskott-Aldrich syndrome protein	WASL
-10.99326801	-10.96068859	-10.95950794	-10.95580864	-11.00512314	-10.93788052	323.31	31938000000	1.058202717	0.603404974	0.034507116	0.299220633	O00410;O00410-3;O00410-2;H0Y8C6;E7ETV3;E7EWK4;E7EQT5;E7EV12;E7EX05;E7ESZ1;E7ETV8;C9JZD8;C9JQT6;C9J875;C9JXE0;C9JZ53;H0Y3V4;F8WF30;C9J583	Importin-5	IPO5
-13.18681812	-13.04520702	-13.10919952	-13.16628551	-13.12070847	-12.96434116	142.85	1990600000	0.56146154	0.37026579	0.08029747	0.491210807	O00411;K7EMH3	DNA-directed RNA polymerase, mitochondrial	POLRMT
-14.00675201	-14.15224171	-14.00667191	-14.10771751	-14.00206947	-14.05077553	8.0489	238750000	1.542851892	0.168789474	-0.098413785	-0.760512569	O00418;H3BRH4	Eukaryotic elongation factor 2 kinase	EEF2K
-12.58322525	-12.74236107	-12.54260635	-12.68395042	-12.59147549	-12.69194508	20.345	20028000000	2.311670134	0.067753888	-0.133649826	-1.080299824	O00422;O00422-2;H7BZW6;U3KPY7;U3KQ12	Histone deacetylase complex subunit SAP18	SAP18
-11.58886147	-11.66756439	-11.54508495	-11.68912315	-11.58393288	-11.583395	193.8	18610000000	0.989378982	0.317428395	-0.074067752	-0.548239529	O00425;O00425-2;F8WD15	Insulin-like growth factor 2 mRNA-binding protein 3	IGF2BP3
-14.09698868	-14.26721668	-14.17475319	-14.16201687	-14.05484676	-14.24250221	21.995	1926900000	1.1426674	0.158798814	-0.115049044	-0.780787223	O00442;O00442-2	RNA 3-terminal phosphate cyclase	RTCA
-11.79984283	-11.57044125	-11.74568558	-11.55611038	-11.75367069	-11.5959425	72.816	4690100000	3.141681525	0.014383387	0.192234993	1.59519597	O00443;A0A0C4DGF9;O00443-2;E9PPP3	Phosphatidylinositol 4-phosphate 3-kinase C2 domain-containing subunit alpha	PIK3C2A
-14.35330868	-14.30436516	-14.33996201	-14.22202682	-14.27611351	-14.33055782	36.407	789510000	0.39076597	0.646757649	0.037478129	0.266834279	O00459;E9PFP1;V9GYJ4	Phosphatidylinositol 3-kinase regulatory subunit beta	PIK3R2
-12.60616875	-12.56921959	-12.53513241	-12.55558586	-12.64527607	-12.64712238	98.61	6130600000	0.038516377	0.961456382	0.00488313	0.034138696	O00461;F8W785	Golgi integral membrane protein 4	GOLIM4
-12.65043449	-12.65251732	-12.69857979	-12.62255001	-12.68576813	-12.72408772	118.72	4378400000	0.130763523	0.893788971	0.011875788	0.089034583	O00471;A0A0A0MSI8;F8W9B8;G3V377;G3V4Z7	Exocyst complex component 5	EXOC5
-13.76194763	-13.98653889	-13.87953568	-13.89585495	-13.89368629	-14.01940536	47.257	7594200000	1.029264213	0.157358298	-0.122209867	-0.784639921	O00479	High mobility group nucleosome-binding domain-containing protein 4	HMGN4
-14.07421017	-14.17450142	-14.1210041	-14.2417469	-14.10548973	-14.05482292	2.7479	7155100000	0.430962163	0.520572692	-0.05678908	-0.363173639	O00483	Cytochrome c oxidase subunit NDUFA4	NDUFA4
-12.48328495	-12.46222973	-12.42286587	-12.4762764	-12.54187489	-12.51543522	112.51	15501000000	0.017292512	0.983687895	-0.001971881	-0.01430296	O00487;C9JW37	26S proteasome non-ATPase regulatory subunit 14	PSMD14
-13.74761581	-14.00551605	-13.75250053	-13.98107243	-13.79225063	-13.21632576	34.049	860050000	0.039030688	0.902428519	0.029817581	0.08294853	O00499-9;O00499-10;O00499-7;O00499-8;O00499-4;O00499-6;O00499-11;O00499-3;O00499-2;O00499-5;O00499	Myc box-dependent-interacting protein 1	BIN1
-13.41925812	-13.62245083	-13.33273983	-13.70519352	-13.48507786	-13.43023491	194.21	2872800000	0.872364933	0.113062723	-0.173601151	-0.901251502	O00505;H0Y4S9	Importin subunit alpha-4	KPNA3
-13.72836113	-13.75839329	-13.69583702	-13.72321224	-13.78710461	-13.63200283	4.9793	429890000	0.284402638	0.713190376	0.032564799	0.222787382	O00512	B-cell CLL/lymphoma 9 protein	BCL9
-16.21425438	-16.25692368	-16.25032806	-16.1840992	-16.24288177	-16.81421471	31.709	177470000	0.385675041	0.266555743	-0.18259112	-0.610023695	O00519	Fatty-acid amide hydrolase 1	FAAH
-14.60537529	-14.70746326	-14.47218609	-14.71425247	-14.48891068	-14.61624813	52.271	1913700000	1.396581983	0.077671012	-0.157163938	-1.030791667	O00560-2;O00560;B4DHN5;E9PBU7;G5EA09;O00560-3	Syntenin-1	SDCBP
-12.66963673	-12.65881348	-12.69405937	-12.65080357	-12.71629524	-12.6058054	75.36	6982900000	1.210216449	0.412220284	0.0548563	0.452234919	O00566;U3KQ48	U3 small nucleolar ribonucleoprotein protein MPP10	MPHOSPH10
-11.52587128	-11.31646538	-11.43531036	-11.30145264	-11.51782417	-11.34314156	229.07	21943000000	2.272860802	0.034182182	0.172648748	1.313897505	O00567;A0A494C128;H0YDU4;H0Y653;Q5JXT2	Nucleolar protein 56	NOP56
-14.3172636	-14.19026089	-14.35594273	-14.18933678	-14.36163616	-14.38387012	37.408	1502000000	0.613626746	0.321152876	0.090458234	0.544352947	O00592-2;O00592	Podocalyxin	PODXL
-15.22773647	-13.93972301	-15.1761322	-13.9069128	-15.24747658	-14.60976982	49.728	637700000	2.008575376	0.005731343	1.064979871	3.227223645	O00622	Protein CYR61	CYR61
-14.34922028	-14.31380272	-14.27838707	-14.35281086	-14.34584522	-14.17486858	92.506	941000000	0.305021316	0.632266963	0.043990135	0.277153584	O00625	Pirin	PIR
-12.41220188	-12.48004818	-12.39726067	-12.47583485	-12.41646004	-12.43016815	125.76	11209000000	1.457832354	0.408328031	-0.053376198	-0.456211891	O00629;H7C4F6	Importin subunit alpha-3	KPNA4
-13.78754425	-13.75770473	-13.84319687	-13.81081676	-13.74835491	-13.80941868	5.9368	413270000	0.003867051	0.995530722	0.000385284	0.002905698	O00635	E3 ubiquitin-protein ligase TRIM38	TRIM38
-14.95000744	-15.14539433	-15.03630161	-15.10488129	-15.02098083	-14.91265011	4.5485	120880000	0.271532327	0.610449887	-0.051878611	-0.293843914	O00716-2;O00716;A0A087X0B6;Q14209	Transcription factor E2F3	E2F3
-13.62897491	-13.74985409	-13.6229105	-13.69845486	-13.54515457	-13.91793346	36.852	4364800000	1.244917853	0.061854951	-0.189734141	-1.105942055	O00743-2;O00743;O00743-3;Q5T1S7	Serine/threonine-protein phosphatase 6 catalytic subunit;Serine/threonine-protein phosphatase 6 catalytic subunit, N-terminally processed	PPP6C
-13.80474091	-14.06222534	-13.90664291	-13.93743896	-13.78967476	-13.98203468	15.304	1633500000	1.438256652	0.072093023	-0.16021347	-1.055479905	O00754;O00754-2;M0QZ24	Lysosomal alpha-mannosidase;Lysosomal alpha-mannosidase A peptide;Lysosomal alpha-mannosidase B peptide;Lysosomal alpha-mannosidase C peptide;Lysosomal alpha-mannosidase D peptide;Lysosomal alpha-mannosidase E peptide	MAN2B1
-12.82840443	-13.12402058	-13.02511501	-13.25053787	-13.02050686	-13.60043526	47.475	5725100000	1.102454162	0.022638095	-0.366989136	-1.430593649	O00762;O00762-3;O00762-4;A0A0A0MSE8;A0A087WVK1;O00762-2;K4DI81	Ubiquitin-conjugating enzyme E2 C	UBE2C
-13.36843109	-13.39658356	-13.3097105	-13.44171906	-13.31772327	-13.36422539	102.58	4546000000	1.115791303	0.330218589	-0.068887711	-0.53387409	O00764;F2Z2Y4;O00764-2;O00764-3;A8MV33	Pyridoxal kinase	PDXK
-13.64494514	-13.55273151	-13.6440115	-13.53877163	-13.56652641	-13.39485645	19.742	1769200000	1.017539751	0.157465701	0.123041153	0.784914345	O14497-2;O14497;H0Y488;A0A1B0GTU5;O14497-3;A0A087WUV6;H0YCU6	AT-rich interactive domain-containing protein 1A	ARID1A
-15.65151119	-15.91968727	-16.10444069	-15.64779186	-15.58959866	-16.03271866	8.57	200210000	0.160598688	0.622889088	-0.084882418	-0.284406954	O14524;O14524-2;G3V5K2	Transmembrane protein 194A	TMEM194A
-13.65984344	-13.83515072	-13.69405937	-13.79748726	-13.66577816	-13.93565369	42.932	3108300000	1.896703627	0.036915157	-0.182870229	-1.282696578	O14530-2;O14530;B8ZZX4;F8WCJ3;F8WBV5;G3XAJ4	Thioredoxin domain-containing protein 9	TXNDC9
-14.50712109	-14.58677006	-14.38840008	-14.65507126	-14.5280571	-14.5110321	11.986	130550000	0.84705415	0.212247866	-0.109765053	-0.685268039	O14531;Q5T0Q6	Dihydropyrimidinase-related protein 4	DPYSL4
[truncated: 4,355 more rows]
