# Supplementary material for: Genetic vulnerabilities upon inhibition of DNA damage response
Source: Nucleic Acids Res. 2021 Jul 28;49(14):8214–31. doi: 10.1093/nar/gkab643 (PMC8373146; doi:10.1093/nar/gkab643)
Supplement: gkab643_Supplemental_Files [file gkab643_supplemental_files.zip › Supplementary Table1_CRISPR Screens DrugZ_DataSheets.xlsx]

## Sheet: 293A_ATRi
GENE	sumZ	numObs	normZ	pval_synth	rank_synth	fdr_synth	pval_supp	rank_supp	fdr_supp
RECQL5	-29.54	8	-10.44	7.95e-26	1	1.39e-21	1	17437	1
CLSPN	-27.3	8	-9.65	2.41e-22	2	2.1e-18	1	17436	1
RNASEH2B	-23.91	8	-8.45	1.43e-17	3	8.28e-14	1	17435	1
DNA2	-23.87	8	-8.44	1.58e-17	4	6.87e-14	1	17434	1
RNASEH2A	-23.62	8	-8.35	3.36e-17	5	1.17e-13	1	17433	1
C2CD4D	-22.27	8	-7.87	1.74e-15	6	5.07e-12	1	17432	1
FANCA	-21.62	8	-7.64	1.07e-14	7	2.65e-11	1	17431	1
PALB2	-21.45	8	-7.58	1.68e-14	8	3.67e-11	1	17430	1
MOB4	-20.75	8	-7.34	1.1e-13	9	2.13e-10	1	17429	1
DSCC1	-20.6	8	-7.28	1.65e-13	10	2.87e-10	1	17428	1
USP48	-19.66	8	-6.95	1.83e-12	11	2.91e-09	1	17427	1
COG5	-19.01	8	-6.72	8.93e-12	12	1.3e-08	1	17426	1
KIF23	-17.6	7	-6.65	1.45e-11	13	1.94e-08	1	17425	1
ADSS	-18.76	8	-6.63	1.63e-11	14	2.04e-08	1	17424	1
BTBD10	-18.72	8	-6.62	1.82e-11	15	2.12e-08	1	17423	1
LCMT1	-18.53	8	-6.55	2.88e-11	16	3.13e-08	1	17422	1
RAD54L	-18.48	8	-6.53	3.2e-11	17	3.28e-08	1	17421	1
TMEM208	-18.32	8	-6.48	4.63e-11	18	4.48e-08	1	17420	1
ATRIP	-18.25	8	-6.45	5.53e-11	19	5.07e-08	1	17419	1
POLE3	-16.84	7	-6.37	9.67e-11	20	8.43e-08	1	17418	1
PGM2L1	-17.76	8	-6.28	1.69e-10	21	1.4e-07	1	17417	1
KPNA4	-17.72	8	-6.27	1.85e-10	22	1.46e-07	1	17416	1
RPA2	-17.41	8	-6.15	3.76e-10	23	2.85e-07	1	17415	1
RHNO1	-17.27	8	-6.11	5.13e-10	24	3.73e-07	1	17414	1
ORAOV1	-16.12	7	-6.09	5.53e-10	25	3.86e-07	1	17413	1
IL32	-17.16	8	-6.07	6.45e-10	26	4.33e-07	1	17412	1
HDAC8	-17.08	8	-6.04	7.83e-10	27	5.05e-07	1	17411	1
PLLP	-17.04	8	-6.02	8.46e-10	28	5.27e-07	1	17410	1
ZNF281	-16.82	8	-5.95	1.38e-09	29	8.29e-07	1	17409	1
BAP1	-15.54	7	-5.87	2.12e-09	30	1.23e-06	1	17408	1
ATP6AP2	-16.59	8	-5.87	2.24e-09	31	1.26e-06	1	17407	1
FBXO42	-16.58	8	-5.86	2.3e-09	32	1.25e-06	1	17406	1
KIAA1524	-16.5	8	-5.83	2.69e-09	33	1.42e-06	1	17405	1
MCM5	-14.25	6	-5.82	2.96e-09	34	1.52e-06	1	17404	1
API5	-16.4	8	-5.8	3.33e-09	35	1.66e-06	1	17403	1
NAB2	-16.4	8	-5.8	3.38e-09	36	1.64e-06	1	17402	1
C17orf53	-16.33	8	-5.77	3.88e-09	37	1.83e-06	1	17401	1
ERI1	-16.23	8	-5.74	4.79e-09	38	2.2e-06	1	17400	1
NEDD1	-16.22	8	-5.73	4.92e-09	39	2.2e-06	1	17399	1
ADAM17	-16.11	8	-5.7	6.16e-09	40	2.68e-06	1	17398	1
SDE2	-13.94	6	-5.69	6.3e-09	41	2.68e-06	1	17397	1
SSR2	-16.04	8	-5.67	7.14e-09	42	2.96e-06	1	17396	1
STK10	-15.93	8	-5.63	8.96e-09	43	3.63e-06	1	17395	1
CDC23	-15.77	8	-5.58	1.23e-08	44	4.87e-06	1	17394	1
RAD1	-14.65	7	-5.54	1.53e-08	45	5.93e-06	1	17393	1
KCNJ10	-15.63	8	-5.52	1.65e-08	46	6.26e-06	1	17392	1
DLST	-15.61	8	-5.52	1.69e-08	47	6.28e-06	1	17391	1
DLEC1	-15.56	8	-5.5	1.89e-08	48	6.87e-06	1	17390	1
GGA1	-15.51	8	-5.48	2.07e-08	49	7.37e-06	1	17389	1
SETD1A	-15.44	8	-5.46	2.38e-08	50	8.31e-06	1	17388	1
SAMM50	-15.39	8	-5.44	2.62e-08	51	8.97e-06	1	17387	1
NPAS4	-15.36	8	-5.43	2.83e-08	52	9.48e-06	1	17386	1
SLC22A11	-15.34	8	-5.42	2.92e-08	53	9.62e-06	1	17385	1
STK11	-15.31	8	-5.41	3.11e-08	54	1e-05	1	17384	1
POLE4	-15.14	8	-5.35	4.31e-08	55	1.37e-05	1	17383	1
XRCC2	-15.13	8	-5.35	4.38e-08	56	1.36e-05	1	17382	1
REXO4	-15.11	8	-5.34	4.58e-08	57	1.4e-05	1	17381	1
NUDCD3	-15.1	8	-5.34	4.68e-08	58	1.41e-05	1	17380	1
ANKRD49	-14.11	7	-5.33	4.84e-08	59	1.43e-05	1	17379	1
NOVA2	-15.08	8	-5.33	4.87e-08	60	1.41e-05	1	17378	1
ILF3	-15.02	8	-5.31	5.45e-08	61	1.56e-05	1	17377	1
GTF2H4	-13.83	7	-5.23	8.63e-08	62	2.43e-05	1	17376	1
OR2H1	-14.78	8	-5.22	8.71e-08	63	2.41e-05	1	17375	1
MYO5C	-14.77	8	-5.22	8.77e-08	64	2.39e-05	1	17374	1
GTPBP1	-14.74	8	-5.21	9.4e-08	65	2.52e-05	1	17373	1
FAM65A	-14.7	8	-5.2	1.01e-07	66	2.68e-05	1	17372	1
PSMD4	-14.67	8	-5.19	1.06e-07	67	2.76e-05	1	17371	1
ACD	-14.62	8	-5.17	1.17e-07	68	3.01e-05	1	17370	1
SUPT16H	-14.61	8	-5.17	1.19e-07	69	3.02e-05	1	17369	1
CTR9	-14.59	8	-5.16	1.24e-07	70	3.09e-05	1	17368	1
RIN1	-14.56	8	-5.15	1.33e-07	71	3.26e-05	1	17367	1
C19orf40	-14.44	8	-5.11	1.64e-07	72	3.98e-05	1	17366	1
XRCC1	-14.44	8	-5.1	1.66e-07	73	3.98e-05	1	17365	1
ATR	-14.43	8	-5.1	1.68e-07	74	3.96e-05	1	17364	1
GCM1	-14.37	8	-5.08	1.87e-07	75	4.34e-05	1	17363	1
KIN	-14.37	8	-5.08	1.88e-07	76	4.31e-05	1	17362	1
MGEA5	-14.32	8	-5.06	2.07e-07	77	4.69e-05	1	17361	1
DIO2	-14.27	8	-5.04	2.27e-07	78	5.08e-05	1	17360	1
SUGP1	-14.24	8	-5.03	2.41e-07	79	5.32e-05	1	17359	1
APOBR	-14.21	8	-5.03	2.51e-07	80	5.48e-05	1	17358	1
OR6K3	-14.17	8	-5.01	2.74e-07	81	5.89e-05	1	17357	1
TBC1D24	-14.15	8	-5	2.81e-07	82	5.96e-05	1	17356	1
NT5C1A	-14.14	8	-5	2.86e-07	83	6e-05	1	17355	1
PABPC4	-14.06	8	-4.97	3.32e-07	84	6.9e-05	1	17354	1
AFF2	-14.03	8	-4.96	3.52e-07	85	7.23e-05	1	17353	1
MCM9	-14.02	8	-4.96	3.59e-07	86	7.27e-05	1	17352	1
PAK4	-12.12	6	-4.95	3.78e-07	87	7.58e-05	1	17351	1
MMP14	-13.97	8	-4.94	3.89e-07	88	7.72e-05	1	17350	1.01
DBNL	-13.95	8	-4.93	4.1e-07	89	8.03e-05	1	17349	1.01
USP39	-13.94	8	-4.93	4.15e-07	90	8.05e-05	1	17348	1.01
PELI3	-13.89	8	-4.91	4.55e-07	91	8.72e-05	1	17347	1.01
CNOT11	-13.84	8	-4.89	4.98e-07	92	9.44e-05	1	17346	1.01
CENPH	-13.84	8	-4.89	4.98e-07	93	9.34e-05	1	17345	1.01
STUB1	-13.81	8	-4.88	5.23e-07	94	9.7e-05	1	17344	1.01
HJURP	-11.95	6	-4.88	5.32e-07	95	9.76e-05	1	17343	1.01
MIOX	-11.87	6	-4.85	6.33e-07	96	0.000115	1	17342	1.01
TTI1	-12.78	7	-4.83	6.76e-07	97	0.000121	1	17341	1.01
RGS16	-13.67	8	-4.83	6.78e-07	98	0.000121	1	17340	1.01
ATP6V1A	-11.83	6	-4.83	6.9e-07	99	0.000122	1	17339	1.01
SOCS1	-13.65	8	-4.83	6.95e-07	100	0.000121	1	17338	1.01
EFNA3	-12.77	7	-4.83	6.98e-07	101	0.000121	1	17337	1.01
TTF2	-13.56	8	-4.79	8.17e-07	102	0.00014	1	17336	1.01
PHB	-13.52	8	-4.78	8.69e-07	103	0.000147	1	17335	1.01
UCN	-13.51	8	-4.78	8.96e-07	104	0.00015	1	17334	1.01
UBAP2L	-13.5	8	-4.77	9.12e-07	105	0.000151	1	17333	1.01
UBE2L6	-13.49	8	-4.77	9.31e-07	106	0.000153	1	17332	1.01
VPS37D	-13.48	8	-4.77	9.44e-07	107	0.000154	1	17331	1.01
DMRTA2	-13.48	8	-4.76	9.45e-07	108	0.000153	1	17330	1.01
DENND3	-13.4	8	-4.74	1.08e-06	109	0.000173	1	17329	1.01
IGHMBP2	-13.36	8	-4.73	1.15e-06	110	0.000182	1	17328	1.01
PPP1R27	-13.36	8	-4.72	1.15e-06	111	0.000181	1	17327	1.01
NPDC1	-13.36	8	-4.72	1.17e-06	112	0.000182	1	17326	1.01
MRPS10	-12.46	7	-4.71	1.24e-06	113	0.000191	1	17325	1.01
BARHL1	-13.31	8	-4.7	1.27e-06	114	0.000194	1	17324	1.01
ARPC3	-13.3	8	-4.7	1.29e-06	115	0.000196	1	17323	1.01
RPL35	-11.52	6	-4.7	1.29e-06	116	0.000194	1	17322	1.01
ALDH8A1	-13.25	8	-4.68	1.41e-06	117	0.000211	1	17321	1.01
RPIA	-13.22	8	-4.67	1.48e-06	118	0.000218	1	17320	1.01
FOXO3	-13.21	8	-4.67	1.49e-06	119	0.000219	1	17319	1.01
TUB	-13.2	8	-4.67	1.52e-06	120	0.00022	1	17318	1.01
BRD1	-13.19	8	-4.66	1.56e-06	121	0.000225	1	17317	1.01
TOE1	-13.14	8	-4.65	1.68e-06	122	0.000241	1	17316	1.01
TMSB10	-11.38	6	-4.64	1.71e-06	123	0.000242	1	17315	1.01
RLF	-13.13	8	-4.64	1.72e-06	124	0.000241	1	17314	1.01
CDSN	-13.12	8	-4.64	1.74e-06	125	0.000243	1	17313	1.01
DNAJC15	-13.12	8	-4.64	1.75e-06	126	0.000242	1	17312	1.01
CD5	-13.1	8	-4.63	1.83e-06	127	0.000251	1	17311	1.01
XIRP1	-13.02	8	-4.6	2.1e-06	128	0.000286	1	17310	1.01
RRP7A	-12.97	8	-4.59	2.27e-06	129	0.000307	1	17309	1.01
RPL14	-12.12	7	-4.58	2.31e-06	130	0.000309	1	17308	1.01
ASPM	-12.93	8	-4.57	2.43e-06	131	0.000324	1	17307	1.01
CXXC1	-12.93	8	-4.57	2.44e-06	132	0.000322	1	17306	1.01
LAMP1	-12.92	8	-4.57	2.47e-06	133	0.000324	1	17305	1.01
AP5B1	-12.92	8	-4.57	2.48e-06	134	0.000323	1	17304	1.01
TSPAN4	-12.89	8	-4.56	2.61e-06	135	0.000337	1	17303	1.01
RPS2	-12.04	7	-4.55	2.69e-06	136	0.000344	1	17302	1.01
CAB39	-12.87	8	-4.55	2.69e-06	137	0.000342	1	17301	1.01
TNIP1	-12.85	8	-4.54	2.79e-06	138	0.000352	1	17300	1.01
DCTD	-12.84	8	-4.54	2.8e-06	139	0.000352	1	17299	1.01
INTS5	-11.1	6	-4.53	2.92e-06	140	0.000363	1	17298	1.01
PLRG1	-11.09	6	-4.53	2.97e-06	141	0.000367	1	17297	1.01
BRCA2	-12.8	8	-4.53	3.01e-06	142	0.00037	1	17296	1.01
SLC25A33	-12.75	8	-4.51	3.25e-06	143	0.000397	1	17295	1.01
MBOAT4	-12.72	8	-4.5	3.45e-06	144	0.000418	1	17294	1.01
JMJD8	-12.68	8	-4.48	3.66e-06	145	0.00044	1	17293	1.01
CASQ2	-11.85	7	-4.48	3.77e-06	146	0.000451	1	17292	1.01
FZD8	-12.65	8	-4.47	3.87e-06	147	0.000459	1	17291	1.01
GLIS2	-12.64	8	-4.47	3.93e-06	148	0.000463	1	17290	1.01
KIAA0040	-12.63	8	-4.47	4e-06	149	0.000468	1	17289	1.01
MTNR1B	-12.63	8	-4.46	4.01e-06	150	0.000466	1	17288	1.01
PARP1	-12.63	8	-4.46	4.03e-06	151	0.000465	1	17287	1.01
TNFRSF21	-10.92	6	-4.46	4.11e-06	152	0.000471	1	17286	1.01
ASF1A	-12.61	8	-4.46	4.13e-06	153	0.000471	1	17285	1.01
SIAH1	-12.61	8	-4.46	4.13e-06	154	0.000468	1	17284	1.01
AIP	-12.6	8	-4.45	4.2e-06	155	0.000473	1	17283	1.01
MCM2	-12.59	8	-4.45	4.24e-06	156	0.000474	1	17282	1.01
SKA2	-12.55	8	-4.44	4.55e-06	157	0.000505	1	17281	1.01
HIST1H3I	-12.53	8	-4.43	4.7e-06	158	0.000518	1	17280	1.01
CDC6	-11.67	7	-4.41	5.13e-06	159	0.000563	1	17279	1.01
C3orf38	-12.47	8	-4.41	5.18e-06	160	0.000565	1	17278	1.01
LBX1	-12.46	8	-4.41	5.28e-06	161	0.000571	1	17277	1.01
PRIM1	-12.46	8	-4.4	5.32e-06	162	0.000573	1	17276	1.01
MEPCE	-10.78	6	-4.4	5.34e-06	163	0.000572	1	17275	1.01
PIF1	-12.44	8	-4.4	5.45e-06	164	0.000579	1	17274	1.01
FANCG	-12.43	8	-4.4	5.52e-06	165	0.000583	1	17273	1.01
KDM3B	-12.39	8	-4.38	5.94e-06	166	0.000624	1	17272	1.01
FANCD2	-12.39	8	-4.38	5.97e-06	167	0.000623	1	17271	1.01
CDHR1	-12.37	8	-4.37	6.16e-06	168	0.000639	1	17270	1.01
CDK20	-12.35	8	-4.37	6.28e-06	169	0.000648	1	17269	1.01
HMGCS2	-12.34	8	-4.36	6.4e-06	170	0.000656	1	17268	1.01
MPRIP	-11.54	7	-4.36	6.48e-06	171	0.000661	1	17267	1.01
C17orf70	-11.54	7	-4.36	6.48e-06	172	0.000657	1	17266	1.01
BCAR1	-12.32	8	-4.36	6.61e-06	173	0.000666	1	17265	1.01
AAAS	-12.32	8	-4.36	6.62e-06	174	0.000664	1	17264	1.01
EIF1AD	-12.31	8	-4.35	6.69e-06	175	0.000667	1	17263	1.01
CYP26B1	-12.3	8	-4.35	6.82e-06	176	0.000676	1	17262	1.01
CASC5	-12.29	8	-4.35	6.92e-06	177	0.000682	1	17261	1.01
GLE1	-12.28	8	-4.34	7.03e-06	178	0.000689	1	17260	1.01
INTS1	-12.28	8	-4.34	7.12e-06	179	0.000694	1	17259	1.01
C22orf39	-12.27	8	-4.34	7.16e-06	180	0.000693	1	17258	1.01
TMEM9	-12.27	8	-4.34	7.16e-06	181	0.00069	1	17257	1.01
RPL18	-11.47	7	-4.34	7.26e-06	182	0.000696	1	17256	1.01
BIRC5	-12.25	8	-4.33	7.45e-06	183	0.00071	1	17255	1.01
FAM189A2	-12.25	8	-4.33	7.45e-06	184	0.000706	1	17254	1.01
COPS4	-12.24	8	-4.33	7.5e-06	185	0.000706	1	17253	1.01
C9orf40	-12.24	8	-4.33	7.5e-06	186	0.000703	1	17252	1.01
XPO7	-12.23	8	-4.32	7.68e-06	187	0.000716	1	17251	1.01
C11orf86	-12.22	8	-4.32	7.84e-06	188	0.000728	1	17250	1.01
GCSH	-12.21	8	-4.32	7.86e-06	189	0.000725	1	17249	1.01
MS4A3	-12.21	8	-4.32	7.9e-06	190	0.000725	1	17248	1.01
CENPL	-12.21	8	-4.32	7.95e-06	191	0.000725	1	17247	1.01
WAC	-12.18	8	-4.31	8.32e-06	192	0.000755	1	17246	1.01
CHP1	-12.17	8	-4.3	8.45e-06	193	0.000763	1	17245	1.01
HIST1H1E	-12.15	8	-4.3	8.71e-06	194	0.000783	1	17244	1.01
C16orf90	-12.12	8	-4.29	9.13e-06	195	0.000816	1	17243	1.01
RNF26	-12.11	8	-4.28	9.25e-06	196	0.000823	1	17242	1.01
DLAT	-12.09	8	-4.27	9.65e-06	197	0.000854	1	17241	1.01
VWC2	-12.05	8	-4.26	1.03e-05	198	0.000903	1	17240	1.01
CIAPIN1	-12.02	8	-4.25	1.07e-05	199	0.000935	1	17239	1.01
C7orf26	-12.01	8	-4.25	1.09e-05	200	0.000951	1	17238	1.01
HGS	-12.01	8	-4.25	1.09e-05	201	0.000947	1	17237	1.01
EFNA4	-12	8	-4.24	1.1e-05	202	0.00095	1	17236	1.01
HES3	-11.99	8	-4.24	1.12e-05	203	0.000959	1	17235	1.01
SORBS3	-11.98	8	-4.24	1.14e-05	204	0.000973	1	17234	1.01
LAS1L	-11.97	8	-4.23	1.15e-05	205	0.000979	1	17233	1.01
MCM8	-11.96	8	-4.23	1.17e-05	206	0.000989	1	17232	1.01
N6AMT1	-11.19	7	-4.23	1.17e-05	207	0.000987	1	17231	1.01
CYBRD1	-11.95	8	-4.22	1.2e-05	208	0.001	1	17230	1.01
ELAVL2	-11.95	8	-4.22	1.2e-05	209	0.001	1	17229	1.01
ESCO2	-11.94	8	-4.22	1.21e-05	210	0.001	1	17228	1.01
METTL10	-11.94	8	-4.22	1.22e-05	211	0.00101	1	17227	1.01
MRPL2	-11.93	8	-4.22	1.22e-05	212	0.00101	1	17226	1.01
FZD9	-11.93	8	-4.22	1.23e-05	213	0.00101	1	17225	1.01
CSMD2	-11.93	8	-4.22	1.23e-05	214	0.001	1	17224	1.01
CD247	-11.93	8	-4.22	1.23e-05	215	0.001	1	17223	1.01
RABL5	-11.93	8	-4.22	1.24e-05	216	0.001	1	17222	1.01
RTN3	-11.91	8	-4.21	1.27e-05	217	0.00102	1	17221	1.01
HMGCL	-11.91	8	-4.21	1.27e-05	218	0.00101	1	17220	1.01
PACSIN3	-10.31	6	-4.21	1.29e-05	219	0.00103	1	17219	1.01
FCN1	-11.89	8	-4.2	1.31e-05	220	0.00104	1	17218	1.01
TMEM54	-11.89	8	-4.2	1.31e-05	221	0.00103	1	17217	1.01
CRYBA2	-11.89	8	-4.2	1.31e-05	222	0.00103	1	17216	1.01
CCDC71	-11.88	8	-4.2	1.33e-05	223	0.00104	1	17215	1.01
RAP1A	-11.88	8	-4.2	1.34e-05	224	0.00104	1	17214	1.01
H2AFX	-11.86	8	-4.19	1.37e-05	225	0.00106	1	17213	1.01
CDH18	-11.85	8	-4.19	1.39e-05	226	0.00107	1	17212	1.01
IL12A	-11.85	8	-4.19	1.4e-05	227	0.00108	1	17211	1.01
ESRRA	-11.85	8	-4.19	1.41e-05	228	0.00108	1	17210	1.01
SLC25A45	-11.83	8	-4.18	1.43e-05	229	0.00109	1	17209	1.01
LSM11	-11.83	8	-4.18	1.44e-05	230	0.00109	1	17208	1.01
OR10J3	-11.81	8	-4.17	1.49e-05	231	0.00113	1	17207	1.01
C11orf89	-11.8	8	-4.17	1.51e-05	232	0.00114	1	17206	1.01
PPME1	-11.8	8	-4.17	1.51e-05	233	0.00113	1	17205	1.01
RFC4	-11.03	7	-4.17	1.53e-05	234	0.00114	1	17204	1.01
FSHB	-11.78	8	-4.17	1.55e-05	235	0.00115	1	17203	1.01
USP37	-11.78	8	-4.16	1.57e-05	236	0.00116	1	17202	1.01
MSL2	-11.75	8	-4.15	1.64e-05	237	0.0012	1	17201	1.01
OR6Q1	-11.73	8	-4.15	1.68e-05	238	0.00123	1	17200	1.01
PDS5B	-11.73	8	-4.15	1.68e-05	239	0.00123	1	17199	1.01
MKS1	-11.72	8	-4.14	1.7e-05	240	0.00124	1	17198	1.01
NAV1	-11.71	8	-4.14	1.75e-05	241	0.00126	1	17197	1.01
DNAJB6	-10.13	6	-4.14	1.77e-05	242	0.00128	1	17196	1.01
POMGNT1	-11.69	8	-4.13	1.8e-05	243	0.00129	1	17195	1.01
ISG20	-11.69	8	-4.13	1.8e-05	244	0.00129	1	17194	1.01
ZC3H18	-11.68	8	-4.13	1.8e-05	245	0.00128	1	17193	1.01
ALDH3B2	-10.09	6	-4.12	1.89e-05	246	0.00134	1	17192	1.01
KCNK7	-11.66	8	-4.12	1.89e-05	247	0.00133	1	17191	1.01
THRAP3	-11.62	8	-4.11	2e-05	248	0.00141	1	17190	1.01
XPO6	-11.6	8	-4.1	2.05e-05	249	0.00143	1	17189	1.01
SH3GLB1	-11.6	8	-4.1	2.07e-05	250	0.00144	1	17188	1.01
GLIPR1L1	-11.59	8	-4.1	2.08e-05	251	0.00145	1	17187	1.01
PKNOX2	-11.56	8	-4.09	2.19e-05	252	0.00151	1	17186	1.01
ZNF385B	-11.56	8	-4.09	2.19e-05	253	0.00151	1	17185	1.01
TEFM	-11.55	8	-4.08	2.22e-05	254	0.00153	1	17184	1.01
RBM22	-11.53	8	-4.08	2.28e-05	255	0.00156	1	17183	1.01
CXorf36	-11.53	8	-4.08	2.3e-05	256	0.00156	1	17182	1.01
GATA4	-11.53	8	-4.07	2.3e-05	257	0.00156	1	17181	1.01
TMCO5A	-11.53	8	-4.07	2.3e-05	258	0.00156	1	17180	1.01
KHDC1L	-11.53	8	-4.07	2.3e-05	259	0.00155	1	17179	1.01
MESDC2	-11.51	8	-4.07	2.34e-05	260	0.00157	1	17178	1.02
PTPN22	-11.51	8	-4.07	2.36e-05	261	0.00158	1	17177	1.02
PAPSS2	-11.5	8	-4.07	2.39e-05	262	0.00159	1	17176	1.02
ZNF574	-11.5	8	-4.07	2.39e-05	263	0.00159	1	17175	1.02
BEND5	-11.49	8	-4.06	2.41e-05	264	0.00159	1	17174	1.02
BCCIP	-11.49	8	-4.06	2.43e-05	265	0.0016	1	17173	1.02
ARMC7	-10.75	7	-4.06	2.43e-05	266	0.00159	1	17172	1.02
CREG1	-11.47	8	-4.05	2.51e-05	267	0.00164	1	17171	1.02
DPYS	-11.47	8	-4.05	2.51e-05	268	0.00163	1	17170	1.02
ATPAF1	-11.46	8	-4.05	2.55e-05	269	0.00165	1	17169	1.02
ACTR5	-11.42	8	-4.04	2.7e-05	270	0.00174	1	17168	1.02
MBD3	-11.41	8	-4.04	2.72e-05	271	0.00175	1	17167	1.02
TRMT1L	-11.41	8	-4.04	2.73e-05	272	0.00175	1	17166	1.02
SLC13A1	-11.4	8	-4.03	2.8e-05	273	0.00179	1	17165	1.02
ZNF629	-9.86	6	-4.02	2.85e-05	274	0.00181	1	17164	1.02
UBE2T	-11.38	8	-4.02	2.87e-05	275	0.00182	1	17163	1.02
PDX1	-11.37	8	-4.02	2.91e-05	276	0.00184	1	17162	1.02
C1orf61	-11.37	8	-4.02	2.92e-05	277	0.00184	1	17161	1.02
ZFP92	-11.35	8	-4.01	2.99e-05	278	0.00188	1	17160	1.02
MBD6	-11.33	8	-4.01	3.07e-05	279	0.00192	1	17159	1.02
MTCH1	-11.33	8	-4	3.11e-05	280	0.00194	1	17158	1.02
RTTN	-11.27	8	-3.99	3.36e-05	281	0.00209	1	17157	1.02
SRSF7	-11.26	8	-3.98	3.41e-05	282	0.00211	1	17156	1.02
CCER1	-11.26	8	-3.98	3.45e-05	283	0.00213	1	17155	1.02
GPR182	-11.24	8	-3.98	3.52e-05	284	0.00216	1	17154	1.02
SHFM1	-11.24	8	-3.97	3.53e-05	285	0.00216	1	17153	1.02
FOXL2	-11.24	8	-3.97	3.54e-05	286	0.00216	1	17152	1.02
ATP6V1C2	-11.22	8	-3.97	3.62e-05	287	0.0022	1	17151	1.02
SNW1	-11.22	8	-3.97	3.62e-05	288	0.00219	1	17150	1.02
STK40	-11.21	8	-3.96	3.7e-05	289	0.00224	1	17149	1.02
CNTN2	-11.21	8	-3.96	3.71e-05	290	0.00223	1	17148	1.02
HELQ	-11.19	8	-3.96	3.82e-05	291	0.00229	1	17147	1.02
TCIRG1	-9.68	6	-3.95	3.87e-05	292	0.00231	1	17146	1.02
LAMB2	-11.17	8	-3.95	3.93e-05	293	0.00234	1	17145	1.02
ACTL7B	-11.16	8	-3.95	3.98e-05	294	0.00236	1	17144	1.02
TMCO6	-9.65	6	-3.94	4.07e-05	295	0.0024	1	17143	1.02
SLC22A10	-9.65	6	-3.94	4.11e-05	296	0.00242	1	17142	1.02
EFCAB12	-11.13	8	-3.94	4.15e-05	297	0.00244	1	17141	1.02
DCLRE1B	-11.13	8	-3.93	4.16e-05	298	0.00244	1	17140	1.02
PRSS27	-11.12	8	-3.93	4.21e-05	299	0.00245	1	17139	1.02
OXSM	-11.08	8	-3.92	4.46e-05	300	0.00259	1	17138	1.02
MRTO4	-11.08	8	-3.92	4.47e-05	301	0.00259	1	17137	1.02
B3GNT9	-11.07	8	-3.92	4.51e-05	302	0.0026	1	17136	1.02
SV2B	-11.07	8	-3.91	4.54e-05	303	0.00261	1	17135	1.02
VTI1A	-11.07	8	-3.91	4.55e-05	304	0.00261	1	17134	1.02
CTDP1	-10.35	7	-3.91	4.55e-05	305	0.0026	1	17133	1.02
CAMK1G	-11.06	8	-3.91	4.59e-05	306	0.00261	1	17132	1.02
GNPDA1	-11.06	8	-3.91	4.6e-05	307	0.00262	1	17131	1.02
C22orf42	-11.06	8	-3.91	4.62e-05	308	0.00262	1	17130	1.02
ATM	-11.03	8	-3.9	4.79e-05	309	0.0027	1	17129	1.02
LINGO1	-11.03	8	-3.9	4.82e-05	310	0.00271	1	17128	1.02
FANCM	-10.32	7	-3.9	4.83e-05	311	0.00271	1	17127	1.02
FERMT3	-11.02	8	-3.9	4.86e-05	312	0.00272	1	17126	1.02
MXD4	-11.02	8	-3.9	4.88e-05	313	0.00272	1	17125	1.02
GTPBP2	-11.02	8	-3.9	4.89e-05	314	0.00272	1	17124	1.02
DOPEY1	-11.01	8	-3.89	4.92e-05	315	0.00273	1	17123	1.02
TOR4A	-11.01	8	-3.89	4.93e-05	316	0.00272	1	17122	1.02
DCUN1D5	-11.01	8	-3.89	4.95e-05	317	0.00272	1	17121	1.02
TSPYL5	-11	8	-3.89	5e-05	318	0.00274	1	17120	1.02
NUP214	-10.27	7	-3.88	5.16e-05	319	0.00282	1	17119	1.02
SOWAHC	-10.95	8	-3.87	5.39e-05	320	0.00294	1	17118	1.02
SSU72	-10.24	7	-3.87	5.4e-05	321	0.00293	1	17117	1.02
VMP1	-10.94	8	-3.87	5.45e-05	322	0.00295	1	17116	1.02
TYK2	-10.94	8	-3.87	5.49e-05	323	0.00296	1	17115	1.02
PTPRC	-10.94	8	-3.87	5.5e-05	324	0.00296	1	17114	1.02
DCTN4	-10.92	8	-3.86	5.63e-05	325	0.00302	1	17113	1.02
KALRN	-10.92	8	-3.86	5.66e-05	326	0.00303	1	17112	1.02
CELSR2	-10.91	8	-3.86	5.69e-05	327	0.00304	1	17111	1.02
SLC35C1	-10.9	8	-3.85	5.79e-05	328	0.00308	1	17110	1.02
SOS2	-10.89	8	-3.85	5.89e-05	329	0.00312	1	17109	1.02
VPS45	-10.88	8	-3.85	5.97e-05	330	0.00315	1	17108	1.02
ENO1	-10.88	8	-3.85	6.03e-05	331	0.00317	1	17107	1.02
WRNIP1	-10.87	8	-3.84	6.07e-05	332	0.00319	1	17106	1.02
A1CF	-10.86	8	-3.84	6.16e-05	333	0.00322	1	17105	1.02
ERBB4	-10.84	8	-3.83	6.31e-05	334	0.0033	1	17104	1.02
CIAO1	-10.82	8	-3.82	6.56e-05	335	0.00342	1	17103	1.02
ZNF174	-10.78	8	-3.81	6.91e-05	336	0.00359	1	17102	1.02
PABPC3	-10.77	8	-3.81	7.01e-05	337	0.00363	1	17101	1.02
TANGO6	-10.75	8	-3.8	7.23e-05	338	0.00373	1	17100	1.02
FANCF	-10.74	8	-3.8	7.32e-05	339	0.00377	1	17099	1.02
HUS1	-10.04	7	-3.8	7.36e-05	340	0.00377	1	17098	1.02
ANO3	-10.73	8	-3.79	7.4e-05	341	0.00378	1	17097	1.02
CKS2	-10.73	8	-3.79	7.41e-05	342	0.00378	1	17096	1.02
HYAL1	-10.72	8	-3.79	7.48e-05	343	0.0038	1	17095	1.02
BTBD2	-10.72	8	-3.79	7.5e-05	344	0.0038	1	17094	1.02
TRIM24	-10.7	8	-3.78	7.73e-05	345	0.0039	1	17093	1.02
EPHB3	-10.7	8	-3.78	7.73e-05	346	0.00389	1	17092	1.02
SLC25A1	-10.7	8	-3.78	7.74e-05	347	0.00389	1	17091	1.02
EIF4EBP2	-10.69	8	-3.78	7.82e-05	348	0.00392	1	17090	1.02
DNAH6	-10.69	8	-3.78	7.9e-05	349	0.00395	1	17089	1.02
APBA2	-10.68	8	-3.78	7.99e-05	350	0.00398	1	17088	1.02
PAQR4	-10.67	8	-3.77	8.05e-05	351	0.004	1	17087	1.02
INPP5A	-10.66	8	-3.77	8.19e-05	352	0.00405	1	17086	1.02
SZRD1	-10.66	8	-3.77	8.25e-05	353	0.00408	1	17085	1.02
LCN6	-10.65	8	-3.77	8.27e-05	354	0.00407	1	17084	1.02
VTI1B	-10.65	8	-3.76	8.34e-05	355	0.0041	1	17083	1.02
CYB561D2	-10.65	8	-3.76	8.37e-05	356	0.0041	1	17082	1.02
HDGFRP2	-10.63	8	-3.76	8.59e-05	357	0.0042	1	17081	1.02
RTN4RL1	-10.63	8	-3.76	8.6e-05	358	0.00419	1	17080	1.02
TCTE3	-10.62	8	-3.76	8.62e-05	359	0.00419	1	17079	1.02
PANK4	-10.62	8	-3.76	8.66e-05	360	0.00419	1	17078	1.02
MKI67	-10.62	8	-3.76	8.66e-05	361	0.00418	1	17077	1.02
CEND1	-10.61	8	-3.75	8.78e-05	362	0.00423	1	17076	1.02
LEO1	-10.61	8	-3.75	8.79e-05	363	0.00422	1	17075	1.02
ARHGEF4	-9.18	6	-3.75	8.9e-05	364	0.00426	1	17074	1.02
ACER3	-10.6	8	-3.75	8.91e-05	365	0.00426	1	17073	1.02
NDE1	-10.59	8	-3.74	9.04e-05	366	0.00431	1	17072	1.02
USP24	-10.56	8	-3.73	9.42e-05	367	0.00447	1	17071	1.02
FAM53C	-10.55	8	-3.73	9.52e-05	368	0.00451	1	17070	1.02
WDR5	-9.14	6	-3.73	9.53e-05	369	0.0045	1	17069	1.02
EIF3A	-9.87	7	-3.73	9.54e-05	370	0.0045	1	17068	1.02
OR6C76	-10.55	8	-3.73	9.55e-05	371	0.00449	1	17067	1.02
ELF3	-10.55	8	-3.73	9.57e-05	372	0.00448	1	17066	1.02
ORM2	-10.55	8	-3.73	9.62e-05	373	0.0045	1	17065	1.02
RBM25	-10.55	8	-3.73	9.63e-05	374	0.00449	1	17064	1.02
OGDH	-10.54	8	-3.73	9.65e-05	375	0.00449	1	17063	1.02
RAB5C	-10.54	8	-3.73	9.67e-05	376	0.00448	1	17062	1.02
SLC10A1	-10.54	8	-3.73	9.7e-05	377	0.00449	1	17061	1.02
CCL22	-10.54	8	-3.73	9.75e-05	378	0.0045	1	17060	1.02
ITFG3	-10.53	8	-3.72	9.91e-05	379	0.00456	1	17059	1.02
C6	-10.52	8	-3.72	9.97e-05	380	0.00458	1	17058	1.02
NDNL2	-9.11	6	-3.72	0.0001	381	0.00458	1	17057	1.02
MYSM1	-10.51	8	-3.71	0.000102	382	0.00465	1	17056	1.02
PTDSS2	-10.5	8	-3.71	0.000102	383	0.00466	1	17055	1.02
C6orf226	-10.5	8	-3.71	0.000103	384	0.00467	1	17054	1.02
FMO5	-10.49	8	-3.71	0.000103	385	0.00468	1	17053	1.02
ETV3L	-10.49	8	-3.71	0.000104	386	0.0047	1	17052	1.02
NDOR1	-9.81	7	-3.71	0.000105	387	0.00474	1	17051	1.02
SERPINA3	-10.48	8	-3.7	0.000106	388	0.00478	1	17050	1.02
PPIL2	-10.47	8	-3.7	0.000107	389	0.0048	1	17049	1.02
CRYGD	-10.46	8	-3.7	0.000109	390	0.00486	1	17048	1.02
EDC4	-10.46	8	-3.7	0.000109	391	0.00487	1	17047	1.02
SLC39A13	-9.77	7	-3.69	0.00011	392	0.0049	1	17046	1.02
CD2	-10.44	8	-3.69	0.000111	393	0.00494	1	17045	1.02
HPCA	-9.04	6	-3.69	0.000112	394	0.00494	1	17044	1.02
CDC37	-9.76	7	-3.69	0.000112	395	0.00495	1	17043	1.02
GPR31	-10.43	8	-3.69	0.000113	396	0.00497	1	17042	1.02
FAM193B	-10.43	8	-3.69	0.000113	397	0.00498	1	17041	1.02
STX3	-10.43	8	-3.69	0.000114	398	0.00498	1	17040	1.02
TNR	-10.42	8	-3.69	0.000114	399	0.00499	1	17039	1.02
GAD1	-10.41	8	-3.68	0.000116	400	0.00505	1	17038	1.02
PRPF19	-9.74	7	-3.68	0.000116	401	0.00505	1	17037	1.02
AHRR	-10.41	8	-3.68	0.000117	402	0.00507	1	17036	1.02
GLMN	-10.4	8	-3.68	0.000119	403	0.00513	1	17035	1.02
ZC3H13	-8.99	6	-3.67	0.000122	404	0.00525	1	17034	1.02
PRKAA1	-10.37	8	-3.67	0.000123	405	0.00528	1	17033	1.02
ZNF75D	-10.37	8	-3.67	0.000123	406	0.00529	1	17032	1.02
XRCC6	-9.7	7	-3.67	0.000123	407	0.00528	1	17031	1.02
GGPS1	-10.36	8	-3.66	0.000125	408	0.00532	1	17030	1.02
THOC2	-10.36	8	-3.66	0.000125	409	0.00535	1	17029	1.02
TOP1	-10.35	8	-3.66	0.000127	410	0.00542	1	17028	1.02
MYCL	-10.34	8	-3.66	0.000128	411	0.00544	1	17027	1.02
RTEL1	-10.33	8	-3.65	0.00013	412	0.00552	1	17026	1.02
NIPAL2	-10.31	8	-3.65	0.000133	413	0.00562	1	17025	1.02
C1orf54	-10.31	8	-3.65	0.000134	414	0.00563	1	17024	1.02
CSDC2	-10.31	8	-3.64	0.000134	415	0.00562	1	17023	1.02
UPP2	-10.31	8	-3.64	0.000135	416	0.00564	1	17022	1.02
APOBEC4	-10.29	8	-3.64	0.000138	417	0.00578	1	17021	1.02
PLEKHG6	-8.9	6	-3.63	0.00014	418	0.00583	1	17020	1.02
MKRN3	-10.28	8	-3.63	0.00014	419	0.00582	1	17019	1.02
FAM57B	-9.61	7	-3.63	0.000141	420	0.00586	1	17018	1.02
MROH7	-8.89	6	-3.63	0.000141	421	0.00586	1	17017	1.02
PRUNE	-10.26	8	-3.63	0.000144	422	0.00594	1	17016	1.02
CRYBA4	-10.25	8	-3.63	0.000144	423	0.00595	1	17015	1.02
DPH3	-10.25	8	-3.62	0.000145	424	0.00597	1	17014	1.02
COX6A1P2	-10.23	8	-3.62	0.000149	425	0.00613	1	17013	1.02
TMPRSS3	-10.22	8	-3.61	0.000151	426	0.00618	1	17012	1.02
ATP1A1	-10.22	8	-3.61	0.000151	427	0.00618	1	17011	1.02
TRAIP	-8.85	6	-3.61	0.000152	428	0.00618	1	17010	1.02
MXRA7	-10.19	8	-3.6	0.000158	429	0.0064	1	17009	1.03
CDK2AP2	-10.19	8	-3.6	0.000158	430	0.0064	1	17008	1.03
APOOL	-10.16	8	-3.59	0.000165	431	0.00666	1	17007	1.03
TIFAB	-10.15	8	-3.59	0.000165	432	0.00668	1	17006	1.03
VRK1	-10.15	8	-3.59	0.000167	433	0.00672	1	17005	1.03
BIRC3	-10.15	8	-3.59	0.000167	434	0.00671	1	17004	1.03
S100A8	-10.14	8	-3.59	0.000168	435	0.00675	1	17003	1.03
SEC61G	-8.78	6	-3.58	0.000169	436	0.00675	1	17002	1.03
TTC4	-10.14	8	-3.58	0.000169	437	0.00676	1	17001	1.03
MRVI1	-10.14	8	-3.58	0.00017	438	0.00675	1	17000	1.03
LTB4R	-10.12	8	-3.58	0.000173	439	0.00687	1	16999	1.03
CATSPER1	-10.12	8	-3.58	0.000174	440	0.00689	1	16998	1.03
C9orf171	-10.11	8	-3.57	0.000175	441	0.00693	1	16997	1.03
IGSF3	-10.11	8	-3.57	0.000175	442	0.00692	1	16996	1.03
FANCB	-10.1	8	-3.57	0.000178	443	0.007	1	16995	1.03
HSD3B7	-10.09	8	-3.57	0.00018	444	0.00709	1	16994	1.03
MRGPRX2	-10.07	8	-3.56	0.000185	445	0.00725	1	16993	1.03
PFDN2	-10.07	8	-3.56	0.000185	446	0.00725	1	16992	1.03
DCDC1	-10.06	8	-3.56	0.000187	447	0.0073	1	16991	1.03
CRY2	-10.06	8	-3.56	0.000187	448	0.00729	1	16990	1.03
KL	-10.05	8	-3.55	0.000191	449	0.00741	1	16989	1.03
ELMO3	-10.04	8	-3.55	0.000192	450	0.00745	1	16988	1.03
POLA2	-10.04	8	-3.55	0.000194	451	0.0075	1	16987	1.03
IL21R	-10.04	8	-3.55	0.000194	452	0.00748	1	16986	1.03
CUL4B	-10.03	8	-3.54	0.000197	453	0.00757	1	16985	1.03
RASGRF1	-10.02	8	-3.54	0.000198	454	0.00761	1	16984	1.03
WBSCR28	-10.01	8	-3.54	0.000201	455	0.00771	1	16983	1.03
CREBBP	-9.99	8	-3.53	0.000207	456	0.00793	1	16982	1.03
OR8D1	-9.98	8	-3.53	0.00021	457	0.008	1	16981	1.03
MAP7D2	-9.96	8	-3.52	0.000213	458	0.00812	1	16980	1.03
MYBBP1A	-9.32	7	-3.52	0.000214	459	0.00811	1	16979	1.03
SCNM1	-9.96	8	-3.52	0.000215	460	0.00816	1	16978	1.03
DGCR2	-9.95	8	-3.52	0.000217	461	0.00822	1	16977	1.03
TROVE2	-9.95	8	-3.52	0.000218	462	0.00821	1	16976	1.03
SNRNP40	-9.95	8	-3.52	0.000218	463	0.00821	1	16975	1.03
MRP63	-9.3	7	-3.51	0.00022	464	0.00828	1	16974	1.03
BARHL2	-9.94	8	-3.51	0.000221	465	0.00828	1	16973	1.03
EHBP1L1	-9.94	8	-3.51	0.000221	466	0.00826	1	16972	1.03
WWP2	-9.93	8	-3.51	0.000223	467	0.00834	1	16971	1.03
CNOT1	-9.92	8	-3.51	0.000226	468	0.00844	1	16970	1.03
C6orf15	-9.9	8	-3.5	0.000231	469	0.00859	1	16969	1.03
MLNR	-9.9	8	-3.5	0.000231	470	0.00859	1	16968	1.03
FBXW5	-9.89	8	-3.5	0.000234	471	0.00868	1	16967	1.03
CHAC1	-9.88	8	-3.49	0.00024	472	0.00886	1	16966	1.03
ITLN2	-9.87	8	-3.49	0.000243	473	0.00896	1	16965	1.03
ARMC10	-9.85	8	-3.48	0.000247	474	0.0091	1	16964	1.03
LGR6	-9.85	8	-3.48	0.000249	475	0.00914	1	16963	1.03
TMEM200C	-9.84	8	-3.48	0.000251	476	0.00918	1	16962	1.03
FTHL17	-9.83	8	-3.48	0.000253	477	0.00927	1	16961	1.03
SERBP1	-9.82	8	-3.47	0.000257	478	0.00937	1	16960	1.03
MN1	-9.82	8	-3.47	0.000258	479	0.00938	1	16959	1.03
THG1L	-9.18	7	-3.47	0.00026	480	0.00944	1	16958	1.03
PSMG4	-9.81	8	-3.47	0.000261	481	0.00948	1	16957	1.03
ACTC1	-9.8	8	-3.46	0.000266	482	0.00963	1	16956	1.03
ABI2	-9.79	8	-3.46	0.00027	483	0.00973	1	16955	1.03
SERGEF	-9.79	8	-3.46	0.00027	484	0.00971	1	16954	1.03
NUB1	-9.78	8	-3.46	0.000273	485	0.0098	1	16953	1.03
MS4A2	-9.77	8	-3.45	0.000276	486	0.0099	1	16952	1.03
AHNAK	-9.76	8	-3.45	0.000278	487	0.00996	1	16951	1.03
SLC22A3	-9.75	8	-3.45	0.000284	488	0.0101	1	16950	1.03
CCDC130	-9.74	8	-3.45	0.000285	489	0.0102	1	16949	1.03
DNAJA3	-9.74	8	-3.44	0.000288	490	0.0102	1	16948	1.03
PTPRB	-9.74	8	-3.44	0.000288	491	0.0102	1	16947	1.03
OR2A14	-9.73	8	-3.44	0.000291	492	0.0103	1	16946	1.03
TAP2	-9.73	8	-3.44	0.000292	493	0.0103	1	16945	1.03
RPA1	-8.42	6	-3.44	0.000295	494	0.0104	1	16944	1.03
FBP1	-9.71	8	-3.43	0.000297	495	0.0105	1	16943	1.03
SPRR3	-9.71	8	-3.43	0.000299	496	0.0105	1	16942	1.03
HERC2	-9.7	8	-3.43	0.000301	497	0.0106	1	16941	1.03
GOLPH3L	-9.7	8	-3.43	0.000304	498	0.0106	1	16940	1.03
OR4C13	-9.69	8	-3.43	0.000305	499	0.0106	1	16939	1.03
NIT1	-9.67	8	-3.42	0.000314	500	0.0109	1	16938	1.03
CUL4A	-9.67	8	-3.42	0.000315	501	0.011	1	16937	1.03
OPA3	-8.36	6	-3.41	0.00032	502	0.0111	1	16936	1.03
CD207	-9.65	8	-3.41	0.000322	503	0.0112	1	16935	1.03
FANCC	-9.64	8	-3.41	0.000327	504	0.0113	1	16934	1.03
MGRN1	-9.02	7	-3.41	0.000328	505	0.0113	1	16933	1.03
C16orf54	-9.64	8	-3.41	0.000328	506	0.0113	1	16932	1.03
SLC7A4	-9.63	8	-3.4	0.000332	507	0.0114	1	16931	1.03
SYT17	-9.62	8	-3.4	0.000335	508	0.0115	1	16930	1.03
METTL22	-9.61	8	-3.4	0.000339	509	0.0116	1	16929	1.03
PRR9	-9.61	8	-3.4	0.000339	510	0.0116	1	16928	1.03
NOL3	-9.61	8	-3.4	0.000341	511	0.0116	1	16927	1.03
GNB2L1	-8.98	7	-3.39	0.000344	512	0.0117	1	16926	1.03
TMED2	-9.6	8	-3.39	0.000345	513	0.0117	1	16925	1.03
ALS2CR12	-9.6	8	-3.39	0.000346	514	0.0117	1	16924	1.03
RDX	-9.58	8	-3.39	0.000351	515	0.0119	1	16923	1.03
KIAA0226L	-9.58	8	-3.39	0.000355	516	0.012	1	16922	1.03
CDIPT	-8.95	7	-3.38	0.000359	517	0.0121	1	16921	1.03
APLNR	-9.57	8	-3.38	0.00036	518	0.0121	1	16920	1.03
WDR3	-8.95	7	-3.38	0.000361	519	0.0121	1	16919	1.03
MYO7A	-9.56	8	-3.38	0.000361	520	0.0121	1	16918	1.03
FLT3	-9.55	8	-3.38	0.000365	521	0.0122	1	16917	1.03
GGT5	-9.55	8	-3.38	0.000366	522	0.0122	1	16916	1.03
ZNF205	-9.55	8	-3.38	0.000367	523	0.0122	1	16915	1.03
CTNNA3	-9.55	8	-3.38	0.000367	524	0.0122	1	16914	1.03
NFKBIA	-9.55	8	-3.38	0.000368	525	0.0122	1	16913	1.03
NADSYN1	-9.55	8	-3.38	0.000368	526	0.0122	1	16912	1.03
GRK6	-9.54	8	-3.37	0.00037	527	0.0122	1	16911	1.03
SMIM9	-9.54	8	-3.37	0.000371	528	0.0122	1	16910	1.03
COL11A1	-9.54	8	-3.37	0.000373	529	0.0123	1	16909	1.03
ZNF362	-9.52	8	-3.37	0.000382	530	0.0126	1	16908	1.03
NFKBIL1	-9.51	8	-3.36	0.000384	531	0.0126	1	16907	1.03
CHSY1	-9.51	8	-3.36	0.000385	532	0.0126	1	16906	1.03
TPST2	-9.51	8	-3.36	0.000385	533	0.0126	1	16905	1.03
NPAT	-8.24	6	-3.36	0.000386	534	0.0126	1	16904	1.03
OR6C68	-9.5	8	-3.36	0.000393	535	0.0128	1	16903	1.03
MAN1A1	-9.49	8	-3.35	0.000397	536	0.0129	1	16902	1.03
SPATA8	-9.49	8	-3.35	0.000398	537	0.0129	1	16901	1.03
DDAH1	-9.47	8	-3.35	0.000405	538	0.0131	1	16900	1.03
ACTR1A	-9.47	8	-3.35	0.000407	539	0.0132	1	16899	1.03
RCOR2	-9.47	8	-3.35	0.000408	540	0.0132	1	16898	1.03
POLR3K	-9.47	8	-3.35	0.000408	541	0.0132	1	16897	1.03
C21orf33	-9.46	8	-3.35	0.000411	542	0.0132	1	16896	1.03
HSCB	-9.46	8	-3.34	0.000412	543	0.0132	1	16895	1.03
PADI4	-9.46	8	-3.34	0.000413	544	0.0132	1	16894	1.03
CCBE1	-9.45	8	-3.34	0.000416	545	0.0133	1	16893	1.03
BRIX1	-8.18	6	-3.34	0.000419	546	0.0134	1	16892	1.03
NPHS2	-9.44	8	-3.34	0.000423	547	0.0135	1	16891	1.03
GAS2L1	-9.44	8	-3.34	0.000424	548	0.0135	1	16890	1.03
SRCAP	-9.44	8	-3.34	0.000425	549	0.0135	1	16889	1.03
ASH2L	-9.43	8	-3.33	0.000427	550	0.0135	1	16888	1.03
TJP1	-9.43	8	-3.33	0.00043	551	0.0136	1	16887	1.03
IRS1	-9.42	8	-3.33	0.000432	552	0.0137	1	16886	1.03
IFNGR1	-9.41	8	-3.33	0.000438	553	0.0138	1	16885	1.03
POLQ	-9.41	8	-3.33	0.000439	554	0.0138	1	16884	1.03
TEX30	-9.41	8	-3.33	0.000441	555	0.0138	1	16883	1.03
INSL3	-9.4	8	-3.32	0.000445	556	0.014	1	16882	1.03
COPG1	-9.39	8	-3.32	0.000449	557	0.0141	1	16881	1.03
C1QTNF5	-9.39	8	-3.32	0.00045	558	0.014	1	16880	1.03
IL17A	-9.38	8	-3.32	0.000458	559	0.0143	1	16879	1.03
PDIA2	-9.38	8	-3.32	0.000458	560	0.0143	1	16878	1.03
SLC12A5	-9.38	8	-3.31	0.000458	561	0.0142	1	16877	1.03
KBTBD11	-9.37	8	-3.31	0.00046	562	0.0143	1	16876	1.03
RBM15	-9.37	8	-3.31	0.00046	563	0.0142	1	16875	1.03
TICAM1	-9.37	8	-3.31	0.00046	564	0.0142	1	16874	1.03
FBXO7	-9.37	8	-3.31	0.000464	565	0.0143	1	16873	1.03
PIAS3	-9.36	8	-3.31	0.000466	566	0.0144	1	16872	1.03
PCDHA2	-9.36	8	-3.31	0.000467	567	0.0144	1	16871	1.03
TGM7	-9.34	8	-3.3	0.000477	568	0.0147	1	16870	1.03
CMSS1	-9.34	8	-3.3	0.00048	569	0.0147	1	16869	1.03
LRP8	-9.33	8	-3.3	0.000487	570	0.0149	1	16868	1.03
SOX8	-9.32	8	-3.29	0.000494	571	0.0151	1	16867	1.03
LRFN4	-9.32	8	-3.29	0.000495	572	0.0151	1	16866	1.03
FGF17	-9.31	8	-3.29	0.000496	573	0.0151	1	16865	1.03
SH3BGRL3	-8.71	7	-3.29	0.000497	574	0.0151	1	16864	1.03
MICALCL	-9.31	8	-3.29	0.000497	575	0.0151	1	16863	1.03
C8orf86	-9.31	8	-3.29	0.000497	576	0.0151	1	16862	1.03
CPSF7	-9.31	8	-3.29	0.000498	577	0.0151	1	16861	1.03
C1orf74	-9.3	8	-3.29	0.000503	578	0.0152	0.999	16860	1.03
DDHD1	-9.3	8	-3.29	0.000504	579	0.0152	0.999	16859	1.03
FAM3C	-9.3	8	-3.29	0.000506	580	0.0152	0.999	16858	1.03
MAN2B1	-9.3	8	-3.29	0.000507	581	0.0152	0.999	16857	1.03
BARD1	-9.3	8	-3.29	0.000507	582	0.0152	0.999	16856	1.03
RPE	-9.29	8	-3.28	0.000513	583	0.0153	0.999	16855	1.03
INPP5J	-9.29	8	-3.28	0.000514	584	0.0153	0.999	16854	1.03
ERCC4	-9.28	8	-3.28	0.000518	585	0.0154	0.999	16853	1.03
RIF1	-8.04	6	-3.28	0.000518	586	0.0154	0.999	16852	1.03
IRF7	-9.28	8	-3.28	0.000518	587	0.0154	0.999	16851	1.03
MED6	-9.28	8	-3.28	0.000519	588	0.0154	0.999	16850	1.03
INTS12	-9.28	8	-3.28	0.00052	589	0.0154	0.999	16849	1.03
TOR1A	-9.27	8	-3.28	0.000521	590	0.0154	0.999	16848	1.03
PMM2	-9.27	8	-3.28	0.000522	591	0.0154	0.999	16847	1.03
TNFRSF8	-9.27	8	-3.28	0.000523	592	0.0154	0.999	16846	1.03
RIMBP2	-9.27	8	-3.28	0.000524	593	0.0154	0.999	16845	1.03
OS9	-9.27	8	-3.28	0.000525	594	0.0154	0.999	16844	1.03
SLAMF7	-9.27	8	-3.28	0.000526	595	0.0154	0.999	16843	1.03
C2orf83	-9.26	8	-3.28	0.000528	596	0.0154	0.999	16842	1.03
SUB1	-8.02	6	-3.27	0.000531	597	0.0155	0.999	16841	1.03
NFKBID	-8.66	7	-3.27	0.000534	598	0.0156	0.999	16840	1.03
STX5	-9.25	8	-3.27	0.000536	599	0.0156	0.999	16839	1.03
TSC22D2	-9.25	8	-3.27	0.000536	600	0.0156	0.999	16838	1.04
PAPLN	-9.25	8	-3.27	0.000537	601	0.0156	0.999	16837	1.04
SLITRK4	-9.25	8	-3.27	0.000538	602	0.0156	0.999	16836	1.04
SPSB1	-9.25	8	-3.27	0.000539	603	0.0156	0.999	16835	1.04
C16orf86	-9.25	8	-3.27	0.000539	604	0.0156	0.999	16834	1.04
TBL3	-8.64	7	-3.27	0.000543	605	0.0156	0.999	16833	1.04
GABRR2	-9.24	8	-3.27	0.000545	606	0.0157	0.999	16832	1.04
TAB1	-8	6	-3.27	0.000546	607	0.0157	0.999	16831	1.04
OR8B12	-9.24	8	-3.27	0.000546	608	0.0157	0.999	16830	1.04
CNTNAP4	-9.23	8	-3.26	0.000548	609	0.0157	0.999	16829	1.04
ERCC5	-9.23	8	-3.26	0.000549	610	0.0157	0.999	16828	1.04
OR6C6	-9.23	8	-3.26	0.000553	611	0.0158	0.999	16827	1.04
CTSS	-9.22	8	-3.26	0.000555	612	0.0158	0.999	16826	1.04
ERI3	-9.22	8	-3.26	0.000558	613	0.0159	0.999	16825	1.04
NPC1	-9.22	8	-3.26	0.000558	614	0.0159	0.999	16824	1.04
SEC13	-9.22	8	-3.26	0.000558	615	0.0158	0.999	16823	1.04
OTX1	-9.22	8	-3.26	0.000559	616	0.0158	0.999	16822	1.04
DOK1	-9.21	8	-3.26	0.000564	617	0.0159	0.999	16821	1.04
KLHDC7B	-9.2	8	-3.25	0.000569	618	0.0161	0.999	16820	1.04
FEZF1	-9.2	8	-3.25	0.000572	619	0.0161	0.999	16819	1.04
PALM	-9.2	8	-3.25	0.000574	620	0.0162	0.999	16818	1.04
TYW1	-9.19	8	-3.25	0.000576	621	0.0162	0.999	16817	1.04
ANKRD54	-9.19	8	-3.25	0.000576	622	0.0161	0.999	16816	1.04
BAI1	-9.19	8	-3.25	0.000577	623	0.0161	0.999	16815	1.04
OR5J2	-9.19	8	-3.25	0.00058	624	0.0162	0.999	16814	1.04
SLC25A43	-7.96	6	-3.25	0.000581	625	0.0162	0.999	16813	1.04
WDR76	-9.18	8	-3.25	0.000583	626	0.0162	0.999	16812	1.04
TMEM229A	-9.18	8	-3.25	0.000586	627	0.0163	0.999	16811	1.04
IER5	-9.16	8	-3.24	0.000602	628	0.0167	0.999	16810	1.04
SLC7A1	-9.14	8	-3.23	0.000614	629	0.017	0.999	16809	1.04
RNF6	-9.14	8	-3.23	0.000615	630	0.017	0.999	16808	1.04
MMP25	-9.14	8	-3.23	0.000617	631	0.0171	0.999	16807	1.04
ACP6	-9.14	8	-3.23	0.000619	632	0.0171	0.999	16806	1.04
GALNT11	-9.13	8	-3.23	0.00062	633	0.0171	0.999	16805	1.04
EFCAB4A	-9.13	8	-3.23	0.000623	634	0.0171	0.999	16804	1.04
CAND2	-9.12	8	-3.23	0.000628	635	0.0172	0.999	16803	1.04
NFU1	-9.12	8	-3.23	0.00063	636	0.0173	0.999	16802	1.04
ISG15	-9.12	8	-3.22	0.000631	637	0.0173	0.999	16801	1.04
SUSD1	-9.11	8	-3.22	0.000638	638	0.0174	0.999	16800	1.04
PDIK1L	-9.1	8	-3.22	0.000644	639	0.0176	0.999	16799	1.04
SEMA4C	-9.1	8	-3.22	0.000649	640	0.0177	0.999	16798	1.04
ANKRD45	-9.09	8	-3.22	0.000652	641	0.0177	0.999	16797	1.04
C9orf41	-9.08	8	-3.21	0.000662	642	0.018	0.999	16796	1.04
GSE1	-9.08	8	-3.21	0.000663	643	0.018	0.999	16795	1.04
TTC23L	-9.08	8	-3.21	0.000666	644	0.018	0.999	16794	1.04
CCDC89	-9.07	8	-3.21	0.00067	645	0.0181	0.999	16793	1.04
SYT7	-9.07	8	-3.21	0.000674	646	0.0182	0.999	16792	1.04
NHEJ1	-9.06	8	-3.2	0.000677	647	0.0182	0.999	16791	1.04
BMS1	-9.06	8	-3.2	0.000677	648	0.0182	0.999	16790	1.04
LONP1	-8.48	7	-3.2	0.000677	649	0.0182	0.999	16789	1.04
ZNF677	-9.06	8	-3.2	0.000678	650	0.0182	0.999	16788	1.04
LAGE3	-7.85	6	-3.2	0.000679	651	0.0182	0.999	16787	1.04
TRUB2	-9.06	8	-3.2	0.000681	652	0.0182	0.999	16786	1.04
CNOT4	-9.06	8	-3.2	0.000683	653	0.0182	0.999	16785	1.04
GPR161	-9.06	8	-3.2	0.000683	654	0.0182	0.999	16784	1.04
STXBP6	-9.05	8	-3.2	0.000684	655	0.0182	0.999	16783	1.04
TSPAN7	-9.04	8	-3.2	0.000698	656	0.0186	0.999	16782	1.04
DNASE1L2	-9.03	8	-3.19	0.000701	657	0.0186	0.999	16781	1.04
C11orf49	-9.03	8	-3.19	0.000703	658	0.0186	0.999	16780	1.04
YWHAE	-9.02	8	-3.19	0.000711	659	0.0188	0.999	16779	1.04
ATXN2L	-9.02	8	-3.19	0.000716	660	0.0189	0.999	16778	1.04
SPAG17	-7.81	6	-3.19	0.000716	661	0.0189	0.999	16777	1.04
SYNGR1	-9.01	8	-3.19	0.000721	662	0.019	0.999	16776	1.04
DOC2A	-9.01	8	-3.19	0.000722	663	0.019	0.999	16775	1.04
TPRG1L	-9.01	8	-3.19	0.000724	664	0.019	0.999	16774	1.04
EMC4	-9.01	8	-3.18	0.000725	665	0.019	0.999	16773	1.04
PPP2R2A	-9.01	8	-3.18	0.000726	666	0.019	0.999	16772	1.04
DDX11	-9	8	-3.18	0.000729	667	0.019	0.999	16771	1.04
LMOD3	-9	8	-3.18	0.00073	668	0.0191	0.999	16770	1.04
DDX43	-9	8	-3.18	0.00073	669	0.019	0.999	16769	1.04
KCTD10	-9	8	-3.18	0.000732	670	0.0191	0.999	16768	1.04
MUL1	-8.99	8	-3.18	0.000736	671	0.0191	0.999	16767	1.04
NOL6	-7.78	6	-3.18	0.000742	672	0.0192	0.999	16766	1.04
ALDH9A1	-8.99	8	-3.18	0.000743	673	0.0193	0.999	16765	1.04
RLIM	-8.98	8	-3.18	0.000747	674	0.0193	0.999	16764	1.04
C1orf56	-8.98	8	-3.17	0.000752	675	0.0194	0.999	16763	1.04
FOXP4	-8.98	8	-3.17	0.000752	676	0.0194	0.999	16762	1.04
TNNI3	-8.98	8	-3.17	0.000752	677	0.0194	0.999	16761	1.04
PRR5L	-8.98	8	-3.17	0.000752	678	0.0194	0.999	16760	1.04
PSMD1	-8.97	8	-3.17	0.000759	679	0.0195	0.999	16759	1.04
TBC1D7	-8.96	8	-3.17	0.000771	680	0.0198	0.999	16758	1.04
OR2Y1	-8.95	8	-3.17	0.000774	681	0.0198	0.999	16757	1.04
SLC44A3	-8.95	8	-3.16	0.000776	682	0.0199	0.999	16756	1.04
AC016722.1	-8.95	8	-3.16	0.000779	683	0.0199	0.999	16755	1.04
ERCC6L	-8.95	8	-3.16	0.00078	684	0.0199	0.999	16754	1.04
NARFL	-7.74	6	-3.16	0.000788	685	0.02	0.999	16753	1.04
CEMP1	-8.92	8	-3.16	0.000802	686	0.0204	0.999	16752	1.04
THNSL2	-8.92	8	-3.15	0.000803	687	0.0204	0.999	16751	1.04
KIF17	-8.91	8	-3.15	0.000813	688	0.0206	0.999	16750	1.04
IRX4	-8.91	8	-3.15	0.000816	689	0.0207	0.999	16749	1.04
OR4C3	-8.9	8	-3.15	0.000822	690	0.0208	0.999	16748	1.04
INTS2	-8.9	8	-3.15	0.000824	691	0.0208	0.999	16747	1.04
EIF2D	-8.9	8	-3.15	0.000824	692	0.0208	0.999	16746	1.04
PAQR6	-8.9	8	-3.15	0.000826	693	0.0208	0.999	16745	1.04
ZFP91	-8.9	8	-3.15	0.000827	694	0.0208	0.999	16744	1.04
SLAMF9	-8.9	8	-3.15	0.000829	695	0.0208	0.999	16743	1.04
ALDH5A1	-8.89	8	-3.14	0.000838	696	0.021	0.999	16742	1.04
NADK	-8.88	8	-3.14	0.000841	697	0.021	0.999	16741	1.04
BHLHA15	-8.88	8	-3.14	0.000848	698	0.0212	0.999	16740	1.04
FCRLA	-8.88	8	-3.14	0.000848	699	0.0212	0.999	16739	1.04
FBXW12	-8.88	8	-3.14	0.00085	700	0.0212	0.999	16738	1.04
BRAP	-8.87	8	-3.14	0.000851	701	0.0212	0.999	16737	1.04
ELK1	-8.87	8	-3.14	0.000854	702	0.0212	0.999	16736	1.04
CCT5	-7.68	6	-3.14	0.000859	703	0.0213	0.999	16735	1.04
COX10	-7.67	6	-3.13	0.000868	704	0.0215	0.999	16734	1.04
DERL3	-8.85	8	-3.13	0.000873	705	0.0216	0.999	16733	1.04
GPR128	-8.85	8	-3.13	0.000874	706	0.0216	0.999	16732	1.04
CCDC115	-8.85	8	-3.13	0.000876	707	0.0216	0.999	16731	1.04
SP140	-8.85	8	-3.13	0.000876	708	0.0216	0.999	16730	1.04
TTK	-8.85	8	-3.13	0.000879	709	0.0216	0.999	16729	1.04
ZNF157	-8.85	8	-3.13	0.000879	710	0.0216	0.999	16728	1.04
STOM	-8.84	8	-3.12	0.00089	711	0.0218	0.999	16727	1.04
TUBB4B	-8.84	8	-3.12	0.00089	712	0.0218	0.999	16726	1.04
ITGAM	-8.84	8	-3.12	0.000891	713	0.0218	0.999	16725	1.04
RPS21	-8.84	8	-3.12	0.000891	714	0.0218	0.999	16724	1.04
TTC27	-8.84	8	-3.12	0.000891	715	0.0217	0.999	16723	1.04
DCAF15	-8.83	8	-3.12	0.000896	716	0.0218	0.999	16722	1.04
GTPBP4	-8.82	8	-3.12	0.000905	717	0.022	0.999	16721	1.04
DPY30	-7.64	6	-3.12	0.000905	718	0.022	0.999	16720	1.04
HOXA9	-8.82	8	-3.12	0.000907	719	0.022	0.999	16719	1.04
E4F1	-8.81	8	-3.11	0.000922	720	0.0223	0.999	16718	1.04
OSBPL9	-8.81	8	-3.11	0.000922	721	0.0223	0.999	16717	1.04
PITPNM1	-8.81	8	-3.11	0.000922	722	0.0223	0.999	16716	1.04
VAC14	-8.8	8	-3.11	0.000933	723	0.0225	0.999	16715	1.04
COL4A2	-8.8	8	-3.11	0.000935	724	0.0225	0.999	16714	1.04
TEDDM1	-8.79	8	-3.11	0.000944	725	0.0227	0.999	16713	1.04
FAM49B	-8.78	8	-3.11	0.000949	726	0.0228	0.999	16712	1.04
FH	-8.78	8	-3.11	0.000951	727	0.0228	0.999	16711	1.04
E2F2	-8.78	8	-3.1	0.000951	728	0.0228	0.999	16710	1.04
PCDH15	-8.78	8	-3.1	0.000952	729	0.0228	0.999	16709	1.04
TNFSF15	-8.78	8	-3.1	0.000955	730	0.0228	0.999	16708	1.04
C2orf53	-8.77	8	-3.1	0.00096	731	0.0229	0.999	16707	1.04
NARS2	-8.77	8	-3.1	0.000967	732	0.023	0.999	16706	1.04
CYB5A	-8.77	8	-3.1	0.000968	733	0.023	0.999	16705	1.04
IRF2BP2	-8.77	8	-3.1	0.000969	734	0.023	0.999	16704	1.04
IL17REL	-8.76	8	-3.1	0.000982	735	0.0233	0.999	16703	1.04
EXOSC8	-8.75	8	-3.1	0.000984	736	0.0233	0.999	16702	1.04
MITF	-8.75	8	-3.09	0.000989	737	0.0234	0.999	16701	1.04
NELFB	-8.75	8	-3.09	0.000989	738	0.0234	0.999	16700	1.04
EPB41L4A	-7.58	6	-3.09	0.000992	739	0.0234	0.999	16699	1.04
PAICS	-8.75	8	-3.09	0.000993	740	0.0234	0.999	16698	1.04
PTGR1	-8.74	8	-3.09	0.000995	741	0.0234	0.999	16697	1.04
C1QB	-8.74	8	-3.09	0.000996	742	0.0234	0.999	16696	1.04
SLC6A5	-8.74	8	-3.09	0.001	743	0.0235	0.999	16695	1.04
WDR77	-7.57	6	-3.09	0.001	744	0.0235	0.999	16694	1.04
MGA	-8.74	8	-3.09	0.001	745	0.0235	0.999	16693	1.04
S100A14	-8.74	8	-3.09	0.001	746	0.0234	0.999	16692	1.04
FCN3	-8.74	8	-3.09	0.00101	747	0.0235	0.999	16691	1.04
FGF3	-8.73	8	-3.09	0.00101	748	0.0235	0.999	16690	1.04
FOPNL	-8.73	8	-3.09	0.00101	749	0.0235	0.999	16689	1.04
GART	-8.73	8	-3.09	0.00101	750	0.0235	0.999	16688	1.04
PNMA2	-8.73	8	-3.09	0.00102	751	0.0236	0.999	16687	1.04
RAD51C	-8.16	7	-3.08	0.00102	752	0.0236	0.999	16686	1.04
APEX1	-8.72	8	-3.08	0.00102	753	0.0237	0.999	16685	1.04
ENTPD4	-7.55	6	-3.08	0.00103	754	0.0237	0.999	16684	1.04
KIF18A	-7.55	6	-3.08	0.00103	755	0.0238	0.999	16683	1.04
LEPROT	-7.55	6	-3.08	0.00103	756	0.0237	0.999	16682	1.04
SLC50A1	-8.7	8	-3.08	0.00105	757	0.0241	0.999	16681	1.04
KRTAP23-1	-8.69	8	-3.07	0.00106	758	0.0243	0.999	16680	1.04
IGFBP5	-8.69	8	-3.07	0.00106	759	0.0243	0.999	16679	1.04
TMEM217	-8.69	8	-3.07	0.00106	760	0.0243	0.999	16678	1.04
PPFIBP2	-8.69	8	-3.07	0.00106	761	0.0243	0.999	16677	1.04
DYNLT1	-8.69	8	-3.07	0.00106	762	0.0243	0.999	16676	1.04
THYN1	-8.68	8	-3.07	0.00108	763	0.0246	0.999	16675	1.04
ADAMTS4	-8.68	8	-3.07	0.00108	764	0.0246	0.999	16674	1.04
AOC1	-8.68	8	-3.07	0.00108	765	0.0246	0.999	16673	1.04
PCDHB12	-8.67	8	-3.07	0.00108	766	0.0247	0.999	16672	1.04
FBXO41	-8.67	8	-3.07	0.00109	767	0.0247	0.999	16671	1.04
NSMCE2	-7.51	6	-3.06	0.00109	768	0.0248	0.999	16670	1.04
PCCA	-8.66	8	-3.06	0.00109	769	0.0248	0.999	16669	1.04
MRPL36	-8.66	8	-3.06	0.0011	770	0.0249	0.999	16668	1.04
PDIA6	-8.66	8	-3.06	0.0011	771	0.0248	0.999	16667	1.05
TERT	-8.66	8	-3.06	0.0011	772	0.0249	0.999	16666	1.05
KRTAP13-4	-8.66	8	-3.06	0.0011	773	0.0249	0.999	16665	1.05
PRKAB2	-8.66	8	-3.06	0.0011	774	0.0249	0.999	16664	1.05
GRM6	-8.66	8	-3.06	0.00111	775	0.0249	0.999	16663	1.05
REXO1	-8.1	7	-3.06	0.00111	776	0.0249	0.999	16662	1.05
IL10RA	-8.65	8	-3.06	0.00111	777	0.0249	0.999	16661	1.05
KRTAP5-1	-8.65	8	-3.06	0.00111	778	0.0249	0.999	16660	1.05
COL19A1	-8.65	8	-3.06	0.00111	779	0.0249	0.999	16659	1.05
DPH1	-8.65	8	-3.06	0.00112	780	0.0249	0.999	16658	1.05
SPIC	-8.09	7	-3.06	0.00112	781	0.0249	0.999	16657	1.05
NRAS	-8.64	8	-3.06	0.00112	782	0.025	0.999	16656	1.05
CNTFR	-8.64	8	-3.05	0.00113	783	0.0251	0.999	16655	1.05
DNAJC6	-8.63	8	-3.05	0.00114	784	0.0253	0.999	16654	1.05
TMEM182	-8.63	8	-3.05	0.00114	785	0.0254	0.999	16653	1.05
TMEM106C	-8.63	8	-3.05	0.00115	786	0.0254	0.999	16652	1.05
MFAP1	-8.62	8	-3.05	0.00116	787	0.0256	0.999	16651	1.05
KDM4D	-8.62	8	-3.05	0.00116	788	0.0256	0.999	16650	1.05
COA6	-8.62	8	-3.05	0.00116	789	0.0256	0.999	16649	1.05
KNCN	-8.61	8	-3.05	0.00116	790	0.0257	0.999	16648	1.05
VENTX	-8.61	8	-3.04	0.00117	791	0.0258	0.999	16647	1.05
RNF133	-8.61	8	-3.04	0.00117	792	0.0258	0.999	16646	1.05
TPSD1	-8.6	8	-3.04	0.00118	793	0.026	0.999	16645	1.05
TUT1	-8.6	8	-3.04	0.00118	794	0.026	0.999	16644	1.05
RNASEH1	-8.59	8	-3.04	0.00119	795	0.0262	0.999	16643	1.05
WNK1	-8.59	8	-3.04	0.0012	796	0.0263	0.999	16642	1.05
PSMC3	-7.44	6	-3.04	0.0012	797	0.0262	0.999	16641	1.05
SPATC1	-8.58	8	-3.03	0.0012	798	0.0263	0.999	16640	1.05
LOXL4	-8.58	8	-3.03	0.00121	799	0.0263	0.999	16639	1.05
ITFG2	-8.58	8	-3.03	0.00122	800	0.0265	0.999	16638	1.05
CNOT10	-8.57	8	-3.03	0.00122	801	0.0265	0.999	16637	1.05
HIF3A	-8.57	8	-3.03	0.00122	802	0.0266	0.999	16636	1.05
ZDHHC19	-8.57	8	-3.03	0.00123	803	0.0266	0.999	16635	1.05
DBX1	-8.56	8	-3.03	0.00123	804	0.0267	0.999	16634	1.05
PTPRO	-8.56	8	-3.03	0.00123	805	0.0267	0.999	16633	1.05
PRM1	-8.56	8	-3.02	0.00124	806	0.0269	0.999	16632	1.05
CDYL	-8.55	8	-3.02	0.00125	807	0.0269	0.999	16631	1.05
CDK19	-8.55	8	-3.02	0.00125	808	0.0269	0.999	16630	1.05
TONSL	-8.55	8	-3.02	0.00125	809	0.0269	0.999	16629	1.05
TSC2	-8.54	8	-3.02	0.00126	810	0.0272	0.999	16628	1.05
PSMG2	-8.54	8	-3.02	0.00127	811	0.0272	0.999	16627	1.05
WDR75	-8.54	8	-3.02	0.00127	812	0.0273	0.999	16626	1.05
SUV39H1	-8.54	8	-3.02	0.00127	813	0.0272	0.999	16625	1.05
ARMCX2	-8.54	8	-3.02	0.00127	814	0.0272	0.999	16624	1.05
VPS13B	-8.54	8	-3.02	0.00127	815	0.0272	0.999	16623	1.05
PTGER3	-8.54	8	-3.02	0.00127	816	0.0272	0.999	16622	1.05
GNPAT	-7.39	6	-3.02	0.00128	817	0.0273	0.999	16621	1.05
TBC1D10A	-8.53	8	-3.02	0.00128	818	0.0273	0.999	16620	1.05
NSUN5	-8.53	8	-3.02	0.00128	819	0.0273	0.999	16619	1.05
SNUPN	-8.52	8	-3.01	0.00129	820	0.0274	0.999	16618	1.05
MRPL47	-8.52	8	-3.01	0.0013	821	0.0276	0.999	16617	1.05
C19orf55	-8.52	8	-3.01	0.0013	822	0.0276	0.999	16616	1.05
GKAP1	-8.51	8	-3.01	0.0013	823	0.0276	0.999	16615	1.05
ZNF534	-8.51	8	-3.01	0.00131	824	0.0277	0.999	16614	1.05
NOL11	-8.51	8	-3.01	0.00131	825	0.0276	0.999	16613	1.05
SP8	-8.51	8	-3.01	0.00131	826	0.0276	0.999	16612	1.05
CNTNAP1	-8.51	8	-3.01	0.00131	827	0.0276	0.999	16611	1.05
RNF115	-8.5	8	-3.01	0.00132	828	0.0278	0.999	16610	1.05
SCAF4	-8.5	8	-3.01	0.00133	829	0.0279	0.999	16609	1.05
IQGAP3	-8.49	8	-3	0.00134	830	0.0282	0.999	16608	1.05
ZNF500	-8.49	8	-3	0.00135	831	0.0282	0.999	16607	1.05
MAPK12	-8.48	8	-3	0.00135	832	0.0283	0.999	16606	1.05
SLC45A4	-8.48	8	-3	0.00135	833	0.0284	0.999	16605	1.05
GABRG2	-8.48	8	-3	0.00136	834	0.0283	0.999	16604	1.05
OPCML	-8.48	8	-3	0.00136	835	0.0283	0.999	16603	1.05
USB1	-8.48	8	-3	0.00136	836	0.0283	0.999	16602	1.05
UBFD1	-8.47	8	-3	0.00137	837	0.0285	0.999	16601	1.05
SLC38A2	-8.47	8	-3	0.00137	838	0.0285	0.999	16600	1.05
PVRIG	-8.47	8	-2.99	0.00137	839	0.0285	0.999	16599	1.05
TUBGCP3	-8.47	8	-2.99	0.00138	840	0.0286	0.999	16598	1.05
GTF2H5	-8.47	8	-2.99	0.00138	841	0.0286	0.999	16597	1.05
ATG14	-8.46	8	-2.99	0.00138	842	0.0287	0.999	16596	1.05
CLN3	-8.46	8	-2.99	0.00139	843	0.0287	0.999	16595	1.05
HUS1B	-8.46	8	-2.99	0.0014	844	0.0288	0.999	16594	1.05
CCNDBP1	-8.45	8	-2.99	0.0014	845	0.0289	0.999	16593	1.05
SCGB2A2	-7.32	6	-2.99	0.0014	846	0.0289	0.999	16592	1.05
BHLHA9	-8.45	8	-2.99	0.00141	847	0.0291	0.999	16591	1.05
ANAPC4	-8.44	8	-2.98	0.00143	848	0.0294	0.999	16590	1.05
TELO2	-8.43	8	-2.98	0.00143	849	0.0294	0.999	16589	1.05
HEXDC	-8.43	8	-2.98	0.00144	850	0.0294	0.999	16588	1.05
RBM10	-8.43	8	-2.98	0.00144	851	0.0295	0.999	16587	1.05
OXCT2	-7.3	6	-2.98	0.00144	852	0.0295	0.999	16586	1.05
INSRR	-8.43	8	-2.98	0.00144	853	0.0295	0.999	16585	1.05
NOM1	-8.42	8	-2.98	0.00145	854	0.0296	0.999	16584	1.05
XAB2	-7.29	6	-2.98	0.00145	855	0.0296	0.999	16583	1.05
GAS1	-8.42	8	-2.98	0.00146	856	0.0297	0.999	16582	1.05
PCOLCE2	-8.42	8	-2.98	0.00146	857	0.0297	0.999	16581	1.05
HFM1	-8.42	8	-2.98	0.00146	858	0.0297	0.999	16580	1.05
ANGPTL7	-8.42	8	-2.98	0.00146	859	0.0297	0.999	16579	1.05
CD1C	-8.41	8	-2.97	0.00147	860	0.0297	0.999	16578	1.05
SMARCD3	-8.41	8	-2.97	0.00147	861	0.0297	0.999	16577	1.05
TRIP4	-8.41	8	-2.97	0.00147	862	0.0298	0.999	16576	1.05
KCNJ1	-8.41	8	-2.97	0.00147	863	0.0298	0.999	16575	1.05
BTF3L4	-8.4	8	-2.97	0.00148	864	0.0299	0.999	16574	1.05
HSPG2	-8.4	8	-2.97	0.00149	865	0.03	0.999	16573	1.05
SLC35E4	-8.4	8	-2.97	0.00149	866	0.03	0.999	16572	1.05
VGF	-8.4	8	-2.97	0.00149	867	0.03	0.999	16571	1.05
RHPN2	-8.4	8	-2.97	0.00149	868	0.03	0.999	16570	1.05
PCNP	-7.27	6	-2.97	0.0015	869	0.03	0.999	16569	1.05
DRD3	-8.39	8	-2.97	0.0015	870	0.0301	0.998	16568	1.05
OR5A2	-8.39	8	-2.97	0.0015	871	0.0301	0.998	16567	1.05
FEN1	-8.39	8	-2.97	0.00151	872	0.0301	0.998	16566	1.05
CPA6	-8.39	8	-2.97	0.00151	873	0.0302	0.998	16565	1.05
S100A5	-8.39	8	-2.97	0.00151	874	0.0301	0.998	16564	1.05
ARID5B	-8.39	8	-2.96	0.00152	875	0.0302	0.998	16563	1.05
TMEM116	-8.38	8	-2.96	0.00152	876	0.0303	0.998	16562	1.05
HNRNPUL2	-8.38	8	-2.96	0.00153	877	0.0304	0.998	16561	1.05
SPPL3	-8.38	8	-2.96	0.00153	878	0.0304	0.998	16560	1.05
FARS2	-7.25	6	-2.96	0.00154	879	0.0305	0.998	16559	1.05
PSTK	-7.25	6	-2.96	0.00154	880	0.0305	0.998	16558	1.05
VWA5B1	-8.37	8	-2.96	0.00154	881	0.0306	0.998	16557	1.05
VGLL2	-8.36	8	-2.96	0.00155	882	0.0307	0.998	16556	1.05
GLYATL1	-8.36	8	-2.96	0.00155	883	0.0307	0.998	16555	1.05
VSIG2	-8.36	8	-2.96	0.00156	884	0.0307	0.998	16554	1.05
TMEM245	-8.36	8	-2.96	0.00156	885	0.0307	0.998	16553	1.05
PVRL2	-8.34	8	-2.95	0.0016	886	0.0314	0.998	16552	1.05
ENDOD1	-8.34	8	-2.95	0.0016	887	0.0315	0.998	16551	1.05
VWA5B2	-8.33	8	-2.94	0.00162	888	0.0318	0.998	16550	1.05
FAM118B	-7.21	6	-2.94	0.00162	889	0.0318	0.998	16549	1.05
BSPRY	-8.32	8	-2.94	0.00162	890	0.0318	0.998	16548	1.05
OR10X1	-8.32	8	-2.94	0.00163	891	0.0318	0.998	16547	1.05
ERCC8	-8.31	8	-2.94	0.00165	892	0.0322	0.998	16546	1.05
PARP4	-8.3	8	-2.93	0.00167	893	0.0327	0.998	16545	1.05
LYVE1	-7.76	7	-2.93	0.00167	894	0.0327	0.998	16544	1.05
SGSM3	-8.29	8	-2.93	0.00168	895	0.0328	0.998	16543	1.05
DBNDD1	-8.29	8	-2.93	0.00169	896	0.0328	0.998	16542	1.05
SEMA5A	-8.29	8	-2.93	0.00169	897	0.0329	0.998	16541	1.05
NEDD9	-8.29	8	-2.93	0.00169	898	0.0328	0.998	16540	1.05
ZNRF2	-8.29	8	-2.93	0.00169	899	0.0328	0.998	16539	1.05
NPTX2	-8.29	8	-2.93	0.00169	900	0.0328	0.998	16538	1.05
S100A9	-8.29	8	-2.93	0.00169	901	0.0328	0.998	16537	1.05
CC2D1B	-8.29	8	-2.93	0.00169	902	0.0327	0.998	16536	1.05
NUSAP1	-8.29	8	-2.93	0.0017	903	0.0328	0.998	16535	1.05
CCDC155	-8.28	8	-2.93	0.0017	904	0.0328	0.998	16534	1.05
CNTN4	-8.28	8	-2.93	0.00171	905	0.033	0.998	16533	1.05
HTR1B	-8.28	8	-2.93	0.00171	906	0.0329	0.998	16532	1.05
FAM180B	-8.27	8	-2.92	0.00173	907	0.0332	0.998	16531	1.05
PRR5	-8.27	8	-2.92	0.00173	908	0.0332	0.998	16530	1.05
SNTB2	-8.27	8	-2.92	0.00173	909	0.0332	0.998	16529	1.05
RFC2	-7.73	7	-2.92	0.00174	910	0.0333	0.998	16528	1.05
LRWD1	-8.26	8	-2.92	0.00175	911	0.0334	0.998	16527	1.05
SLC25A17	-8.26	8	-2.92	0.00175	912	0.0335	0.998	16526	1.05
EPPK1	-8.26	8	-2.92	0.00175	913	0.0335	0.998	16525	1.05
SCN2B	-8.26	8	-2.92	0.00175	914	0.0334	0.998	16524	1.05
FFAR2	-8.25	8	-2.92	0.00176	915	0.0335	0.998	16523	1.05
APCS	-8.25	8	-2.92	0.00176	916	0.0336	0.998	16522	1.05
ZMAT5	-7.14	6	-2.91	0.00178	917	0.0339	0.998	16521	1.05
CIB3	-8.24	8	-2.91	0.00179	918	0.034	0.998	16520	1.05
LPAR5	-8.24	8	-2.91	0.00179	919	0.034	0.998	16519	1.05
ADAMTSL4-AS1	-8.24	8	-2.91	0.0018	920	0.0341	0.998	16518	1.05
B3GALT4	-8.23	8	-2.91	0.00181	921	0.0343	0.998	16517	1.05
DCTN6	-8.23	8	-2.91	0.00182	922	0.0343	0.998	16516	1.05
DIP2C	-8.23	8	-2.91	0.00182	923	0.0343	0.998	16515	1.05
TREML1	-8.22	8	-2.91	0.00183	924	0.0345	0.998	16514	1.05
CUL3	-7.12	6	-2.91	0.00183	925	0.0345	0.998	16513	1.05
TTLL10	-8.22	8	-2.91	0.00183	926	0.0345	0.998	16512	1.05
HSD17B12	-8.21	8	-2.9	0.00184	927	0.0346	0.998	16511	1.05
IKBKE	-8.21	8	-2.9	0.00185	928	0.0348	0.998	16510	1.05
ZNF432	-8.21	8	-2.9	0.00186	929	0.0348	0.998	16509	1.05
RGS7	-8.2	8	-2.9	0.00186	930	0.0349	0.998	16508	1.05
PLB1	-8.2	8	-2.9	0.00187	931	0.0349	0.998	16507	1.05
SENP2	-8.2	8	-2.9	0.00187	932	0.035	0.998	16506	1.05
FOXF2	-8.2	8	-2.9	0.00188	933	0.0351	0.998	16505	1.05
ANAPC1	-8.19	8	-2.9	0.00188	934	0.0351	0.998	16504	1.05
AMDHD1	-8.19	8	-2.9	0.00189	935	0.0353	0.998	16503	1.05
POLR3A	-7.08	6	-2.89	0.00191	936	0.0356	0.998	16502	1.05
LIMD2	-8.18	8	-2.89	0.00191	937	0.0356	0.998	16501	1.05
FAM213B	-8.18	8	-2.89	0.00192	938	0.0356	0.998	16500	1.05
UBE2E3	-8.18	8	-2.89	0.00192	939	0.0356	0.998	16499	1.05
BLM	-8.18	8	-2.89	0.00192	940	0.0356	0.998	16498	1.05
ENO2	-8.17	8	-2.89	0.00193	941	0.0358	0.998	16497	1.05
PTGES2	-8.17	8	-2.89	0.00194	942	0.0358	0.998	16496	1.05
F2RL3	-8.17	8	-2.89	0.00194	943	0.0359	0.998	16495	1.06
CXCR5	-8.17	8	-2.89	0.00194	944	0.0359	0.998	16494	1.06
KRTAP10-3	-8.16	8	-2.89	0.00195	945	0.036	0.998	16493	1.06
TRERF1	-8.16	8	-2.89	0.00195	946	0.036	0.998	16492	1.06
GPR25	-8.16	8	-2.89	0.00196	947	0.036	0.998	16491	1.06
DLG1	-8.16	8	-2.88	0.00196	948	0.0361	0.998	16490	1.06
GALNT13	-8.16	8	-2.88	0.00197	949	0.0362	0.998	16489	1.06
ZNF645	-8.15	8	-2.88	0.00197	950	0.0362	0.998	16488	1.06
C5orf63	-8.15	8	-2.88	0.00198	951	0.0363	0.998	16487	1.06
DPAGT1	-7.62	7	-2.88	0.00198	952	0.0364	0.998	16486	1.06
MAN2A1	-8.15	8	-2.88	0.00199	953	0.0364	0.998	16485	1.06
MTF2	-8.15	8	-2.88	0.00199	954	0.0364	0.998	16484	1.06
MRPS14	-8.14	8	-2.88	0.002	955	0.0364	0.998	16483	1.06
EEF1G	-7.05	6	-2.88	0.00201	956	0.0366	0.998	16482	1.06
MKL2	-8.13	8	-2.88	0.00202	957	0.0368	0.998	16481	1.06
PHLDB2	-8.13	8	-2.87	0.00202	958	0.0368	0.998	16480	1.06
UBE3D	-8.13	8	-2.87	0.00203	959	0.0369	0.998	16479	1.06
RASAL1	-8.13	8	-2.87	0.00203	960	0.0369	0.998	16478	1.06
CNTD1	-8.12	8	-2.87	0.00204	961	0.037	0.998	16477	1.06
PABPC1	-8.12	8	-2.87	0.00205	962	0.0372	0.998	16476	1.06
ESM1	-8.12	8	-2.87	0.00205	963	0.0371	0.998	16475	1.06
BMPR1A	-8.12	8	-2.87	0.00205	964	0.0372	0.998	16474	1.06
ELF5	-8.11	8	-2.87	0.00207	965	0.0374	0.998	16473	1.06
CCND2	-8.11	8	-2.87	0.00207	966	0.0374	0.998	16472	1.06
LCN1	-8.1	8	-2.87	0.00208	967	0.0375	0.998	16471	1.06
PSMA4	-8.1	8	-2.86	0.00209	968	0.0377	0.998	16470	1.06
C6orf223	-8.09	8	-2.86	0.00211	969	0.0379	0.998	16469	1.06
RSRC1	-8.09	8	-2.86	0.00211	970	0.0379	0.998	16468	1.06
ABHD14B	-8.09	8	-2.86	0.00211	971	0.0379	0.998	16467	1.06
COPS3	-7.57	7	-2.86	0.00211	972	0.0379	0.998	16466	1.06
FAM212B	-8.09	8	-2.86	0.00211	973	0.0379	0.998	16465	1.06
YTHDF2	-8.08	8	-2.86	0.00213	974	0.0381	0.998	16464	1.06
TEKT5	-8.08	8	-2.86	0.00213	975	0.0381	0.998	16463	1.06
BAG4	-8.08	8	-2.86	0.00215	976	0.0384	0.998	16462	1.06
CXorf66	-8.08	8	-2.86	0.00215	977	0.0384	0.998	16461	1.06
PLEKHM3	-8.07	8	-2.85	0.00217	978	0.0386	0.998	16460	1.06
MPG	-8.07	8	-2.85	0.00217	979	0.0386	0.998	16459	1.06
SRRM1	-8.07	8	-2.85	0.00217	980	0.0386	0.998	16458	1.06
MFSD4	-8.07	8	-2.85	0.00218	981	0.0387	0.998	16457	1.06
CNGA2	-8.06	8	-2.85	0.00218	982	0.0387	0.998	16456	1.06
UBE2G2	-8.06	8	-2.85	0.00218	983	0.0386	0.998	16455	1.06
PDZK1	-8.06	8	-2.85	0.00218	984	0.0387	0.998	16454	1.06
MVP	-8.06	8	-2.85	0.00219	985	0.0387	0.998	16453	1.06
RALB	-8.06	8	-2.85	0.00219	986	0.0387	0.998	16452	1.06
WBSCR22	-8.05	8	-2.85	0.00221	987	0.039	0.998	16451	1.06
C1orf53	-8.05	8	-2.85	0.00221	988	0.0389	0.998	16450	1.06
NUDT3	-8.05	8	-2.85	0.00222	989	0.0391	0.998	16449	1.06
PRG2	-7.53	7	-2.84	0.00222	990	0.0391	0.998	16448	1.06
RAB3C	-8.04	8	-2.84	0.00223	991	0.0392	0.998	16447	1.06
PRKRIP1	-8.04	8	-2.84	0.00225	992	0.0395	0.998	16446	1.06
SPRED1	-8.03	8	-2.84	0.00225	993	0.0395	0.998	16445	1.06
LINGO4	-8.03	8	-2.84	0.00225	994	0.0395	0.998	16444	1.06
ANKRD2	-8.03	8	-2.84	0.00225	995	0.0395	0.998	16443	1.06
NUTM1	-8.03	8	-2.84	0.00226	996	0.0396	0.998	16442	1.06
PLA2G4A	-8.02	8	-2.84	0.00228	997	0.0399	0.998	16441	1.06
ACSBG1	-8.02	8	-2.84	0.00228	998	0.0399	0.998	16440	1.06
NRARP	-8.02	8	-2.84	0.00229	999	0.04	0.998	16439	1.06
ZCCHC3	-8.02	8	-2.83	0.00229	1000	0.04	0.998	16438	1.06
CEL	-8.02	8	-2.83	0.00229	1001	0.0399	0.998	16437	1.06
IPO5	-8.02	8	-2.83	0.00229	1002	0.0399	0.998	16436	1.06
ADRB3	-8.02	8	-2.83	0.0023	1003	0.04	0.998	16435	1.06
FGL2	-8.01	8	-2.83	0.00231	1004	0.0401	0.998	16434	1.06
PLEKHA5	-8.01	8	-2.83	0.00231	1005	0.0401	0.998	16433	1.06
MYPN	-8.01	8	-2.83	0.00231	1006	0.04	0.998	16432	1.06
TBC1D13	-8.01	8	-2.83	0.00232	1007	0.0402	0.998	16431	1.06
DNAJC28	-7.99	8	-2.83	0.00236	1008	0.0408	0.998	16430	1.06
TAF6L	-7.99	8	-2.83	0.00236	1009	0.0408	0.998	16429	1.06
CBFA2T3	-7.99	8	-2.83	0.00236	1010	0.0408	0.998	16428	1.06
ZNF691	-7.99	8	-2.83	0.00236	1011	0.0408	0.998	16427	1.06
SPG20	-7.99	8	-2.82	0.00237	1012	0.0408	0.998	16426	1.06
SMIM13	-7.98	8	-2.82	0.00238	1013	0.041	0.998	16425	1.06
PRSS53	-7.98	8	-2.82	0.00239	1014	0.041	0.998	16424	1.06
PES1	-7.47	7	-2.82	0.00239	1015	0.041	0.998	16423	1.06
SNAPC1	-7.98	8	-2.82	0.00239	1016	0.041	0.998	16422	1.06
WNT11	-7.98	8	-2.82	0.00239	1017	0.0411	0.998	16421	1.06
C4orf21	-7.98	8	-2.82	0.0024	1018	0.0411	0.998	16420	1.06
UTP14A	-7.98	8	-2.82	0.0024	1019	0.0411	0.998	16419	1.06
SPRYD7	-7.97	8	-2.82	0.00243	1020	0.0415	0.998	16418	1.06
TNK1	-7.96	8	-2.81	0.00245	1021	0.0418	0.998	16417	1.06
HIST1H4C	-6.89	6	-2.81	0.00245	1022	0.0418	0.998	16416	1.06
SMIM18	-7.95	8	-2.81	0.00247	1023	0.0421	0.998	16415	1.06
ZDHHC23	-7.95	8	-2.81	0.00247	1024	0.0421	0.998	16414	1.06
BUB1	-7.95	8	-2.81	0.00247	1025	0.0421	0.998	16413	1.06
ARHGAP30	-7.95	8	-2.81	0.00247	1026	0.0421	0.998	16412	1.06
TOR1AIP1	-7.94	8	-2.81	0.00249	1027	0.0423	0.998	16411	1.06
HADHB	-7.94	8	-2.81	0.00249	1028	0.0423	0.998	16410	1.06
NBR1	-7.94	8	-2.81	0.0025	1029	0.0423	0.998	16409	1.06
CERS2	-7.94	8	-2.81	0.0025	1030	0.0424	0.997	16408	1.06
SART1	-7.93	8	-2.81	0.00251	1031	0.0425	0.997	16407	1.06
ZNF891	-7.93	8	-2.81	0.00252	1032	0.0425	0.997	16406	1.06
TDRD10	-7.93	8	-2.8	0.00253	1033	0.0427	0.997	16405	1.06
RARS	-7.93	8	-2.8	0.00253	1034	0.0427	0.997	16404	1.06
RANBP6	-7.93	8	-2.8	0.00253	1035	0.0427	0.997	16403	1.06
ACOT11	-7.92	8	-2.8	0.00255	1036	0.0428	0.997	16402	1.06
CERS6	-7.92	8	-2.8	0.00255	1037	0.0428	0.997	16401	1.06
ZNF280A	-7.92	8	-2.8	0.00255	1038	0.0428	0.997	16400	1.06
NET1	-7.92	8	-2.8	0.00255	1039	0.0428	0.997	16399	1.06
ECEL1	-7.92	8	-2.8	0.00256	1040	0.043	0.997	16398	1.06
VAX2	-7.92	8	-2.8	0.00256	1041	0.0429	0.997	16397	1.06
PPP2CB	-7.92	8	-2.8	0.00257	1042	0.043	0.997	16396	1.06
COTL1	-7.91	8	-2.8	0.00258	1043	0.0431	0.997	16395	1.06
FAT2	-7.91	8	-2.8	0.00259	1044	0.0432	0.997	16394	1.06
SLC47A1	-7.91	8	-2.8	0.00259	1045	0.0432	0.997	16393	1.06
RYR1	-7.91	8	-2.8	0.00259	1046	0.0432	0.997	16392	1.06
CABIN1	-7.9	8	-2.79	0.0026	1047	0.0433	0.997	16391	1.06
MUC20	-7.9	8	-2.79	0.00262	1048	0.0436	0.997	16390	1.06
GDF6	-7.9	8	-2.79	0.00262	1049	0.0435	0.997	16389	1.06
CPN1	-7.89	8	-2.79	0.00263	1050	0.0436	0.997	16388	1.06
ZDHHC8	-7.89	8	-2.79	0.00263	1051	0.0437	0.997	16387	1.06
C9orf50	-7.89	8	-2.79	0.00263	1052	0.0437	0.997	16386	1.06
HSPB3	-7.89	8	-2.79	0.00264	1053	0.0437	0.997	16385	1.06
BOD1L1	-7.89	8	-2.79	0.00264	1054	0.0437	0.997	16384	1.06
ASB9	-7.89	8	-2.79	0.00264	1055	0.0436	0.997	16383	1.06
DNMT3A	-7.89	8	-2.79	0.00265	1056	0.0437	0.997	16382	1.06
INF2	-7.89	8	-2.79	0.00265	1057	0.0438	0.997	16381	1.06
TGFBR3	-7.88	8	-2.79	0.00266	1058	0.0439	0.997	16380	1.06
OR51Q1	-7.88	8	-2.78	0.00268	1059	0.0442	0.997	16379	1.06
HOMER3	-7.87	8	-2.78	0.00268	1060	0.0441	0.997	16378	1.06
EFNB3	-7.87	8	-2.78	0.00271	1061	0.0445	0.997	16377	1.06
P2RX3	-7.86	8	-2.78	0.00272	1062	0.0446	0.997	16376	1.06
RUSC1	-7.86	8	-2.78	0.00272	1063	0.0446	0.997	16375	1.06
LRRTM2	-7.86	8	-2.78	0.00272	1064	0.0446	0.997	16374	1.06
N4BP1	-7.35	7	-2.78	0.00273	1065	0.0447	0.997	16373	1.06
STMN1	-7.86	8	-2.78	0.00273	1066	0.0447	0.997	16372	1.06
SELT	-7.86	8	-2.78	0.00274	1067	0.0447	0.997	16371	1.06
EXOC3L4	-7.84	8	-2.77	0.00278	1068	0.0454	0.997	16370	1.06
KLC2	-7.84	8	-2.77	0.00278	1069	0.0454	0.997	16369	1.06
ZNF683	-7.84	8	-2.77	0.00279	1070	0.0454	0.997	16368	1.06
SPINK7	-7.84	8	-2.77	0.00279	1071	0.0454	0.997	16367	1.06
SIGLEC8	-7.83	8	-2.77	0.00281	1072	0.0457	0.997	16366	1.06
HDGFRP3	-7.33	7	-2.77	0.00281	1073	0.0457	0.997	16365	1.06
RAD9B	-7.83	8	-2.77	0.00282	1074	0.0458	0.997	16364	1.06
PTPN18	-7.82	8	-2.77	0.00284	1075	0.0461	0.997	16363	1.06
SDHC	-7.82	8	-2.77	0.00284	1076	0.046	0.997	16362	1.06
GPC5	-7.82	8	-2.76	0.00285	1077	0.0461	0.997	16361	1.06
ACADL	-7.82	8	-2.76	0.00285	1078	0.0462	0.997	16360	1.06
AK4	-7.81	8	-2.76	0.00286	1079	0.0463	0.997	16359	1.06
DMD	-7.81	8	-2.76	0.00287	1080	0.0464	0.997	16358	1.06
PPARA	-7.81	8	-2.76	0.00289	1081	0.0465	0.997	16357	1.06
PRKAA2	-7.81	8	-2.76	0.00289	1082	0.0465	0.997	16356	1.06
TMED10	-7.81	8	-2.76	0.00289	1083	0.0465	0.997	16355	1.06
MYRF	-7.8	8	-2.76	0.00291	1084	0.0468	0.997	16354	1.06
SH2D2A	-7.8	8	-2.76	0.00292	1085	0.0469	0.997	16353	1.06
IRX3	-7.8	8	-2.76	0.00292	1086	0.0469	0.997	16352	1.06
NPW	-7.79	8	-2.76	0.00293	1087	0.047	0.997	16351	1.06
HTR2A	-7.79	8	-2.75	0.00294	1088	0.0471	0.997	16350	1.06
FOXO6	-7.79	8	-2.75	0.00295	1089	0.0472	0.997	16349	1.06
UBXN1	-7.78	8	-2.75	0.00297	1090	0.0475	0.997	16348	1.06
C1orf112	-7.78	8	-2.75	0.00297	1091	0.0475	0.997	16347	1.06
SNRK	-7.78	8	-2.75	0.00298	1092	0.0476	0.997	16346	1.06
CHERP	-7.27	7	-2.75	0.00299	1093	0.0476	0.997	16345	1.06
CHIC2	-7.77	8	-2.75	0.00299	1094	0.0477	0.997	16344	1.06
AZI2	-7.77	8	-2.75	0.00299	1095	0.0476	0.997	16343	1.06
SEMA3G	-7.77	8	-2.75	0.003	1096	0.0478	0.997	16342	1.06
METTL13	-7.77	8	-2.75	0.00301	1097	0.0479	0.997	16341	1.06
HSPA13	-7.76	8	-2.75	0.00302	1098	0.048	0.997	16340	1.06
2017-03-08	-7.26	7	-2.74	0.00303	1099	0.048	0.997	16339	1.06
AURKB	-6.72	6	-2.74	0.00303	1100	0.0481	0.997	16338	1.06
IDI1	-7.76	8	-2.74	0.00303	1101	0.0481	0.997	16337	1.06
KIAA1147	-7.26	7	-2.74	0.00305	1102	0.0482	0.997	16336	1.06
APBA1	-7.76	8	-2.74	0.00306	1103	0.0483	0.997	16335	1.06
FRRS1	-7.75	8	-2.74	0.00306	1104	0.0483	0.997	16334	1.06
OTP	-7.75	8	-2.74	0.00308	1105	0.0486	0.997	16333	1.06
SMCO3	-7.75	8	-2.74	0.00308	1106	0.0486	0.997	16332	1.06
PLAGL1	-7.74	8	-2.74	0.00309	1107	0.0487	0.997	16331	1.06
OR4S1	-7.74	8	-2.74	0.00312	1108	0.0491	0.997	16330	1.06
NCOA1	-7.74	8	-2.74	0.00312	1109	0.049	0.997	16329	1.06
ARNTL	-7.73	8	-2.73	0.00313	1110	0.0491	0.997	16328	1.06
KCNJ8	-7.73	8	-2.73	0.00314	1111	0.0492	0.997	16327	1.06
LRCH1	-7.73	8	-2.73	0.00315	1112	0.0495	0.997	16326	1.06
TMEM186	-7.72	8	-2.73	0.00318	1113	0.0498	0.997	16325	1.06
SLC39A1	-7.72	8	-2.73	0.00318	1114	0.0498	0.997	16324	1.06
ZFYVE20	-7.72	8	-2.73	0.00319	1115	0.0498	0.997	16323	1.06
AGBL2	-7.71	8	-2.73	0.00321	1116	0.0501	0.997	16322	1.06
INO80D	-7.71	8	-2.73	0.00321	1117	0.0501	0.997	16321	1.06
LTBP3	-7.71	8	-2.72	0.00322	1118	0.0502	0.997	16320	1.07
OR5B3	-6.67	6	-2.72	0.00322	1119	0.0502	0.997	16319	1.07
TMEM132D	-7.71	8	-2.72	0.00322	1120	0.0502	0.997	16318	1.07
SDF2L1	-7.7	8	-2.72	0.00323	1121	0.0503	0.997	16317	1.07
HCN2	-7.7	8	-2.72	0.00323	1122	0.0502	0.997	16316	1.07
PEX16	-7.7	8	-2.72	0.00324	1123	0.0504	0.997	16315	1.07
BUD31	-7.2	7	-2.72	0.00325	1124	0.0505	0.997	16314	1.07
ARRB2	-7.7	8	-2.72	0.00326	1125	0.0505	0.997	16313	1.07
DPYSL4	-7.69	8	-2.72	0.00326	1126	0.0505	0.997	16312	1.07
DISP2	-7.69	8	-2.72	0.00328	1127	0.0507	0.997	16311	1.07
OR1B1	-7.69	8	-2.72	0.00329	1128	0.0508	0.997	16310	1.07
MITD1	-7.69	8	-2.72	0.00329	1129	0.0508	0.997	16309	1.07
ABHD10	-7.68	8	-2.72	0.0033	1130	0.051	0.997	16308	1.07
SOD1	-7.68	8	-2.71	0.00332	1131	0.0512	0.997	16307	1.07
C2orf57	-7.67	8	-2.71	0.00335	1132	0.0516	0.997	16306	1.07
ESD	-7.67	8	-2.71	0.00335	1133	0.0516	0.997	16305	1.07
CHRNA5	-7.66	8	-2.71	0.00338	1134	0.052	0.997	16304	1.07
LSM7	-6.63	6	-2.71	0.00338	1135	0.052	0.997	16303	1.07
CDC16	-7.16	7	-2.71	0.00339	1136	0.052	0.997	16302	1.07
ZDHHC20	-7.65	8	-2.71	0.0034	1137	0.0522	0.997	16301	1.07
MFSD3	-7.65	8	-2.71	0.00341	1138	0.0523	0.997	16300	1.07
TRIM44	-7.64	8	-2.7	0.00344	1139	0.0526	0.997	16299	1.07
DEK	-7.64	8	-2.7	0.00344	1140	0.0527	0.997	16298	1.07
SMS	-7.64	8	-2.7	0.00346	1141	0.0529	0.997	16297	1.07
DEXI	-7.64	8	-2.7	0.00347	1142	0.0529	0.997	16296	1.07
CAPNS2	-7.63	8	-2.7	0.00349	1143	0.0533	0.997	16295	1.07
NADK2	-7.62	8	-2.69	0.00352	1144	0.0537	0.996	16294	1.07
RBM19	-7.62	8	-2.69	0.00353	1145	0.0537	0.996	16293	1.07
COPB1	-7.62	8	-2.69	0.00354	1146	0.0539	0.996	16292	1.07
CARNS1	-7.61	8	-2.69	0.00355	1147	0.0539	0.996	16291	1.07
ZNF850	-7.61	8	-2.69	0.00355	1148	0.0539	0.996	16290	1.07
XRCC5	-7.61	8	-2.69	0.00356	1149	0.054	0.996	16289	1.07
EFCC1	-7.61	8	-2.69	0.00357	1150	0.0541	0.996	16288	1.07
KCNMA1	-7.61	8	-2.69	0.00357	1151	0.0541	0.996	16287	1.07
PDZRN3	-7.6	8	-2.69	0.00359	1152	0.0543	0.996	16286	1.07
RBX1	-7.11	7	-2.69	0.00359	1153	0.0544	0.996	16285	1.07
GCHFR	-7.11	7	-2.69	0.0036	1154	0.0544	0.996	16284	1.07
BRINP2	-7.6	8	-2.69	0.00361	1155	0.0544	0.996	16283	1.07
SLC25A19	-7.6	8	-2.69	0.00361	1156	0.0544	0.996	16282	1.07
TOR3A	-7.11	7	-2.69	0.00362	1157	0.0545	0.996	16281	1.07
ZAR1L	-7.59	8	-2.68	0.00363	1158	0.0547	0.996	16280	1.07
IL6R	-7.59	8	-2.68	0.00364	1159	0.0548	0.996	16279	1.07
ADRA1A	-7.1	7	-2.68	0.00365	1160	0.0549	0.996	16278	1.07
SLC36A4	-7.59	8	-2.68	0.00365	1161	0.0548	0.996	16277	1.07
FOXL1	-7.59	8	-2.68	0.00366	1162	0.0549	0.996	16276	1.07
LECT1	-7.59	8	-2.68	0.00366	1163	0.0549	0.996	16275	1.07
NPY4R	-7.58	8	-2.68	0.00367	1164	0.055	0.996	16274	1.07
CNIH1	-7.58	8	-2.68	0.00368	1165	0.0551	0.996	16273	1.07
RAB3A	-7.58	8	-2.68	0.00368	1166	0.0551	0.996	16272	1.07
ALG8	-7.58	8	-2.68	0.00369	1167	0.0551	0.996	16271	1.07
PCDHB5	-7.57	8	-2.68	0.00371	1168	0.0553	0.996	16270	1.07
SMC1A	-6.56	6	-2.68	0.00371	1169	0.0553	0.996	16269	1.07
SOX17	-7.57	8	-2.68	0.00371	1170	0.0554	0.996	16268	1.07
PTPRG	-7.57	8	-2.68	0.00372	1171	0.0554	0.996	16267	1.07
CCDC81	-7.57	8	-2.68	0.00372	1172	0.0554	0.996	16266	1.07
CXorf58	-7.56	8	-2.67	0.00374	1173	0.0556	0.996	16265	1.07
LYPD6B	-7.56	8	-2.67	0.00376	1174	0.0559	0.996	16264	1.07
GRAMD2	-7.56	8	-2.67	0.00376	1175	0.0558	0.996	16263	1.07
FAM167A	-7.56	8	-2.67	0.00377	1176	0.0558	0.996	16262	1.07
SLC25A34	-7.55	8	-2.67	0.00378	1177	0.056	0.996	16261	1.07
REV1	-7.55	8	-2.67	0.00382	1178	0.0565	0.996	16260	1.07
COL5A3	-7.54	8	-2.67	0.00383	1179	0.0566	0.996	16259	1.07
MCPH1	-7.54	8	-2.67	0.00384	1180	0.0568	0.996	16258	1.07
ZNF354C	-7.54	8	-2.66	0.00386	1181	0.0569	0.996	16257	1.07
ZNF559	-7.53	8	-2.66	0.00386	1182	0.057	0.996	16256	1.07
MTAP	-7.53	8	-2.66	0.00388	1183	0.0572	0.996	16255	1.07
LMF2	-7.53	8	-2.66	0.00388	1184	0.0571	0.996	16254	1.07
CRYBB2	-7.53	8	-2.66	0.00388	1185	0.0571	0.996	16253	1.07
IST1	-7.53	8	-2.66	0.00389	1186	0.0572	0.996	16252	1.07
TMEM158	-7.53	8	-2.66	0.00389	1187	0.0572	0.996	16251	1.07
POLK	-7.52	8	-2.66	0.0039	1188	0.0573	0.996	16250	1.07
RTN4RL2	-7.52	8	-2.66	0.0039	1189	0.0573	0.996	16249	1.07
HERC4	-7.52	8	-2.66	0.00392	1190	0.0574	0.996	16248	1.07
VAV3	-7.52	8	-2.66	0.00393	1191	0.0576	0.996	16247	1.07
SERPINB5	-7.52	8	-2.66	0.00394	1192	0.0576	0.996	16246	1.07
PATL1	-7.52	8	-2.66	0.00394	1193	0.0576	0.996	16245	1.07
SFTPC	-7.51	8	-2.66	0.00395	1194	0.0577	0.996	16244	1.07
POMP	-7.51	8	-2.66	0.00397	1195	0.0579	0.996	16243	1.07
PITPNA	-7.51	8	-2.65	0.00397	1196	0.0578	0.996	16242	1.07
SETDB1	-7.51	8	-2.65	0.00397	1197	0.0578	0.996	16241	1.07
UTP20	-6.5	6	-2.65	0.00399	1198	0.0581	0.996	16240	1.07
VPS37A	-7.5	8	-2.65	0.004	1199	0.0581	0.996	16239	1.07
H6PD	-7.5	8	-2.65	0.004	1200	0.0582	0.996	16238	1.07
PHYHIP	-7.5	8	-2.65	0.00401	1201	0.0582	0.996	16237	1.07
HSPA6	-7.5	8	-2.65	0.00401	1202	0.0582	0.996	16236	1.07
ACTR3B	-7.5	8	-2.65	0.00402	1203	0.0583	0.996	16235	1.07
FRMD5	-7.49	8	-2.65	0.00403	1204	0.0584	0.996	16234	1.07
MACF1	-7.49	8	-2.65	0.00405	1205	0.0585	0.996	16233	1.07
FTSJ3	-6.49	6	-2.65	0.00405	1206	0.0586	0.996	16232	1.07
THADA	-7.49	8	-2.65	0.00406	1207	0.0586	0.996	16231	1.07
STRN3	-7.48	8	-2.65	0.00408	1208	0.0588	0.996	16230	1.07
PROK1	-7.48	8	-2.65	0.00408	1209	0.0589	0.996	16229	1.07
RANBP1	-7.48	8	-2.64	0.0041	1210	0.0591	0.996	16228	1.07
GPRASP2	-7.48	8	-2.64	0.00411	1211	0.0591	0.996	16227	1.07
GIMAP1	-7.47	8	-2.64	0.00412	1212	0.0592	0.996	16226	1.07
C11orf91	-7.47	8	-2.64	0.00412	1213	0.0593	0.996	16225	1.07
LIG4	-7.46	8	-2.64	0.00415	1214	0.0597	0.996	16224	1.07
FRMD4A	-7.46	8	-2.64	0.00417	1215	0.0599	0.996	16223	1.07
PPT1	-7.46	8	-2.64	0.00417	1216	0.0598	0.996	16222	1.07
OSBPL3	-7.46	8	-2.64	0.00418	1217	0.0599	0.996	16221	1.07
H2AFY2	-7.45	8	-2.64	0.0042	1218	0.0601	0.996	16220	1.07
RAB23	-7.45	8	-2.63	0.00421	1219	0.0602	0.996	16219	1.07
OSMR	-7.45	8	-2.63	0.00421	1220	0.0602	0.996	16218	1.07
CD3E	-7.45	8	-2.63	0.00422	1221	0.0603	0.996	16217	1.07
INHBC	-6.45	6	-2.63	0.00423	1222	0.0603	0.996	16216	1.07
TCTEX1D1	-7.45	8	-2.63	0.00423	1223	0.0603	0.996	16215	1.07
CAPN5	-7.45	8	-2.63	0.00423	1224	0.0603	0.996	16214	1.07
OTUB1	-7.45	8	-2.63	0.00424	1225	0.0603	0.996	16213	1.07
MED26	-6.45	6	-2.63	0.00424	1226	0.0602	0.996	16212	1.07
ABHD13	-7.44	8	-2.63	0.00425	1227	0.0604	0.996	16211	1.07
EFCAB10	-7.44	8	-2.63	0.00426	1228	0.0605	0.996	16210	1.07
CA3	-7.43	8	-2.63	0.00429	1229	0.0609	0.996	16209	1.07
GNB1L	-6.43	6	-2.63	0.00431	1230	0.0611	0.996	16208	1.07
TSHB	-7.43	8	-2.63	0.00431	1231	0.061	0.996	16207	1.07
TTLL1	-7.43	8	-2.63	0.00432	1232	0.0612	0.996	16206	1.07
MFAP2	-7.42	8	-2.63	0.00433	1233	0.0613	0.996	16205	1.07
ITGA3	-7.42	8	-2.62	0.00433	1234	0.0613	0.996	16204	1.07
FOLH1	-7.42	8	-2.62	0.00434	1235	0.0612	0.996	16203	1.07
NAA15	-7.42	8	-2.62	0.00435	1236	0.0613	0.996	16202	1.07
GEMIN6	-7.42	8	-2.62	0.00436	1237	0.0614	0.996	16201	1.07
MAFK	-7.42	8	-2.62	0.00436	1238	0.0614	0.996	16200	1.07
NNT	-7.41	8	-2.62	0.00439	1239	0.0618	0.996	16199	1.07
CTDNEP1	-6.42	6	-2.62	0.00439	1240	0.0617	0.996	16198	1.07
TBC1D28	-7.41	8	-2.62	0.00439	1241	0.0617	0.996	16197	1.07
ZCCHC14	-7.41	8	-2.62	0.0044	1242	0.0617	0.996	16196	1.07
CHM	-7.41	8	-2.62	0.0044	1243	0.0617	0.996	16195	1.07
OR56A3	-7.4	8	-2.62	0.00442	1244	0.062	0.996	16194	1.07
TSSC4	-7.4	8	-2.62	0.00444	1245	0.0622	0.996	16193	1.07
EIF5A2	-7.4	8	-2.62	0.00445	1246	0.0622	0.996	16192	1.07
TREH	-7.4	8	-2.62	0.00446	1247	0.0623	0.996	16191	1.07
SLC3A2	-7.4	8	-2.61	0.00446	1248	0.0624	0.996	16190	1.07
SATB2	-7.39	8	-2.61	0.00447	1249	0.0624	0.996	16189	1.07
HORMAD2	-7.39	8	-2.61	0.00448	1250	0.0625	0.996	16188	1.07
STRA13	-7.39	8	-2.61	0.00448	1251	0.0625	0.996	16187	1.07
TSEN54	-6.39	6	-2.61	0.00453	1252	0.0631	0.995	16186	1.07
TMEM233	-6.39	6	-2.61	0.00453	1253	0.063	0.995	16185	1.07
PRMT3	-7.38	8	-2.61	0.00454	1254	0.0631	0.995	16184	1.07
CTNNBIP1	-7.38	8	-2.61	0.00455	1255	0.0633	0.995	16183	1.07
FCRLB	-7.38	8	-2.61	0.00455	1256	0.0632	0.995	16182	1.07
C3orf65	-7.38	8	-2.61	0.00456	1257	0.0632	0.995	16181	1.07
EPHB4	-7.37	8	-2.61	0.00456	1258	0.0633	0.995	16180	1.07
RNASEL	-7.37	8	-2.61	0.00456	1259	0.0632	0.995	16179	1.07
UMPS	-7.37	8	-2.61	0.00458	1260	0.0634	0.995	16178	1.07
MYEF2	-7.37	8	-2.6	0.00459	1261	0.0635	0.995	16177	1.07
DGKD	-7.37	8	-2.6	0.0046	1262	0.0635	0.995	16176	1.07
MUTYH	-7.36	8	-2.6	0.00462	1263	0.0638	0.995	16175	1.07
NCBP1	-7.35	8	-2.6	0.00466	1264	0.0643	0.995	16174	1.07
CUEDC2	-7.35	8	-2.6	0.00469	1265	0.0647	0.995	16173	1.07
SOX10	-7.35	8	-2.6	0.00469	1266	0.0646	0.995	16172	1.07
POLD2	-6.36	6	-2.6	0.0047	1267	0.0647	0.995	16171	1.07
PARS2	-7.34	8	-2.6	0.00471	1268	0.0648	0.995	16170	1.07
MECR	-7.34	8	-2.6	0.00471	1269	0.0648	0.995	16169	1.07
IGFALS	-7.34	8	-2.6	0.00473	1270	0.0649	0.995	16168	1.07
OR9Q1	-7.34	8	-2.6	0.00473	1271	0.0649	0.995	16167	1.07
METAP1	-7.34	8	-2.59	0.00473	1272	0.0649	0.995	16166	1.07
TMEM42	-7.34	8	-2.59	0.00474	1273	0.065	0.995	16165	1.07
CELF1	-7.34	8	-2.59	0.00475	1274	0.0649	0.995	16164	1.07
RPAP2	-7.33	8	-2.59	0.00475	1275	0.065	0.995	16163	1.07
RUFY2	-7.33	8	-2.59	0.00476	1276	0.065	0.995	16162	1.07
PRR4	-7.33	8	-2.59	0.00476	1277	0.065	0.995	16161	1.07
TAB2	-6.35	6	-2.59	0.00477	1278	0.0651	0.995	16160	1.07
MAPK8IP2	-7.33	8	-2.59	0.0048	1279	0.0655	0.995	16159	1.07
LMF1	-7.32	8	-2.59	0.0048	1280	0.0654	0.995	16158	1.07
SLC7A13	-7.32	8	-2.59	0.00482	1281	0.0656	0.995	16157	1.07
VPS72	-7.32	8	-2.59	0.00482	1282	0.0656	0.995	16156	1.07
ARHGAP31	-7.32	8	-2.59	0.00483	1283	0.0656	0.995	16155	1.07
ZNF441	-7.32	8	-2.59	0.00483	1284	0.0656	0.995	16154	1.07
CNGA1	-7.31	8	-2.59	0.00485	1285	0.0658	0.995	16153	1.07
C1orf229	-7.31	8	-2.59	0.00486	1286	0.066	0.995	16152	1.07
TNFRSF13B	-7.31	8	-2.58	0.00488	1287	0.0661	0.995	16151	1.07
RAB11FIP2	-7.31	8	-2.58	0.00488	1288	0.066	0.995	16150	1.07
2017-03-04	-7.31	8	-2.58	0.00488	1289	0.066	0.995	16149	1.07
PPP4R1	-7.31	8	-2.58	0.00488	1290	0.066	0.995	16148	1.07
ANXA4	-7.31	8	-2.58	0.00489	1291	0.066	0.995	16147	1.07
RNF168	-6.83	7	-2.58	0.00494	1292	0.0666	0.995	16146	1.07
LMNB2	-7.29	8	-2.58	0.00498	1293	0.0671	0.995	16145	1.07
LRRC71	-7.29	8	-2.58	0.00498	1294	0.0671	0.995	16144	1.07
CD1E	-7.29	8	-2.58	0.00498	1295	0.0671	0.995	16143	1.07
MSR1	-7.29	8	-2.58	0.005	1296	0.0673	0.995	16142	1.07
OR4D6	-7.28	8	-2.58	0.005	1297	0.0673	0.995	16141	1.07
MAP3K11	-7.28	8	-2.57	0.00501	1298	0.0674	0.995	16140	1.07
ARPC4	-7.28	8	-2.57	0.00502	1299	0.0673	0.995	16139	1.08
EDC3	-7.28	8	-2.57	0.00503	1300	0.0675	0.995	16138	1.08
SDHB	-7.28	8	-2.57	0.00503	1301	0.0675	0.995	16137	1.08
IQCG	-7.28	8	-2.57	0.00504	1302	0.0675	0.995	16136	1.08
KPNA1	-7.28	8	-2.57	0.00505	1303	0.0676	0.995	16135	1.08
DTD2	-7.28	8	-2.57	0.00505	1304	0.0675	0.995	16134	1.08
PPP2CA	-7.27	8	-2.57	0.00507	1305	0.0677	0.995	16133	1.08
FAM200A	-7.27	8	-2.57	0.00507	1306	0.0678	0.995	16132	1.08
SDHAF1	-7.27	8	-2.57	0.00508	1307	0.0677	0.995	16131	1.08
VASN	-7.26	8	-2.57	0.00511	1308	0.0681	0.995	16130	1.08
PDE4DIP	-7.26	8	-2.57	0.00511	1309	0.0681	0.995	16129	1.08
ZMYM2	-7.26	8	-2.57	0.00511	1310	0.068	0.995	16128	1.08
MAEL	-7.26	8	-2.57	0.00511	1311	0.068	0.995	16127	1.08
PARN	-7.26	8	-2.57	0.00513	1312	0.0682	0.995	16126	1.08
ZNF688	-7.26	8	-2.57	0.00514	1313	0.0682	0.995	16125	1.08
ZNF10	-7.25	8	-2.56	0.00518	1314	0.0687	0.995	16124	1.08
NAE1	-6.78	7	-2.56	0.00518	1315	0.0687	0.995	16123	1.08
NUFIP1	-7.25	8	-2.56	0.0052	1316	0.0689	0.995	16122	1.08
ADORA1	-7.25	8	-2.56	0.00521	1317	0.0689	0.995	16121	1.08
DPF3	-7.24	8	-2.56	0.00522	1318	0.069	0.995	16120	1.08
RPP25L	-7.24	8	-2.56	0.00524	1319	0.0692	0.995	16119	1.08
SOD2	-7.24	8	-2.56	0.00524	1320	0.0692	0.995	16118	1.08
ZC3H12A	-7.24	8	-2.56	0.00524	1321	0.0692	0.995	16117	1.08
ZW10	-7.24	8	-2.56	0.00525	1322	0.0693	0.995	16116	1.08
PSMB9	-7.24	8	-2.56	0.00526	1323	0.0693	0.995	16115	1.08
DNAJC14	-7.23	8	-2.56	0.00527	1324	0.0694	0.995	16114	1.08
RND3	-7.23	8	-2.56	0.00527	1325	0.0694	0.995	16113	1.08
KDSR	-7.23	8	-2.56	0.00528	1326	0.0694	0.995	16112	1.08
PEBP1	-7.23	8	-2.56	0.00529	1327	0.0695	0.995	16111	1.08
NCF1	-7.23	8	-2.56	0.0053	1328	0.0695	0.995	16110	1.08
C9orf69	-7.23	8	-2.56	0.0053	1329	0.0695	0.995	16109	1.08
ASRGL1	-7.23	8	-2.56	0.0053	1330	0.0695	0.995	16108	1.08
ABHD11	-7.23	8	-2.56	0.0053	1331	0.0694	0.995	16107	1.08
ETAA1	-7.23	8	-2.55	0.00531	1332	0.0695	0.995	16106	1.08
OR6K2	-7.22	8	-2.55	0.00532	1333	0.0696	0.995	16105	1.08
SPINK8	-7.22	8	-2.55	0.00533	1334	0.0696	0.995	16104	1.08
CACFD1	-7.22	8	-2.55	0.00533	1335	0.0696	0.995	16103	1.08
FAM45A	-7.22	8	-2.55	0.00534	1336	0.0697	0.995	16102	1.08
SLX4	-6.25	6	-2.55	0.00534	1337	0.0697	0.995	16101	1.08
SNAP23	-7.22	8	-2.55	0.00534	1338	0.0696	0.995	16100	1.08
RAMP1	-7.22	8	-2.55	0.00535	1339	0.0696	0.995	16099	1.08
INADL	-7.22	8	-2.55	0.00536	1340	0.0698	0.995	16098	1.08
TM2D2	-7.22	8	-2.55	0.00536	1341	0.0698	0.995	16097	1.08
TMEM55A	-7.22	8	-2.55	0.00537	1342	0.0698	0.995	16096	1.08
VKORC1	-7.21	8	-2.55	0.00538	1343	0.0698	0.995	16095	1.08
NXPH1	-7.21	8	-2.55	0.00538	1344	0.0698	0.995	16094	1.08
DDA1	-7.21	8	-2.55	0.00542	1345	0.0702	0.995	16093	1.08
DCD	-7.21	8	-2.55	0.00542	1346	0.0702	0.995	16092	1.08
FAP	-7.21	8	-2.55	0.00542	1347	0.0701	0.995	16091	1.08
CSTF3	-7.2	8	-2.55	0.00543	1348	0.0702	0.995	16090	1.08
DPP3	-7.2	8	-2.55	0.00543	1349	0.0702	0.995	16089	1.08
RUNX1T1	-7.2	8	-2.55	0.00544	1350	0.0702	0.995	16088	1.08
KIAA1456	-7.2	8	-2.54	0.00548	1351	0.0708	0.995	16087	1.08
LRRC8C	-7.19	8	-2.54	0.00549	1352	0.0708	0.995	16086	1.08
MMP3	-7.19	8	-2.54	0.00551	1353	0.071	0.994	16085	1.08
TCAIM	-7.19	8	-2.54	0.00553	1354	0.0712	0.994	16084	1.08
C12orf10	-7.19	8	-2.54	0.00554	1355	0.0712	0.994	16083	1.08
DRD2	-7.19	8	-2.54	0.00554	1356	0.0712	0.994	16082	1.08
PAFAH1B2	-6.72	7	-2.54	0.00557	1357	0.0716	0.994	16081	1.08
SGOL1	-6.71	7	-2.54	0.00558	1358	0.0717	0.994	16080	1.08
MCMBP	-6.71	7	-2.54	0.00559	1359	0.0717	0.994	16079	1.08
PKD2L1	-7.17	8	-2.54	0.0056	1360	0.0718	0.994	16078	1.08
SMCO2	-7.17	8	-2.54	0.00561	1361	0.0718	0.994	16077	1.08
TREX2	-7.17	8	-2.54	0.00561	1362	0.0719	0.994	16076	1.08
DCLRE1C	-7.17	8	-2.54	0.00561	1363	0.0718	0.994	16075	1.08
OR10S1	-7.17	8	-2.53	0.00564	1364	0.0722	0.994	16074	1.08
ST3GAL2	-7.16	8	-2.53	0.00566	1365	0.0723	0.994	16073	1.08
MYEOV	-7.16	8	-2.53	0.00567	1366	0.0724	0.994	16072	1.08
CDCA5	-7.16	8	-2.53	0.00567	1367	0.0724	0.994	16071	1.08
GON4L	-7.16	8	-2.53	0.00569	1368	0.0725	0.994	16070	1.08
TRIP13	-7.16	8	-2.53	0.00569	1369	0.0725	0.994	16069	1.08
IRGQ	-7.16	8	-2.53	0.00571	1370	0.0726	0.994	16068	1.08
MB	-7.15	8	-2.53	0.00571	1371	0.0726	0.994	16067	1.08
GHRHR	-7.15	8	-2.53	0.00573	1372	0.0729	0.994	16066	1.08
KIAA1024	-7.15	8	-2.53	0.00575	1373	0.073	0.994	16065	1.08
FIBIN	-7.14	8	-2.53	0.00578	1374	0.0733	0.994	16064	1.08
ATP13A2	-7.14	8	-2.52	0.00579	1375	0.0734	0.994	16063	1.08
USP9X	-7.13	8	-2.52	0.00585	1376	0.0741	0.994	16062	1.08
CORO1B	-7.13	8	-2.52	0.00587	1377	0.0743	0.994	16061	1.08
KAZALD1	-7.13	8	-2.52	0.00587	1378	0.0743	0.994	16060	1.08
MARVELD2	-7.12	8	-2.52	0.00588	1379	0.0744	0.994	16059	1.08
ESPN	-7.12	8	-2.52	0.00589	1380	0.0744	0.994	16058	1.08
ECHDC2	-7.12	8	-2.52	0.00592	1381	0.0748	0.994	16057	1.08
USP40	-7.11	8	-2.51	0.00596	1382	0.0752	0.994	16056	1.08
FAM163B	-7.11	8	-2.51	0.00597	1383	0.0753	0.994	16055	1.08
GSG1L	-6.16	6	-2.51	0.00597	1384	0.0753	0.994	16054	1.08
OR4N4	-7.11	8	-2.51	0.00599	1385	0.0754	0.994	16053	1.08
GPHA2	-7.11	8	-2.51	0.00599	1386	0.0754	0.994	16052	1.08
NEDD8	-6.15	6	-2.51	0.00603	1387	0.0758	0.994	16051	1.08
CFB	-7.1	8	-2.51	0.00604	1388	0.0759	0.994	16050	1.08
NCKAP1L	-7.1	8	-2.51	0.00605	1389	0.076	0.994	16049	1.08
MARS2	-6.64	7	-2.51	0.00607	1390	0.0762	0.994	16048	1.08
DNASE2	-7.09	8	-2.51	0.00607	1391	0.0761	0.994	16047	1.08
GSDMA	-7.09	8	-2.51	0.0061	1392	0.0765	0.994	16046	1.08
HOXA7	-7.09	8	-2.51	0.00611	1393	0.0765	0.994	16045	1.08
OPRD1	-7.08	8	-2.5	0.00613	1394	0.0767	0.994	16044	1.08
TMC3	-7.08	8	-2.5	0.00614	1395	0.0768	0.994	16043	1.08
WBP4	-7.08	8	-2.5	0.00615	1396	0.0769	0.994	16042	1.08
SERINC1	-7.08	8	-2.5	0.00617	1397	0.077	0.994	16041	1.08
BRD3	-7.08	8	-2.5	0.00617	1398	0.0769	0.994	16040	1.08
WIPF1	-7.07	8	-2.5	0.0062	1399	0.0773	0.994	16039	1.08
CRISPLD2	-7.07	8	-2.5	0.00621	1400	0.0773	0.994	16038	1.08
SNX18	-7.07	8	-2.5	0.00621	1401	0.0773	0.994	16037	1.08
SURF2	-7.07	8	-2.5	0.00623	1402	0.0775	0.994	16036	1.08
UBN1	-7.07	8	-2.5	0.00624	1403	0.0776	0.994	16035	1.08
APBB3	-7.06	8	-2.5	0.00627	1404	0.0778	0.994	16034	1.08
STK3	-7.06	8	-2.5	0.00628	1405	0.0779	0.994	16033	1.08
RPS19BP1	-6.11	6	-2.5	0.0063	1406	0.0781	0.994	16032	1.08
MED20	-7.06	8	-2.49	0.0063	1407	0.0781	0.994	16031	1.08
IFI6	-7.06	8	-2.49	0.00631	1408	0.0781	0.994	16030	1.08
HRH2	-7.05	8	-2.49	0.00632	1409	0.0783	0.994	16029	1.08
DPCR1	-7.05	8	-2.49	0.00635	1410	0.0785	0.994	16028	1.08
DPH7	-6.1	6	-2.49	0.00636	1411	0.0786	0.994	16027	1.08
LRCH2	-7.04	8	-2.49	0.00642	1412	0.0792	0.994	16026	1.08
ZNF148	-7.03	8	-2.49	0.00644	1413	0.0795	0.994	16025	1.08
HSD17B6	-7.03	8	-2.49	0.00645	1414	0.0795	0.994	16024	1.08
SLC30A5	-7.03	8	-2.49	0.00646	1415	0.0795	0.994	16023	1.08
SLC16A8	-7.03	8	-2.49	0.00646	1416	0.0795	0.994	16022	1.08
LSG1	-6.57	7	-2.48	0.00648	1417	0.0797	0.994	16021	1.08
C1orf210	-7.03	8	-2.48	0.0065	1418	0.0799	0.993	16020	1.08
ARHGEF10L	-7.02	8	-2.48	0.00651	1419	0.08	0.993	16019	1.08
RPA3	-7.02	8	-2.48	0.00651	1420	0.08	0.993	16018	1.08
AOAH	-7.02	8	-2.48	0.00652	1421	0.0799	0.993	16017	1.08
PTGDS	-7.02	8	-2.48	0.00652	1422	0.08	0.993	16016	1.08
LBX2	-7.02	8	-2.48	0.00655	1423	0.0803	0.993	16015	1.08
ESRRG	-7.02	8	-2.48	0.00656	1424	0.0803	0.993	16014	1.08
KIFC3	-7.01	8	-2.48	0.00657	1425	0.0804	0.993	16013	1.08
FBXW4	-7.01	8	-2.48	0.00659	1426	0.0806	0.993	16012	1.08
SLC29A2	-7	8	-2.48	0.00665	1427	0.0813	0.993	16011	1.08
LZTR1	-7	8	-2.48	0.00666	1428	0.0813	0.993	16010	1.08
PHKA1	-7	8	-2.47	0.00667	1429	0.0814	0.993	16009	1.08
INTS3	-7	8	-2.47	0.00668	1430	0.0814	0.993	16008	1.08
CSF2RB	-7	8	-2.47	0.00668	1431	0.0815	0.993	16007	1.08
ZBTB40	-7	8	-2.47	0.00669	1432	0.0814	0.993	16006	1.08
RAPGEF4	-7	8	-2.47	0.00669	1433	0.0814	0.993	16005	1.08
NHLH2	-7	8	-2.47	0.0067	1434	0.0814	0.993	16004	1.08
SAE1	-6.54	7	-2.47	0.00673	1435	0.0818	0.993	16003	1.08
PARP10	-6.99	8	-2.47	0.00673	1436	0.0817	0.993	16002	1.08
MYBPHL	-6.99	8	-2.47	0.00673	1437	0.0817	0.993	16001	1.08
EPHA10	-6.99	8	-2.47	0.00675	1438	0.0819	0.993	16000	1.08
TNPO3	-6.05	6	-2.47	0.00676	1439	0.0819	0.993	15999	1.08
SKOR2	-6.98	8	-2.47	0.00681	1440	0.0824	0.993	15998	1.08
SHH	-6.98	8	-2.47	0.00682	1441	0.0825	0.993	15997	1.08
APLP2	-6.97	8	-2.47	0.00683	1442	0.0826	0.993	15996	1.08
MYO1G	-6.97	8	-2.47	0.00685	1443	0.0828	0.993	15995	1.08
FAM98A	-6.96	8	-2.46	0.0069	1444	0.0833	0.993	15994	1.08
C16orf72	-6.03	6	-2.46	0.0069	1445	0.0833	0.993	15993	1.08
MBD1	-6.96	8	-2.46	0.0069	1446	0.0832	0.993	15992	1.08
TTC30A	-6.96	8	-2.46	0.00691	1447	0.0832	0.993	15991	1.08
UBXN2A	-6.96	8	-2.46	0.00692	1448	0.0833	0.993	15990	1.08
UBE2J1	-6.96	8	-2.46	0.00695	1449	0.0836	0.993	15989	1.08
TMTC4	-6.96	8	-2.46	0.00695	1450	0.0835	0.993	15988	1.08
RNF19B	-6.95	8	-2.46	0.00697	1451	0.0837	0.993	15987	1.08
CES3	-6.95	8	-2.46	0.00698	1452	0.0839	0.993	15986	1.08
FZD1	-6.95	8	-2.46	0.00699	1453	0.0839	0.993	15985	1.08
PKD1	-6.95	8	-2.46	0.00699	1454	0.0838	0.993	15984	1.08
TMEM59	-6.95	8	-2.46	0.00701	1455	0.084	0.993	15983	1.08
ANKRD32	-6.95	8	-2.46	0.00702	1456	0.084	0.993	15982	1.08
PTGS1	-6.94	8	-2.46	0.00704	1457	0.0842	0.993	15981	1.08
DDAH2	-6.94	8	-2.45	0.00707	1458	0.0845	0.993	15980	1.08
USP50	-6.94	8	-2.45	0.00707	1459	0.0845	0.993	15979	1.08
ARFGAP2	-6.94	8	-2.45	0.00708	1460	0.0845	0.993	15978	1.08
ADAR	-6.94	8	-2.45	0.00708	1461	0.0845	0.993	15977	1.08
KCNA3	-6.94	8	-2.45	0.00708	1462	0.0845	0.993	15976	1.08
LGALS1	-6.94	8	-2.45	0.00709	1463	0.0845	0.993	15975	1.08
TMEM87B	-6.93	8	-2.45	0.00711	1464	0.0847	0.993	15974	1.08
EIF4EBP1	-6.93	8	-2.45	0.00712	1465	0.0847	0.993	15973	1.08
OR52B4	-6.93	8	-2.45	0.00715	1466	0.0851	0.993	15972	1.08
NEGR1	-6.93	8	-2.45	0.00717	1467	0.0852	0.993	15971	1.08
DNAJC24	-6.93	8	-2.45	0.00717	1468	0.0852	0.993	15970	1.08
STOX1	-6.92	8	-2.45	0.00718	1469	0.0852	0.993	15969	1.08
ARID5A	-6.92	8	-2.45	0.00718	1470	0.0852	0.993	15968	1.08
VAMP5	-6.92	8	-2.45	0.00719	1471	0.0853	0.993	15967	1.08
SLC9A6	-6.92	8	-2.45	0.00721	1472	0.0854	0.993	15966	1.08
LRRC29	-6.92	8	-2.45	0.00721	1473	0.0854	0.993	15965	1.08
C7orf34	-6.92	8	-2.45	0.00723	1474	0.0856	0.993	15964	1.08
AATK	-6.91	8	-2.44	0.00727	1475	0.0859	0.993	15963	1.08
NUP85	-6.46	7	-2.44	0.00727	1476	0.0859	0.993	15962	1.08
MUC22	-6.9	8	-2.44	0.00733	1477	0.0865	0.993	15961	1.08
PROZ	-6.9	8	-2.44	0.00735	1478	0.0868	0.993	15960	1.08
EPHA7	-6.89	8	-2.44	0.00739	1479	0.0871	0.993	15959	1.08
DAOA	-6.89	8	-2.44	0.00741	1480	0.0873	0.993	15958	1.08
TAF2	-6.89	8	-2.44	0.00743	1481	0.0875	0.993	15957	1.08
CPNE2	-6.89	8	-2.44	0.00744	1482	0.0875	0.993	15956	1.08
LIX1L	-6.88	8	-2.43	0.00746	1483	0.0878	0.993	15955	1.08
RGSL1	-6.88	8	-2.43	0.00747	1484	0.0878	0.993	15954	1.08
CLCA1	-6.88	8	-2.43	0.00751	1485	0.0882	0.992	15953	1.08
DUSP23	-6.88	8	-2.43	0.00751	1486	0.0882	0.992	15952	1.08
AURKC	-6.88	8	-2.43	0.00752	1487	0.0882	0.992	15951	1.08
RRP36	-6.88	8	-2.43	0.00752	1488	0.0881	0.992	15950	1.09
C2orf50	-6.87	8	-2.43	0.00755	1489	0.0884	0.992	15949	1.09
C3orf55	-6.43	7	-2.43	0.00756	1490	0.0884	0.992	15948	1.09
C9orf62	-6.87	8	-2.43	0.00761	1491	0.089	0.992	15947	1.09
CRYL1	-6.86	8	-2.43	0.00762	1492	0.0891	0.992	15946	1.09
KLHL26	-6.86	8	-2.43	0.00763	1493	0.0891	0.992	15945	1.09
ESRP2	-6.86	8	-2.42	0.00766	1494	0.0894	0.992	15944	1.09
OARD1	-6.86	8	-2.42	0.00767	1495	0.0894	0.992	15943	1.09
SCFD1	-6.86	8	-2.42	0.00767	1496	0.0894	0.992	15942	1.09
FCHSD2	-6.85	8	-2.42	0.00768	1497	0.0895	0.992	15941	1.09
FANCI	-6.85	8	-2.42	0.0077	1498	0.0896	0.992	15940	1.09
MBTD1	-6.85	8	-2.42	0.00775	1499	0.0902	0.992	15939	1.09
GRIN2B	-6.84	8	-2.42	0.00777	1500	0.0903	0.992	15938	1.09
IFNE	-6.84	8	-2.42	0.00777	1501	0.0902	0.992	15937	1.09
DCAF12L1	-6.84	8	-2.42	0.00777	1502	0.0902	0.992	15936	1.09
ARHGAP1	-6.84	8	-2.42	0.00782	1503	0.0907	0.992	15935	1.09
MAPK4	-6.84	8	-2.42	0.00782	1504	0.0907	0.992	15934	1.09
BAG1	-6.84	8	-2.42	0.00782	1505	0.0906	0.992	15933	1.09
GAREML	-6.83	8	-2.42	0.00784	1506	0.0907	0.992	15932	1.09
SLC14A2	-6.83	8	-2.42	0.00784	1507	0.0908	0.992	15931	1.09
VPS37C	-6.83	8	-2.42	0.00786	1508	0.0909	0.992	15930	1.09
ATP6V1B2	-6.83	8	-2.41	0.00787	1509	0.091	0.992	15929	1.09
CDC42EP2	-6.83	8	-2.41	0.00788	1510	0.091	0.992	15928	1.09
CA14	-6.83	8	-2.41	0.00788	1511	0.0909	0.992	15927	1.09
ZDBF2	-6.83	8	-2.41	0.0079	1512	0.0911	0.992	15926	1.09
RAB35	-6.83	8	-2.41	0.00791	1513	0.0911	0.992	15925	1.09
COL5A2	-6.82	8	-2.41	0.00794	1514	0.0914	0.992	15924	1.09
SNAI2	-6.82	8	-2.41	0.00794	1515	0.0914	0.992	15923	1.09
TBRG1	-6.81	8	-2.41	0.008	1516	0.092	0.992	15922	1.09
ADPRHL2	-6.81	8	-2.41	0.00804	1517	0.0925	0.992	15921	1.09
SLC9A1	-6.81	8	-2.41	0.00805	1518	0.0924	0.992	15920	1.09
NR1H3	-6.81	8	-2.41	0.00805	1519	0.0924	0.992	15919	1.09
DEFB112	-6.81	8	-2.41	0.00805	1520	0.0924	0.992	15918	1.09
CHP2	-6.81	8	-2.41	0.00806	1521	0.0924	0.992	15917	1.09
KDM4E	-6.8	8	-2.4	0.00809	1522	0.0927	0.992	15916	1.09
FBXL5	-6.8	8	-2.4	0.00809	1523	0.0927	0.992	15915	1.09
GRAP	-6.8	8	-2.4	0.00811	1524	0.0928	0.992	15914	1.09
ZNF415	-6.8	8	-2.4	0.00812	1525	0.0928	0.992	15913	1.09
C21orf54	-6.8	8	-2.4	0.00813	1526	0.0929	0.992	15912	1.09
PPP2R5E	-6.79	8	-2.4	0.0082	1527	0.0936	0.992	15911	1.09
SPDEF	-6.79	8	-2.4	0.00822	1528	0.0938	0.992	15910	1.09
LRRD1	-6.78	8	-2.4	0.00824	1529	0.094	0.992	15909	1.09
ABT1	-6.78	8	-2.4	0.00825	1530	0.0941	0.992	15908	1.09
PASK	-5.87	6	-2.4	0.00827	1531	0.0942	0.992	15907	1.09
BOC	-6.77	8	-2.39	0.00831	1532	0.0946	0.992	15906	1.09
C5orf27	-6.77	8	-2.39	0.00833	1533	0.0948	0.992	15905	1.09
MSI1	-6.77	8	-2.39	0.00833	1534	0.0947	0.992	15904	1.09
ZNF609	-6.77	8	-2.39	0.00834	1535	0.0948	0.992	15903	1.09
ASCL4	-6.77	8	-2.39	0.00837	1536	0.095	0.992	15902	1.09
DDX23	-6.77	8	-2.39	0.00837	1537	0.0949	0.992	15901	1.09
DHRS9	-6.77	8	-2.39	0.00837	1538	0.0949	0.992	15900	1.09
C2CD2L	-6.77	8	-2.39	0.00838	1539	0.0949	0.992	15899	1.09
KLHDC8A	-6.76	8	-2.39	0.00842	1540	0.0954	0.992	15898	1.09
GPR85	-6.76	8	-2.39	0.00843	1541	0.0953	0.992	15897	1.09
OR4A47	-6.76	8	-2.39	0.00844	1542	0.0954	0.992	15896	1.09
RCN2	-6.76	8	-2.39	0.00845	1543	0.0955	0.992	15895	1.09
GIPC2	-6.75	8	-2.39	0.00852	1544	0.0962	0.991	15894	1.09
RMDN2	-6.74	8	-2.38	0.00855	1545	0.0965	0.991	15893	1.09
PAQR3	-5.84	6	-2.38	0.00855	1546	0.0964	0.991	15892	1.09
RAB3IL1	-6.74	8	-2.38	0.00858	1547	0.0967	0.991	15891	1.09
ZNF540	-6.74	8	-2.38	0.00861	1548	0.097	0.991	15890	1.09
MVK	-5.83	6	-2.38	0.00862	1549	0.0971	0.991	15889	1.09
ARMC9	-6.73	8	-2.38	0.00863	1550	0.0971	0.991	15888	1.09
KNDC1	-6.73	8	-2.38	0.00864	1551	0.0972	0.991	15887	1.09
NEFM	-6.73	8	-2.38	0.00865	1552	0.0971	0.991	15886	1.09
SQRDL	-6.73	8	-2.38	0.00866	1553	0.0972	0.991	15885	1.09
FAU	-6.3	7	-2.38	0.00866	1554	0.0972	0.991	15884	1.09
IL36A	-6.73	8	-2.38	0.0087	1555	0.0976	0.991	15883	1.09
SUDS3	-6.29	7	-2.38	0.00874	1556	0.098	0.991	15882	1.09
OLIG2	-6.72	8	-2.38	0.00876	1557	0.0982	0.991	15881	1.09
PLA2G2C	-6.71	8	-2.37	0.00881	1558	0.0986	0.991	15880	1.09
FCRL6	-6.71	8	-2.37	0.00881	1559	0.0986	0.991	15879	1.09
PLEKHG4	-6.71	8	-2.37	0.00883	1560	0.0987	0.991	15878	1.09
OR10A7	-6.71	8	-2.37	0.00884	1561	0.0988	0.991	15877	1.09
HTR6	-6.71	8	-2.37	0.00885	1562	0.0988	0.991	15876	1.09
EDAR	-6.71	8	-2.37	0.00888	1563	0.099	0.991	15875	1.09
BRSK2	-6.7	8	-2.37	0.00888	1564	0.0991	0.991	15874	1.09
ARHGEF11	-6.7	8	-2.37	0.00889	1565	0.099	0.991	15873	1.09
ADAM21	-6.7	8	-2.37	0.00891	1566	0.0992	0.991	15872	1.09
SNRNP27	-6.27	7	-2.37	0.00891	1567	0.0992	0.991	15871	1.09
CCNYL1	-6.7	8	-2.37	0.00892	1568	0.0992	0.991	15870	1.09
SPERT	-6.7	8	-2.37	0.00894	1569	0.0993	0.991	15869	1.09
PPRC1	-6.69	8	-2.37	0.00898	1570	0.0997	0.991	15868	1.09
PTGFRN	-6.69	8	-2.37	0.009	1571	0.0999	0.991	15867	1.09
CCR10	-6.69	8	-2.36	0.00903	1572	0.1	0.991	15866	1.09
MAPKAPK2	-6.69	8	-2.36	0.00905	1573	0.1	0.991	15865	1.09
GPR146	-6.68	8	-2.36	0.00906	1574	0.1	0.991	15864	1.09
MTMR10	-6.68	8	-2.36	0.00906	1575	0.1	0.991	15863	1.09
TEX35	-6.68	8	-2.36	0.0091	1576	0.101	0.991	15862	1.09
SRSF11	-6.24	7	-2.36	0.00915	1577	0.101	0.991	15861	1.09
NUBP1	-6.24	7	-2.36	0.00916	1578	0.101	0.991	15860	1.09
OSBP2	-6.67	8	-2.36	0.00922	1579	0.102	0.991	15859	1.09
MAB21L3	-6.67	8	-2.36	0.00922	1580	0.102	0.991	15858	1.09
OR52E8	-6.66	8	-2.36	0.00923	1581	0.102	0.991	15857	1.09
LENEP	-6.66	8	-2.35	0.00928	1582	0.102	0.991	15856	1.09
NCSTN	-6.66	8	-2.35	0.00929	1583	0.102	0.991	15855	1.09
POLR3D	-6.23	7	-2.35	0.0093	1584	0.102	0.991	15854	1.09
MESP1	-6.65	8	-2.35	0.00932	1585	0.103	0.991	15853	1.09
PSMC5	-6.22	7	-2.35	0.00933	1586	0.103	0.991	15852	1.09
SLC5A6	-6.65	8	-2.35	0.00933	1587	0.102	0.991	15851	1.09
ZNF511	-6.65	8	-2.35	0.00935	1588	0.103	0.991	15850	1.09
TBPL2	-6.65	8	-2.35	0.00936	1589	0.103	0.991	15849	1.09
OR9I1	-6.65	8	-2.35	0.00936	1590	0.103	0.991	15848	1.09
ALDOB	-6.64	8	-2.35	0.00946	1591	0.104	0.991	15847	1.09
LZTS1	-6.64	8	-2.35	0.00947	1592	0.104	0.991	15846	1.09
ZC3H3	-6.64	8	-2.35	0.00947	1593	0.104	0.991	15845	1.09
CYB5R3	-6.64	8	-2.35	0.00948	1594	0.104	0.991	15844	1.09
KIAA1324	-6.64	8	-2.35	0.00949	1595	0.104	0.991	15843	1.09
B3GAT3	-6.64	8	-2.35	0.00949	1596	0.104	0.991	15842	1.09
PRKX	-6.63	8	-2.34	0.00954	1597	0.104	0.99	15841	1.09
FADS3	-6.63	8	-2.34	0.00957	1598	0.104	0.99	15840	1.09
CASP2	-6.62	8	-2.34	0.00962	1599	0.105	0.99	15839	1.09
NDUFV1	-6.62	8	-2.34	0.00962	1600	0.105	0.99	15838	1.09
NICN1	-6.62	8	-2.34	0.00962	1601	0.105	0.99	15837	1.09
AC007431.1	-6.62	8	-2.34	0.00963	1602	0.105	0.99	15836	1.09
STRAP	-5.73	6	-2.34	0.00969	1603	0.105	0.99	15835	1.09
GJB3	-6.61	8	-2.34	0.0097	1604	0.105	0.99	15834	1.09
ELP4	-6.61	8	-2.34	0.00973	1605	0.106	0.99	15833	1.09
VAMP3	-6.61	8	-2.34	0.00975	1606	0.106	0.99	15832	1.09
MRAP	-6.61	8	-2.34	0.00975	1607	0.106	0.99	15831	1.09
DUSP7	-6.6	8	-2.34	0.00977	1608	0.106	0.99	15830	1.09
TYR	-6.6	8	-2.34	0.00977	1609	0.106	0.99	15829	1.09
OR6T1	-6.6	8	-2.33	0.00981	1610	0.106	0.99	15828	1.09
ECM2	-6.6	8	-2.33	0.00982	1611	0.106	0.99	15827	1.09
CLYBL	-6.59	8	-2.33	0.00987	1612	0.107	0.99	15826	1.09
ABCG1	-6.59	8	-2.33	0.00987	1613	0.107	0.99	15825	1.09
GBP1	-6.59	8	-2.33	0.00989	1614	0.107	0.99	15824	1.09
ACOX2	-6.59	8	-2.33	0.00993	1615	0.107	0.99	15823	1.09
ADRA1B	-6.58	8	-2.33	0.00997	1616	0.108	0.99	15822	1.09
CNN3	-6.58	8	-2.33	0.00997	1617	0.108	0.99	15821	1.09
MPP5	-6.58	8	-2.33	0.00998	1618	0.108	0.99	15820	1.09
RAPGEF6	-6.58	8	-2.33	0.01	1619	0.108	0.99	15819	1.09
DCTPP1	-6.58	8	-2.33	0.01	1620	0.108	0.99	15818	1.09
GPR4	-6.58	8	-2.33	0.01	1621	0.108	0.99	15817	1.09
CDH16	-6.57	8	-2.32	0.0101	1622	0.108	0.99	15816	1.09
TULP1	-6.57	8	-2.32	0.0101	1623	0.108	0.99	15815	1.09
CRLS1	-6.57	8	-2.32	0.0101	1624	0.108	0.99	15814	1.09
RAD51B	-6.57	8	-2.32	0.0101	1625	0.108	0.99	15813	1.09
INTS8	-6.57	8	-2.32	0.0101	1626	0.108	0.99	15812	1.09
TXNDC11	-6.57	8	-2.32	0.0101	1627	0.108	0.99	15811	1.09
LSM4	-6.56	8	-2.32	0.0101	1628	0.109	0.99	15810	1.09
PNPLA3	-6.56	8	-2.32	0.0102	1629	0.109	0.99	15809	1.09
ZSCAN32	-6.56	8	-2.32	0.0102	1630	0.109	0.99	15808	1.09
KIAA0247	-6.56	8	-2.32	0.0102	1631	0.109	0.99	15807	1.09
ATP6V1C1	-6.56	8	-2.32	0.0102	1632	0.109	0.99	15806	1.09
LOR	-6.56	8	-2.32	0.0102	1633	0.109	0.99	15805	1.09
SLC19A2	-6.56	8	-2.32	0.0102	1634	0.109	0.99	15804	1.09
MICALL1	-6.55	8	-2.32	0.0103	1635	0.11	0.99	15803	1.09
ACOT7	-6.54	8	-2.31	0.0104	1636	0.11	0.99	15802	1.09
IFT122	-6.54	8	-2.31	0.0104	1637	0.111	0.99	15801	1.09
MAP2K4	-6.54	8	-2.31	0.0104	1638	0.111	0.99	15800	1.09
GPHN	-6.54	8	-2.31	0.0104	1639	0.111	0.99	15799	1.09
SLC16A1	-6.53	8	-2.31	0.0104	1640	0.111	0.99	15798	1.09
ISG20L2	-5.66	6	-2.31	0.0105	1641	0.111	0.99	15797	1.09
WBP1L	-6.53	8	-2.31	0.0105	1642	0.111	0.99	15796	1.09
COL22A1	-6.53	8	-2.31	0.0105	1643	0.111	0.99	15795	1.09
CLDN23	-6.53	8	-2.31	0.0105	1644	0.112	0.989	15794	1.09
PPP1R3G	-6.52	8	-2.31	0.0105	1645	0.112	0.989	15793	1.09
CLK2	-6.52	8	-2.31	0.0106	1646	0.112	0.989	15792	1.09
COPS5	-5.65	6	-2.31	0.0106	1647	0.112	0.989	15791	1.09
LONRF1	-6.52	8	-2.3	0.0106	1648	0.112	0.989	15790	1.09
PCDHGB7	-6.52	8	-2.3	0.0106	1649	0.112	0.989	15789	1.09
SENP1	-6.52	8	-2.3	0.0106	1650	0.112	0.989	15788	1.09
PWWP2A	-6.52	8	-2.3	0.0106	1651	0.112	0.989	15787	1.09
FGFR1	-6.51	8	-2.3	0.0106	1652	0.112	0.989	15786	1.09
MRPS16	-6.51	8	-2.3	0.0106	1653	0.112	0.989	15785	1.09
RAB10	-6.51	8	-2.3	0.0107	1654	0.112	0.989	15784	1.09
ZC4H2	-6.51	8	-2.3	0.0107	1655	0.113	0.989	15783	1.09
RORB	-6.51	8	-2.3	0.0107	1656	0.113	0.989	15782	1.09
CENPF	-6.51	8	-2.3	0.0107	1657	0.113	0.989	15781	1.09
CLSTN3	-6.51	8	-2.3	0.0107	1658	0.113	0.989	15780	1.09
RHBDF2	-6.5	8	-2.3	0.0108	1659	0.113	0.989	15779	1.09
CENPC	-6.08	7	-2.3	0.0108	1660	0.113	0.989	15778	1.09
WDR61	-6.5	8	-2.3	0.0108	1661	0.114	0.989	15777	1.09
ATP8A2	-6.49	8	-2.3	0.0108	1662	0.114	0.989	15776	1.09
MCL1	-6.49	8	-2.3	0.0108	1663	0.114	0.989	15775	1.09
PCSK7	-6.49	8	-2.3	0.0108	1664	0.114	0.989	15774	1.09
TRIM4	-6.49	8	-2.29	0.0109	1665	0.114	0.989	15773	1.09
GPR55	-6.49	8	-2.29	0.0109	1666	0.114	0.989	15772	1.09
CCDC94	-6.49	8	-2.29	0.0109	1667	0.114	0.989	15771	1.09
SMEK1	-6.49	8	-2.29	0.0109	1668	0.114	0.989	15770	1.09
NAA16	-6.48	8	-2.29	0.0109	1669	0.114	0.989	15769	1.09
PRR16	-6.48	8	-2.29	0.0109	1670	0.114	0.989	15768	1.09
UBE2J2	-6.48	8	-2.29	0.0109	1671	0.114	0.989	15767	1.09
RSPO1	-6.48	8	-2.29	0.011	1672	0.114	0.989	15766	1.09
CD44	-6.48	8	-2.29	0.011	1673	0.114	0.989	15765	1.09
SLC6A9	-6.48	8	-2.29	0.011	1674	0.114	0.989	15764	1.09
FOXJ3	-6.48	8	-2.29	0.011	1675	0.114	0.989	15763	1.09
C10orf129	-6.48	8	-2.29	0.011	1676	0.114	0.989	15762	1.09
DAZL	-6.48	8	-2.29	0.011	1677	0.115	0.989	15761	1.09
OPALIN	-6.48	8	-2.29	0.011	1678	0.115	0.989	15760	1.09
MAFF	-6.47	8	-2.29	0.0111	1679	0.115	0.989	15759	1.09
FANCL	-6.47	8	-2.29	0.0111	1680	0.115	0.989	15758	1.09
MAP7	-6.47	8	-2.29	0.0111	1681	0.115	0.989	15757	1.09
ZNF805	-6.47	8	-2.29	0.0111	1682	0.115	0.989	15756	1.09
CRP	-6.46	8	-2.28	0.0112	1683	0.116	0.989	15755	1.09
LYZL4	-6.46	8	-2.28	0.0112	1684	0.116	0.989	15754	1.09
SLC12A6	-6.46	8	-2.28	0.0112	1685	0.116	0.989	15753	1.09
MAGEE1	-6.46	8	-2.28	0.0112	1686	0.116	0.989	15752	1.09
SEPSECS	-5.59	6	-2.28	0.0112	1687	0.116	0.989	15751	1.09
FAM208A	-6.46	8	-2.28	0.0112	1688	0.116	0.989	15750	1.09
SALL1	-6.46	8	-2.28	0.0112	1689	0.116	0.989	15749	1.09
DPP6	-6.45	8	-2.28	0.0113	1690	0.116	0.989	15748	1.09
ANKS1B	-6.45	8	-2.28	0.0113	1691	0.116	0.989	15747	1.09
BTBD18	-6.45	8	-2.28	0.0113	1692	0.116	0.989	15746	1.09
DGKG	-6.45	8	-2.28	0.0113	1693	0.116	0.989	15745	1.09
ATG16L2	-6.45	8	-2.28	0.0113	1694	0.116	0.989	15744	1.1
WNT16	-6.45	8	-2.28	0.0113	1695	0.116	0.989	15743	1.1
PGS1	-6.45	8	-2.28	0.0113	1696	0.116	0.989	15742	1.1
C5orf46	-5.58	6	-2.28	0.0113	1697	0.116	0.989	15741	1.1
SNAI1	-6.45	8	-2.28	0.0113	1698	0.116	0.989	15740	1.1
ASB10	-5.58	6	-2.28	0.0113	1699	0.116	0.989	15739	1.1
FAM107A	-6.44	8	-2.28	0.0114	1700	0.116	0.989	15738	1.1
C2orf40	-6.44	8	-2.28	0.0114	1701	0.117	0.989	15737	1.1
TEAD3	-6.44	8	-2.28	0.0114	1702	0.117	0.989	15736	1.1
SDC3	-6.44	8	-2.28	0.0114	1703	0.117	0.989	15735	1.1
RABEP2	-6.44	8	-2.28	0.0114	1704	0.117	0.989	15734	1.1
HIVEP1	-6.44	8	-2.28	0.0114	1705	0.117	0.989	15733	1.1
OR1N1	-6.44	8	-2.28	0.0114	1706	0.117	0.989	15732	1.1
BCL7C	-6.44	8	-2.28	0.0114	1707	0.117	0.989	15731	1.1
UMOD	-6.44	8	-2.28	0.0114	1708	0.117	0.989	15730	1.1
IGFBP4	-6.43	8	-2.27	0.0115	1709	0.117	0.989	15729	1.1
HMCES	-6.43	8	-2.27	0.0115	1710	0.117	0.989	15728	1.1
FADS1	-6.43	8	-2.27	0.0115	1711	0.117	0.989	15727	1.1
TAF7L	-6.43	8	-2.27	0.0115	1712	0.117	0.989	15726	1.1
C3orf14	-6.43	8	-2.27	0.0115	1713	0.117	0.989	15725	1.1
CCBL2	-6.43	8	-2.27	0.0115	1714	0.117	0.988	15724	1.1
ZNF695	-6.43	8	-2.27	0.0115	1715	0.117	0.988	15723	1.1
NAMPT	-6.42	8	-2.27	0.0116	1716	0.117	0.988	15722	1.1
KIAA1958	-6.42	8	-2.27	0.0116	1717	0.118	0.988	15721	1.1
NRBP2	-6.42	8	-2.27	0.0116	1718	0.118	0.988	15720	1.1
RAPSN	-6.42	8	-2.27	0.0116	1719	0.118	0.988	15719	1.1
POLR1B	-5.56	6	-2.27	0.0116	1720	0.118	0.988	15718	1.1
KRTAP8-1	-6.42	8	-2.27	0.0116	1721	0.118	0.988	15717	1.1
FBXO30	-6.42	8	-2.27	0.0117	1722	0.118	0.988	15716	1.1
PAXBP1	-6.42	8	-2.27	0.0117	1723	0.118	0.988	15715	1.1
SLC35G2	-6.42	8	-2.27	0.0117	1724	0.118	0.988	15714	1.1
ABCC3	-6.41	8	-2.27	0.0117	1725	0.118	0.988	15713	1.1
CLEC3A	-6.41	8	-2.27	0.0117	1726	0.118	0.988	15712	1.1
OR6N1	-6.41	8	-2.27	0.0117	1727	0.118	0.988	15711	1.1
COL5A1	-6.41	8	-2.27	0.0117	1728	0.118	0.988	15710	1.1
PPP1R14D	-5.55	6	-2.27	0.0117	1729	0.118	0.988	15709	1.1
SLC11A1	-6.41	8	-2.27	0.0117	1730	0.118	0.988	15708	1.1
SLC16A5	-6.41	8	-2.27	0.0117	1731	0.118	0.988	15707	1.1
NTRK3	-6.41	8	-2.27	0.0118	1732	0.118	0.988	15706	1.1
CCDC73	-6.41	8	-2.26	0.0118	1733	0.118	0.988	15705	1.1
PICK1	-6.4	8	-2.26	0.0118	1734	0.118	0.988	15704	1.1
PSD2	-6.4	8	-2.26	0.0118	1735	0.119	0.988	15703	1.1
CYFIP1	-6.4	8	-2.26	0.0118	1736	0.119	0.988	15702	1.1
HTR3B	-6.4	8	-2.26	0.0118	1737	0.119	0.988	15701	1.1
NUP35	-6.4	8	-2.26	0.0119	1738	0.119	0.988	15700	1.1
OR7A5	-6.4	8	-2.26	0.0119	1739	0.119	0.988	15699	1.1
SMARCAD1	-6.4	8	-2.26	0.0119	1740	0.119	0.988	15698	1.1
KIF21B	-6.39	8	-2.26	0.0119	1741	0.119	0.988	15697	1.1
SBF1	-6.39	8	-2.26	0.0119	1742	0.119	0.988	15696	1.1
OR10R2	-6.39	8	-2.26	0.0119	1743	0.119	0.988	15695	1.1
FITM1	-5.97	7	-2.26	0.012	1744	0.12	0.988	15694	1.1
TROAP	-6.38	8	-2.26	0.012	1745	0.12	0.988	15693	1.1
PYCRL	-6.37	8	-2.25	0.0121	1746	0.121	0.988	15692	1.1
F9	-6.37	8	-2.25	0.0121	1747	0.121	0.988	15691	1.1
ANKMY1	-6.36	8	-2.25	0.0123	1748	0.122	0.988	15690	1.1
TSSK3	-6.36	8	-2.25	0.0123	1749	0.122	0.988	15689	1.1
C2CD4B	-6.36	8	-2.25	0.0123	1750	0.122	0.988	15688	1.1
HLA-DOA	-6.36	8	-2.25	0.0123	1751	0.122	0.988	15687	1.1
ILKAP	-6.36	8	-2.25	0.0123	1752	0.122	0.988	15686	1.1
SP3	-6.36	8	-2.25	0.0123	1753	0.122	0.988	15685	1.1
CRCP	-6.36	8	-2.25	0.0123	1754	0.122	0.988	15684	1.1
PARP14	-6.36	8	-2.25	0.0123	1755	0.122	0.988	15683	1.1
ARSB	-6.36	8	-2.25	0.0123	1756	0.122	0.988	15682	1.1
MRPS2	-6.35	8	-2.25	0.0123	1757	0.122	0.988	15681	1.1
SYDE2	-6.35	8	-2.25	0.0124	1758	0.123	0.988	15680	1.1
CEP63	-6.35	8	-2.25	0.0124	1759	0.122	0.988	15679	1.1
NCF2	-6.35	8	-2.25	0.0124	1760	0.123	0.988	15678	1.1
OR5AS1	-6.35	8	-2.24	0.0124	1761	0.123	0.988	15677	1.1
KCNT1	-6.35	8	-2.24	0.0124	1762	0.123	0.988	15676	1.1
AMBRA1	-6.34	8	-2.24	0.0124	1763	0.123	0.988	15675	1.1
COL4A3	-6.34	8	-2.24	0.0125	1764	0.123	0.988	15674	1.1
FGF20	-6.34	8	-2.24	0.0125	1765	0.123	0.988	15673	1.1
C1orf177	-6.34	8	-2.24	0.0125	1766	0.124	0.987	15672	1.1
TRMT10C	-5.93	7	-2.24	0.0125	1767	0.124	0.987	15671	1.1
GBP3	-6.33	8	-2.24	0.0126	1768	0.124	0.987	15670	1.1
C16orf58	-6.33	8	-2.24	0.0126	1769	0.124	0.987	15669	1.1
C1orf85	-6.33	8	-2.24	0.0126	1770	0.124	0.987	15668	1.1
ADSL	-5.48	6	-2.24	0.0126	1771	0.124	0.987	15667	1.1
ADGB	-6.32	8	-2.23	0.0127	1772	0.125	0.987	15666	1.1
RFTN1	-6.32	8	-2.23	0.0128	1773	0.125	0.987	15665	1.1
TDGF1	-6.32	8	-2.23	0.0128	1774	0.125	0.987	15664	1.1
FOXD3	-5.47	6	-2.23	0.0128	1775	0.125	0.987	15663	1.1
EPHA1	-6.32	8	-2.23	0.0128	1776	0.125	0.987	15662	1.1
MX2	-6.31	8	-2.23	0.0128	1777	0.126	0.987	15661	1.1
DIRAS2	-6.31	8	-2.23	0.0128	1778	0.126	0.987	15660	1.1
HS6ST3	-6.31	8	-2.23	0.0129	1779	0.126	0.987	15659	1.1
DFNB59	-6.31	8	-2.23	0.0129	1780	0.126	0.987	15658	1.1
EPHA8	-6.31	8	-2.23	0.0129	1781	0.126	0.987	15657	1.1
ANKH	-6.31	8	-2.23	0.0129	1782	0.126	0.987	15656	1.1
RP11-553A10.1	-6.3	8	-2.23	0.0129	1783	0.127	0.987	15655	1.1
TPM3	-6.3	8	-2.23	0.0129	1784	0.126	0.987	15654	1.1
TRPC6	-6.3	8	-2.23	0.0129	1785	0.126	0.987	15653	1.1
LRRK1	-5.89	7	-2.23	0.013	1786	0.127	0.987	15652	1.1
RALGDS	-6.3	8	-2.23	0.013	1787	0.127	0.987	15651	1.1
CCKBR	-6.29	8	-2.22	0.0131	1788	0.128	0.987	15650	1.1
N6AMT2	-6.29	8	-2.22	0.0131	1789	0.128	0.987	15649	1.1
ESYT3	-6.28	8	-2.22	0.0132	1790	0.128	0.987	15648	1.1
KIAA1731	-6.28	8	-2.22	0.0132	1791	0.129	0.987	15647	1.1
MCEE	-6.28	8	-2.22	0.0132	1792	0.129	0.987	15646	1.1
COQ9	-6.28	8	-2.22	0.0132	1793	0.129	0.987	15645	1.1
RRP15	-6.27	8	-2.22	0.0133	1794	0.129	0.987	15644	1.1
UBL3	-6.27	8	-2.22	0.0133	1795	0.129	0.987	15643	1.1
ADORA3	-6.27	8	-2.22	0.0133	1796	0.129	0.987	15642	1.1
CGN	-6.27	8	-2.22	0.0133	1797	0.129	0.987	15641	1.1
GARS	-6.27	8	-2.22	0.0133	1798	0.129	0.987	15640	1.1
PSMB6	-6.27	8	-2.22	0.0133	1799	0.129	0.987	15639	1.1
KRT10	-5.87	7	-2.22	0.0133	1800	0.129	0.987	15638	1.1
GUCA1A	-6.27	8	-2.22	0.0133	1801	0.129	0.987	15637	1.1
GPSM2	-6.27	8	-2.22	0.0134	1802	0.129	0.987	15636	1.1
KANK4	-6.27	8	-2.22	0.0134	1803	0.129	0.987	15635	1.1
HIRA	-6.27	8	-2.22	0.0134	1804	0.129	0.987	15634	1.1
TMEM181	-6.27	8	-2.22	0.0134	1805	0.129	0.987	15633	1.1
GPR62	-6.27	8	-2.22	0.0134	1806	0.129	0.987	15632	1.1
DEPTOR	-6.27	8	-2.22	0.0134	1807	0.129	0.987	15631	1.1
CHTF18	-6.26	8	-2.21	0.0134	1808	0.129	0.987	15630	1.1
C6orf118	-6.26	8	-2.21	0.0135	1809	0.13	0.987	15629	1.1
CYP21A2	-6.25	8	-2.21	0.0135	1810	0.13	0.986	15628	1.1
SPI1	-6.25	8	-2.21	0.0136	1811	0.131	0.986	15627	1.1
HOXD10	-6.25	8	-2.21	0.0136	1812	0.131	0.986	15626	1.1
RPRD2	-6.25	8	-2.21	0.0136	1813	0.131	0.986	15625	1.1
ABTB2	-6.25	8	-2.21	0.0136	1814	0.131	0.986	15624	1.1
CALR	-6.25	8	-2.21	0.0136	1815	0.131	0.986	15623	1.1
FBXO16	-6.24	8	-2.21	0.0137	1816	0.131	0.986	15622	1.1
GRIN3B	-6.24	8	-2.2	0.0137	1817	0.132	0.986	15621	1.1
RASEF	-6.24	8	-2.2	0.0137	1818	0.132	0.986	15620	1.1
IL2RB	-6.23	8	-2.2	0.0138	1819	0.132	0.986	15619	1.1
CLPTM1L	-6.23	8	-2.2	0.0138	1820	0.133	0.986	15618	1.1
TNFRSF12A	-6.23	8	-2.2	0.0139	1821	0.133	0.986	15617	1.1
PRSS23	-6.23	8	-2.2	0.0139	1822	0.133	0.986	15616	1.1
MECP2	-6.22	8	-2.2	0.0139	1823	0.133	0.986	15615	1.1
THOP1	-6.22	8	-2.2	0.0139	1824	0.133	0.986	15614	1.1
RBM4B	-6.22	8	-2.2	0.0139	1825	0.133	0.986	15613	1.1
ARC	-6.22	8	-2.2	0.014	1826	0.133	0.986	15612	1.1
AGL	-6.22	8	-2.2	0.014	1827	0.133	0.986	15611	1.1
PHOX2A	-6.22	8	-2.2	0.014	1828	0.133	0.986	15610	1.1
ZHX3	-6.22	8	-2.2	0.014	1829	0.133	0.986	15609	1.1
GJA3	-6.22	8	-2.2	0.014	1830	0.133	0.986	15608	1.1
IFNLR1	-6.21	8	-2.2	0.014	1831	0.133	0.986	15607	1.1
CXCL16	-6.21	8	-2.2	0.014	1832	0.133	0.986	15606	1.1
ESX1	-6.21	8	-2.2	0.014	1833	0.134	0.986	15605	1.1
TMEM69	-6.21	8	-2.2	0.0141	1834	0.134	0.986	15604	1.1
OVOL3	-6.21	8	-2.2	0.0141	1835	0.134	0.986	15603	1.1
PSME4	-6.21	8	-2.2	0.0141	1836	0.134	0.986	15602	1.1
CLEC2D	-6.21	8	-2.19	0.0141	1837	0.134	0.986	15601	1.1
CREB3L1	-6.21	8	-2.19	0.0141	1838	0.134	0.986	15600	1.1
AUNIP	-6.2	8	-2.19	0.0141	1839	0.134	0.986	15599	1.1
CENPV	-6.2	8	-2.19	0.0141	1840	0.134	0.986	15598	1.1
PPP1R9A	-6.2	8	-2.19	0.0142	1841	0.134	0.986	15597	1.1
SP6	-5.37	6	-2.19	0.0142	1842	0.134	0.986	15596	1.1
MCM7	-5.8	7	-2.19	0.0142	1843	0.134	0.986	15595	1.1
LYPLA1	-6.2	8	-2.19	0.0142	1844	0.134	0.986	15594	1.1
LST1	-6.2	8	-2.19	0.0142	1845	0.135	0.986	15593	1.1
CACNA1H	-6.2	8	-2.19	0.0142	1846	0.134	0.986	15592	1.1
TOPORS	-6.2	8	-2.19	0.0142	1847	0.134	0.986	15591	1.1
CX3CL1	-6.19	8	-2.19	0.0143	1848	0.135	0.986	15590	1.1
ECM1	-6.19	8	-2.19	0.0143	1849	0.135	0.986	15589	1.1
C5orf51	-6.19	8	-2.19	0.0144	1850	0.135	0.986	15588	1.1
C4orf27	-6.18	8	-2.19	0.0144	1851	0.136	0.986	15587	1.1
HIST3H3	-6.18	8	-2.18	0.0144	1852	0.136	0.986	15586	1.1
ZBTB48	-5.35	6	-2.18	0.0145	1853	0.136	0.986	15585	1.1
SLC35D2	-6.18	8	-2.18	0.0145	1854	0.136	0.986	15584	1.1
SMDT1	-6.18	8	-2.18	0.0145	1855	0.136	0.986	15583	1.1
NMUR1	-6.18	8	-2.18	0.0145	1856	0.136	0.986	15582	1.1
HBQ1	-6.17	8	-2.18	0.0145	1857	0.137	0.985	15581	1.1
SSTR5	-6.17	8	-2.18	0.0146	1858	0.137	0.985	15580	1.1
AP4S1	-6.17	8	-2.18	0.0146	1859	0.137	0.985	15579	1.1
NETO1	-6.17	8	-2.18	0.0146	1860	0.137	0.985	15578	1.1
EIF2AK3	-6.16	8	-2.18	0.0147	1861	0.138	0.985	15577	1.1
SFSWAP	-6.16	8	-2.18	0.0147	1862	0.138	0.985	15576	1.1
ORC6	-6.16	8	-2.18	0.0147	1863	0.138	0.985	15575	1.1
TRAPPC12	-6.16	8	-2.18	0.0148	1864	0.138	0.985	15574	1.1
C14orf159	-6.16	8	-2.18	0.0148	1865	0.138	0.985	15573	1.1
PTPRE	-6.16	8	-2.18	0.0148	1866	0.138	0.985	15572	1.1
SGCA	-6.15	8	-2.18	0.0148	1867	0.138	0.985	15571	1.1
KBTBD12	-6.15	8	-2.18	0.0148	1868	0.138	0.985	15570	1.1
WISP1	-6.15	8	-2.18	0.0148	1869	0.138	0.985	15569	1.1
FAM81A	-6.15	8	-2.18	0.0148	1870	0.138	0.985	15568	1.1
TFEB	-6.15	8	-2.17	0.0149	1871	0.138	0.985	15567	1.1
OR5D16	-6.14	8	-2.17	0.0149	1872	0.139	0.985	15566	1.1
TRIM21	-6.14	8	-2.17	0.0149	1873	0.139	0.985	15565	1.1
ZNF782	-6.14	8	-2.17	0.015	1874	0.139	0.985	15564	1.1
ST8SIA6	-6.14	8	-2.17	0.015	1875	0.139	0.985	15563	1.1
PYDC1	-6.14	8	-2.17	0.015	1876	0.139	0.985	15562	1.1
NES	-6.14	8	-2.17	0.015	1877	0.139	0.985	15561	1.1
OXER1	-6.14	8	-2.17	0.015	1878	0.139	0.985	15560	1.1
ETS2	-6.14	8	-2.17	0.015	1879	0.14	0.985	15559	1.1
NOP10	-6.14	8	-2.17	0.015	1880	0.139	0.985	15558	1.1
WBP1	-6.14	8	-2.17	0.015	1881	0.139	0.985	15557	1.1
CAMK2N1	-6.13	8	-2.17	0.0151	1882	0.14	0.985	15556	1.1
MYOZ1	-6.13	8	-2.17	0.0151	1883	0.14	0.985	15555	1.1
CCDC28A	-6.13	8	-2.17	0.0151	1884	0.14	0.985	15554	1.1
HCN3	-6.13	8	-2.17	0.0151	1885	0.14	0.985	15553	1.1
UBQLN3	-6.13	8	-2.17	0.0151	1886	0.14	0.985	15552	1.1
ACTR10	-5.73	7	-2.17	0.0151	1887	0.14	0.985	15551	1.1
KIAA0930	-6.13	8	-2.17	0.0151	1888	0.14	0.985	15550	1.1
IGF1	-6.12	8	-2.17	0.0152	1889	0.14	0.985	15549	1.1
FAM3A	-6.12	8	-2.17	0.0152	1890	0.14	0.985	15548	1.1
PPP6R1	-6.12	8	-2.16	0.0152	1891	0.14	0.985	15547	1.1
PTCH2	-6.12	8	-2.16	0.0152	1892	0.14	0.985	15546	1.1
PELP1	-6.12	8	-2.16	0.0152	1893	0.14	0.985	15545	1.1
LAD1	-6.12	8	-2.16	0.0153	1894	0.141	0.985	15544	1.1
MPEG1	-6.12	8	-2.16	0.0153	1895	0.141	0.985	15543	1.1
AMACR	-6.12	8	-2.16	0.0153	1896	0.14	0.985	15542	1.1
PIK3IP1	-6.12	8	-2.16	0.0153	1897	0.14	0.985	15541	1.1
ZMYND11	-6.12	8	-2.16	0.0153	1898	0.14	0.985	15540	1.1
DHH	-6.12	8	-2.16	0.0153	1899	0.14	0.985	15539	1.1
OR4C5	-6.12	8	-2.16	0.0153	1900	0.14	0.985	15538	1.11
DPF2	-5.71	7	-2.16	0.0154	1901	0.142	0.985	15537	1.1
ADM	-6.11	8	-2.16	0.0154	1902	0.142	0.985	15536	1.11
MRPL28	-6.11	8	-2.16	0.0154	1903	0.141	0.985	15535	1.11
RFX5	-6.1	8	-2.16	0.0155	1904	0.142	0.985	15534	1.11
GPATCH4	-6.1	8	-2.16	0.0155	1905	0.142	0.985	15533	1.11
RENBP	-6.1	8	-2.16	0.0155	1906	0.142	0.985	15532	1.11
MYCT1	-6.1	8	-2.16	0.0155	1907	0.142	0.984	15531	1.11
MAPK13	-6.1	8	-2.16	0.0155	1908	0.142	0.984	15530	1.11
SDC2	-6.1	8	-2.16	0.0156	1909	0.142	0.984	15529	1.11
ANKS1A	-6.1	8	-2.16	0.0156	1910	0.142	0.984	15528	1.11
POU2F1	-6.1	8	-2.16	0.0156	1911	0.142	0.984	15527	1.11
JDP2	-6.09	8	-2.15	0.0156	1912	0.142	0.984	15526	1.11
SLC22A13	-6.09	8	-2.15	0.0156	1913	0.142	0.984	15525	1.11
MYCN	-6.09	8	-2.15	0.0156	1914	0.142	0.984	15524	1.11
OR4C6	-6.09	8	-2.15	0.0156	1915	0.142	0.984	15523	1.11
AGTPBP1	-6.09	8	-2.15	0.0156	1916	0.142	0.984	15522	1.11
PALM3	-6.09	8	-2.15	0.0157	1917	0.142	0.984	15521	1.11
CYP4V2	-6.09	8	-2.15	0.0157	1918	0.142	0.984	15520	1.11
ZFPM1	-6.09	8	-2.15	0.0157	1919	0.142	0.984	15519	1.11
SERPINC1	-6.09	8	-2.15	0.0157	1920	0.142	0.984	15518	1.11
CARHSP1	-6.08	8	-2.15	0.0157	1921	0.143	0.984	15517	1.11
SMC6	-6.08	8	-2.15	0.0158	1922	0.144	0.984	15516	1.11
CDIP1	-6.08	8	-2.15	0.0159	1923	0.144	0.984	15515	1.11
MYBPC3	-6.07	8	-2.15	0.0159	1924	0.144	0.984	15514	1.11
MPC1	-6.07	8	-2.15	0.0159	1925	0.144	0.984	15513	1.11
FAM35A	-6.07	8	-2.15	0.0159	1926	0.144	0.984	15512	1.11
SLC43A2	-6.07	8	-2.15	0.0159	1927	0.144	0.984	15511	1.11
GPR150	-6.07	8	-2.15	0.0159	1928	0.144	0.984	15510	1.11
GGNBP2	-5.26	6	-2.15	0.0159	1929	0.144	0.984	15509	1.11
RAB43	-6.07	8	-2.14	0.016	1930	0.145	0.984	15508	1.11
PDGFB	-6.06	8	-2.14	0.016	1931	0.145	0.984	15507	1.11
PCDHB3	-6.06	8	-2.14	0.0161	1932	0.145	0.984	15506	1.11
CLEC3B	-6.06	8	-2.14	0.0161	1933	0.145	0.984	15505	1.11
LRTM2	-6.06	8	-2.14	0.0161	1934	0.145	0.984	15504	1.11
SMCR8	-6.06	8	-2.14	0.0161	1935	0.145	0.984	15503	1.11
PGM3	-6.05	8	-2.14	0.0161	1936	0.145	0.984	15502	1.11
SLC25A38	-6.05	8	-2.14	0.0162	1937	0.146	0.984	15501	1.11
HOXA4	-6.05	8	-2.14	0.0162	1938	0.146	0.984	15500	1.11
SRSF3	-6.05	8	-2.14	0.0162	1939	0.146	0.984	15499	1.11
SHISA9	-6.05	8	-2.14	0.0162	1940	0.146	0.984	15498	1.11
SACS	-6.05	8	-2.14	0.0162	1941	0.146	0.984	15497	1.11
MUC16	-6.05	8	-2.14	0.0162	1942	0.146	0.984	15496	1.11
JPH3	-6.05	8	-2.14	0.0163	1943	0.146	0.984	15495	1.11
HIGD1B	-6.05	8	-2.14	0.0163	1944	0.146	0.984	15494	1.11
SF3B5	-6.04	8	-2.14	0.0163	1945	0.146	0.984	15493	1.11
ING3	-6.04	8	-2.14	0.0163	1946	0.146	0.984	15492	1.11
FAM208B	-6.04	8	-2.14	0.0163	1947	0.146	0.984	15491	1.11
CHMP4B	-6.04	8	-2.14	0.0163	1948	0.146	0.984	15490	1.11
CACNG3	-6.04	8	-2.13	0.0164	1949	0.147	0.984	15489	1.11
CCDC84	-6.04	8	-2.13	0.0164	1950	0.147	0.984	15488	1.11
MMP16	-6.03	8	-2.13	0.0165	1951	0.147	0.984	15487	1.11
HMGCS1	-5.64	7	-2.13	0.0165	1952	0.147	0.984	15486	1.11
RHOC	-6.03	8	-2.13	0.0165	1953	0.147	0.983	15485	1.11
SYN3	-6.03	8	-2.13	0.0165	1954	0.147	0.983	15484	1.11
C7orf13	-6.03	8	-2.13	0.0165	1955	0.147	0.983	15483	1.11
MATK	-6.03	8	-2.13	0.0165	1956	0.147	0.983	15482	1.11
ZC3HAV1L	-6.03	8	-2.13	0.0165	1957	0.147	0.983	15481	1.11
ROGDI	-6.03	8	-2.13	0.0166	1958	0.148	0.983	15480	1.11
SHISA6	-6.02	8	-2.13	0.0166	1959	0.148	0.983	15479	1.11
CALB2	-6.02	8	-2.13	0.0166	1960	0.148	0.983	15478	1.11
C16orf74	-6.02	8	-2.13	0.0166	1961	0.148	0.983	15477	1.11
OR10G6	-6.02	8	-2.13	0.0166	1962	0.148	0.983	15476	1.11
CPT1C	-6.02	8	-2.13	0.0167	1963	0.148	0.983	15475	1.11
GVQW1	-6.02	8	-2.13	0.0167	1964	0.148	0.983	15474	1.11
GPR137B	-6.02	8	-2.13	0.0167	1965	0.148	0.983	15473	1.11
GATA6	-6.01	8	-2.13	0.0167	1966	0.148	0.983	15472	1.11
PRKCDBP	-6.01	8	-2.13	0.0167	1967	0.148	0.983	15471	1.11
KIF13A	-6.01	8	-2.13	0.0168	1968	0.148	0.983	15470	1.11
SNRNP48	-6.01	8	-2.13	0.0168	1969	0.149	0.983	15469	1.11
OR10J1	-6.01	8	-2.13	0.0168	1970	0.149	0.983	15468	1.11
EXOSC1	-6.01	8	-2.12	0.0168	1971	0.149	0.983	15467	1.11
TMEM256	-6.01	8	-2.12	0.0168	1972	0.149	0.983	15466	1.11
ZNF564	-6.01	8	-2.12	0.0169	1973	0.149	0.983	15465	1.11
NLRX1	-6	8	-2.12	0.0169	1974	0.149	0.983	15464	1.11
DNAAF2	-6	8	-2.12	0.0169	1975	0.149	0.983	15463	1.11
SEC14L4	-6	8	-2.12	0.0169	1976	0.149	0.983	15462	1.11
ACVRL1	-6	8	-2.12	0.0169	1977	0.149	0.983	15461	1.11
GTF2F1	-6	8	-2.12	0.0169	1978	0.149	0.983	15460	1.11
MICAL3	-6	8	-2.12	0.017	1979	0.15	0.983	15459	1.11
SV2A	-5.99	8	-2.12	0.017	1980	0.15	0.983	15458	1.11
CKMT2	-5.99	8	-2.12	0.0171	1981	0.15	0.983	15457	1.11
SRF	-5.99	8	-2.12	0.0171	1982	0.151	0.983	15456	1.11
SALL2	-5.99	8	-2.12	0.0172	1983	0.151	0.983	15455	1.11
SLC17A6	-5.99	8	-2.12	0.0172	1984	0.151	0.983	15454	1.11
MEGF10	-5.98	8	-2.12	0.0172	1985	0.151	0.983	15453	1.11
C9orf66	-5.98	8	-2.12	0.0172	1986	0.151	0.983	15452	1.11
PARPBP	-5.98	8	-2.12	0.0172	1987	0.151	0.983	15451	1.11
RAG1	-5.98	8	-2.12	0.0172	1988	0.151	0.983	15450	1.11
TFPT	-5.98	8	-2.12	0.0172	1989	0.151	0.983	15449	1.11
UAP1L1	-5.98	8	-2.11	0.0172	1990	0.151	0.983	15448	1.11
DIXDC1	-5.98	8	-2.11	0.0172	1991	0.151	0.983	15447	1.11
RAB25	-5.98	8	-2.11	0.0173	1992	0.152	0.983	15446	1.11
CD53	-5.97	8	-2.11	0.0173	1993	0.152	0.983	15445	1.11
GORAB	-5.97	8	-2.11	0.0174	1994	0.152	0.983	15444	1.11
CTSF	-5.97	8	-2.11	0.0174	1995	0.152	0.983	15443	1.11
KCND2	-5.97	8	-2.11	0.0174	1996	0.152	0.983	15442	1.11
NELL1	-5.97	8	-2.11	0.0174	1997	0.152	0.983	15441	1.11
PTBP1	-5.97	8	-2.11	0.0174	1998	0.152	0.983	15440	1.11
PCDHA5	-5.97	8	-2.11	0.0174	1999	0.152	0.983	15439	1.11
[truncated: 15,438 more rows]

## Sheet: 293A_CHK1i
GENE	sumZ	numObs	normZ	pval_synth	rank_synth	fdr_synth	pval_supp	rank_supp	fdr_supp
API5	-25.31	8	-8.95	1.79e-19	1	3.12e-15	1	17437	1
YWHAE	-25.28	8	-8.94	2.01e-19	2	1.75e-15	1	17436	1
CDC23	-24.57	8	-8.69	1.86e-18	3	1.08e-14	1	17435	1
DLST	-24.49	8	-8.66	2.41e-18	4	1.05e-14	1	17434	1
KIF23	-22.1	7	-8.35	3.31e-17	5	1.15e-13	1	17433	1
LONP1	-21.72	7	-8.21	1.11e-16	6	3.24e-13	1	17432	1
LCMT1	-22.96	8	-8.12	2.35e-16	7	5.87e-13	1	17431	1
CLSPN	-21.2	8	-7.49	3.35e-14	8	7.3e-11	1	17430	1
STUB1	-21.14	8	-7.47	3.87e-14	9	7.49e-11	1	17429	1
TRPT1	-20.2	8	-7.14	4.6e-13	10	8.02e-10	1	17428	1
PFDN2	-19.98	8	-7.07	7.99e-13	11	1.27e-09	1	17427	1
SCGB2A1	-17.28	6	-7.06	8.6e-13	12	1.25e-09	1	17426	1
COX6A1P2	-19.89	8	-7.03	1e-12	13	1.35e-09	1	17425	1
RPS19	-17.13	6	-6.99	1.34e-12	14	1.67e-09	1	17424	1
ERI1	-19.76	8	-6.99	1.41e-12	15	1.64e-09	1	17423	1
UBE2Q1	-19.34	8	-6.84	4.07e-12	16	4.44e-09	1	17422	1
FTSJ3	-16.43	6	-6.71	9.8e-12	17	1e-08	1	17421	1
HDAC8	-18.97	8	-6.71	9.92e-12	18	9.61e-09	1	17420	1
RBM15	-18.62	8	-6.58	2.28e-11	19	2.09e-08	1	17419	1
CCNE2	-18.36	8	-6.49	4.23e-11	20	3.69e-08	1	17418	1
CD5	-18.08	8	-6.39	8.1e-11	21	6.73e-08	1	17417	1
PIK3CD	-17.87	8	-6.32	1.32e-10	22	1.05e-07	1	17416	1
TTC4	-17.74	8	-6.27	1.79e-10	23	1.36e-07	1	17415	1
RAD54L	-17.38	8	-6.15	3.97e-10	24	2.88e-07	1	17414	1
NT5C1A	-17.27	8	-6.11	5.14e-10	25	3.58e-07	1	17413	1
ELL	-16.13	7	-6.09	5.47e-10	26	3.67e-07	1	17412	1
MEX3A	-17.23	8	-6.09	5.65e-10	27	3.65e-07	1	17411	1
RPS5	-16.09	7	-6.08	5.99e-10	28	3.73e-07	1	17410	1
LIPT2	-17.17	8	-6.07	6.36e-10	29	3.82e-07	1	17409	1
AURKB	-14.84	6	-6.06	6.84e-10	30	3.98e-07	1	17408	1
OXSM	-16.96	8	-6	1.01e-09	31	5.71e-07	1	17407	1
MLNR	-16.75	8	-5.92	1.59e-09	32	8.64e-07	1	17406	1
PGM2L1	-16.71	8	-5.91	1.73e-09	33	9.14e-07	1	17405	1
MED18	-16.67	8	-5.89	1.89e-09	34	9.68e-07	1	17404	1
FERMT2	-16.6	8	-5.87	2.18e-09	35	1.09e-06	1	17403	1
SLC13A1	-16.6	8	-5.87	2.2e-09	36	1.07e-06	1	17402	1
RECQL5	-16.54	8	-5.85	2.47e-09	37	1.16e-06	1	17401	1
ZC3H18	-16.44	8	-5.81	3.1e-09	38	1.42e-06	1	17400	1
COQ3	-16.36	8	-5.78	3.67e-09	39	1.64e-06	1	17399	1
KIN	-16.29	8	-5.76	4.23e-09	40	1.84e-06	1	17398	1
KHK	-16.22	8	-5.73	4.88e-09	41	2.08e-06	1	17397	1
ILF2	-16.18	8	-5.72	5.35e-09	42	2.22e-06	1	17396	1
RTN2	-16.1	8	-5.69	6.26e-09	43	2.54e-06	1	17395	1
RIF1	-13.89	6	-5.67	7.03e-09	44	2.79e-06	1	17394	1
ZNF281	-16.04	8	-5.67	7.17e-09	45	2.78e-06	1	17393	1
ANO1	-16.02	8	-5.66	7.38e-09	46	2.8e-06	1	17392	1
THNSL2	-16.01	8	-5.66	7.49e-09	47	2.78e-06	1	17391	1
TMEM208	-15.78	8	-5.58	1.21e-08	48	4.38e-06	1	17390	1
WDR3	-14.74	7	-5.57	1.26e-08	49	4.48e-06	1	17389	1
FDX1L	-15.76	8	-5.57	1.27e-08	50	4.41e-06	1	17388	1
SLC25A1	-15.75	8	-5.57	1.28e-08	51	4.36e-06	1	17387	1
LINGO4	-15.63	8	-5.53	1.63e-08	52	5.47e-06	1	17386	1
ASF1A	-15.6	8	-5.51	1.75e-08	53	5.74e-06	1	17385	1
CENPL	-15.6	8	-5.51	1.75e-08	54	5.65e-06	1	17384	1
ATP6V0B	-15.54	8	-5.5	1.94e-08	55	6.17e-06	1	17383	1
MVD	-15.52	8	-5.49	2.03e-08	56	6.33e-06	1	17382	1
USPL1	-15.44	8	-5.46	2.38e-08	57	7.29e-06	1	17381	1
EPHA8	-15.4	8	-5.45	2.59e-08	58	7.78e-06	1	17380	1
MRPS28	-15.37	8	-5.43	2.76e-08	59	8.17e-06	1	17379	1
GPHA2	-15.36	8	-5.43	2.83e-08	60	8.22e-06	1	17378	1
SYPL2	-15.35	8	-5.43	2.88e-08	61	8.23e-06	1	17377	1
DGKZ	-15.33	8	-5.42	3e-08	62	8.43e-06	1	17376	1
MITF	-15.3	8	-5.41	3.14e-08	63	8.68e-06	1	17375	1
PACSIN3	-13.25	6	-5.41	3.17e-08	64	8.63e-06	1	17374	1
TAF6	-15.22	8	-5.38	3.7e-08	65	9.92e-06	1	17373	1
MSANTD2	-15.21	8	-5.38	3.81e-08	66	1.01e-05	1	17372	1
PDE4DIP	-15.19	8	-5.37	3.96e-08	67	1.03e-05	1	17371	1
KALRN	-15.16	8	-5.36	4.13e-08	68	1.06e-05	1	17370	1
EIF3H	-14.16	7	-5.35	4.34e-08	69	1.1e-05	1	17369	1
SNAPC4	-15.13	8	-5.35	4.42e-08	70	1.1e-05	1	17368	1
CCDC130	-15.11	8	-5.34	4.56e-08	71	1.12e-05	1	17367	1
OGDH	-15.09	8	-5.34	4.77e-08	72	1.16e-05	1	17366	1
EHBP1L1	-15.09	8	-5.34	4.78e-08	73	1.14e-05	1	17365	1
EML3	-15.07	8	-5.33	5e-08	74	1.18e-05	1	17364	1
NOP56	-15.03	8	-5.31	5.4e-08	75	1.26e-05	1	17363	1
MYO7A	-15.01	8	-5.31	5.63e-08	76	1.29e-05	1	17362	1
ZSCAN10	-15	8	-5.3	5.71e-08	77	1.29e-05	1	17361	1
ZNF548	-14.97	8	-5.29	6.08e-08	78	1.36e-05	1	17360	1
C16orf72	-12.93	6	-5.28	6.45e-08	79	1.42e-05	1	17359	1
DCUN1D5	-14.93	8	-5.28	6.47e-08	80	1.41e-05	1	17358	1
MEF2B	-14.87	8	-5.26	7.3e-08	81	1.57e-05	1	17357	1
CNIH2	-14.85	8	-5.25	7.53e-08	82	1.6e-05	1	17356	1
ALDH8A1	-14.84	8	-5.25	7.8e-08	83	1.64e-05	1	17355	1
IPO9	-14.81	8	-5.24	8.18e-08	84	1.7e-05	1	17354	1
RPL35	-12.77	6	-5.21	9.28e-08	85	1.9e-05	1	17353	1
HEXDC	-14.74	8	-5.21	9.31e-08	86	1.89e-05	1	17352	1
RNF126	-14.68	8	-5.19	1.05e-07	87	2.11e-05	1	17351	1
XRCC5	-14.64	8	-5.18	1.13e-07	88	2.25e-05	1	17350	1.01
THRAP3	-14.63	8	-5.17	1.14e-07	89	2.24e-05	1	17349	1.01
IRGQ	-14.59	8	-5.16	1.24e-07	90	2.41e-05	1	17348	1.01
MRPS10	-13.63	7	-5.15	1.29e-07	91	2.46e-05	1	17347	1.01
RBX1	-13.63	7	-5.15	1.29e-07	92	2.44e-05	1	17346	1.01
LSM10	-12.61	6	-5.15	1.33e-07	93	2.49e-05	1	17345	1.01
MKS1	-14.55	8	-5.14	1.34e-07	94	2.48e-05	1	17344	1.01
RPIA	-14.54	8	-5.14	1.38e-07	95	2.53e-05	1	17343	1.01
SUV420H1	-13.6	7	-5.14	1.38e-07	96	2.52e-05	1	17342	1.01
DHRS11	-14.51	8	-5.13	1.46e-07	97	2.62e-05	1	17341	1.01
PSMD4	-14.5	8	-5.13	1.49e-07	98	2.64e-05	1	17340	1.01
PACS1	-14.47	8	-5.11	1.58e-07	99	2.77e-05	1	17339	1.01
NAA40	-14.42	8	-5.1	1.72e-07	100	3e-05	1	17338	1.01
EFNB3	-14.39	8	-5.09	1.8e-07	101	3.11e-05	1	17337	1.01
CDK7	-14.39	8	-5.09	1.82e-07	102	3.11e-05	1	17336	1.01
GRM5	-14.37	8	-5.08	1.86e-07	103	3.16e-05	1	17335	1.01
C1orf56	-14.36	8	-5.08	1.9e-07	104	3.19e-05	1	17334	1.01
TBCD	-14.34	8	-5.07	1.98e-07	105	3.29e-05	1	17333	1.01
CTR9	-14.34	8	-5.07	2e-07	106	3.29e-05	1	17332	1.01
NAB2	-14.32	8	-5.06	2.06e-07	107	3.36e-05	1	17331	1.01
IGHMBP2	-14.32	8	-5.06	2.06e-07	108	3.33e-05	1	17330	1.01
PPP2CA	-14.32	8	-5.06	2.08e-07	109	3.33e-05	1	17329	1.01
CEND1	-14.29	8	-5.05	2.2e-07	110	3.49e-05	1	17328	1.01
PARN	-14.26	8	-5.04	2.3e-07	111	3.61e-05	1	17327	1.01
MOB4	-14.25	8	-5.04	2.34e-07	112	3.65e-05	1	17326	1.01
FFAR2	-14.25	8	-5.04	2.36e-07	113	3.65e-05	1	17325	1.01
FRMD3	-14.17	8	-5.01	2.71e-07	114	4.14e-05	1	17324	1.01
RPL14	-13.26	7	-5.01	2.72e-07	115	4.12e-05	1	17323	1.01
TBL3	-13.25	7	-5.01	2.74e-07	116	4.12e-05	1	17322	1.01
AHNAK	-14.13	8	-5	2.92e-07	117	4.35e-05	1	17321	1.01
VARS2	-12.23	6	-4.99	3e-07	118	4.43e-05	1	17320	1.01
PTCH2	-14.04	8	-4.96	3.46e-07	119	5.08e-05	1	17319	1.01
RNASEH2A	-14.04	8	-4.96	3.49e-07	120	5.07e-05	1	17318	1.01
PRR9	-14	8	-4.95	3.71e-07	121	5.35e-05	1	17317	1.01
C19orf60	-13.96	8	-4.93	4.02e-07	122	5.74e-05	1	17316	1.01
MPRIP	-13.05	7	-4.93	4.05e-07	123	5.74e-05	1	17315	1.01
OR5J2	-13.95	8	-4.93	4.07e-07	124	5.72e-05	1	17314	1.01
RGS16	-13.94	8	-4.93	4.18e-07	125	5.83e-05	1	17313	1.01
GTPBP1	-13.88	8	-4.91	4.64e-07	126	6.42e-05	1	17312	1.01
CD82	-13.86	8	-4.9	4.78e-07	127	6.57e-05	1	17311	1.01
FAM180B	-13.86	8	-4.9	4.81e-07	128	6.55e-05	1	17310	1.01
TOMM20L	-13.76	8	-4.87	5.71e-07	129	7.71e-05	1	17309	1.01
TPST2	-13.75	8	-4.86	5.84e-07	130	7.83e-05	1	17308	1.01
COPE	-13.73	8	-4.85	6.03e-07	131	8.02e-05	1	17307	1.01
SAP30BP	-11.88	6	-4.85	6.16e-07	132	8.14e-05	1	17306	1.01
KCNA3	-13.72	8	-4.85	6.18e-07	133	8.1e-05	1	17305	1.01
IRS1	-13.7	8	-4.84	6.37e-07	134	8.29e-05	1	17304	1.01
HGS	-13.68	8	-4.84	6.58e-07	135	8.5e-05	1	17303	1.01
FANCA	-13.64	8	-4.82	7.14e-07	136	9.15e-05	1	17302	1.01
SCNM1	-13.62	8	-4.82	7.29e-07	137	9.28e-05	1	17301	1.01
C2CD4D	-13.59	8	-4.81	7.7e-07	138	9.73e-05	1	17300	1.01
OR4C3	-13.59	8	-4.8	7.75e-07	139	9.72e-05	1	17299	1.01
CC2D1B	-13.58	8	-4.8	7.9e-07	140	9.84e-05	1	17298	1.01
ORAOV1	-12.68	7	-4.79	8.28e-07	141	0.000102	1	17297	1.01
TSEN54	-11.73	6	-4.79	8.43e-07	142	0.000103	1	17296	1.01
ALS2CR12	-13.53	8	-4.78	8.61e-07	143	0.000105	1	17295	1.01
ATP6AP2	-13.52	8	-4.78	8.74e-07	144	0.000106	1	17294	1.01
ADORA1	-13.52	8	-4.78	8.84e-07	145	0.000106	1	17293	1.01
POLE3	-12.64	7	-4.78	8.88e-07	146	0.000106	1	17292	1.01
PTDSS2	-13.5	8	-4.77	9.06e-07	147	0.000107	1	17291	1.01
DAD1	-11.68	6	-4.77	9.25e-07	148	0.000109	1	17290	1.01
RTTN	-13.47	8	-4.76	9.58e-07	149	0.000112	1	17289	1.01
GGA1	-13.42	8	-4.74	1.05e-06	150	0.000122	1	17288	1.01
PNPLA3	-13.4	8	-4.74	1.09e-06	151	0.000125	1	17287	1.01
SKA2	-13.34	8	-4.72	1.21e-06	152	0.000138	1	17286	1.01
TTC9C	-13.31	8	-4.71	1.25e-06	153	0.000143	1	17285	1.01
ACHE	-13.3	8	-4.7	1.29e-06	154	0.000147	1	17284	1.01
SSU72	-12.43	7	-4.7	1.3e-06	155	0.000147	1	17283	1.01
PPP2R5B	-13.27	8	-4.69	1.36e-06	156	0.000152	1	17282	1.01
RASIP1	-13.25	8	-4.68	1.41e-06	157	0.000156	1	17281	1.01
BARD1	-13.23	8	-4.68	1.45e-06	158	0.00016	1	17280	1.01
EFNA2	-13.22	8	-4.67	1.47e-06	159	0.000162	1	17279	1.01
C11orf89	-13.21	8	-4.67	1.5e-06	160	0.000164	1	17278	1.01
MRPS12	-11.44	6	-4.67	1.51e-06	161	0.000163	1	17277	1.01
CDK2AP2	-13.2	8	-4.67	1.52e-06	162	0.000164	1	17276	1.01
GRK6	-13.15	8	-4.65	1.67e-06	163	0.000178	1	17275	1.01
TBCB	-12.27	7	-4.64	1.75e-06	164	0.000186	1	17274	1.01
NELFB	-13.07	8	-4.62	1.9e-06	165	0.000201	1	17273	1.01
THYN1	-13.07	8	-4.62	1.91e-06	166	0.0002	1	17272	1.01
RPL18	-12.22	7	-4.62	1.93e-06	167	0.000201	1	17271	1.01
PSMC3	-11.29	6	-4.61	2.03e-06	168	0.000211	1	17270	1.01
PADI4	-13.02	8	-4.6	2.06e-06	169	0.000213	1	17269	1.01
IWS1	-11.27	6	-4.6	2.09e-06	170	0.000214	1	17268	1.01
NEDD1	-13.02	8	-4.6	2.09e-06	171	0.000213	1	17267	1.01
STK40	-13.01	8	-4.6	2.11e-06	172	0.000214	1	17266	1.01
HSD17B12	-13.01	8	-4.6	2.11e-06	173	0.000213	1	17265	1.01
POLE4	-13	8	-4.6	2.14e-06	174	0.000214	1	17264	1.01
TMEM86A	-13	8	-4.6	2.16e-06	175	0.000215	1	17263	1.01
IFI30	-12.99	8	-4.59	2.21e-06	176	0.000218	1	17262	1.01
MSR1	-12.98	8	-4.59	2.22e-06	177	0.000218	1	17261	1.01
PHYHIP	-12.95	8	-4.58	2.32e-06	178	0.000228	1	17260	1.01
TNFRSF21	-11.21	6	-4.57	2.38e-06	179	0.000232	1	17259	1.01
XIRP1	-12.92	8	-4.57	2.48e-06	180	0.00024	1	17258	1.01
INTS5	-11.18	6	-4.56	2.52e-06	181	0.000243	1	17257	1.01
HIST1H1E	-12.9	8	-4.56	2.55e-06	182	0.000244	1	17256	1.01
ZNF655	-12.9	8	-4.56	2.57e-06	183	0.000245	1	17255	1.01
GANAB	-12.89	8	-4.56	2.59e-06	184	0.000246	1	17254	1.01
TUBGCP3	-12.89	8	-4.56	2.61e-06	185	0.000246	1	17253	1.01
PRPF19	-12.05	7	-4.55	2.65e-06	186	0.000248	1	17252	1.01
HSD11B1L	-12.85	8	-4.54	2.75e-06	187	0.000257	1	17251	1.01
CEBPZ	-12.01	7	-4.54	2.81e-06	188	0.00026	1	17250	1.01
CENPH	-12.81	8	-4.53	2.95e-06	189	0.000272	1	17249	1.01
CLEC3B	-12.81	8	-4.53	2.96e-06	190	0.000272	1	17248	1.01
EIF2B3	-11.98	7	-4.53	2.96e-06	191	0.00027	1	17247	1.01
EFNA5	-12.81	8	-4.53	2.97e-06	192	0.000269	1	17246	1.01
RLF	-12.8	8	-4.53	3.01e-06	193	0.000272	1	17245	1.01
CLCA1	-12.79	8	-4.52	3.05e-06	194	0.000274	1	17244	1.01
EIF1AD	-12.75	8	-4.51	3.27e-06	195	0.000292	1	17243	1.01
OR5AP2	-12.74	8	-4.51	3.31e-06	196	0.000295	1	17242	1.01
HSPA6	-12.72	8	-4.5	3.46e-06	197	0.000306	1	17241	1.01
MRPS30	-11.01	6	-4.49	3.48e-06	198	0.000307	1	17240	1.01
PDCD5	-11.89	7	-4.49	3.52e-06	199	0.000309	1	17239	1.01
ERCC6L	-12.7	8	-4.49	3.57e-06	200	0.000311	1	17238	1.01
NRIP3	-12.7	8	-4.49	3.57e-06	201	0.00031	1	17237	1.01
PEBP1	-12.69	8	-4.49	3.59e-06	202	0.00031	1	17236	1.01
CYBRD1	-12.69	8	-4.49	3.59e-06	203	0.000308	1	17235	1.01
KPNB1	-11.87	7	-4.49	3.59e-06	204	0.000307	1	17234	1.01
CNTNAP1	-12.69	8	-4.49	3.64e-06	205	0.000309	1	17233	1.01
LSM7	-10.98	6	-4.48	3.67e-06	206	0.000311	1	17232	1.01
RTN3	-12.65	8	-4.47	3.89e-06	207	0.000328	1	17231	1.01
TMEM67	-12.64	8	-4.47	3.93e-06	208	0.00033	1	17230	1.01
PRDX3	-12.63	8	-4.47	3.97e-06	209	0.000332	1	17229	1.01
LSM11	-12.63	8	-4.46	4.03e-06	210	0.000334	1	17228	1.01
GPR31	-12.62	8	-4.46	4.09e-06	211	0.000338	1	17227	1.01
ATRIP	-12.55	8	-4.44	4.53e-06	212	0.000373	1	17226	1.01
OR4C13	-12.55	8	-4.44	4.55e-06	213	0.000373	1	17225	1.01
KIAA1614	-12.55	8	-4.44	4.57e-06	214	0.000373	1	17224	1.01
IQGAP3	-12.54	8	-4.43	4.61e-06	215	0.000374	1	17223	1.01
ZNF205	-12.52	8	-4.43	4.79e-06	216	0.000387	1	17222	1.01
OLFML3	-12.52	8	-4.43	4.8e-06	217	0.000385	1	17221	1.01
TEX33	-12.51	8	-4.42	4.84e-06	218	0.000387	1	17220	1.01
DNA2	-12.5	8	-4.42	4.93e-06	219	0.000392	1	17219	1.01
SSR3	-12.5	8	-4.42	4.99e-06	220	0.000395	1	17218	1.01
CTDP1	-11.67	7	-4.41	5.15e-06	221	0.000406	1	17217	1.01
C11orf68	-12.47	8	-4.41	5.22e-06	222	0.00041	1	17216	1.01
INO80D	-12.46	8	-4.4	5.3e-06	223	0.000415	1	17215	1.01
SCYL1	-12.45	8	-4.4	5.37e-06	224	0.000418	1	17214	1.01
ACTR1A	-12.44	8	-4.4	5.45e-06	225	0.000423	1	17213	1.01
TERT	-12.42	8	-4.39	5.68e-06	226	0.000439	1	17212	1.01
NSUN4	-12.41	8	-4.39	5.75e-06	227	0.000441	1	17211	1.01
NSMCE2	-10.74	6	-4.38	5.84e-06	228	0.000447	1	17210	1.01
ZNF574	-12.39	8	-4.38	5.91e-06	229	0.00045	1	17209	1.01
ALDH3B2	-10.73	6	-4.38	5.94e-06	230	0.00045	1	17208	1.01
PSMG2	-12.39	8	-4.38	5.94e-06	231	0.000449	1	17207	1.01
FOLR2	-12.38	8	-4.38	5.97e-06	232	0.000449	1	17206	1.01
PITPNM1	-12.37	8	-4.37	6.11e-06	233	0.000457	1	17205	1.01
UBE3D	-12.36	8	-4.37	6.19e-06	234	0.000461	1	17204	1.01
INPPL1	-12.36	8	-4.37	6.25e-06	235	0.000464	1	17203	1.01
NPAS4	-12.36	8	-4.37	6.26e-06	236	0.000462	1	17202	1.01
TNIP1	-12.35	8	-4.37	6.27e-06	237	0.000462	1	17201	1.01
DNMT3A	-12.34	8	-4.36	6.44e-06	238	0.000471	1	17200	1.01
SRSF3	-12.33	8	-4.36	6.49e-06	239	0.000473	1	17199	1.01
DOK1	-12.31	8	-4.35	6.71e-06	240	0.000487	1	17198	1.01
KDM3B	-12.3	8	-4.35	6.86e-06	241	0.000497	1	17197	1.01
GPBP1L1	-12.3	8	-4.35	6.89e-06	242	0.000497	1	17196	1.01
RBBP8	-12.29	8	-4.35	6.93e-06	243	0.000497	1	17195	1.01
TTI1	-11.49	7	-4.34	7.01e-06	244	0.000501	1	17194	1.01
KLC2	-12.28	8	-4.34	7.09e-06	245	0.000504	1	17193	1.01
NIT1	-12.27	8	-4.34	7.15e-06	246	0.000507	1	17192	1.01
ZNF395	-12.25	8	-4.33	7.44e-06	247	0.000525	1	17191	1.01
CNIH1	-12.24	8	-4.33	7.6e-06	248	0.000534	1	17190	1.01
VTI1B	-12.22	8	-4.32	7.8e-06	249	0.000546	1	17189	1.01
TBC1D10A	-12.21	8	-4.32	7.86e-06	250	0.000548	1	17188	1.01
AC007431.1	-12.21	8	-4.32	7.88e-06	251	0.000547	1	17187	1.01
NCF2	-12.17	8	-4.3	8.39e-06	252	0.000581	1	17186	1.01
VPS37D	-12.16	8	-4.3	8.57e-06	253	0.000591	1	17185	1.01
VAV3	-12.14	8	-4.29	8.89e-06	254	0.00061	1	17184	1.01
IER5	-12.14	8	-4.29	8.92e-06	255	0.00061	1	17183	1.01
BTBD10	-12.13	8	-4.29	8.93e-06	256	0.000608	1	17182	1.01
MRPL36	-12.13	8	-4.29	9.04e-06	257	0.000614	1	17181	1.01
ITFG2	-12.11	8	-4.28	9.23e-06	258	0.000624	1	17180	1.01
ECHDC2	-12.11	8	-4.28	9.23e-06	259	0.000622	1	17179	1.02
PSAT1	-12.11	8	-4.28	9.29e-06	260	0.000623	1	17178	1.02
E4F1	-12.1	8	-4.28	9.5e-06	261	0.000634	1	17177	1.02
SPHKAP	-12.1	8	-4.28	9.5e-06	262	0.000632	1	17176	1.02
POLR1E	-12.09	8	-4.27	9.63e-06	263	0.000638	1	17175	1.02
SETD1A	-12.04	8	-4.26	1.04e-05	264	0.00069	1	17174	1.02
SPI1	-12.03	8	-4.25	1.05e-05	265	0.000693	1	17173	1.02
MRGPRX2	-12.02	8	-4.25	1.07e-05	266	0.0007	1	17172	1.02
MUT	-12.01	8	-4.24	1.09e-05	267	0.000714	1	17171	1.02
EXOSC5	-11.22	7	-4.24	1.12e-05	268	0.000729	1	17170	1.02
P2RY2	-11.99	8	-4.24	1.13e-05	269	0.000732	1	17169	1.02
GGPS1	-11.98	8	-4.23	1.15e-05	270	0.00074	1	17168	1.02
C1orf85	-11.97	8	-4.23	1.16e-05	271	0.000746	1	17167	1.02
KCNQ4	-11.96	8	-4.23	1.17e-05	272	0.000749	1	17166	1.02
STK31	-11.92	8	-4.21	1.26e-05	273	0.000803	1	17165	1.02
N6AMT1	-11.15	7	-4.21	1.26e-05	274	0.0008	1	17164	1.02
BHLHA15	-11.88	8	-4.2	1.33e-05	275	0.000841	1	17163	1.02
GDPD5	-11.88	8	-4.2	1.33e-05	276	0.000838	1	17162	1.02
C7orf26	-11.88	8	-4.2	1.33e-05	277	0.00084	1	17161	1.02
CCDC115	-11.87	8	-4.2	1.35e-05	278	0.000848	1	17160	1.02
KIF11	-11.08	7	-4.19	1.4e-05	279	0.000873	1	17159	1.02
PIWIL3	-11.85	8	-4.19	1.4e-05	280	0.000872	1	17158	1.02
ZNF75D	-11.83	8	-4.18	1.44e-05	281	0.000892	1	17157	1.02
IFI16	-11.83	8	-4.18	1.44e-05	282	0.000889	1	17156	1.02
C19orf40	-11.82	8	-4.18	1.46e-05	283	0.000899	1	17155	1.02
DDA1	-11.82	8	-4.18	1.46e-05	284	0.000898	1	17154	1.02
N6AMT2	-11.81	8	-4.18	1.48e-05	285	0.000905	1	17153	1.02
USP37	-11.81	8	-4.18	1.48e-05	286	0.000903	1	17152	1.02
GAL3ST3	-11.81	8	-4.18	1.49e-05	287	0.000903	1	17151	1.02
KIAA0040	-11.81	8	-4.17	1.49e-05	288	0.000904	1	17150	1.02
SPAG5	-11.8	8	-4.17	1.51e-05	289	0.000909	1	17149	1.02
PLEKHM2	-11.8	8	-4.17	1.51e-05	290	0.000907	1	17148	1.02
BCAM	-11.8	8	-4.17	1.52e-05	291	0.00091	1	17147	1.02
VHL	-11.78	8	-4.16	1.56e-05	292	0.000934	1	17146	1.02
NAE1	-10.98	7	-4.15	1.67e-05	293	0.000994	1	17145	1.02
WIPI1	-11.73	8	-4.15	1.69e-05	294	0.001	1	17144	1.02
ATP6V1B2	-11.72	8	-4.14	1.71e-05	295	0.00101	1	17143	1.02
SZRD1	-11.71	8	-4.14	1.73e-05	296	0.00102	1	17142	1.02
ESRRA	-11.71	8	-4.14	1.74e-05	297	0.00102	1	17141	1.02
CDK10	-11.7	8	-4.14	1.77e-05	298	0.00103	1	17140	1.02
ANKRA2	-11.68	8	-4.13	1.81e-05	299	0.00106	1	17139	1.02
ACP6	-11.65	8	-4.12	1.89e-05	300	0.0011	1	17138	1.02
BAP1	-10.9	7	-4.12	1.9e-05	301	0.0011	1	17137	1.02
DPY30	-10.06	6	-4.11	2.01e-05	302	0.00116	1	17136	1.02
RBM14	-11.58	8	-4.09	2.13e-05	303	0.00122	1	17135	1.02
EIF4EBP2	-11.58	8	-4.09	2.13e-05	304	0.00122	1	17134	1.02
FAU	-10.82	7	-4.09	2.16e-05	305	0.00124	1	17133	1.02
SRF	-11.56	8	-4.09	2.18e-05	306	0.00124	1	17132	1.02
MCM4	-11.55	8	-4.08	2.21e-05	307	0.00126	1	17131	1.02
SDE2	-10	6	-4.08	2.24e-05	308	0.00127	1	17130	1.02
A1CF	-11.54	8	-4.08	2.24e-05	309	0.00126	1	17129	1.02
MTNR1B	-11.53	8	-4.08	2.27e-05	310	0.00128	1	17128	1.02
ELP3	-9.99	6	-4.08	2.28e-05	311	0.00128	1	17127	1.02
VENTX	-11.51	8	-4.07	2.35e-05	312	0.00131	1	17126	1.02
KPNA2	-11.51	8	-4.07	2.36e-05	313	0.00131	1	17125	1.02
MARK2	-11.5	8	-4.06	2.41e-05	314	0.00134	1	17124	1.02
ATR	-11.49	8	-4.06	2.44e-05	315	0.00135	1	17123	1.02
PARS2	-11.49	8	-4.06	2.44e-05	316	0.00134	1	17122	1.02
CEMP1	-11.48	8	-4.06	2.45e-05	317	0.00135	1	17121	1.02
TENM4	-11.47	8	-4.06	2.49e-05	318	0.00136	1	17120	1.02
NUDT8	-9.93	6	-4.06	2.5e-05	319	0.00136	1	17119	1.02
BRF1	-10.73	7	-4.06	2.5e-05	320	0.00136	1	17118	1.02
ERCC5	-11.45	8	-4.05	2.6e-05	321	0.00141	1	17117	1.02
DTYMK	-11.44	8	-4.04	2.63e-05	322	0.00142	1	17116	1.02
MAGEA11	-11.42	8	-4.04	2.69e-05	323	0.00145	1	17115	1.02
ASRGL1	-11.42	8	-4.04	2.7e-05	324	0.00145	1	17114	1.02
KANK4	-11.41	8	-4.04	2.73e-05	325	0.00146	1	17113	1.02
ADPRHL2	-11.41	8	-4.03	2.75e-05	326	0.00147	1	17112	1.02
ADAMTSL4-AS1	-11.35	8	-4.01	2.98e-05	327	0.00159	1	17111	1.02
SMIM18	-11.35	8	-4.01	3e-05	328	0.0016	1	17110	1.02
FAM109B	-9.83	6	-4.01	3.01e-05	329	0.0016	1	17109	1.02
MEN1	-11.34	8	-4.01	3.03e-05	330	0.0016	1	17108	1.02
ADSS	-11.33	8	-4.01	3.08e-05	331	0.00162	1	17107	1.02
FBL	-10.59	7	-4	3.12e-05	332	0.00164	1	17106	1.02
DPP9	-11.32	8	-4	3.13e-05	333	0.00164	1	17105	1.02
POLR1A	-11.32	8	-4	3.13e-05	334	0.00164	1	17104	1.02
OXTR	-11.3	8	-4	3.22e-05	335	0.00167	1	17103	1.02
IGF2	-11.3	8	-3.99	3.25e-05	336	0.00169	1	17102	1.02
ELP4	-11.29	8	-3.99	3.26e-05	337	0.00169	1	17101	1.02
2017-03-08	-10.56	7	-3.99	3.29e-05	338	0.0017	1	17100	1.02
PLK4	-9.77	6	-3.99	3.35e-05	339	0.00172	1	17099	1.02
NLE1	-9.76	6	-3.99	3.36e-05	340	0.00172	1	17098	1.02
CERS6	-11.26	8	-3.98	3.41e-05	341	0.00175	1	17097	1.02
AQP10	-11.26	8	-3.98	3.42e-05	342	0.00174	1	17096	1.02
STRN	-11.25	8	-3.98	3.48e-05	343	0.00177	1	17095	1.02
NADSYN1	-11.25	8	-3.98	3.48e-05	344	0.00177	1	17094	1.02
PDIA6	-11.25	8	-3.98	3.48e-05	345	0.00176	1	17093	1.02
MRPL37	-11.24	8	-3.97	3.53e-05	346	0.00178	1	17092	1.02
ANAPC2	-9.73	6	-3.97	3.55e-05	347	0.00178	1	17091	1.02
IGFBP4	-11.23	8	-3.97	3.58e-05	348	0.00179	1	17090	1.02
OXGR1	-11.23	8	-3.97	3.59e-05	349	0.00179	1	17089	1.02
FUT6	-11.23	8	-3.97	3.61e-05	350	0.0018	1	17088	1.02
ZC3H3	-11.22	8	-3.97	3.65e-05	351	0.00181	1	17087	1.02
PPM1H	-11.21	8	-3.96	3.7e-05	352	0.00183	1	17086	1.02
ABCC8	-11.2	8	-3.96	3.74e-05	353	0.00185	1	17085	1.02
SEC61G	-9.7	6	-3.96	3.78e-05	354	0.00186	1	17084	1.02
PCSK7	-11.18	8	-3.95	3.86e-05	355	0.00189	1	17083	1.02
FAM118B	-9.66	6	-3.94	4.02e-05	356	0.00197	1	17082	1.02
RRP36	-11.15	8	-3.94	4.02e-05	357	0.00197	1	17081	1.02
SP3	-11.14	8	-3.94	4.07e-05	358	0.00198	1	17080	1.02
VHLL	-11.13	8	-3.93	4.18e-05	359	0.00203	1	17079	1.02
UBE2E3	-11.11	8	-3.93	4.26e-05	360	0.00206	1	17078	1.02
TAF6L	-11.11	8	-3.93	4.27e-05	361	0.00206	1	17077	1.02
C1QTNF5	-11.11	8	-3.93	4.31e-05	362	0.00208	1	17076	1.02
CALR	-11.1	8	-3.93	4.32e-05	363	0.00208	1	17075	1.02
MBD3	-11.1	8	-3.92	4.36e-05	364	0.00209	1	17074	1.02
KIF18A	-9.6	6	-3.92	4.41e-05	365	0.00211	1	17073	1.02
ZSCAN2	-11.09	8	-3.92	4.42e-05	366	0.00211	1	17072	1.02
ALX3	-11.08	8	-3.92	4.48e-05	367	0.00213	1	17071	1.02
ORC3	-11.08	8	-3.92	4.48e-05	368	0.00212	1	17070	1.02
NCAPD2	-10.36	7	-3.92	4.49e-05	369	0.00212	1	17069	1.02
NOL11	-11.08	8	-3.92	4.5e-05	370	0.00212	1	17068	1.02
SLC25A43	-9.57	6	-3.91	4.67e-05	371	0.0022	1	17067	1.02
IPO13	-11.05	8	-3.91	4.68e-05	372	0.00219	1	17066	1.02
SLC8A2	-11.05	8	-3.91	4.69e-05	373	0.00219	1	17065	1.02
CYB561D1	-11.05	8	-3.91	4.7e-05	374	0.00219	1	17064	1.02
ARID4A	-11.04	8	-3.9	4.72e-05	375	0.00219	1	17063	1.02
SPC25	-9.56	6	-3.9	4.78e-05	376	0.00222	1	17062	1.02
GTF2H1	-10.31	7	-3.9	4.85e-05	377	0.00224	1	17061	1.02
RCC1	-11.01	8	-3.89	4.93e-05	378	0.00228	1	17060	1.02
MARVELD2	-11.01	8	-3.89	4.94e-05	379	0.00227	1	17059	1.02
RAB13	-11.01	8	-3.89	4.99e-05	380	0.00229	1	17058	1.02
DSCC1	-11.01	8	-3.89	4.99e-05	381	0.00228	1	17057	1.02
FBXL16	-11	8	-3.89	5.02e-05	382	0.00229	1	17056	1.02
TEAD1	-11	8	-3.89	5.02e-05	383	0.00228	1	17055	1.02
CPQ	-11	8	-3.89	5.06e-05	384	0.0023	1	17054	1.02
TRERF1	-10.96	8	-3.88	5.32e-05	385	0.00241	1	17053	1.02
SLC43A2	-10.96	8	-3.87	5.34e-05	386	0.00241	1	17052	1.02
AHCTF1	-10.94	8	-3.87	5.47e-05	387	0.00246	1	17051	1.02
APOOL	-10.93	8	-3.87	5.55e-05	388	0.00249	1	17050	1.02
MGRN1	-10.22	7	-3.86	5.62e-05	389	0.00252	1	17049	1.02
GTF2B	-10.21	7	-3.86	5.71e-05	390	0.00255	1	17048	1.02
CCBL2	-10.91	8	-3.86	5.72e-05	391	0.00255	1	17047	1.02
PSMD6	-10.2	7	-3.85	5.8e-05	392	0.00258	1	17046	1.02
KHDC1	-10.9	8	-3.85	5.81e-05	393	0.00258	1	17045	1.02
SPCS2	-10.89	8	-3.85	5.87e-05	394	0.0026	1	17044	1.02
GNG8	-10.89	8	-3.85	5.89e-05	395	0.0026	1	17043	1.02
LPXN	-10.88	8	-3.85	5.95e-05	396	0.00262	1	17042	1.02
SLC11A1	-10.88	8	-3.85	6e-05	397	0.00263	1	17041	1.02
SERGEF	-10.88	8	-3.85	6.02e-05	398	0.00264	1	17040	1.02
EBNA1BP2	-9.42	6	-3.84	6.03e-05	399	0.00264	1	17039	1.02
ALDH4A1	-10.87	8	-3.84	6.07e-05	400	0.00265	1	17038	1.02
GBP5	-10.87	8	-3.84	6.09e-05	401	0.00265	1	17037	1.02
CHMP4A	-9.4	6	-3.84	6.21e-05	402	0.00269	1	17036	1.02
CRY2	-10.85	8	-3.84	6.27e-05	403	0.00271	1	17035	1.02
KLHL30	-10.85	8	-3.83	6.28e-05	404	0.00271	1	17034	1.02
DENND3	-10.84	8	-3.83	6.32e-05	405	0.00272	1	17033	1.02
SLAMF9	-10.84	8	-3.83	6.34e-05	406	0.00272	1	17032	1.02
SEPSECS	-9.38	6	-3.83	6.39e-05	407	0.00274	1	17031	1.02
OS9	-10.83	8	-3.83	6.39e-05	408	0.00273	1	17030	1.02
TOMM22	-10.83	8	-3.83	6.41e-05	409	0.00273	1	17029	1.02
TRABD2A	-10.83	8	-3.83	6.44e-05	410	0.00274	1	17028	1.02
OXER1	-10.83	8	-3.83	6.46e-05	411	0.00274	1	17027	1.02
PHF5A	-9.37	6	-3.83	6.51e-05	412	0.00275	1	17026	1.02
SLC50A1	-10.82	8	-3.83	6.54e-05	413	0.00276	1	17025	1.02
PRPF31	-10.81	8	-3.82	6.59e-05	414	0.00278	1	17024	1.02
GET4	-10.81	8	-3.82	6.65e-05	415	0.00279	1	17023	1.02
PLA2R1	-10.8	8	-3.82	6.67e-05	416	0.0028	1	17022	1.02
WDR18	-10.11	7	-3.82	6.69e-05	417	0.0028	1	17021	1.02
CDC37	-10.09	7	-3.81	6.81e-05	418	0.00284	1	17020	1.02
INTS2	-10.79	8	-3.81	6.82e-05	419	0.00284	1	17019	1.02
LINC00632	-10.78	8	-3.81	6.93e-05	420	0.00288	1	17018	1.02
APC2	-10.78	8	-3.81	6.96e-05	421	0.00288	1	17017	1.02
NOVA2	-10.77	8	-3.81	7.02e-05	422	0.0029	1	17016	1.02
NCBP1	-10.75	8	-3.8	7.26e-05	423	0.00299	1	17015	1.02
KCTD5	-10.74	8	-3.8	7.29e-05	424	0.003	1	17014	1.02
PRRC2B	-10.74	8	-3.8	7.36e-05	425	0.00302	1	17013	1.02
OR9I1	-10.7	8	-3.78	7.73e-05	426	0.00316	1	17012	1.02
DDX49	-9.26	6	-3.78	7.77e-05	427	0.00317	1	17011	1.02
MUL1	-10.7	8	-3.78	7.79e-05	428	0.00318	1	17010	1.03
VGLL2	-10.69	8	-3.78	7.86e-05	429	0.00319	1	17009	1.03
PROB1	-10.69	8	-3.78	7.88e-05	430	0.00319	1	17008	1.03
TYK2	-10.68	8	-3.78	7.95e-05	431	0.00322	1	17007	1.03
FCN3	-10.68	8	-3.77	8.02e-05	432	0.00324	1	17006	1.03
PHACTR4	-10.67	8	-3.77	8.03e-05	433	0.00323	1	17005	1.03
CCDC71	-10.67	8	-3.77	8.05e-05	434	0.00323	1	17004	1.03
ESCO2	-10.67	8	-3.77	8.05e-05	435	0.00323	1	17003	1.03
UTP14A	-10.67	8	-3.77	8.1e-05	436	0.00324	1	17002	1.03
TCTEX1D2	-10.66	8	-3.77	8.24e-05	437	0.00329	1	17001	1.03
N4BP3	-10.65	8	-3.77	8.32e-05	438	0.00331	1	17000	1.03
IRS2	-10.65	8	-3.76	8.35e-05	439	0.00332	1	16999	1.03
CARNS1	-10.64	8	-3.76	8.38e-05	440	0.00332	1	16998	1.03
GCC1	-10.64	8	-3.76	8.4e-05	441	0.00332	1	16997	1.03
OR9G1	-10.64	8	-3.76	8.45e-05	442	0.00333	1	16996	1.03
MAN2B1	-10.64	8	-3.76	8.46e-05	443	0.00333	1	16995	1.03
RHOG	-10.63	8	-3.76	8.56e-05	444	0.00336	1	16994	1.03
ILF3	-10.63	8	-3.76	8.61e-05	445	0.00337	1	16993	1.03
TMEM150B	-10.62	8	-3.76	8.63e-05	446	0.00337	1	16992	1.03
FBXO25	-10.61	8	-3.75	8.78e-05	447	0.00342	1	16991	1.03
CASQ2	-9.92	7	-3.75	8.87e-05	448	0.00345	1	16990	1.03
ZNF500	-10.59	8	-3.74	9.03e-05	449	0.00351	1	16989	1.03
ARMC7	-9.91	7	-3.74	9.04e-05	450	0.0035	1	16988	1.03
FKBP1C	-9.17	6	-3.74	9.09e-05	451	0.00351	1	16987	1.03
UBQLN4	-10.58	8	-3.74	9.22e-05	452	0.00356	1	16986	1.03
BRSK2	-10.57	8	-3.74	9.33e-05	453	0.00359	1	16985	1.03
CENPI	-9.15	6	-3.74	9.35e-05	454	0.00359	1	16984	1.03
ZNHIT2	-9.88	7	-3.73	9.42e-05	455	0.00361	1	16983	1.03
WDR5	-9.14	6	-3.73	9.57e-05	456	0.00366	1	16982	1.03
CD44	-10.55	8	-3.73	9.63e-05	457	0.00368	1	16981	1.03
GOSR2	-10.53	8	-3.72	9.89e-05	458	0.00376	1	16980	1.03
ACTR5	-10.52	8	-3.72	0.0001	459	0.00382	1	16979	1.03
DR1	-10.5	8	-3.71	0.000102	460	0.00388	1	16978	1.03
METAP1	-10.49	8	-3.71	0.000103	461	0.00391	1	16977	1.03
TDRD10	-10.49	8	-3.71	0.000103	462	0.0039	1	16976	1.03
POP5	-9.82	7	-3.71	0.000103	463	0.0039	1	16975	1.03
C17orf50	-10.49	8	-3.71	0.000105	464	0.00393	1	16974	1.03
DDX26B	-10.48	8	-3.71	0.000105	465	0.00395	1	16973	1.03
OR4A47	-10.47	8	-3.7	0.000106	466	0.00398	1	16972	1.03
GPX5	-10.47	8	-3.7	0.000107	467	0.00398	1	16971	1.03
SLC22A11	-10.46	8	-3.7	0.000108	468	0.00402	1	16970	1.03
SSR2	-10.46	8	-3.7	0.000108	469	0.00401	1	16969	1.03
CTDNEP1	-9.06	6	-3.7	0.000108	470	0.00402	1	16968	1.03
SLC6A9	-10.46	8	-3.7	0.000109	471	0.00402	1	16967	1.03
OR5D13	-10.46	8	-3.7	0.000109	472	0.00403	1	16966	1.03
PITPNA	-10.45	8	-3.69	0.00011	473	0.00406	1	16965	1.03
PLEKHM1	-10.44	8	-3.69	0.000111	474	0.00409	1	16964	1.03
C3orf38	-10.44	8	-3.69	0.000112	475	0.0041	1	16963	1.03
NFKBIB	-10.44	8	-3.69	0.000112	476	0.0041	1	16962	1.03
ARHGAP30	-10.43	8	-3.69	0.000113	477	0.00415	1	16961	1.03
HSPB6	-10.42	8	-3.68	0.000115	478	0.00418	1	16960	1.03
MXRA7	-10.4	8	-3.68	0.000119	479	0.00432	1	16959	1.03
ITGA10	-10.38	8	-3.67	0.000122	480	0.00443	1	16958	1.03
ZNF600	-10.37	8	-3.67	0.000122	481	0.00443	1	16957	1.03
SEC16A	-10.37	8	-3.67	0.000123	482	0.00444	1	16956	1.03
SUGP1	-10.37	8	-3.67	0.000124	483	0.00446	1	16955	1.03
PNMA3	-10.35	8	-3.66	0.000126	484	0.00453	1	16954	1.03
TAS1R2	-10.35	8	-3.66	0.000126	485	0.00453	1	16953	1.03
MTMR8	-10.35	8	-3.66	0.000126	486	0.00452	1	16952	1.03
PPM1N	-10.32	8	-3.65	0.000131	487	0.00469	1	16951	1.03
SLC25A48	-10.32	8	-3.65	0.000131	488	0.00469	1	16950	1.03
TOP1	-10.32	8	-3.65	0.000131	489	0.00468	1	16949	1.03
FAM96B	-8.94	6	-3.65	0.000131	490	0.00468	1	16948	1.03
EMC2	-10.31	8	-3.64	0.000134	491	0.00476	1	16947	1.03
SOD2	-10.29	8	-3.64	0.000137	492	0.00486	1	16946	1.03
TNFRSF8	-10.29	8	-3.64	0.000137	493	0.00486	1	16945	1.03
FANCF	-10.29	8	-3.64	0.000138	494	0.00486	1	16944	1.03
LAMTOR1	-10.29	8	-3.64	0.000138	495	0.00486	1	16943	1.03
COL4A2	-10.28	8	-3.63	0.000139	496	0.0049	1	16942	1.03
FIGF	-10.28	8	-3.63	0.000139	497	0.00489	1	16941	1.03
ZNF207	-9.61	7	-3.63	0.00014	498	0.0049	1	16940	1.03
SYT7	-10.28	8	-3.63	0.00014	499	0.00489	1	16939	1.03
ANAPC15	-10.27	8	-3.63	0.00014	500	0.00489	1	16938	1.03
RHOD	-10.27	8	-3.63	0.000141	501	0.00491	1	16937	1.03
LAX1	-10.26	8	-3.63	0.000142	502	0.00494	1	16936	1.03
MCL1	-10.26	8	-3.63	0.000143	503	0.00494	1	16935	1.03
BTLA	-10.25	8	-3.63	0.000144	504	0.00499	1	16934	1.03
MED20	-10.25	8	-3.62	0.000145	505	0.00501	1	16933	1.03
MYBBP1A	-9.58	7	-3.62	0.000146	506	0.00505	1	16932	1.03
CR1	-10.24	8	-3.62	0.000147	507	0.00504	1	16931	1.03
C11orf86	-10.23	8	-3.62	0.000148	508	0.00509	1	16930	1.03
CSTF1	-10.23	8	-3.62	0.00015	509	0.00513	1	16929	1.03
PPARA	-10.22	8	-3.61	0.000151	510	0.00518	1	16928	1.03
EID2	-10.22	8	-3.61	0.000152	511	0.00518	1	16927	1.03
PSMC5	-9.56	7	-3.61	0.000152	512	0.00517	1	16926	1.03
NNT	-10.21	8	-3.61	0.000153	513	0.0052	1	16925	1.03
GLIS2	-10.21	8	-3.61	0.000153	514	0.00521	1	16924	1.03
CD164L2	-10.21	8	-3.61	0.000154	515	0.00521	1	16923	1.03
BARX1	-10.2	8	-3.61	0.000154	516	0.00521	1	16922	1.03
SRRT	-9.54	7	-3.6	0.000156	517	0.00527	1	16921	1.03
CHI3L2	-10.19	8	-3.6	0.000157	518	0.00528	1	16920	1.03
EVI5	-10.19	8	-3.6	0.000157	519	0.00529	1	16919	1.03
KLHDC7B	-10.19	8	-3.6	0.000158	520	0.00529	1	16918	1.03
PLK2	-10.18	8	-3.6	0.000159	521	0.00531	1	16917	1.03
HCN2	-10.18	8	-3.6	0.000159	522	0.00531	1	16916	1.03
C8orf58	-10.18	8	-3.6	0.000159	523	0.0053	1	16915	1.03
SOCS1	-10.17	8	-3.59	0.000162	524	0.0054	1	16914	1.03
HMGCS2	-10.17	8	-3.59	0.000163	525	0.00541	1	16913	1.03
COA6	-10.16	8	-3.59	0.000163	526	0.00541	1	16912	1.03
NOTUM	-10.16	8	-3.59	0.000165	527	0.00544	1	16911	1.03
CEL	-10.14	8	-3.59	0.000167	528	0.00553	1	16910	1.03
RBM15B	-10.14	8	-3.59	0.000168	529	0.00555	1	16909	1.03
SCGB2A2	-8.78	6	-3.58	0.000169	530	0.00557	1	16908	1.03
TUT1	-10.14	8	-3.58	0.00017	531	0.00557	1	16907	1.03
XPR1	-10.13	8	-3.58	0.00017	532	0.00558	1	16906	1.03
SEC13	-10.12	8	-3.58	0.000173	533	0.00566	1	16905	1.03
OR5B3	-8.76	6	-3.58	0.000173	534	0.00566	1	16904	1.03
OXCT2	-8.76	6	-3.58	0.000173	535	0.00565	1	16903	1.03
SSH3	-10.11	8	-3.58	0.000175	536	0.00568	1	16902	1.03
QPCT	-10.11	8	-3.58	0.000175	537	0.00568	1	16901	1.03
ATG16L2	-10.1	8	-3.57	0.000177	538	0.00574	1	16900	1.03
PER2	-8.75	6	-3.57	0.000178	539	0.00576	1	16899	1.03
WDR12	-10.08	8	-3.57	0.000182	540	0.00587	1	16898	1.03
OR10Q1	-10.08	8	-3.56	0.000183	541	0.00588	1	16897	1.03
UBE2V2	-10.08	8	-3.56	0.000183	542	0.0059	1	16896	1.03
BRD4	-10.07	8	-3.56	0.000184	543	0.00592	1	16895	1.03
ZC3H13	-8.72	6	-3.56	0.000184	544	0.00591	1	16894	1.03
SLC39A11	-10.05	8	-3.55	0.000189	545	0.00605	1	16893	1.03
SF3A1	-8.71	6	-3.55	0.00019	546	0.00606	1	16892	1.03
CD3G	-10.05	8	-3.55	0.000191	547	0.0061	1	16891	1.03
PPIP5K2	-10.04	8	-3.55	0.000192	548	0.0061	1	16890	1.03
PC	-10.04	8	-3.55	0.000192	549	0.00609	1	16889	1.03
ABT1	-10.04	8	-3.55	0.000194	550	0.00615	1	16888	1.03
GOLPH3L	-10.03	8	-3.55	0.000195	551	0.00617	1	16887	1.03
IDI1	-10.03	8	-3.55	0.000195	552	0.00617	1	16886	1.03
RMI2	-10.02	8	-3.54	0.000197	553	0.00622	1	16885	1.03
ARHGEF4	-8.68	6	-3.54	0.000198	554	0.00624	1	16884	1.03
IL32	-10.02	8	-3.54	0.000199	555	0.00624	1	16883	1.03
PANK4	-10.01	8	-3.54	0.000202	556	0.00633	1	16882	1.03
ATAT1	-9.99	8	-3.53	0.000205	557	0.00642	1	16881	1.03
SLC22A18AS	-9.97	8	-3.53	0.000211	558	0.00659	1	16880	1.03
ACY3	-9.97	8	-3.53	0.000211	559	0.00659	1	16879	1.03
CITED2	-9.97	8	-3.53	0.000212	560	0.00659	1	16878	1.03
TOLLIP	-9.97	8	-3.52	0.000213	561	0.00662	1	16877	1.03
NPC1	-9.96	8	-3.52	0.000214	562	0.00665	1	16876	1.03
PPWD1	-9.32	7	-3.52	0.000215	563	0.00665	1	16875	1.03
DDAH1	-9.96	8	-3.52	0.000215	564	0.00665	1	16874	1.03
BMPR1A	-9.95	8	-3.52	0.000217	565	0.00671	1	16873	1.03
HNRNPA0	-9.95	8	-3.52	0.000218	566	0.00671	1	16872	1.03
SOX17	-9.95	8	-3.52	0.000218	567	0.00671	1	16871	1.03
HCFC1R1	-9.95	8	-3.52	0.000218	568	0.0067	1	16870	1.03
NUDCD1	-9.94	8	-3.51	0.00022	569	0.00675	1	16869	1.03
POC5	-9.94	8	-3.51	0.000221	570	0.00677	1	16868	1.03
ABCC10	-9.93	8	-3.51	0.000224	571	0.00685	1	16867	1.03
EXO5	-9.91	8	-3.51	0.000228	572	0.00695	1	16866	1.03
ZKSCAN7	-9.91	8	-3.5	0.000231	573	0.00702	1	16865	1.03
ODF3	-9.9	8	-3.5	0.000231	574	0.00702	1	16864	1.03
TRIM44	-9.9	8	-3.5	0.000232	575	0.00703	1	16863	1.03
RAD9B	-9.9	8	-3.5	0.000232	576	0.00703	1	16862	1.03
SELT	-9.89	8	-3.5	0.000236	577	0.00712	1	16861	1.03
PHF21A	-9.88	8	-3.49	0.000238	578	0.00718	1	16860	1.03
MRVI1	-9.88	8	-3.49	0.000238	579	0.00717	1	16859	1.03
LHFP	-9.88	8	-3.49	0.00024	580	0.00722	1	16858	1.03
C14orf93	-9.87	8	-3.49	0.000242	581	0.00727	1	16857	1.03
GPX7	-9.87	8	-3.49	0.000243	582	0.00728	1	16856	1.03
UBE2A	-8.54	6	-3.49	0.000245	583	0.00733	1	16855	1.03
RGL3	-9.85	8	-3.48	0.000247	584	0.00738	1	16854	1.03
SDHA	-8.52	6	-3.48	0.000252	585	0.00751	1	16853	1.03
EIF3A	-9.2	7	-3.48	0.000253	586	0.00753	1	16852	1.03
ATP6V0C	-9.2	7	-3.48	0.000254	587	0.00753	1	16851	1.03
PKMYT1	-9.83	8	-3.48	0.000254	588	0.00753	1	16850	1.03
ANKRD45	-9.83	8	-3.48	0.000255	589	0.00754	1	16849	1.03
LHX8	-9.83	8	-3.47	0.000256	590	0.00755	1	16848	1.03
TNFAIP6	-9.83	8	-3.47	0.000256	591	0.00754	1	16847	1.03
C11orf48	-9.83	8	-3.47	0.000256	592	0.00753	1	16846	1.03
DGAT2	-9.83	8	-3.47	0.000256	593	0.00753	1	16845	1.03
TALDO1	-9.82	8	-3.47	0.000257	594	0.00755	1	16844	1.03
PRIM1	-9.82	8	-3.47	0.000258	595	0.00755	1	16843	1.04
CCNE1	-9.82	8	-3.47	0.000258	596	0.00755	1	16842	1.04
KCNK1	-9.82	8	-3.47	0.000258	597	0.00754	1	16841	1.04
RC3H1	-9.82	8	-3.47	0.000258	598	0.00753	1	16840	1.04
XAB2	-8.5	6	-3.47	0.000259	599	0.00753	1	16839	1.04
TNNI3	-9.82	8	-3.47	0.00026	600	0.00754	1	16838	1.04
RPTOR	-9.8	8	-3.47	0.000264	601	0.00767	1	16837	1.04
NAGS	-9.8	8	-3.47	0.000264	602	0.00766	1	16836	1.04
C17orf98	-9.8	8	-3.47	0.000265	603	0.00765	1	16835	1.04
ZBTB8B	-9.8	8	-3.46	0.000266	604	0.00768	1	16834	1.04
LURAP1	-9.8	8	-3.46	0.000267	605	0.00768	1	16833	1.04
GSC2	-8.48	6	-3.46	0.000268	606	0.00771	1	16832	1.04
LRRC8C	-9.79	8	-3.46	0.000269	607	0.00772	1	16831	1.04
DPH2	-9.79	8	-3.46	0.000269	608	0.00772	1	16830	1.04
METRN	-9.77	8	-3.46	0.000274	609	0.00786	1	16829	1.04
FAM89B	-9.77	8	-3.46	0.000274	610	0.00785	1	16828	1.04
RBM18	-9.77	8	-3.45	0.000277	611	0.00789	1	16827	1.04
C19orf55	-9.76	8	-3.45	0.000278	612	0.00792	1	16826	1.04
KPNA4	-9.76	8	-3.45	0.00028	613	0.00795	1	16825	1.04
CDYL	-9.76	8	-3.45	0.00028	614	0.00794	1	16824	1.04
MEAF6	-9.76	8	-3.45	0.00028	615	0.00794	1	16823	1.04
PABPN1	-9.76	8	-3.45	0.000281	616	0.00795	1	16822	1.04
DBX1	-9.76	8	-3.45	0.000281	617	0.00794	1	16821	1.04
C17orf62	-9.76	8	-3.45	0.000281	618	0.00794	1	16820	1.04
CCNF	-8.45	6	-3.45	0.000282	619	0.00795	1	16819	1.04
HFE2	-9.75	8	-3.45	0.000283	620	0.00795	1	16818	1.04
S100A5	-9.75	8	-3.45	0.000283	621	0.00794	1	16817	1.04
ZNF140	-9.75	8	-3.45	0.000285	622	0.00799	1	16816	1.04
MAP3K11	-9.74	8	-3.45	0.000285	623	0.00799	1	16815	1.04
COL22A1	-9.73	8	-3.44	0.000292	624	0.00817	1	16814	1.04
LTV1	-9.1	7	-3.44	0.000293	625	0.00816	1	16813	1.04
TRUB2	-9.71	8	-3.43	0.000297	626	0.00827	1	16812	1.04
C7orf55-LUC7L2	-9.7	8	-3.43	0.000301	627	0.00838	1	16811	1.04
ARHGAP31	-9.7	8	-3.43	0.000302	628	0.00839	1	16810	1.04
NCAPH	-9.07	7	-3.43	0.000303	629	0.00839	1	16809	1.04
ENTPD2	-9.7	8	-3.43	0.000304	630	0.00841	1	16808	1.04
CABIN1	-9.7	8	-3.43	0.000304	631	0.00841	1	16807	1.04
ACP2	-9.69	8	-3.43	0.000305	632	0.00842	1	16806	1.04
CARD9	-9.69	8	-3.43	0.000307	633	0.00846	1	16805	1.04
SRSF11	-9.06	7	-3.43	0.000307	634	0.00845	1	16804	1.04
MAPKAPK2	-9.69	8	-3.43	0.000307	635	0.00844	1	16803	1.04
APOC3	-9.68	8	-3.42	0.000308	636	0.00846	1	16802	1.04
FOXO3	-9.68	8	-3.42	0.000309	637	0.00845	1	16801	1.04
KIF13A	-9.68	8	-3.42	0.000309	638	0.00845	1	16800	1.04
P4HA3	-9.68	8	-3.42	0.00031	639	0.00845	1	16799	1.04
MUC16	-9.67	8	-3.42	0.000315	640	0.00858	1	16798	1.04
IPO5	-9.67	8	-3.42	0.000316	641	0.00858	1	16797	1.04
BRAT1	-9.66	8	-3.42	0.000317	642	0.00861	1	16796	1.04
RDH10	-9.04	7	-3.42	0.000318	643	0.00863	1	16795	1.04
BPTF	-9.65	8	-3.41	0.000321	644	0.00869	1	16794	1.04
PIH1D1	-9.64	8	-3.41	0.000327	645	0.00884	1	16793	1.04
PPFIA1	-9.64	8	-3.41	0.000327	646	0.00884	1	16792	1.04
RFC4	-9.02	7	-3.41	0.000327	647	0.00882	1	16791	1.04
MATN3	-9.63	8	-3.41	0.000329	648	0.00886	1	16790	1.04
GRIN3B	-9.63	8	-3.41	0.000331	649	0.00888	1	16789	1.04
OPA3	-8.34	6	-3.4	0.000332	650	0.0089	1	16788	1.04
EIF1AX	-8.34	6	-3.4	0.000334	651	0.00893	1	16787	1.04
KCNK7	-9.62	8	-3.4	0.000337	652	0.00902	1	16786	1.04
MCPH1	-9.61	8	-3.4	0.000339	653	0.00906	1	16785	1.04
THEM4	-9.61	8	-3.4	0.000339	654	0.00904	1	16784	1.04
PLG	-9.61	8	-3.4	0.000342	655	0.0091	1	16783	1.04
SHE	-9.6	8	-3.39	0.000344	656	0.00913	1	16782	1.04
FAM200A	-9.59	8	-3.39	0.000347	657	0.00921	1	16781	1.04
ARPC1B	-9.59	8	-3.39	0.000348	658	0.00922	1	16780	1.04
SOCS3	-9.59	8	-3.39	0.00035	659	0.00927	1	16779	1.04
MRPL40	-9.58	8	-3.39	0.000352	660	0.0093	1	16778	1.04
OR6K3	-9.58	8	-3.39	0.000354	661	0.00933	1	16777	1.04
OR2Y1	-9.57	8	-3.38	0.000357	662	0.00939	1	16776	1.04
C6orf195	-9.57	8	-3.38	0.000358	663	0.00942	1	16775	1.04
ZC3H15	-9.56	8	-3.38	0.00036	664	0.00947	1	16774	1.04
STK10	-9.56	8	-3.38	0.000362	665	0.00948	1	16773	1.04
ZFP92	-9.56	8	-3.38	0.000362	666	0.00947	1	16772	1.04
TPP1	-9.56	8	-3.38	0.000362	667	0.00947	1	16771	1.04
KPNA1	-9.56	8	-3.38	0.000362	668	0.00946	1	16770	1.04
EXOSC10	-9.55	8	-3.38	0.000367	669	0.00955	1	16769	1.04
HES3	-9.54	8	-3.37	0.000371	670	0.00964	1	16768	1.04
ELOVL1	-9.54	8	-3.37	0.000371	671	0.00963	1	16767	1.04
C1orf172	-9.54	8	-3.37	0.000371	672	0.00963	1	16766	1.04
OR52D1	-9.53	8	-3.37	0.000377	673	0.00976	1	16765	1.04
CD247	-9.53	8	-3.37	0.000377	674	0.00976	1	16764	1.04
GAL	-8.25	6	-3.37	0.000377	675	0.00975	1	16763	1.04
SATB2	-9.52	8	-3.37	0.00038	676	0.00981	1	16762	1.04
MYO1G	-9.51	8	-3.36	0.000387	677	0.00996	1	16761	1.04
FLYWCH1	-9.51	8	-3.36	0.000387	678	0.00995	1	16760	1.04
BEST1	-9.5	8	-3.36	0.000389	679	0.00999	1	16759	1.04
FGL2	-9.5	8	-3.36	0.000392	680	0.01	1	16758	1.04
ADCK5	-8.21	6	-3.35	0.000399	681	0.0102	1	16757	1.04
TYR	-9.48	8	-3.35	0.0004	682	0.0102	1	16756	1.04
CLNS1A	-8.21	6	-3.35	0.0004	683	0.0102	1	16755	1.04
NACC2	-9.48	8	-3.35	0.000402	684	0.0103	1	16754	1.04
SLC25A38	-9.48	8	-3.35	0.000403	685	0.0103	1	16753	1.04
SPAG7	-9.47	8	-3.35	0.000405	686	0.0103	1	16752	1.04
ACSF2	-9.47	8	-3.35	0.000406	687	0.0103	1	16751	1.04
CXorf36	-9.47	8	-3.35	0.000406	688	0.0103	1	16750	1.04
AARS2	-9.47	8	-3.35	0.000407	689	0.0103	1	16749	1.04
SEH1L	-9.47	8	-3.35	0.000408	690	0.0103	1	16748	1.04
SP140	-9.47	8	-3.35	0.000408	691	0.0103	1	16747	1.04
PSMD1	-9.47	8	-3.35	0.000409	692	0.0103	1	16746	1.04
DENR	-9.46	8	-3.35	0.000411	693	0.0103	1	16745	1.04
ATXN7L2	-9.45	8	-3.34	0.000418	694	0.0105	1	16744	1.04
RAP1A	-9.44	8	-3.34	0.00042	695	0.0105	1	16743	1.04
PAAF1	-9.44	8	-3.34	0.000421	696	0.0105	1	16742	1.04
DEK	-9.44	8	-3.34	0.000424	697	0.0106	1	16741	1.04
C17orf70	-8.83	7	-3.34	0.000425	698	0.0106	1	16740	1.04
SLC22A3	-9.43	8	-3.33	0.000428	699	0.0107	1	16739	1.04
SOBP	-9.43	8	-3.33	0.000429	700	0.0107	1	16738	1.04
CHSY3	-9.42	8	-3.33	0.000433	701	0.0108	1	16737	1.04
YEATS2	-9.42	8	-3.33	0.000434	702	0.0108	1	16736	1.04
USP3	-9.42	8	-3.33	0.000434	703	0.0108	1	16735	1.04
PAPL	-9.42	8	-3.33	0.000436	704	0.0108	1	16734	1.04
HORMAD1	-9.42	8	-3.33	0.000436	705	0.0108	1	16733	1.04
ZNF599	-9.41	8	-3.33	0.000438	706	0.0108	1	16732	1.04
GPR113	-9.41	8	-3.33	0.000438	707	0.0108	1	16731	1.04
PRUNE	-9.41	8	-3.33	0.00044	708	0.0108	1	16730	1.04
PTGER3	-9.41	8	-3.33	0.000441	709	0.0108	1	16729	1.04
PDZK1	-9.41	8	-3.33	0.000441	710	0.0108	1	16728	1.04
ARMC9	-9.4	8	-3.32	0.000443	711	0.0109	1	16727	1.04
WDR47	-8.14	6	-3.32	0.000445	712	0.0109	1	16726	1.04
NPTX2	-9.4	8	-3.32	0.000446	713	0.0109	1	16725	1.04
CSF3R	-9.39	8	-3.32	0.000452	714	0.011	1	16724	1.04
FERMT3	-9.38	8	-3.32	0.000455	715	0.0111	1	16723	1.04
GGT5	-9.38	8	-3.32	0.000457	716	0.0111	1	16722	1.04
IGSF3	-9.38	8	-3.31	0.000458	717	0.0111	1	16721	1.04
RCN2	-9.37	8	-3.31	0.000459	718	0.0112	1	16720	1.04
RBM4	-9.37	8	-3.31	0.00046	719	0.0112	1	16719	1.04
CCT8	-8.77	7	-3.31	0.000461	720	0.0112	1	16718	1.04
CD151	-9.37	8	-3.31	0.000462	721	0.0112	1	16717	1.04
UBA1	-9.37	8	-3.31	0.000465	722	0.0112	1	16716	1.04
XRCC1	-9.35	8	-3.31	0.000472	723	0.0114	1	16715	1.04
EED	-9.35	8	-3.3	0.000475	724	0.0114	1	16714	1.04
PAK4	-8.09	6	-3.3	0.000478	725	0.0115	1	16713	1.04
C22orf15	-9.33	8	-3.3	0.000487	726	0.0117	1	16712	1.04
C9orf171	-9.31	8	-3.29	0.000497	727	0.0119	1	16711	1.04
SLC5A10	-9.31	8	-3.29	0.0005	728	0.012	0.999	16710	1.04
LUZP2	-9.31	8	-3.29	0.000501	729	0.012	0.999	16709	1.04
PTPRF	-9.3	8	-3.29	0.000506	730	0.0121	0.999	16708	1.04
MOGAT3	-9.29	8	-3.29	0.000508	731	0.0121	0.999	16707	1.04
DXO	-9.29	8	-3.29	0.000509	732	0.0121	0.999	16706	1.04
OMP	-9.28	8	-3.28	0.000515	733	0.0123	0.999	16705	1.04
ATHL1	-9.28	8	-3.28	0.000517	734	0.0123	0.999	16704	1.04
ZBTB7B	-8.68	7	-3.28	0.000518	735	0.0123	0.999	16703	1.04
TTF2	-9.28	8	-3.28	0.000519	736	0.0123	0.999	16702	1.04
ADAMTS4	-9.28	8	-3.28	0.00052	737	0.0123	0.999	16701	1.04
UBE2O	-9.27	8	-3.28	0.000523	738	0.0124	0.999	16700	1.04
MOV10	-9.27	8	-3.28	0.000526	739	0.0124	0.999	16699	1.04
RAB9B	-9.27	8	-3.28	0.000526	740	0.0124	0.999	16698	1.04
EMC4	-9.22	8	-3.26	0.000557	741	0.0131	0.999	16697	1.04
MTA2	-9.22	8	-3.26	0.000557	742	0.0131	0.999	16696	1.04
STAB1	-9.22	8	-3.26	0.000557	743	0.0131	0.999	16695	1.04
CPOX	-9.21	8	-3.25	0.000567	744	0.0133	0.999	16694	1.04
MCM2	-9.21	8	-3.25	0.000567	745	0.0133	0.999	16693	1.04
POLR2H	-8.6	7	-3.25	0.000576	746	0.0135	0.999	16692	1.04
NOL3	-9.19	8	-3.25	0.000577	747	0.0135	0.999	16691	1.04
KDELR1	-9.19	8	-3.25	0.000578	748	0.0135	0.999	16690	1.04
CXCL16	-9.19	8	-3.25	0.00058	749	0.0135	0.999	16689	1.04
NCOA6	-9.19	8	-3.25	0.000581	750	0.0135	0.999	16688	1.04
RPE	-9.15	8	-3.23	0.000608	751	0.0141	0.999	16687	1.04
WRNIP1	-9.15	8	-3.23	0.000608	752	0.0141	0.999	16686	1.04
AARD	-9.14	8	-3.23	0.000616	753	0.0143	0.999	16685	1.04
ANO3	-9.14	8	-3.23	0.000616	754	0.0143	0.999	16684	1.04
C1orf21	-9.14	8	-3.23	0.000619	755	0.0143	0.999	16683	1.04
GPC2	-9.13	8	-3.23	0.000623	756	0.0144	0.999	16682	1.04
AGBL4	-9.12	8	-3.23	0.000629	757	0.0145	0.999	16681	1.04
POLR2G	-9.12	8	-3.23	0.000629	758	0.0145	0.999	16680	1.04
B3GALT4	-9.12	8	-3.23	0.00063	759	0.0145	0.999	16679	1.04
C19orf71	-9.12	8	-3.22	0.000632	760	0.0145	0.999	16678	1.04
ZNF546	-9.12	8	-3.22	0.000634	761	0.0145	0.999	16677	1.04
APOA1	-9.12	8	-3.22	0.000634	762	0.0145	0.999	16676	1.04
ABHD8	-9.12	8	-3.22	0.000634	763	0.0145	0.999	16675	1.05
KIAA1549L	-9.1	8	-3.22	0.00065	764	0.0148	0.999	16674	1.05
CHMP2B	-9.09	8	-3.21	0.000653	765	0.0149	0.999	16673	1.05
FKBP2	-9.09	8	-3.21	0.000654	766	0.0149	0.999	16672	1.05
ANKMY1	-9.09	8	-3.21	0.000655	767	0.0149	0.999	16671	1.05
SIRT6	-9.08	8	-3.21	0.000661	768	0.015	0.999	16670	1.05
EMILIN3	-9.08	8	-3.21	0.000665	769	0.0151	0.999	16669	1.05
FOXL2	-9.07	8	-3.21	0.000668	770	0.0151	0.999	16668	1.05
SV2A	-9.07	8	-3.21	0.000673	771	0.0152	0.999	16667	1.05
ING5	-7.85	6	-3.21	0.000673	772	0.0152	0.999	16666	1.05
MS4A10	-9.07	8	-3.21	0.000674	773	0.0152	0.999	16665	1.05
ARFIP2	-9.06	8	-3.2	0.000676	774	0.0152	0.999	16664	1.05
SCRT1	-9.06	8	-3.2	0.000681	775	0.0153	0.999	16663	1.05
ZHX3	-9.06	8	-3.2	0.000683	776	0.0153	0.999	16662	1.05
HOMER3	-9.06	8	-3.2	0.000683	777	0.0153	0.999	16661	1.05
METTL10	-9.05	8	-3.2	0.000684	778	0.0153	0.999	16660	1.05
MCM5	-7.84	6	-3.2	0.000685	779	0.0153	0.999	16659	1.05
GCM1	-9.05	8	-3.2	0.000687	780	0.0154	0.999	16658	1.05
LAS1L	-9.05	8	-3.2	0.000688	781	0.0154	0.999	16657	1.05
ANAPC11	-7.83	6	-3.2	0.000691	782	0.0154	0.999	16656	1.05
ZMYM2	-9.04	8	-3.2	0.000697	783	0.0155	0.999	16655	1.05
UBAP2L	-9.04	8	-3.2	0.000699	784	0.0155	0.999	16654	1.05
PLEKHG5	-9.04	8	-3.2	0.000699	785	0.0155	0.999	16653	1.05
NUDT22	-9.03	8	-3.19	0.000706	786	0.0157	0.999	16652	1.05
MND1	-9.02	8	-3.19	0.000709	787	0.0157	0.999	16651	1.05
TMEM79	-9.02	8	-3.19	0.00071	788	0.0157	0.999	16650	1.05
KDSR	-9.02	8	-3.19	0.000715	789	0.0158	0.999	16649	1.05
TRMT1L	-9.02	8	-3.19	0.000718	790	0.0158	0.999	16648	1.05
MMP26	-9.01	8	-3.19	0.000724	791	0.016	0.999	16647	1.05
ETV3L	-9.01	8	-3.18	0.000724	792	0.0159	0.999	16646	1.05
BARHL2	-9.01	8	-3.18	0.000725	793	0.0159	0.999	16645	1.05
SORBS3	-9	8	-3.18	0.000727	794	0.016	0.999	16644	1.05
EEF1G	-7.8	6	-3.18	0.000728	795	0.016	0.999	16643	1.05
SH3BGRL	-9	8	-3.18	0.000734	796	0.0161	0.999	16642	1.05
HYPK	-7.79	6	-3.18	0.000736	797	0.0161	0.999	16641	1.05
MMACHC	-8.41	7	-3.18	0.00074	798	0.0162	0.999	16640	1.05
HEY1	-8.99	8	-3.18	0.000741	799	0.0162	0.999	16639	1.05
POLR3A	-7.78	6	-3.18	0.000744	800	0.0162	0.999	16638	1.05
DPYD	-8.98	8	-3.18	0.000748	801	0.0163	0.999	16637	1.05
ASB9	-8.98	8	-3.17	0.00075	802	0.0163	0.999	16636	1.05
MBD1	-8.97	8	-3.17	0.000755	803	0.0164	0.999	16635	1.05
MROH7	-7.77	6	-3.17	0.000755	804	0.0164	0.999	16634	1.05
CD8B	-8.97	8	-3.17	0.000756	805	0.0164	0.999	16633	1.05
ZFP91	-8.97	8	-3.17	0.000757	806	0.0164	0.999	16632	1.05
MYH9	-8.97	8	-3.17	0.000762	807	0.0165	0.999	16631	1.05
ARRB2	-8.96	8	-3.17	0.000768	808	0.0166	0.999	16630	1.05
SIGLECL1	-8.96	8	-3.17	0.000769	809	0.0166	0.999	16629	1.05
OR4D6	-8.96	8	-3.17	0.000769	810	0.0166	0.999	16628	1.05
ZMYND11	-8.96	8	-3.17	0.000771	811	0.0166	0.999	16627	1.05
POLR2I	-8.95	8	-3.16	0.000778	812	0.0167	0.999	16626	1.05
BSCL2	-8.95	8	-3.16	0.00078	813	0.0167	0.999	16625	1.05
KIAA1009	-8.94	8	-3.16	0.000783	814	0.0168	0.999	16624	1.05
ZBTB37	-8.94	8	-3.16	0.000785	815	0.0168	0.999	16623	1.05
RDH12	-8.94	8	-3.16	0.000785	816	0.0168	0.999	16622	1.05
POLA2	-8.94	8	-3.16	0.000787	817	0.0168	0.999	16621	1.05
AGT	-8.94	8	-3.16	0.000788	818	0.0168	0.999	16620	1.05
FGF3	-8.94	8	-3.16	0.00079	819	0.0168	0.999	16619	1.05
CENPW	-7.74	6	-3.16	0.000791	820	0.0168	0.999	16618	1.05
PPIB	-8.93	8	-3.16	0.000792	821	0.0168	0.999	16617	1.05
CCDC81	-8.93	8	-3.16	0.000797	822	0.0169	0.999	16616	1.05
LILRA1	-8.93	8	-3.16	0.000798	823	0.0169	0.999	16615	1.05
STX3	-8.92	8	-3.15	0.000803	824	0.017	0.999	16614	1.05
ROBO4	-8.92	8	-3.15	0.000809	825	0.0171	0.999	16613	1.05
MTF1	-8.92	8	-3.15	0.00081	826	0.0171	0.999	16612	1.05
ZNF677	-8.92	8	-3.15	0.00081	827	0.0171	0.999	16611	1.05
TMEM210	-8.92	8	-3.15	0.00081	828	0.0171	0.999	16610	1.05
NAV1	-8.91	8	-3.15	0.000812	829	0.0171	0.999	16609	1.05
FAM107A	-8.91	8	-3.15	0.000812	830	0.0171	0.999	16608	1.05
DEF8	-8.91	8	-3.15	0.000813	831	0.0171	0.999	16607	1.05
GORASP2	-8.91	8	-3.15	0.000814	832	0.0171	0.999	16606	1.05
RAPSN	-8.91	8	-3.15	0.000821	833	0.0172	0.999	16605	1.05
PLB1	-8.9	8	-3.15	0.000821	834	0.0172	0.999	16604	1.05
TSHB	-8.9	8	-3.15	0.000823	835	0.0172	0.999	16603	1.05
INPP5A	-8.89	8	-3.14	0.000836	836	0.0174	0.999	16602	1.05
SH3GLB1	-8.88	8	-3.14	0.000847	837	0.0176	0.999	16601	1.05
FH	-8.87	8	-3.14	0.000852	838	0.0177	0.999	16600	1.05
VGF	-8.87	8	-3.14	0.000854	839	0.0178	0.999	16599	1.05
HORMAD2	-8.87	8	-3.14	0.000856	840	0.0178	0.999	16598	1.05
USP24	-8.87	8	-3.14	0.000856	841	0.0177	0.999	16597	1.05
CDRT15	-7.67	6	-3.13	0.000868	842	0.018	0.999	16596	1.05
TRNP1	-8.86	8	-3.13	0.000872	843	0.018	0.999	16595	1.05
SNRPA	-8.84	8	-3.13	0.000883	844	0.0182	0.999	16594	1.05
PRKD2	-8.83	8	-3.12	0.000895	845	0.0185	0.999	16593	1.05
TMEM217	-8.83	8	-3.12	0.000896	846	0.0185	0.999	16592	1.05
PRAM1	-8.83	8	-3.12	0.000898	847	0.0185	0.999	16591	1.05
C14orf183	-8.83	8	-3.12	0.000899	848	0.0185	0.999	16590	1.05
ZNF428	-8.83	8	-3.12	0.0009	849	0.0185	0.999	16589	1.05
TMEM151B	-8.83	8	-3.12	0.0009	850	0.0185	0.999	16588	1.05
TMEM55B	-8.82	8	-3.12	0.000904	851	0.0185	0.999	16587	1.05
SOX13	-8.82	8	-3.12	0.000905	852	0.0185	0.999	16586	1.05
USE1	-8.82	8	-3.12	0.000908	853	0.0186	0.999	16585	1.05
TMEM240	-7.64	6	-3.12	0.000909	854	0.0186	0.999	16584	1.05
RPL18A	-7.63	6	-3.12	0.000914	855	0.0186	0.999	16583	1.05
NADK2	-8.81	8	-3.11	0.000924	856	0.0188	0.999	16582	1.05
KLHDC10	-8.8	8	-3.11	0.000931	857	0.0189	0.999	16581	1.05
WAPAL	-8.23	7	-3.11	0.000934	858	0.019	0.999	16580	1.05
SLC22A15	-8.8	8	-3.11	0.000934	859	0.019	0.999	16579	1.05
CENPA	-8.8	8	-3.11	0.000935	860	0.019	0.999	16578	1.05
DIP2C	-8.79	8	-3.11	0.000944	861	0.0191	0.999	16577	1.05
BRCA1	-8.79	8	-3.11	0.000945	862	0.0191	0.999	16576	1.05
NUFIP2	-8.79	8	-3.11	0.000945	863	0.0191	0.999	16575	1.05
RYR1	-8.79	8	-3.11	0.000945	864	0.0191	0.999	16574	1.05
ZNF559	-8.79	8	-3.11	0.000948	865	0.0191	0.999	16573	1.05
TFPI	-8.78	8	-3.1	0.000956	866	0.0192	0.999	16572	1.05
HOGA1	-8.21	7	-3.1	0.000957	867	0.0193	0.999	16571	1.05
RPL4	-8.77	8	-3.1	0.000966	868	0.0194	0.999	16570	1.05
CHMP4B	-8.76	8	-3.1	0.000981	869	0.0197	0.999	16569	1.05
FMO4	-8.75	8	-3.09	0.000985	870	0.0197	0.999	16568	1.05
MESP1	-8.75	8	-3.09	0.000989	871	0.0198	0.999	16567	1.05
SLC7A4	-8.74	8	-3.09	0.000996	872	0.0199	0.999	16566	1.05
DIS3L2	-8.74	8	-3.09	0.001	873	0.02	0.999	16565	1.05
DYRK2	-8.74	8	-3.09	0.00101	874	0.0201	0.999	16564	1.05
RIN1	-8.73	8	-3.09	0.00101	875	0.0202	0.999	16563	1.05
MAEL	-8.73	8	-3.09	0.00101	876	0.0202	0.999	16562	1.05
ASCC3	-8.73	8	-3.09	0.00102	877	0.0202	0.999	16561	1.05
PLA2G12A	-8.72	8	-3.08	0.00103	878	0.0204	0.999	16560	1.05
TUBGCP4	-8.72	8	-3.08	0.00103	879	0.0204	0.999	16559	1.05
BAMBI	-8.72	8	-3.08	0.00103	880	0.0204	0.999	16558	1.05
PLEKHA5	-8.72	8	-3.08	0.00103	881	0.0204	0.999	16557	1.05
GRK7	-8.71	8	-3.08	0.00103	882	0.0204	0.999	16556	1.05
PABPC3	-8.71	8	-3.08	0.00103	883	0.0204	0.999	16555	1.05
FZD8	-8.71	8	-3.08	0.00104	884	0.0205	0.999	16554	1.05
FOLR3	-8.71	8	-3.08	0.00104	885	0.0205	0.999	16553	1.05
PAF1	-8.71	8	-3.08	0.00104	886	0.0205	0.999	16552	1.05
FEN1	-8.71	8	-3.08	0.00104	887	0.0205	0.999	16551	1.05
ZMYND12	-8.7	8	-3.08	0.00105	888	0.0206	0.999	16550	1.05
FAM221A	-7.54	6	-3.08	0.00105	889	0.0206	0.999	16549	1.05
DEFB136	-8.7	8	-3.07	0.00105	890	0.0206	0.999	16548	1.05
COPS5	-7.53	6	-3.07	0.00106	891	0.0208	0.999	16547	1.05
ARPC1A	-8.69	8	-3.07	0.00107	892	0.0208	0.999	16546	1.05
TACSTD2	-8.68	8	-3.07	0.00107	893	0.0209	0.999	16545	1.05
GNB1L	-7.52	6	-3.07	0.00107	894	0.0209	0.999	16544	1.05
NAALADL1	-8.68	8	-3.07	0.00108	895	0.021	0.999	16543	1.05
NUTM1	-8.67	8	-3.07	0.00108	896	0.021	0.999	16542	1.05
TMCO5A	-8.67	8	-3.07	0.00108	897	0.021	0.999	16541	1.05
GEMIN6	-8.67	8	-3.07	0.00108	898	0.021	0.999	16540	1.05
TIMM22	-8.67	8	-3.06	0.00109	899	0.0212	0.999	16539	1.05
MRPL35	-8.1	7	-3.06	0.0011	900	0.0213	0.999	16538	1.05
ECM1	-8.66	8	-3.06	0.0011	901	0.0213	0.999	16537	1.05
IDS	-8.65	8	-3.06	0.00111	902	0.0214	0.999	16536	1.05
POU2F3	-8.65	8	-3.06	0.00111	903	0.0215	0.999	16535	1.05
ZNF792	-8.65	8	-3.06	0.00111	904	0.0215	0.999	16534	1.05
CSDE1	-8.65	8	-3.06	0.00111	905	0.0215	0.999	16533	1.05
SMCO2	-8.65	8	-3.06	0.00111	906	0.0214	0.999	16532	1.05
EFNA3	-8.09	7	-3.06	0.00112	907	0.0216	0.999	16531	1.05
LRRTM1	-8.64	8	-3.06	0.00112	908	0.0216	0.999	16530	1.05
CRYL1	-8.64	8	-3.05	0.00113	909	0.0217	0.999	16529	1.05
PPP1R3G	-8.64	8	-3.05	0.00113	910	0.0217	0.999	16528	1.05
AIP	-8.63	8	-3.05	0.00113	911	0.0217	0.999	16527	1.05
MED8	-8.08	7	-3.05	0.00113	912	0.0217	0.999	16526	1.05
PEPD	-8.63	8	-3.05	0.00114	913	0.0218	0.999	16525	1.05
WDR13	-8.62	8	-3.05	0.00115	914	0.022	0.999	16524	1.05
PCDHB11	-8.62	8	-3.05	0.00115	915	0.022	0.999	16523	1.05
JMJD4	-8.62	8	-3.05	0.00115	916	0.022	0.999	16522	1.05
GPR25	-8.62	8	-3.05	0.00116	917	0.022	0.999	16521	1.05
PMM2	-8.61	8	-3.05	0.00116	918	0.0221	0.999	16520	1.05
SLC35A1	-8.06	7	-3.04	0.00116	919	0.0221	0.999	16519	1.05
RAB4B	-8.61	8	-3.04	0.00117	920	0.0221	0.999	16518	1.05
PAICS	-8.61	8	-3.04	0.00117	921	0.0221	0.999	16517	1.05
CHRM1	-8.61	8	-3.04	0.00117	922	0.0221	0.999	16516	1.05
BOC	-8.61	8	-3.04	0.00117	923	0.0221	0.999	16515	1.05
OR56A3	-8.6	8	-3.04	0.00118	924	0.0222	0.999	16514	1.05
INTS8	-8.6	8	-3.04	0.00118	925	0.0222	0.999	16513	1.05
MAP7D1	-8.59	8	-3.04	0.00119	926	0.0224	0.999	16512	1.05
ESPN	-8.59	8	-3.04	0.0012	927	0.0225	0.999	16511	1.05
TAF5	-7.44	6	-3.04	0.0012	928	0.0226	0.999	16510	1.05
LYL1	-8.57	8	-3.03	0.00122	929	0.0229	0.999	16509	1.05
SELRC1	-8.02	7	-3.03	0.00123	930	0.023	0.999	16508	1.05
FYTTD1	-8.57	8	-3.03	0.00123	931	0.023	0.999	16507	1.06
CSMD2	-8.57	8	-3.03	0.00123	932	0.023	0.999	16506	1.06
RP2	-8.56	8	-3.03	0.00123	933	0.023	0.999	16505	1.06
C11orf30	-8.56	8	-3.03	0.00124	934	0.0231	0.999	16504	1.06
FOXK2	-8.55	8	-3.02	0.00125	935	0.0232	0.999	16503	1.06
EFCAB12	-8.55	8	-3.02	0.00125	936	0.0233	0.999	16502	1.06
LYPLA1	-8.54	8	-3.02	0.00126	937	0.0235	0.999	16501	1.06
OR4C15	-8.54	8	-3.02	0.00126	938	0.0235	0.999	16500	1.06
IL12RB1	-8.54	8	-3.02	0.00127	939	0.0235	0.999	16499	1.06
VPS18	-8.54	8	-3.02	0.00127	940	0.0236	0.999	16498	1.06
BOD1L1	-8.53	8	-3.01	0.00129	941	0.0238	0.999	16497	1.06
STX5	-8.52	8	-3.01	0.0013	942	0.024	0.999	16496	1.06
PLRG1	-7.38	6	-3.01	0.0013	943	0.024	0.999	16495	1.06
WNT2B	-8.52	8	-3.01	0.0013	944	0.024	0.999	16494	1.06
TROVE2	-8.52	8	-3.01	0.0013	945	0.0239	0.999	16493	1.06
SLC35E2B	-8.52	8	-3.01	0.0013	946	0.0239	0.999	16492	1.06
APH1A	-8.52	8	-3.01	0.0013	947	0.024	0.999	16491	1.06
OR51F2	-8.51	8	-3.01	0.00131	948	0.0241	0.999	16490	1.06
PYCRL	-8.51	8	-3.01	0.00131	949	0.0241	0.999	16489	1.06
ISYNA1	-8.51	8	-3.01	0.00131	950	0.0241	0.999	16488	1.06
PRPF38B	-7.37	6	-3.01	0.00132	951	0.0241	0.999	16487	1.06
FSHB	-8.5	8	-3.01	0.00132	952	0.0242	0.999	16486	1.06
RRP12	-7.36	6	-3.01	0.00132	953	0.0242	0.999	16485	1.06
AQR	-7.95	7	-3.01	0.00132	954	0.0242	0.999	16484	1.06
SYT9	-8.5	8	-3	0.00133	955	0.0243	0.999	16483	1.06
SLC22A23	-8.49	8	-3	0.00135	956	0.0246	0.999	16482	1.06
TMEM69	-8.48	8	-3	0.00135	957	0.0246	0.999	16481	1.06
DCPS	-8.48	8	-3	0.00136	958	0.0248	0.999	16480	1.06
C9orf24	-8.48	8	-3	0.00136	959	0.0248	0.999	16479	1.06
ERCC2	-7.93	7	-3	0.00137	960	0.0248	0.999	16478	1.06
TIRAP	-8.48	8	-3	0.00137	961	0.0248	0.999	16477	1.06
THEM5	-8.47	8	-2.99	0.00137	962	0.0249	0.999	16476	1.06
FANCI	-8.47	8	-2.99	0.00138	963	0.0249	0.999	16475	1.06
DPH1	-8.47	8	-2.99	0.00138	964	0.025	0.999	16474	1.06
LRP4	-8.46	8	-2.99	0.00138	965	0.025	0.999	16473	1.06
KLK11	-8.46	8	-2.99	0.00138	966	0.025	0.999	16472	1.06
CIDEC	-8.46	8	-2.99	0.00139	967	0.025	0.999	16471	1.06
HEYL	-8.46	8	-2.99	0.00139	968	0.025	0.999	16470	1.06
LETM2	-8.46	8	-2.99	0.00139	969	0.025	0.999	16469	1.06
FZD9	-8.46	8	-2.99	0.00139	970	0.025	0.999	16468	1.06
PLD3	-8.46	8	-2.99	0.0014	971	0.0251	0.999	16467	1.06
OR5B12	-8.45	8	-2.99	0.0014	972	0.0251	0.999	16466	1.06
OR4S1	-8.45	8	-2.99	0.0014	973	0.0251	0.999	16465	1.06
COX7A2L	-8.45	8	-2.99	0.0014	974	0.0251	0.999	16464	1.06
BEND5	-8.45	8	-2.99	0.00141	975	0.0252	0.999	16463	1.06
WAC	-8.45	8	-2.99	0.00141	976	0.0252	0.999	16462	1.06
ACOT7	-8.44	8	-2.99	0.00141	977	0.0252	0.999	16461	1.06
LAD1	-8.44	8	-2.99	0.00142	978	0.0253	0.999	16460	1.06
MAFK	-8.44	8	-2.99	0.00142	979	0.0253	0.999	16459	1.06
TMEM229A	-8.44	8	-2.98	0.00142	980	0.0252	0.999	16458	1.06
TMEM65	-8.44	8	-2.98	0.00142	981	0.0253	0.999	16457	1.06
C1orf109	-8.43	8	-2.98	0.00143	982	0.0254	0.999	16456	1.06
SDK2	-8.43	8	-2.98	0.00144	983	0.0255	0.999	16455	1.06
FAM211B	-8.43	8	-2.98	0.00144	984	0.0255	0.999	16454	1.06
SKP2	-8.43	8	-2.98	0.00144	985	0.0254	0.999	16453	1.06
PLAGL1	-8.43	8	-2.98	0.00144	986	0.0254	0.999	16452	1.06
ASTN1	-8.43	8	-2.98	0.00144	987	0.0255	0.999	16451	1.06
POLB	-8.43	8	-2.98	0.00144	988	0.0255	0.999	16450	1.06
FUT9	-8.43	8	-2.98	0.00145	989	0.0255	0.999	16449	1.06
PAX2	-8.42	8	-2.98	0.00146	990	0.0257	0.999	16448	1.06
TMED10	-8.41	8	-2.97	0.00147	991	0.0258	0.999	16447	1.06
TRPM4	-8.41	8	-2.97	0.00147	992	0.0259	0.999	16446	1.06
SASS6	-8.41	8	-2.97	0.00147	993	0.0258	0.999	16445	1.06
USB1	-8.41	8	-2.97	0.00148	994	0.0259	0.999	16444	1.06
KHDRBS2	-8.41	8	-2.97	0.00148	995	0.0259	0.999	16443	1.06
DCLRE1C	-8.41	8	-2.97	0.00148	996	0.0259	0.999	16442	1.06
CCNK	-8.4	8	-2.97	0.00148	997	0.0259	0.999	16441	1.06
LDLRAD3	-8.4	8	-2.97	0.00149	998	0.026	0.999	16440	1.06
CRYBA4	-8.4	8	-2.97	0.00149	999	0.0259	0.999	16439	1.06
CDC42BPG	-8.4	8	-2.97	0.00149	1000	0.0259	0.999	16438	1.06
SPAG17	-7.28	6	-2.97	0.00149	1001	0.0259	0.999	16437	1.06
HUS1	-7.85	7	-2.97	0.00151	1002	0.0262	0.998	16436	1.06
PRKCSH	-8.39	8	-2.96	0.00151	1003	0.0263	0.998	16435	1.06
OR51I1	-8.39	8	-2.96	0.00151	1004	0.0263	0.998	16434	1.06
FAM69A	-8.38	8	-2.96	0.00152	1005	0.0264	0.998	16433	1.06
HTR3A	-8.38	8	-2.96	0.00152	1006	0.0264	0.998	16432	1.06
ASGR2	-8.38	8	-2.96	0.00153	1007	0.0265	0.998	16431	1.06
UBR5	-8.38	8	-2.96	0.00153	1008	0.0265	0.998	16430	1.06
THOC3	-7.83	7	-2.96	0.00153	1009	0.0265	0.998	16429	1.06
RPP25L	-8.37	8	-2.96	0.00154	1010	0.0265	0.998	16428	1.06
CCDC87	-8.37	8	-2.96	0.00154	1011	0.0265	0.998	16427	1.06
HTR1D	-8.37	8	-2.96	0.00154	1012	0.0265	0.998	16426	1.06
CNOT3	-7.83	7	-2.96	0.00154	1013	0.0265	0.998	16425	1.06
INSL3	-8.37	8	-2.96	0.00154	1014	0.0266	0.998	16424	1.06
HSPA14	-8.37	8	-2.96	0.00155	1015	0.0266	0.998	16423	1.06
FXYD1	-8.36	8	-2.96	0.00156	1016	0.0267	0.998	16422	1.06
PIK3CB	-8.36	8	-2.95	0.00157	1017	0.0269	0.998	16421	1.06
CCT6A	-7.81	7	-2.95	0.00157	1018	0.0269	0.998	16420	1.06
ZBTB18	-8.35	8	-2.95	0.00158	1019	0.027	0.998	16419	1.06
XPO7	-8.35	8	-2.95	0.00158	1020	0.027	0.998	16418	1.06
TIMM44	-8.35	8	-2.95	0.00158	1021	0.027	0.998	16417	1.06
NETO1	-8.34	8	-2.95	0.00159	1022	0.0272	0.998	16416	1.06
AP1B1	-7.22	6	-2.95	0.00159	1023	0.0271	0.998	16415	1.06
NPHS1	-8.34	8	-2.95	0.0016	1024	0.0272	0.998	16414	1.06
TIMM23	-7.8	7	-2.95	0.0016	1025	0.0272	0.998	16413	1.06
HEATR2	-8.34	8	-2.95	0.0016	1026	0.0272	0.998	16412	1.06
CHP1	-8.33	8	-2.94	0.00162	1027	0.0274	0.998	16411	1.06
MECR	-8.33	8	-2.94	0.00162	1028	0.0274	0.998	16410	1.06
SCUBE2	-8.33	8	-2.94	0.00162	1029	0.0274	0.998	16409	1.06
MYB	-8.33	8	-2.94	0.00162	1030	0.0275	0.998	16408	1.06
ARAP1	-8.32	8	-2.94	0.00164	1031	0.0277	0.998	16407	1.06
DLG1	-8.32	8	-2.94	0.00164	1032	0.0277	0.998	16406	1.06
FGF19	-7.2	6	-2.94	0.00164	1033	0.0278	0.998	16405	1.06
THEG	-8.31	8	-2.94	0.00165	1034	0.0278	0.998	16404	1.06
SETD2	-8.31	8	-2.94	0.00165	1035	0.0278	0.998	16403	1.06
TMED9	-8.3	8	-2.94	0.00166	1036	0.028	0.998	16402	1.06
PDSS1	-8.3	8	-2.94	0.00167	1037	0.028	0.998	16401	1.06
RHBDF2	-8.3	8	-2.94	0.00167	1038	0.028	0.998	16400	1.06
CPA6	-8.29	8	-2.93	0.00168	1039	0.0282	0.998	16399	1.06
KCTD3	-8.29	8	-2.93	0.00169	1040	0.0283	0.998	16398	1.06
HYLS1	-8.29	8	-2.93	0.00169	1041	0.0283	0.998	16397	1.06
POLR3GL	-8.28	8	-2.93	0.0017	1042	0.0284	0.998	16396	1.06
MLH1	-7.17	6	-2.93	0.0017	1043	0.0284	0.998	16395	1.06
YWHAQ	-8.28	8	-2.93	0.0017	1044	0.0284	0.998	16394	1.06
PTPRU	-8.28	8	-2.93	0.0017	1045	0.0284	0.998	16393	1.06
WRN	-8.28	8	-2.93	0.00171	1046	0.0284	0.998	16392	1.06
YPEL4	-8.28	8	-2.93	0.00171	1047	0.0284	0.998	16391	1.06
MCEE	-8.28	8	-2.93	0.00172	1048	0.0285	0.998	16390	1.06
GON4L	-8.28	8	-2.93	0.00172	1049	0.0285	0.998	16389	1.06
EIF2B5	-8.27	8	-2.93	0.00172	1050	0.0286	0.998	16388	1.06
EDEM1	-8.27	8	-2.92	0.00172	1051	0.0286	0.998	16387	1.06
CHCHD5	-8.27	8	-2.92	0.00173	1052	0.0287	0.998	16386	1.06
PRTN3	-8.27	8	-2.92	0.00173	1053	0.0287	0.998	16385	1.06
OR6Q1	-8.27	8	-2.92	0.00173	1054	0.0287	0.998	16384	1.06
CENPF	-8.27	8	-2.92	0.00174	1055	0.0287	0.998	16383	1.06
ZW10	-8.26	8	-2.92	0.00174	1056	0.0287	0.998	16382	1.06
COL16A1	-8.26	8	-2.92	0.00174	1057	0.0287	0.998	16381	1.06
MESDC1	-8.26	8	-2.92	0.00174	1058	0.0287	0.998	16380	1.06
MAP4K4	-8.26	8	-2.92	0.00175	1059	0.0288	0.998	16379	1.06
GID8	-8.26	8	-2.92	0.00175	1060	0.0289	0.998	16378	1.06
IDH1	-8.26	8	-2.92	0.00176	1061	0.0288	0.998	16377	1.06
WASF2	-8.25	8	-2.92	0.00176	1062	0.029	0.998	16376	1.06
ADAMTSL4	-8.25	8	-2.92	0.00177	1063	0.029	0.998	16375	1.06
IST1	-8.25	8	-2.92	0.00177	1064	0.029	0.998	16374	1.06
PCNXL3	-8.25	8	-2.92	0.00177	1065	0.029	0.998	16373	1.06
PRCP	-8.24	8	-2.91	0.00179	1066	0.0292	0.998	16372	1.06
WDR77	-7.13	6	-2.91	0.0018	1067	0.0293	0.998	16371	1.06
RNF168	-7.7	7	-2.91	0.00181	1068	0.0295	0.998	16370	1.06
SLC2A13	-8.23	8	-2.91	0.00181	1069	0.0295	0.998	16369	1.06
TMC3	-8.23	8	-2.91	0.00182	1070	0.0296	0.998	16368	1.06
GPC6	-8.22	8	-2.91	0.00183	1071	0.0298	0.998	16367	1.06
MMP14	-8.22	8	-2.91	0.00183	1072	0.0297	0.998	16366	1.06
NEUROD1	-8.22	8	-2.91	0.00183	1073	0.0297	0.998	16365	1.06
FMO2	-8.22	8	-2.91	0.00183	1074	0.0298	0.998	16364	1.06
LAGE3	-7.11	6	-2.9	0.00184	1075	0.0299	0.998	16363	1.06
SYNPO	-8.21	8	-2.9	0.00184	1076	0.0299	0.998	16362	1.06
HIPK4	-8.21	8	-2.9	0.00185	1077	0.0299	0.998	16361	1.06
SYPL1	-8.21	8	-2.9	0.00186	1078	0.0301	0.998	16360	1.06
MREG	-8.2	8	-2.9	0.00186	1079	0.0301	0.998	16359	1.06
TSC22D1	-8.2	8	-2.9	0.00186	1080	0.0301	0.998	16358	1.06
CHD8	-8.2	8	-2.9	0.00187	1081	0.0301	0.998	16357	1.06
HIST1H2AD	-7.1	6	-2.9	0.00187	1082	0.0301	0.998	16356	1.06
NLRP13	-8.2	8	-2.9	0.00187	1083	0.0302	0.998	16355	1.06
EMILIN1	-8.19	8	-2.9	0.0019	1084	0.0305	0.998	16354	1.06
DPH3	-8.18	8	-2.89	0.00191	1085	0.0307	0.998	16353	1.06
ERH	-8.18	8	-2.89	0.00191	1086	0.0307	0.998	16352	1.06
TSSC4	-8.18	8	-2.89	0.00191	1087	0.0307	0.998	16351	1.06
PICK1	-8.18	8	-2.89	0.00191	1088	0.0307	0.998	16350	1.06
WBSCR22	-8.18	8	-2.89	0.00192	1089	0.0307	0.998	16349	1.06
THSD1	-8.18	8	-2.89	0.00192	1090	0.0307	0.998	16348	1.06
TAB1	-7.08	6	-2.89	0.00192	1091	0.0307	0.998	16347	1.06
PPP2R5C	-8.18	8	-2.89	0.00192	1092	0.0307	0.998	16346	1.06
ZDHHC23	-8.17	8	-2.89	0.00193	1093	0.0308	0.998	16345	1.06
BBS1	-8.17	8	-2.89	0.00194	1094	0.0308	0.998	16344	1.06
ARMCX2	-8.17	8	-2.89	0.00194	1095	0.0309	0.998	16343	1.06
ZC4H2	-8.16	8	-2.89	0.00195	1096	0.031	0.998	16342	1.06
ATXN7L3	-8.16	8	-2.89	0.00195	1097	0.031	0.998	16341	1.06
LRRN4CL	-7.63	7	-2.89	0.00195	1098	0.031	0.998	16340	1.07
ABTB1	-8.16	8	-2.88	0.00196	1099	0.0311	0.998	16339	1.07
EFTUD2	-7.63	7	-2.88	0.00196	1100	0.0311	0.998	16338	1.07
PLK1	-7.06	6	-2.88	0.00198	1101	0.0314	0.998	16337	1.07
FBXW5	-8.14	8	-2.88	0.00199	1102	0.0315	0.998	16336	1.07
REEP5	-8.14	8	-2.88	0.002	1103	0.0317	0.998	16335	1.07
IGFBPL1	-8.13	8	-2.88	0.00201	1104	0.0318	0.998	16334	1.07
RIT1	-8.13	8	-2.88	0.00202	1105	0.0318	0.998	16333	1.07
TARDBP	-7.04	6	-2.88	0.00202	1106	0.0318	0.998	16332	1.07
PPP1R21	-8.13	8	-2.87	0.00203	1107	0.032	0.998	16331	1.07
ELANE	-7.04	6	-2.87	0.00204	1108	0.0321	0.998	16330	1.07
MBP	-8.12	8	-2.87	0.00204	1109	0.0321	0.998	16329	1.07
C1orf170	-8.12	8	-2.87	0.00205	1110	0.0322	0.998	16328	1.07
PCP2	-8.12	8	-2.87	0.00205	1111	0.0322	0.998	16327	1.07
OR10A4	-8.12	8	-2.87	0.00206	1112	0.0322	0.998	16326	1.07
TMSB10	-7.03	6	-2.87	0.00206	1113	0.0322	0.998	16325	1.07
SYNC	-8.11	8	-2.87	0.00206	1114	0.0322	0.998	16324	1.07
RFC2	-7.59	7	-2.87	0.00206	1115	0.0322	0.998	16323	1.07
TUBB	-8.11	8	-2.87	0.00207	1116	0.0323	0.998	16322	1.07
HPCAL1	-8.11	8	-2.87	0.00207	1117	0.0324	0.998	16321	1.07
PRCC	-8.11	8	-2.87	0.00207	1118	0.0323	0.998	16320	1.07
TPSD1	-8.1	8	-2.86	0.00209	1119	0.0325	0.998	16319	1.07
KRT32	-8.1	8	-2.86	0.0021	1120	0.0327	0.998	16318	1.07
KIAA1731	-8.1	8	-2.86	0.0021	1121	0.0327	0.998	16317	1.07
P4HA2	-8.1	8	-2.86	0.0021	1122	0.0327	0.998	16316	1.07
ATP1A4	-8.09	8	-2.86	0.00211	1123	0.0328	0.998	16315	1.07
RNF6	-8.09	8	-2.86	0.00212	1124	0.0329	0.998	16314	1.07
C2orf57	-8.09	8	-2.86	0.00213	1125	0.033	0.998	16313	1.07
PRMT1	-7.56	7	-2.86	0.00213	1126	0.033	0.998	16312	1.07
CD302	-7	6	-2.86	0.00214	1127	0.0331	0.998	16311	1.07
IPO7	-7	6	-2.86	0.00214	1128	0.0331	0.998	16310	1.07
TMEM63B	-8.08	8	-2.86	0.00215	1129	0.0332	0.998	16309	1.07
C1orf87	-8.07	8	-2.85	0.00216	1130	0.0334	0.998	16308	1.07
CLP1	-8.07	8	-2.85	0.00216	1131	0.0333	0.998	16307	1.07
SAMM50	-8.07	8	-2.85	0.00217	1132	0.0334	0.998	16306	1.07
GPBP1	-8.06	8	-2.85	0.00218	1133	0.0336	0.998	16305	1.07
ARL5C	-8.06	8	-2.85	0.00219	1134	0.0337	0.998	16304	1.07
PXK	-8.06	8	-2.85	0.0022	1135	0.0337	0.998	16303	1.07
C1orf63	-8.06	8	-2.85	0.0022	1136	0.0338	0.998	16302	1.07
UCN	-8.05	8	-2.85	0.00222	1137	0.0341	0.998	16301	1.07
FEM1A	-8.05	8	-2.84	0.00222	1138	0.034	0.998	16300	1.07
E2F5	-8.04	8	-2.84	0.00223	1139	0.0341	0.998	16299	1.07
FAM49B	-8.04	8	-2.84	0.00223	1140	0.0341	0.998	16298	1.07
SETDB1	-8.03	8	-2.84	0.00226	1141	0.0345	0.998	16297	1.07
CLCNKA	-8.03	8	-2.84	0.00227	1142	0.0346	0.998	16296	1.07
KCNA10	-8.03	8	-2.84	0.00227	1143	0.0346	0.998	16295	1.07
BCAP31	-8.02	8	-2.84	0.00228	1144	0.0347	0.998	16294	1.07
TMEM167B	-8.02	8	-2.84	0.00229	1145	0.0348	0.998	16293	1.07
GNPDA1	-8.02	8	-2.83	0.00229	1146	0.0349	0.998	16292	1.07
RUVBL2	-8.02	8	-2.83	0.00229	1147	0.0349	0.998	16291	1.07
ENO1	-8.01	8	-2.83	0.0023	1148	0.035	0.998	16290	1.07
FAM193B	-8.01	8	-2.83	0.00231	1149	0.0351	0.998	16289	1.07
SLC39A1	-8.01	8	-2.83	0.00232	1150	0.0351	0.998	16288	1.07
PARP10	-8.01	8	-2.83	0.00232	1151	0.0351	0.998	16287	1.07
ARPC3	-8.01	8	-2.83	0.00232	1152	0.0351	0.998	16286	1.07
C2orf76	-8	8	-2.83	0.00233	1153	0.0353	0.998	16285	1.07
TPRXL	-7.48	7	-2.83	0.00235	1154	0.0355	0.998	16284	1.07
SELENBP1	-8	8	-2.83	0.00235	1155	0.0355	0.998	16283	1.07
PCDHB7	-7.99	8	-2.82	0.00237	1156	0.0357	0.998	16282	1.07
ACTN2	-7.99	8	-2.82	0.00237	1157	0.0357	0.998	16281	1.07
OR5D18	-7.99	8	-2.82	0.00237	1158	0.0357	0.998	16280	1.07
GLMN	-7.99	8	-2.82	0.00237	1159	0.0357	0.998	16279	1.07
SDHAF1	-7.99	8	-2.82	0.00238	1160	0.0357	0.998	16278	1.07
DBNDD1	-7.98	8	-2.82	0.00238	1161	0.0358	0.998	16277	1.07
CNTFR	-7.98	8	-2.82	0.00239	1162	0.0359	0.998	16276	1.07
ZNF691	-7.98	8	-2.82	0.0024	1163	0.0359	0.998	16275	1.07
HCRTR2	-7.98	8	-2.82	0.0024	1164	0.0359	0.998	16274	1.07
CYP11B2	-7.98	8	-2.82	0.0024	1165	0.0359	0.998	16273	1.07
GLUL	-7.98	8	-2.82	0.0024	1166	0.0359	0.998	16272	1.07
ALX4	-7.97	8	-2.82	0.0024	1167	0.0359	0.998	16271	1.07
OR7A5	-7.97	8	-2.82	0.00241	1168	0.0359	0.998	16270	1.07
RPS6KB2	-7.97	8	-2.82	0.00242	1169	0.036	0.998	16269	1.07
TRPC4	-7.97	8	-2.82	0.00242	1170	0.0361	0.998	16268	1.07
CAPN5	-7.97	8	-2.82	0.00242	1171	0.0361	0.998	16267	1.07
ATP6AP1	-7.45	7	-2.82	0.00243	1172	0.0362	0.998	16266	1.07
CEP41	-7.96	8	-2.82	0.00244	1173	0.0362	0.998	16265	1.07
AKIP1	-7.96	8	-2.81	0.00244	1174	0.0362	0.998	16264	1.07
NHLH1	-7.96	8	-2.81	0.00245	1175	0.0363	0.998	16263	1.07
PRG2	-7.44	7	-2.81	0.00245	1176	0.0363	0.998	16262	1.07
LRRC55	-6.89	6	-2.81	0.00245	1177	0.0363	0.998	16261	1.07
KPNA3	-7.96	8	-2.81	0.00245	1178	0.0363	0.998	16260	1.07
BACE1	-7.96	8	-2.81	0.00246	1179	0.0363	0.998	16259	1.07
SRCAP	-7.95	8	-2.81	0.00246	1180	0.0363	0.998	16258	1.07
FDFT1	-7.95	8	-2.81	0.00246	1181	0.0364	0.998	16257	1.07
C1QB	-7.95	8	-2.81	0.00248	1182	0.0366	0.998	16256	1.07
ZDHHC5	-7.95	8	-2.81	0.00248	1183	0.0366	0.998	16255	1.07
CXorf64	-7.94	8	-2.81	0.00249	1184	0.0366	0.998	16254	1.07
SLFN5	-7.94	8	-2.81	0.00249	1185	0.0367	0.998	16253	1.07
GAPDH	-7.42	7	-2.81	0.00252	1186	0.037	0.997	16252	1.07
KIAA1429	-7.93	8	-2.81	0.00252	1187	0.037	0.997	16251	1.07
MRPL54	-7.42	7	-2.8	0.00252	1188	0.0369	0.997	16250	1.07
PTRH2	-7.93	8	-2.8	0.00252	1189	0.0369	0.997	16249	1.07
G0S2	-7.93	8	-2.8	0.00252	1190	0.037	0.997	16248	1.07
CLPTM1	-7.93	8	-2.8	0.00253	1191	0.037	0.997	16247	1.07
RNASEH1	-7.93	8	-2.8	0.00253	1192	0.037	0.997	16246	1.07
RFFL	-7.93	8	-2.8	0.00253	1193	0.037	0.997	16245	1.07
LHX3	-7.93	8	-2.8	0.00253	1194	0.037	0.997	16244	1.07
MMP10	-7.92	8	-2.8	0.00254	1195	0.0371	0.997	16243	1.07
DPM3	-7.92	8	-2.8	0.00255	1196	0.0371	0.997	16242	1.07
MICALCL	-7.92	8	-2.8	0.00256	1197	0.0373	0.997	16241	1.07
SOX15	-7.91	8	-2.8	0.00257	1198	0.0374	0.997	16240	1.07
GJA8	-7.91	8	-2.8	0.00258	1199	0.0375	0.997	16239	1.07
PCDH11X	-7.91	8	-2.8	0.00258	1200	0.0375	0.997	16238	1.07
SAA4	-7.91	8	-2.8	0.00258	1201	0.0375	0.997	16237	1.07
TMEM81	-7.9	8	-2.79	0.0026	1202	0.0377	0.997	16236	1.07
TRAPPC3	-7.9	8	-2.79	0.00261	1203	0.0378	0.997	16235	1.07
TRPM5	-7.9	8	-2.79	0.00262	1204	0.038	0.997	16234	1.07
NPL	-7.89	8	-2.79	0.00263	1205	0.038	0.997	16233	1.07
FRMD4A	-7.89	8	-2.79	0.00263	1206	0.038	0.997	16232	1.07
NDNL2	-6.84	6	-2.79	0.00263	1207	0.038	0.997	16231	1.07
GPALPP1	-7.89	8	-2.79	0.00263	1208	0.038	0.997	16230	1.07
MSN	-7.89	8	-2.79	0.00263	1209	0.0379	0.997	16229	1.07
DIO2	-7.89	8	-2.79	0.00264	1210	0.038	0.997	16228	1.07
MAPK14	-7.88	8	-2.79	0.00266	1211	0.0382	0.997	16227	1.07
SLC16A1	-7.88	8	-2.79	0.00267	1212	0.0384	0.997	16226	1.07
DYNC2LI1	-7.88	8	-2.78	0.00268	1213	0.0385	0.997	16225	1.07
SLC7A2	-7.88	8	-2.78	0.00268	1214	0.0385	0.997	16224	1.07
HDAC2	-7.87	8	-2.78	0.00268	1215	0.0385	0.997	16223	1.07
NCDN	-7.87	8	-2.78	0.00269	1216	0.0386	0.997	16222	1.07
TUB	-7.87	8	-2.78	0.0027	1217	0.0386	0.997	16221	1.07
RNF26	-7.87	8	-2.78	0.0027	1218	0.0386	0.997	16220	1.07
RRAS2	-7.87	8	-2.78	0.0027	1219	0.0387	0.997	16219	1.07
OBFC1	-7.87	8	-2.78	0.0027	1220	0.0387	0.997	16218	1.07
SCN2B	-7.87	8	-2.78	0.00271	1221	0.0387	0.997	16217	1.07
OR51Q1	-7.86	8	-2.78	0.00272	1222	0.0387	0.997	16216	1.07
TSN	-7.86	8	-2.78	0.00272	1223	0.0388	0.997	16215	1.07
EIF1B	-7.86	8	-2.78	0.00272	1224	0.0388	0.997	16214	1.07
SPATA8	-7.86	8	-2.78	0.00273	1225	0.0389	0.997	16213	1.07
SPIC	-7.35	7	-2.78	0.00273	1226	0.0389	0.997	16212	1.07
GYLTL1B	-7.86	8	-2.78	0.00273	1227	0.0389	0.997	16211	1.07
CLVS1	-7.86	8	-2.78	0.00274	1228	0.0388	0.997	16210	1.07
TEDDM1	-7.86	8	-2.78	0.00274	1229	0.0388	0.997	16209	1.07
ELAVL2	-7.86	8	-2.78	0.00274	1230	0.0388	0.997	16208	1.07
GPR137	-7.85	8	-2.78	0.00276	1231	0.0391	0.997	16207	1.07
LIMD2	-7.85	8	-2.77	0.00276	1232	0.0391	0.997	16206	1.07
RHPN1	-7.85	8	-2.77	0.00277	1233	0.0391	0.997	16205	1.07
NRG3	-7.84	8	-2.77	0.00277	1234	0.0392	0.997	16204	1.07
KAZALD1	-7.84	8	-2.77	0.00277	1235	0.0392	0.997	16203	1.07
CPN2	-7.84	8	-2.77	0.00278	1236	0.0393	0.997	16202	1.07
GVQW1	-7.84	8	-2.77	0.00278	1237	0.0392	0.997	16201	1.07
FADS2	-7.84	8	-2.77	0.00278	1238	0.0392	0.997	16200	1.07
COX16	-7.84	8	-2.77	0.00279	1239	0.0392	0.997	16199	1.07
LRRC46	-7.84	8	-2.77	0.0028	1240	0.0393	0.997	16198	1.07
MTERFD1	-7.84	8	-2.77	0.0028	1241	0.0393	0.997	16197	1.07
BSND	-7.84	8	-2.77	0.0028	1242	0.0393	0.997	16196	1.07
SEPN1	-7.84	8	-2.77	0.0028	1243	0.0393	0.997	16195	1.07
FADS3	-7.83	8	-2.77	0.0028	1244	0.0393	0.997	16194	1.07
ZIC3	-7.83	8	-2.77	0.0028	1245	0.0393	0.997	16193	1.07
CASC5	-7.83	8	-2.77	0.00281	1246	0.0393	0.997	16192	1.07
HNF1B	-7.83	8	-2.77	0.00281	1247	0.0393	0.997	16191	1.07
C3orf72	-7.83	8	-2.77	0.00281	1248	0.0393	0.997	16190	1.07
FILIP1L	-7.83	8	-2.77	0.00283	1249	0.0395	0.997	16189	1.07
HSD17B14	-7.82	8	-2.76	0.00285	1250	0.0397	0.997	16188	1.07
HNRNPUL2	-7.82	8	-2.76	0.00285	1251	0.0397	0.997	16187	1.07
CCDC114	-7.81	8	-2.76	0.00287	1252	0.0399	0.997	16186	1.07
VRK1	-7.81	8	-2.76	0.00287	1253	0.0399	0.997	16185	1.07
HNRNPL	-7.31	7	-2.76	0.00288	1254	0.04	0.997	16184	1.07
BRD1	-7.81	8	-2.76	0.00289	1255	0.0401	0.997	16183	1.07
EXOSC1	-7.8	8	-2.76	0.00291	1256	0.0404	0.997	16182	1.07
PYROXD2	-7.8	8	-2.76	0.00292	1257	0.0405	0.997	16181	1.07
B3GNTL1	-7.79	8	-2.75	0.00294	1258	0.0408	0.997	16180	1.07
SPIDR	-7.79	8	-2.75	0.00295	1259	0.0409	0.997	16179	1.07
ACTR3B	-7.79	8	-2.75	0.00295	1260	0.0408	0.997	16178	1.07
MICAL1	-7.79	8	-2.75	0.00295	1261	0.0409	0.997	16177	1.07
C2orf53	-7.78	8	-2.75	0.00296	1262	0.0409	0.997	16176	1.07
TSSK6	-7.78	8	-2.75	0.00298	1263	0.0411	0.997	16175	1.07
BARHL1	-7.78	8	-2.75	0.00298	1264	0.0411	0.997	16174	1.07
FAM3C	-7.78	8	-2.75	0.00298	1265	0.0411	0.997	16173	1.07
C6orf15	-7.78	8	-2.75	0.00298	1266	0.0411	0.997	16172	1.08
C14orf80	-7.27	7	-2.75	0.00298	1267	0.0411	0.997	16171	1.08
ALDH9A1	-7.78	8	-2.75	0.00299	1268	0.0411	0.997	16170	1.08
DHX58	-7.78	8	-2.75	0.00299	1269	0.0411	0.997	16169	1.08
PSMB4	-6.73	6	-2.75	0.00299	1270	0.0411	0.997	16168	1.08
OR2AT4	-7.77	8	-2.75	0.003	1271	0.0412	0.997	16167	1.08
KCNMB3	-7.27	7	-2.75	0.00302	1272	0.0414	0.997	16166	1.08
C10orf12	-7.76	8	-2.75	0.00302	1273	0.0414	0.997	16165	1.08
CREG1	-7.76	8	-2.75	0.00302	1274	0.0414	0.997	16164	1.08
USP35	-7.76	8	-2.75	0.00302	1275	0.0414	0.997	16163	1.08
CPB1	-7.76	8	-2.74	0.00303	1276	0.0414	0.997	16162	1.08
BTG1	-7.76	8	-2.74	0.00304	1277	0.0415	0.997	16161	1.08
AATK	-7.75	8	-2.74	0.00307	1278	0.0418	0.997	16160	1.08
B3GALNT2	-7.75	8	-2.74	0.00309	1279	0.0421	0.997	16159	1.08
TTC9	-7.74	8	-2.74	0.00309	1280	0.0421	0.997	16158	1.08
GTF2F1	-7.74	8	-2.74	0.0031	1281	0.0421	0.997	16157	1.08
SLC27A3	-7.74	8	-2.74	0.00311	1282	0.0424	0.997	16156	1.08
C19orf54	-7.73	8	-2.73	0.00312	1283	0.0424	0.997	16155	1.08
KMT2A	-7.73	8	-2.73	0.00313	1284	0.0424	0.997	16154	1.08
C1QTNF8	-7.73	8	-2.73	0.00313	1285	0.0425	0.997	16153	1.08
INTS12	-7.73	8	-2.73	0.00314	1286	0.0426	0.997	16152	1.08
KLK6	-7.72	8	-2.73	0.00317	1287	0.043	0.997	16151	1.08
KIAA1324L	-7.72	8	-2.73	0.00318	1288	0.0431	0.997	16150	1.08
PEX1	-7.72	8	-2.73	0.00319	1289	0.0431	0.997	16149	1.08
GALNT13	-7.71	8	-2.73	0.0032	1290	0.0432	0.997	16148	1.08
PARD6G	-7.71	8	-2.73	0.0032	1291	0.0432	0.997	16147	1.08
SMTNL2	-7.71	8	-2.73	0.0032	1292	0.0432	0.997	16146	1.08
PCSK9	-7.71	8	-2.73	0.0032	1293	0.0432	0.997	16145	1.08
SYNGR1	-7.71	8	-2.72	0.00322	1294	0.0433	0.997	16144	1.08
BRPF3	-7.7	8	-2.72	0.00323	1295	0.0435	0.997	16143	1.08
C11orf49	-7.7	8	-2.72	0.00323	1296	0.0435	0.997	16142	1.08
ZNF362	-7.7	8	-2.72	0.00324	1297	0.0436	0.997	16141	1.08
CD22	-7.7	8	-2.72	0.00325	1298	0.0437	0.997	16140	1.08
OSBPL9	-7.69	8	-2.72	0.00326	1299	0.0438	0.997	16139	1.08
RAB31	-7.69	8	-2.72	0.00328	1300	0.044	0.997	16138	1.08
EFEMP1	-7.69	8	-2.72	0.00329	1301	0.0441	0.997	16137	1.08
CSNK1G2	-7.69	8	-2.72	0.00329	1302	0.0441	0.997	16136	1.08
ZNF484	-7.68	8	-2.72	0.00331	1303	0.0443	0.997	16135	1.08
TRIM35	-7.68	8	-2.71	0.00333	1304	0.0445	0.997	16134	1.08
COMMD1	-7.67	8	-2.71	0.00333	1305	0.0445	0.997	16133	1.08
ARHGEF10L	-7.67	8	-2.71	0.00334	1306	0.0446	0.997	16132	1.08
ASCL3	-7.17	7	-2.71	0.00335	1307	0.0447	0.997	16131	1.08
TMBIM4	-7.67	8	-2.71	0.00336	1308	0.0448	0.997	16130	1.08
ERI3	-7.67	8	-2.71	0.00336	1309	0.0448	0.997	16129	1.08
WDR88	-7.66	8	-2.71	0.00338	1310	0.0449	0.997	16128	1.08
TBPL1	-7.66	8	-2.71	0.0034	1311	0.0452	0.997	16127	1.08
MRPS21	-7.65	8	-2.71	0.00341	1312	0.0453	0.997	16126	1.08
DHH	-7.65	8	-2.71	0.00341	1313	0.0453	0.997	16125	1.08
LRFN4	-7.65	8	-2.71	0.00341	1314	0.0453	0.997	16124	1.08
IL2RB	-7.65	8	-2.7	0.00342	1315	0.0453	0.997	16123	1.08
GRK1	-7.65	8	-2.7	0.00342	1316	0.0453	0.997	16122	1.08
PCDHA10	-7.65	8	-2.7	0.00343	1317	0.0454	0.997	16121	1.08
SYF2	-7.65	8	-2.7	0.00344	1318	0.0455	0.997	16120	1.08
ENTPD4	-6.62	6	-2.7	0.00344	1319	0.0455	0.997	16119	1.08
IQCH	-7.64	8	-2.7	0.00344	1320	0.0455	0.997	16118	1.08
FAM76A	-7.64	8	-2.7	0.00345	1321	0.0455	0.997	16117	1.08
ZNF425	-7.64	8	-2.7	0.00345	1322	0.0455	0.997	16116	1.08
AOX1	-7.64	8	-2.7	0.00346	1323	0.0456	0.997	16115	1.08
VPS13D	-7.64	8	-2.7	0.00347	1324	0.0457	0.997	16114	1.08
C18orf63	-7.63	8	-2.7	0.00349	1325	0.046	0.997	16113	1.08
PTPN22	-7.63	8	-2.7	0.00349	1326	0.0459	0.997	16112	1.08
MAGEC1	-7.63	8	-2.7	0.0035	1327	0.046	0.997	16111	1.08
CCDC89	-7.63	8	-2.7	0.0035	1328	0.0459	0.997	16110	1.08
SFTPC	-7.63	8	-2.7	0.0035	1329	0.0459	0.996	16109	1.08
NRSN1	-7.63	8	-2.7	0.00351	1330	0.046	0.996	16108	1.08
COLCA1	-7.62	8	-2.69	0.00352	1331	0.0461	0.996	16107	1.08
ADAMTS15	-7.62	8	-2.69	0.00352	1332	0.0461	0.996	16106	1.08
BTBD2	-7.62	8	-2.69	0.00352	1333	0.0461	0.996	16105	1.08
RBBP5	-7.62	8	-2.69	0.00354	1334	0.0462	0.996	16104	1.08
SPCS3	-7.62	8	-2.69	0.00354	1335	0.0462	0.996	16103	1.08
CYP4B1	-7.62	8	-2.69	0.00354	1336	0.0462	0.996	16102	1.08
GPR55	-7.62	8	-2.69	0.00355	1337	0.0463	0.996	16101	1.08
AP5B1	-7.61	8	-2.69	0.00357	1338	0.0465	0.996	16100	1.08
GPATCH4	-7.61	8	-2.69	0.00357	1339	0.0465	0.996	16099	1.08
GALNT11	-7.61	8	-2.69	0.00358	1340	0.0466	0.996	16098	1.08
PLLP	-7.6	8	-2.69	0.00359	1341	0.0467	0.996	16097	1.08
FAM83E	-7.6	8	-2.69	0.0036	1342	0.0467	0.996	16096	1.08
FOXO6	-7.6	8	-2.69	0.0036	1343	0.0467	0.996	16095	1.08
CLDN23	-7.6	8	-2.69	0.0036	1344	0.0467	0.996	16094	1.08
LRIT2	-7.6	8	-2.69	0.00361	1345	0.0468	0.996	16093	1.08
ZBTB34	-7.6	8	-2.69	0.00362	1346	0.0468	0.996	16092	1.08
OR4C6	-7.59	8	-2.68	0.00363	1347	0.047	0.996	16091	1.08
KCNJ1	-7.59	8	-2.68	0.00364	1348	0.047	0.996	16090	1.08
FAM26F	-7.59	8	-2.68	0.00364	1349	0.0471	0.996	16089	1.08
MRPL39	-7.59	8	-2.68	0.00365	1350	0.0471	0.996	16088	1.08
DPY19L2	-7.59	8	-2.68	0.00365	1351	0.0471	0.996	16087	1.08
LRRC4C	-7.59	8	-2.68	0.00365	1352	0.047	0.996	16086	1.08
FOPNL	-7.58	8	-2.68	0.00367	1353	0.0473	0.996	16085	1.08
PNMA1	-7.58	8	-2.68	0.00369	1354	0.0475	0.996	16084	1.08
GGA3	-7.57	8	-2.68	0.0037	1355	0.0477	0.996	16083	1.08
C1orf54	-7.57	8	-2.68	0.0037	1356	0.0476	0.996	16082	1.08
ZBTB7A	-7.57	8	-2.68	0.00371	1357	0.0476	0.996	16081	1.08
SIDT2	-7.57	8	-2.68	0.00371	1358	0.0477	0.996	16080	1.08
SHFM1	-7.57	8	-2.68	0.00371	1359	0.0477	0.996	16079	1.08
BCL2L13	-7.57	8	-2.68	0.00372	1360	0.0477	0.996	16078	1.08
TULP1	-7.57	8	-2.68	0.00372	1361	0.0477	0.996	16077	1.08
ZSCAN1	-7.57	8	-2.68	0.00372	1362	0.0477	0.996	16076	1.08
FASN	-7.57	8	-2.68	0.00373	1363	0.0477	0.996	16075	1.08
RRP15	-7.57	8	-2.67	0.00374	1364	0.0478	0.996	16074	1.08
OR10J3	-7.57	8	-2.67	0.00374	1365	0.0478	0.996	16073	1.08
RGS4	-7.56	8	-2.67	0.00375	1366	0.0478	0.996	16072	1.08
SPTBN4	-7.56	8	-2.67	0.00375	1367	0.0478	0.996	16071	1.08
PCDHGA12	-7.56	8	-2.67	0.00376	1368	0.0479	0.996	16070	1.08
ZNF280B	-6.54	6	-2.67	0.00378	1369	0.0481	0.996	16069	1.08
ASNA1	-7.56	8	-2.67	0.00378	1370	0.0481	0.996	16068	1.08
SLC17A8	-7.56	8	-2.67	0.00378	1371	0.0481	0.996	16067	1.08
ESX1	-7.55	8	-2.67	0.00378	1372	0.0481	0.996	16066	1.08
UNC50	-7.55	8	-2.67	0.00378	1373	0.0481	0.996	16065	1.08
NFKBID	-7.07	7	-2.67	0.00379	1374	0.048	0.996	16064	1.08
C8orf76	-7.54	8	-2.67	0.00383	1375	0.0486	0.996	16063	1.08
C1QC	-7.54	8	-2.67	0.00385	1376	0.0487	0.996	16062	1.08
RSAD1	-7.54	8	-2.67	0.00385	1377	0.0487	0.996	16061	1.08
BCAT1	-7.54	8	-2.66	0.00386	1378	0.0488	0.996	16060	1.08
SKI	-7.53	8	-2.66	0.00386	1379	0.0488	0.996	16059	1.08
BMS1	-7.53	8	-2.66	0.00387	1380	0.0489	0.996	16058	1.08
ZC3H12A	-7.53	8	-2.66	0.00388	1381	0.0489	0.996	16057	1.08
ACTG1	-7.53	8	-2.66	0.00388	1382	0.049	0.996	16056	1.08
GTPBP10	-7.53	8	-2.66	0.0039	1383	0.0491	0.996	16055	1.08
HPCA	-6.51	6	-2.66	0.00393	1384	0.0495	0.996	16054	1.08
SCAMP3	-7.52	8	-2.66	0.00394	1385	0.0496	0.996	16053	1.08
LRRC56	-7.51	8	-2.66	0.00396	1386	0.0498	0.996	16052	1.08
CAND2	-7.51	8	-2.65	0.00397	1387	0.05	0.996	16051	1.08
REV3L	-7.5	8	-2.65	0.00399	1388	0.0501	0.996	16050	1.08
C1orf61	-7.5	8	-2.65	0.004	1389	0.0502	0.996	16049	1.08
COG5	-7.5	8	-2.65	0.00401	1390	0.0503	0.996	16048	1.08
TSC22D2	-7.5	8	-2.65	0.00402	1391	0.0504	0.996	16047	1.08
NSUN5	-7.5	8	-2.65	0.00402	1392	0.0504	0.996	16046	1.08
TMEM71	-7.49	8	-2.65	0.00403	1393	0.0504	0.996	16045	1.08
PCDHA13	-7.49	8	-2.65	0.00403	1394	0.0504	0.996	16044	1.08
DHDH	-7.49	8	-2.65	0.00403	1395	0.0504	0.996	16043	1.08
PIGZ	-7.49	8	-2.65	0.00405	1396	0.0506	0.996	16042	1.08
LRRC63	-7.49	8	-2.65	0.00406	1397	0.0507	0.996	16041	1.08
NDUFV1	-7.49	8	-2.65	0.00407	1398	0.0507	0.996	16040	1.08
FTHL17	-7.47	8	-2.64	0.00413	1399	0.0514	0.996	16039	1.08
CA3	-7.47	8	-2.64	0.00413	1400	0.0514	0.996	16038	1.08
OR6Y1	-7.47	8	-2.64	0.00414	1401	0.0516	0.996	16037	1.08
ZNF34	-7.47	8	-2.64	0.00415	1402	0.0516	0.996	16036	1.08
C14orf105	-7.47	8	-2.64	0.00415	1403	0.0516	0.996	16035	1.08
LRRC16B	-7.46	8	-2.64	0.00417	1404	0.0518	0.996	16034	1.08
MADD	-7.46	8	-2.64	0.00418	1405	0.0518	0.996	16033	1.08
TMEM256	-7.46	8	-2.64	0.0042	1406	0.052	0.996	16032	1.08
HIST1H1T	-7.45	8	-2.64	0.0042	1407	0.0521	0.996	16031	1.08
PEG10	-7.45	8	-2.63	0.00421	1408	0.0522	0.996	16030	1.08
ENDOD1	-7.45	8	-2.63	0.00422	1409	0.0523	0.996	16029	1.08
RTN4RL2	-7.45	8	-2.63	0.00423	1410	0.0523	0.996	16028	1.08
LYVE1	-6.96	7	-2.63	0.00424	1411	0.0525	0.996	16027	1.08
APOC1	-7.44	8	-2.63	0.00425	1412	0.0525	0.996	16026	1.08
C5orf63	-7.44	8	-2.63	0.00425	1413	0.0524	0.996	16025	1.08
APBA3	-7.44	8	-2.63	0.00425	1414	0.0525	0.996	16024	1.08
CDCA7	-7.44	8	-2.63	0.00425	1415	0.0524	0.996	16023	1.08
ATP6V1G1	-7.44	8	-2.63	0.00427	1416	0.0526	0.996	16022	1.08
IL6R	-7.44	8	-2.63	0.00427	1417	0.0526	0.996	16021	1.08
PDE4C	-7.44	8	-2.63	0.00428	1418	0.0526	0.996	16020	1.08
ADAM17	-7.43	8	-2.63	0.00429	1419	0.0527	0.996	16019	1.08
ATP6V0A1	-7.43	8	-2.63	0.0043	1420	0.0528	0.996	16018	1.08
YY1AP1	-7.43	8	-2.63	0.00431	1421	0.0529	0.996	16017	1.08
ANKRD29	-7.43	8	-2.63	0.00432	1422	0.053	0.996	16016	1.08
RBM48	-6.95	7	-2.63	0.00432	1423	0.053	0.996	16015	1.08
PDS5B	-7.43	8	-2.63	0.00432	1424	0.0529	0.996	16014	1.08
DHX38	-7.42	8	-2.63	0.00433	1425	0.053	0.996	16013	1.08
CA14	-7.42	8	-2.62	0.00434	1426	0.0531	0.996	16012	1.08
SPRR3	-7.42	8	-2.62	0.00434	1427	0.0531	0.996	16011	1.08
B3GAT3	-7.42	8	-2.62	0.00435	1428	0.0531	0.996	16010	1.08
ZNF232	-7.42	8	-2.62	0.00436	1429	0.0533	0.996	16009	1.08
ARHGEF19	-7.42	8	-2.62	0.00436	1430	0.0532	0.996	16008	1.08
BAI1	-7.42	8	-2.62	0.00437	1431	0.0533	0.996	16007	1.08
ZNF816	-7.42	8	-2.62	0.00437	1432	0.0532	0.996	16006	1.08
LGR4	-7.41	8	-2.62	0.00438	1433	0.0533	0.996	16005	1.08
VPS41	-7.41	8	-2.62	0.00438	1434	0.0533	0.996	16004	1.08
SDHB	-7.41	8	-2.62	0.00438	1435	0.0533	0.996	16003	1.08
CTSS	-7.41	8	-2.62	0.00439	1436	0.0533	0.996	16002	1.08
SMCO4	-7.41	8	-2.62	0.0044	1437	0.0533	0.996	16001	1.08
OR8D4	-7.41	8	-2.62	0.0044	1438	0.0533	0.996	16000	1.09
UTP11L	-6.93	7	-2.62	0.00441	1439	0.0534	0.996	15999	1.09
LPO	-6.41	6	-2.62	0.00441	1440	0.0535	0.996	15998	1.09
CTTN	-7.41	8	-2.62	0.00442	1441	0.0535	0.996	15997	1.09
FCN1	-7.4	8	-2.62	0.00442	1442	0.0535	0.996	15996	1.09
CD53	-7.4	8	-2.62	0.00442	1443	0.0534	0.996	15995	1.09
TRNAU1AP	-7.4	8	-2.62	0.00444	1444	0.0536	0.996	15994	1.09
TRIP13	-7.4	8	-2.62	0.00445	1445	0.0537	0.996	15993	1.09
POMP	-7.4	8	-2.62	0.00446	1446	0.0537	0.996	15992	1.09
HBB	-7.39	8	-2.61	0.00447	1447	0.0539	0.996	15991	1.09
TSPAN4	-7.39	8	-2.61	0.0045	1448	0.0542	0.996	15990	1.09
CHSY1	-7.37	8	-2.61	0.00457	1449	0.0549	0.995	15989	1.09
KCNN4	-7.37	8	-2.61	0.00458	1450	0.0551	0.995	15988	1.09
ZBTB11	-6.89	7	-2.61	0.00458	1451	0.0551	0.995	15987	1.09
ASPM	-7.37	8	-2.61	0.00458	1452	0.0551	0.995	15986	1.09
PTOV1	-7.37	8	-2.61	0.00459	1453	0.0551	0.995	15985	1.09
RFXANK	-7.37	8	-2.6	0.0046	1454	0.0551	0.995	15984	1.09
KCNH6	-7.37	8	-2.6	0.0046	1455	0.0551	0.995	15983	1.09
TTC40	-7.37	8	-2.6	0.0046	1456	0.0551	0.995	15982	1.09
TFB1M	-7.36	8	-2.6	0.00462	1457	0.0553	0.995	15981	1.09
SLITRK1	-7.36	8	-2.6	0.00463	1458	0.0554	0.995	15980	1.09
RAB33A	-7.36	8	-2.6	0.00463	1459	0.0554	0.995	15979	1.09
LMOD3	-7.36	8	-2.6	0.00464	1460	0.0554	0.995	15978	1.09
APLP2	-7.35	8	-2.6	0.00468	1461	0.0558	0.995	15977	1.09
RNF115	-7.35	8	-2.6	0.00468	1462	0.0559	0.995	15976	1.09
SH3BP5	-7.35	8	-2.6	0.00469	1463	0.0559	0.995	15975	1.09
ACE	-7.34	8	-2.6	0.00471	1464	0.0561	0.995	15974	1.09
NME7	-7.34	8	-2.6	0.00471	1465	0.0561	0.995	15973	1.09
LBX1	-7.34	8	-2.6	0.00472	1466	0.0561	0.995	15972	1.09
TAF13	-6.35	6	-2.59	0.00474	1467	0.0564	0.995	15971	1.09
BLM	-7.34	8	-2.59	0.00474	1468	0.0563	0.995	15970	1.09
C7orf60	-7.33	8	-2.59	0.00476	1469	0.0564	0.995	15969	1.09
PFN3	-7.33	8	-2.59	0.00477	1470	0.0566	0.995	15968	1.09
INF2	-7.33	8	-2.59	0.00478	1471	0.0567	0.995	15967	1.09
CHMP5	-7.33	8	-2.59	0.00478	1472	0.0567	0.995	15966	1.09
ZSWIM8	-7.33	8	-2.59	0.00479	1473	0.0567	0.995	15965	1.09
GADD45A	-7.33	8	-2.59	0.0048	1474	0.0567	0.995	15964	1.09
KCTD17	-7.33	8	-2.59	0.0048	1475	0.0567	0.995	15963	1.09
SHROOM2	-7.32	8	-2.59	0.00481	1476	0.0569	0.995	15962	1.09
PIK3C2A	-7.32	8	-2.59	0.00484	1477	0.0571	0.995	15961	1.09
MSH4	-7.32	8	-2.59	0.00484	1478	0.0571	0.995	15960	1.09
C22orf31	-7.31	8	-2.58	0.00487	1479	0.0575	0.995	15959	1.09
CCAR2	-6.84	7	-2.58	0.00488	1480	0.0574	0.995	15958	1.09
SKA1	-7.31	8	-2.58	0.00489	1481	0.0575	0.995	15957	1.09
MS4A15	-7.3	8	-2.58	0.00491	1482	0.0577	0.995	15956	1.09
CDAN1	-7.3	8	-2.58	0.00492	1483	0.0579	0.995	15955	1.09
TEX30	-7.3	8	-2.58	0.00492	1484	0.0579	0.995	15954	1.09
EPB41L4A	-6.32	6	-2.58	0.00493	1485	0.0578	0.995	15953	1.09
IGF1R	-6.82	7	-2.58	0.00495	1486	0.0581	0.995	15952	1.09
EPHA6	-7.29	8	-2.58	0.00495	1487	0.0581	0.995	15951	1.09
TUSC5	-7.29	8	-2.58	0.00497	1488	0.0582	0.995	15950	1.09
MYSM1	-7.29	8	-2.58	0.00497	1489	0.0582	0.995	15949	1.09
OR6C68	-7.29	8	-2.58	0.00497	1490	0.0582	0.995	15948	1.09
CHKA	-7.29	8	-2.58	0.00499	1491	0.0583	0.995	15947	1.09
DLX4	-7.29	8	-2.58	0.00499	1492	0.0583	0.995	15946	1.09
STT3B	-7.28	8	-2.58	0.00501	1493	0.0585	0.995	15945	1.09
SEMA4C	-7.28	8	-2.57	0.00502	1494	0.0586	0.995	15944	1.09
RPL27A	-7.28	8	-2.57	0.00503	1495	0.0587	0.995	15943	1.09
NARS2	-7.28	8	-2.57	0.00503	1496	0.0587	0.995	15942	1.09
ARVCF	-7.28	8	-2.57	0.00503	1497	0.0586	0.995	15941	1.09
ZNF454	-7.28	8	-2.57	0.00504	1498	0.0586	0.995	15940	1.09
OR10G4	-7.28	8	-2.57	0.00504	1499	0.0586	0.995	15939	1.09
RCOR3	-7.27	8	-2.57	0.00506	1500	0.0588	0.995	15938	1.09
RAB7A	-7.27	8	-2.57	0.00506	1501	0.0588	0.995	15937	1.09
SSTR3	-7.27	8	-2.57	0.00506	1502	0.0587	0.995	15936	1.09
TGM7	-7.27	8	-2.57	0.00506	1503	0.0587	0.995	15935	1.09
CRTAP	-7.27	8	-2.57	0.00506	1504	0.0587	0.995	15934	1.09
URI1	-7.27	8	-2.57	0.00507	1505	0.0587	0.995	15933	1.09
C2orf83	-7.27	8	-2.57	0.00509	1506	0.059	0.995	15932	1.09
NHEJ1	-7.27	8	-2.57	0.0051	1507	0.059	0.995	15931	1.09
SRPK3	-7.27	8	-2.57	0.0051	1508	0.059	0.995	15930	1.09
AGBL2	-7.26	8	-2.57	0.00511	1509	0.059	0.995	15929	1.09
PELP1	-7.26	8	-2.57	0.00511	1510	0.059	0.995	15928	1.09
PIN4	-7.26	8	-2.57	0.00512	1511	0.0591	0.995	15927	1.09
OR8K5	-7.26	8	-2.57	0.00512	1512	0.0591	0.995	15926	1.09
NUP205	-6.28	6	-2.57	0.00515	1513	0.0594	0.995	15925	1.09
ZNF534	-7.25	8	-2.56	0.00518	1514	0.0597	0.995	15924	1.09
NOL8	-7.25	8	-2.56	0.00519	1515	0.0598	0.995	15923	1.09
SLC35A4	-7.25	8	-2.56	0.0052	1516	0.0598	0.995	15922	1.09
MS4A3	-7.24	8	-2.56	0.00523	1517	0.0601	0.995	15921	1.09
PHLPP1	-7.24	8	-2.56	0.00523	1518	0.0601	0.995	15920	1.09
BOLL	-7.24	8	-2.56	0.00524	1519	0.0602	0.995	15919	1.09
LNX2	-7.24	8	-2.56	0.00525	1520	0.0602	0.995	15918	1.09
P2RX3	-7.24	8	-2.56	0.00525	1521	0.0602	0.995	15917	1.09
PPP2R2A	-7.24	8	-2.56	0.00525	1522	0.0602	0.995	15916	1.09
CNN3	-7.24	8	-2.56	0.00525	1523	0.0602	0.995	15915	1.09
KIAA1671	-7.24	8	-2.56	0.00526	1524	0.0602	0.995	15914	1.09
KIR3DL1	-7.23	8	-2.56	0.00527	1525	0.0603	0.995	15913	1.09
CRCT1	-7.23	8	-2.56	0.00527	1526	0.0602	0.995	15912	1.09
MKI67	-7.23	8	-2.56	0.00529	1527	0.0604	0.995	15911	1.09
C19orf26	-7.23	8	-2.56	0.00529	1528	0.0604	0.995	15910	1.09
TMEM229B	-7.23	8	-2.56	0.0053	1529	0.0604	0.995	15909	1.09
DGCR8	-6.76	7	-2.55	0.00532	1530	0.0606	0.995	15908	1.09
TPRKB	-7.22	8	-2.55	0.00534	1531	0.0609	0.995	15907	1.09
NUB1	-7.22	8	-2.55	0.00535	1532	0.0608	0.995	15906	1.09
PAGE4	-7.22	8	-2.55	0.00536	1533	0.061	0.995	15905	1.09
FCGR1A	-6.75	7	-2.55	0.00538	1534	0.0612	0.995	15904	1.09
XRCC6BP1	-7.21	8	-2.55	0.00538	1535	0.0611	0.995	15903	1.09
TTC21A	-7.21	8	-2.55	0.00539	1536	0.0611	0.995	15902	1.09
ECT2	-7.21	8	-2.55	0.0054	1537	0.0612	0.995	15901	1.09
FAM150A	-7.21	8	-2.55	0.00541	1538	0.0613	0.995	15900	1.09
SLCO3A1	-7.21	8	-2.55	0.00542	1539	0.0614	0.995	15899	1.09
AHRR	-7.21	8	-2.55	0.00542	1540	0.0614	0.995	15898	1.09
ZDHHC21	-7.2	8	-2.55	0.00544	1541	0.0615	0.995	15897	1.09
LPPR5	-7.2	8	-2.55	0.00545	1542	0.0616	0.995	15896	1.09
VMAC	-7.2	8	-2.55	0.00545	1543	0.0616	0.995	15895	1.09
ECEL1	-7.2	8	-2.55	0.00546	1544	0.0617	0.995	15894	1.09
BBC3	-7.2	8	-2.54	0.00546	1545	0.0617	0.995	15893	1.09
ELOVL4	-7.2	8	-2.54	0.00547	1546	0.0617	0.995	15892	1.09
C1QTNF4	-7.2	8	-2.54	0.00548	1547	0.0618	0.995	15891	1.09
MICAL2	-7.19	8	-2.54	0.00549	1548	0.0619	0.995	15890	1.09
C11orf70	-7.19	8	-2.54	0.00552	1549	0.0621	0.994	15889	1.09
PPFIBP2	-7.19	8	-2.54	0.00553	1550	0.0622	0.994	15888	1.09
PRPH2	-7.18	8	-2.54	0.00555	1551	0.0624	0.994	15887	1.09
CLPP	-7.18	8	-2.54	0.00555	1552	0.0623	0.994	15886	1.09
POLR3D	-6.72	7	-2.54	0.00557	1553	0.0626	0.994	15885	1.09
DOCK8	-7.18	8	-2.54	0.00558	1554	0.0626	0.994	15884	1.09
TMEM151A	-7.18	8	-2.54	0.00558	1555	0.0625	0.994	15883	1.09
FAM63A	-7.18	8	-2.54	0.00558	1556	0.0625	0.994	15882	1.09
KRIT1	-7.17	8	-2.54	0.0056	1557	0.0627	0.994	15881	1.09
ANKMY2	-7.17	8	-2.54	0.0056	1558	0.0627	0.994	15880	1.09
SNX29	-7.17	8	-2.54	0.00562	1559	0.0628	0.994	15879	1.09
ZDHHC19	-7.17	8	-2.53	0.00562	1560	0.0629	0.994	15878	1.09
TMEM160	-7.17	8	-2.53	0.00564	1561	0.063	0.994	15877	1.09
SEL1L	-7.17	8	-2.53	0.00565	1562	0.063	0.994	15876	1.09
CCKBR	-7.17	8	-2.53	0.00565	1563	0.063	0.994	15875	1.09
SIMC1	-7.16	8	-2.53	0.00566	1564	0.0631	0.994	15874	1.09
CDIPT	-6.7	7	-2.53	0.00568	1565	0.0633	0.994	15873	1.09
CSTF3	-7.16	8	-2.53	0.00571	1566	0.0635	0.994	15872	1.09
CHD7	-7.16	8	-2.53	0.00571	1567	0.0635	0.994	15871	1.09
RUNX2	-7.15	8	-2.53	0.00572	1568	0.0636	0.994	15870	1.09
ADSL	-6.19	6	-2.53	0.00572	1569	0.0636	0.994	15869	1.09
CDK12	-7.15	8	-2.53	0.00573	1570	0.0637	0.994	15868	1.09
DAOA	-7.15	8	-2.53	0.00574	1571	0.0637	0.994	15867	1.09
CABP2	-7.15	8	-2.53	0.00574	1572	0.0637	0.994	15866	1.09
WFIKKN1	-7.15	8	-2.53	0.00575	1573	0.0637	0.994	15865	1.09
NUP188	-7.14	8	-2.53	0.00577	1574	0.0639	0.994	15864	1.09
TEFM	-7.14	8	-2.53	0.00577	1575	0.0639	0.994	15863	1.09
OR2D3	-7.14	8	-2.52	0.00579	1576	0.0641	0.994	15862	1.09
AHCYL1	-7.13	8	-2.52	0.00583	1577	0.0645	0.994	15861	1.09
NXT1	-7.13	8	-2.52	0.00586	1578	0.0648	0.994	15860	1.09
AGO4	-7.13	8	-2.52	0.00587	1579	0.0648	0.994	15859	1.09
C21orf59	-7.13	8	-2.52	0.00587	1580	0.0648	0.994	15858	1.09
IGFLR1	-7.13	8	-2.52	0.00588	1581	0.0648	0.994	15857	1.09
AP3M2	-7.12	8	-2.52	0.0059	1582	0.0651	0.994	15856	1.09
GCSH	-7.12	8	-2.52	0.0059	1583	0.065	0.994	15855	1.09
SP9	-7.12	8	-2.52	0.00592	1584	0.0652	0.994	15854	1.09
TUBG1	-6.16	6	-2.52	0.00593	1585	0.0652	0.994	15853	1.09
IKZF2	-7.12	8	-2.52	0.00594	1586	0.0653	0.994	15852	1.09
NMRAL1	-7.12	8	-2.52	0.00594	1587	0.0653	0.994	15851	1.09
SLC35F5	-7.11	8	-2.52	0.00594	1588	0.0653	0.994	15850	1.09
TBPL2	-7.11	8	-2.51	0.00595	1589	0.0653	0.994	15849	1.09
CCDC73	-7.11	8	-2.51	0.00597	1590	0.0655	0.994	15848	1.09
TUBG2	-7.11	8	-2.51	0.00599	1591	0.0656	0.994	15847	1.09
HSPA4	-7.11	8	-2.51	0.00599	1592	0.0656	0.994	15846	1.09
NOL6	-6.15	6	-2.51	0.00599	1593	0.0656	0.994	15845	1.09
NIT2	-7.11	8	-2.51	0.006	1594	0.0657	0.994	15844	1.09
SMIM5	-7.1	8	-2.51	0.00601	1595	0.0657	0.994	15843	1.09
CLPB	-7.1	8	-2.51	0.00602	1596	0.0658	0.994	15842	1.09
PHF1	-7.1	8	-2.51	0.00605	1597	0.066	0.994	15841	1.09
TSSK3	-7.1	8	-2.51	0.00606	1598	0.0661	0.994	15840	1.09
MINK1	-7.09	8	-2.51	0.00607	1599	0.0662	0.994	15839	1.09
OR5L1	-7.09	8	-2.51	0.00607	1600	0.0662	0.994	15838	1.09
DNAJA4	-7.09	8	-2.51	0.00608	1601	0.0662	0.994	15837	1.09
RPS2	-6.63	7	-2.51	0.00611	1602	0.0665	0.994	15836	1.09
SIAH3	-7.09	8	-2.51	0.00611	1603	0.0665	0.994	15835	1.09
ZBTB48	-6.14	6	-2.51	0.00612	1604	0.0665	0.994	15834	1.09
PCID2	-6.14	6	-2.5	0.00613	1605	0.0665	0.994	15833	1.09
MRPL30	-7.08	8	-2.5	0.00613	1606	0.0665	0.994	15832	1.09
RAD1	-6.63	7	-2.5	0.00614	1607	0.0666	0.994	15831	1.09
SDC1	-7.08	8	-2.5	0.00614	1608	0.0666	0.994	15830	1.09
RAC3	-7.08	8	-2.5	0.00616	1609	0.0667	0.994	15829	1.09
VWA5B1	-7.08	8	-2.5	0.00616	1610	0.0668	0.994	15828	1.09
ACTL7B	-7.08	8	-2.5	0.00617	1611	0.0668	0.994	15827	1.09
GPR85	-7.07	8	-2.5	0.00619	1612	0.0669	0.994	15826	1.09
TPRG1L	-7.07	8	-2.5	0.00619	1613	0.0669	0.994	15825	1.1
DLAT	-7.07	8	-2.5	0.00621	1614	0.0671	0.994	15824	1.1
ATP6V1C1	-7.07	8	-2.5	0.00621	1615	0.067	0.994	15823	1.1
LRRC32	-7.07	8	-2.5	0.00622	1616	0.0671	0.994	15822	1.1
C2orf71	-7.07	8	-2.5	0.00622	1617	0.0671	0.994	15821	1.1
GZMH	-7.07	8	-2.5	0.00622	1618	0.067	0.994	15820	1.1
SENP6	-6.61	7	-2.5	0.00623	1619	0.0671	0.994	15819	1.1
KIAA0368	-7.07	8	-2.5	0.00624	1620	0.0671	0.994	15818	1.1
GSDMA	-7.06	8	-2.5	0.00627	1621	0.0675	0.994	15817	1.1
TMPRSS3	-7.06	8	-2.5	0.0063	1622	0.0677	0.994	15816	1.1
UQCRH	-7.05	8	-2.49	0.00631	1623	0.0678	0.994	15815	1.1
AIFM1	-7.05	8	-2.49	0.00636	1624	0.0683	0.994	15814	1.1
IL36B	-7.05	8	-2.49	0.00636	1625	0.0682	0.994	15813	1.1
CNOT6	-7.05	8	-2.49	0.00636	1626	0.0682	0.994	15812	1.1
CEP85	-7.05	8	-2.49	0.00637	1627	0.0683	0.994	15811	1.1
SCGB1D4	-7.05	8	-2.49	0.00637	1628	0.0682	0.994	15810	1.1
COX10	-6.1	6	-2.49	0.00638	1629	0.0683	0.994	15809	1.1
ALDH6A1	-7.04	8	-2.49	0.00639	1630	0.0684	0.994	15808	1.1
ADM	-7.04	8	-2.49	0.0064	1631	0.0685	0.994	15807	1.1
IGSF23	-7.04	8	-2.49	0.00642	1632	0.0686	0.994	15806	1.1
WDR83OS	-7.04	8	-2.49	0.00643	1633	0.0687	0.994	15805	1.1
FAM129C	-7.03	8	-2.49	0.00645	1634	0.0688	0.994	15804	1.1
RHOC	-7.03	8	-2.49	0.00645	1635	0.0688	0.994	15803	1.1
CDCA7L	-7.03	8	-2.49	0.00646	1636	0.0688	0.994	15802	1.1
CXCR5	-7.03	8	-2.49	0.00646	1637	0.0688	0.994	15801	1.1
CASP12	-7.03	8	-2.49	0.00647	1638	0.0689	0.994	15800	1.1
DDI2	-7.03	8	-2.48	0.00649	1639	0.069	0.994	15799	1.1
MYRF	-7.02	8	-2.48	0.00651	1640	0.0692	0.993	15798	1.1
BTBD8	-7.02	8	-2.48	0.00654	1641	0.0695	0.993	15797	1.1
MRPS27	-7.02	8	-2.48	0.00656	1642	0.0696	0.993	15796	1.1
ZFYVE1	-7.02	8	-2.48	0.00656	1643	0.0696	0.993	15795	1.1
CRAMP1L	-7.02	8	-2.48	0.00656	1644	0.0696	0.993	15794	1.1
LDOC1	-7.01	8	-2.48	0.00657	1645	0.0696	0.993	15793	1.1
TLR9	-7.01	8	-2.48	0.00657	1646	0.0696	0.993	15792	1.1
UHMK1	-7.01	8	-2.48	0.00659	1647	0.0698	0.993	15791	1.1
TMEM86B	-7.01	8	-2.48	0.0066	1648	0.0698	0.993	15790	1.1
RARS	-7.01	8	-2.48	0.0066	1649	0.0698	0.993	15789	1.1
PHOX2A	-7.01	8	-2.48	0.0066	1650	0.0698	0.993	15788	1.1
FYB	-7.01	8	-2.48	0.00661	1651	0.0698	0.993	15787	1.1
GRAMD1B	-7.01	8	-2.48	0.00662	1652	0.0699	0.993	15786	1.1
NTNG2	-7	8	-2.48	0.00664	1653	0.0701	0.993	15785	1.1
SELP	-7	8	-2.48	0.00666	1654	0.0702	0.993	15784	1.1
PDIA4	-7	8	-2.47	0.00667	1655	0.0703	0.993	15783	1.1
PLXNB1	-7	8	-2.47	0.00668	1656	0.0703	0.993	15782	1.1
HBZ	-7	8	-2.47	0.00668	1657	0.0703	0.993	15781	1.1
KCNJ9	-7	8	-2.47	0.00669	1658	0.0704	0.993	15780	1.1
SYCE2	-7	8	-2.47	0.0067	1659	0.0704	0.993	15779	1.1
PRR15L	-6.99	8	-2.47	0.00672	1660	0.0706	0.993	15778	1.1
ALG6	-6.99	8	-2.47	0.00672	1661	0.0705	0.993	15777	1.1
OR6S1	-6.99	8	-2.47	0.00676	1662	0.071	0.993	15776	1.1
TAC4	-6.98	8	-2.47	0.00677	1663	0.071	0.993	15775	1.1
NOL10	-6.98	8	-2.47	0.00677	1664	0.071	0.993	15774	1.1
MAPK15	-6.98	8	-2.47	0.00681	1665	0.0713	0.993	15773	1.1
PSMA3	-6.97	8	-2.47	0.00685	1666	0.0717	0.993	15772	1.1
NYNRIN	-6.97	8	-2.46	0.00686	1667	0.0718	0.993	15771	1.1
RNASEH2B	-6.97	8	-2.46	0.00686	1668	0.0717	0.993	15770	1.1
LILRA5	-6.97	8	-2.46	0.00688	1669	0.0719	0.993	15769	1.1
QSOX1	-6.96	8	-2.46	0.00691	1670	0.0721	0.993	15768	1.1
RPGRIP1	-6.02	6	-2.46	0.00699	1671	0.0729	0.993	15767	1.1
ZBTB40	-6.94	8	-2.45	0.00705	1672	0.0736	0.993	15766	1.1
LPP	-6.94	8	-2.45	0.00706	1673	0.0736	0.993	15765	1.1
SMAD4	-6.94	8	-2.45	0.00709	1674	0.0739	0.993	15764	1.1
TRIM56	-6.93	8	-2.45	0.00711	1675	0.0741	0.993	15763	1.1
ATG2A	-6.93	8	-2.45	0.00714	1676	0.0743	0.993	15762	1.1
TRIM3	-6.93	8	-2.45	0.00715	1677	0.0743	0.993	15761	1.1
TMEM161A	-6.92	8	-2.45	0.00719	1678	0.0747	0.993	15760	1.1
DOCK2	-5.99	6	-2.45	0.0072	1679	0.0748	0.993	15759	1.1
MIDN	-6.92	8	-2.45	0.00721	1680	0.0748	0.993	15758	1.1
ARMC5	-6.92	8	-2.45	0.00722	1681	0.0749	0.993	15757	1.1
PEX3	-6.92	8	-2.45	0.00723	1682	0.0749	0.993	15756	1.1
MCCC2	-6.92	8	-2.45	0.00724	1683	0.075	0.993	15755	1.1
C19orf70	-6.91	8	-2.44	0.00725	1684	0.0751	0.993	15754	1.1
ZNF345	-6.91	8	-2.44	0.00725	1685	0.0751	0.993	15753	1.1
TMCO4	-6.47	7	-2.44	0.00726	1686	0.0751	0.993	15752	1.1
MAP2K4	-6.91	8	-2.44	0.00727	1687	0.0752	0.993	15751	1.1
USP48	-6.91	8	-2.44	0.00727	1688	0.0751	0.993	15750	1.1
CDC6	-6.46	7	-2.44	0.00729	1689	0.0753	0.993	15749	1.1
UTP23	-5.98	6	-2.44	0.0073	1690	0.0754	0.993	15748	1.1
PARVB	-6.91	8	-2.44	0.00731	1691	0.0753	0.993	15747	1.1
FXYD2	-6.9	8	-2.44	0.00733	1692	0.0756	0.993	15746	1.1
CNOT11	-6.9	8	-2.44	0.00734	1693	0.0756	0.993	15745	1.1
COMTD1	-6.9	8	-2.44	0.00735	1694	0.0756	0.993	15744	1.1
C11orf63	-6.9	8	-2.44	0.00737	1695	0.0759	0.993	15743	1.1
OR52E8	-6.9	8	-2.44	0.00738	1696	0.0759	0.993	15742	1.1
EIF4A2	-6.89	8	-2.44	0.0074	1697	0.0761	0.993	15741	1.1
HJURP	-5.97	6	-2.44	0.00741	1698	0.0761	0.993	15740	1.1
MBTD1	-6.89	8	-2.44	0.00741	1699	0.0761	0.993	15739	1.1
COMMD3	-5.97	6	-2.44	0.00743	1700	0.0762	0.993	15738	1.1
KPRP	-6.89	8	-2.44	0.00743	1701	0.0762	0.993	15737	1.1
OSR2	-5.97	6	-2.44	0.00744	1702	0.0762	0.993	15736	1.1
TFEB	-6.89	8	-2.43	0.00745	1703	0.0763	0.993	15735	1.1
ASTL	-6.89	8	-2.43	0.00746	1704	0.0763	0.993	15734	1.1
HESX1	-6.88	8	-2.43	0.00747	1705	0.0764	0.993	15733	1.1
SNAPIN	-6.88	8	-2.43	0.00747	1706	0.0763	0.993	15732	1.1
ANAPC4	-6.88	8	-2.43	0.00749	1707	0.0766	0.993	15731	1.1
PPP2CB	-6.88	8	-2.43	0.0075	1708	0.0766	0.993	15730	1.1
EXOSC8	-6.88	8	-2.43	0.0075	1709	0.0766	0.992	15729	1.1
UNC5B	-6.88	8	-2.43	0.00751	1710	0.0766	0.992	15728	1.1
RRM2	-6.43	7	-2.43	0.00752	1711	0.0766	0.992	15727	1.1
PRPF38A	-6.88	8	-2.43	0.00752	1712	0.0766	0.992	15726	1.1
FANCG	-6.88	8	-2.43	0.00753	1713	0.0767	0.992	15725	1.1
ABHD11	-6.87	8	-2.43	0.00755	1714	0.0769	0.992	15724	1.1
COMMD9	-6.87	8	-2.43	0.00758	1715	0.0771	0.992	15723	1.1
NR1H3	-6.87	8	-2.43	0.00759	1716	0.0771	0.992	15722	1.1
LRP1B	-6.87	8	-2.43	0.00759	1717	0.0771	0.992	15721	1.1
MAPRE2	-6.87	8	-2.43	0.0076	1718	0.0771	0.992	15720	1.1
ORC4	-6.86	8	-2.43	0.00764	1719	0.0775	0.992	15719	1.1
HTR2A	-6.86	8	-2.42	0.00766	1720	0.0777	0.992	15718	1.1
CELF5	-6.86	8	-2.42	0.00767	1721	0.0777	0.992	15717	1.1
UBR7	-6.86	8	-2.42	0.00767	1722	0.0777	0.992	15716	1.1
TRIM40	-6.86	8	-2.42	0.00768	1723	0.0777	0.992	15715	1.1
SLC39A13	-6.41	7	-2.42	0.00771	1724	0.078	0.992	15714	1.1
SCTR	-6.85	8	-2.42	0.00772	1725	0.078	0.992	15713	1.1
PSMD13	-6.85	8	-2.42	0.00772	1726	0.078	0.992	15712	1.1
PLEKHA4	-6.85	8	-2.42	0.00774	1727	0.0781	0.992	15711	1.1
DDR2	-6.85	8	-2.42	0.00774	1728	0.0781	0.992	15710	1.1
DPF2	-6.4	7	-2.42	0.00776	1729	0.0783	0.992	15709	1.1
CWC22	-6.84	8	-2.42	0.00781	1730	0.0787	0.992	15708	1.1
TPCN2	-6.83	8	-2.42	0.00784	1731	0.0789	0.992	15707	1.1
ARHGEF18	-6.83	8	-2.42	0.00785	1732	0.079	0.992	15706	1.1
BTK	-6.83	8	-2.42	0.00785	1733	0.079	0.992	15705	1.1
TCTE3	-6.83	8	-2.42	0.00786	1734	0.079	0.992	15704	1.1
ZWINT	-6.83	8	-2.41	0.00791	1735	0.0794	0.992	15703	1.1
DDX53	-6.82	8	-2.41	0.00793	1736	0.0796	0.992	15702	1.1
KRTAP13-4	-6.82	8	-2.41	0.00793	1737	0.0796	0.992	15701	1.1
NARS	-5.91	6	-2.41	0.00794	1738	0.0797	0.992	15700	1.1
MAN1A1	-6.82	8	-2.41	0.00795	1739	0.0797	0.992	15699	1.1
CCR10	-6.82	8	-2.41	0.00795	1740	0.0797	0.992	15698	1.1
CD70	-6.82	8	-2.41	0.00797	1741	0.0798	0.992	15697	1.1
BCAR1	-6.82	8	-2.41	0.00797	1742	0.0798	0.992	15696	1.1
HID1	-6.82	8	-2.41	0.00797	1743	0.0798	0.992	15695	1.1
CCDC24	-6.82	8	-2.41	0.00798	1744	0.0798	0.992	15694	1.1
ZMPSTE24	-6.82	8	-2.41	0.00798	1745	0.0798	0.992	15693	1.1
SSR4	-6.81	8	-2.41	0.00803	1746	0.0801	0.992	15692	1.1
ARF3	-6.81	8	-2.41	0.00804	1747	0.0802	0.992	15691	1.1
KIR2DL4	-6.8	8	-2.41	0.00807	1748	0.0805	0.992	15690	1.1
ISCA2	-6.8	8	-2.4	0.00809	1749	0.0807	0.992	15689	1.1
SGSH	-6.8	8	-2.4	0.00812	1750	0.0809	0.992	15688	1.1
FBXO42	-6.8	8	-2.4	0.00812	1751	0.0809	0.992	15687	1.1
TMEM9	-6.8	8	-2.4	0.00812	1752	0.0808	0.992	15686	1.1
BTG2	-6.8	8	-2.4	0.00813	1753	0.0808	0.992	15685	1.1
KIAA1522	-6.79	8	-2.4	0.00815	1754	0.081	0.992	15684	1.1
NDC1	-6.79	8	-2.4	0.00816	1755	0.0811	0.992	15683	1.1
FAM229A	-6.79	8	-2.4	0.00817	1756	0.0811	0.992	15682	1.1
OLFM2	-6.79	8	-2.4	0.00817	1757	0.0811	0.992	15681	1.1
INPP5J	-6.79	8	-2.4	0.00817	1758	0.0811	0.992	15680	1.1
SERINC3	-6.79	8	-2.4	0.0082	1759	0.0813	0.992	15679	1.1
GNA15	-6.79	8	-2.4	0.0082	1760	0.0813	0.992	15678	1.1
BPIFC	-6.78	8	-2.4	0.00823	1761	0.0815	0.992	15677	1.1
KIAA1524	-6.78	8	-2.4	0.00824	1762	0.0815	0.992	15676	1.1
HS1BP3	-6.78	8	-2.4	0.00825	1763	0.0816	0.992	15675	1.1
TFAP2E	-6.78	8	-2.4	0.00825	1764	0.0816	0.992	15674	1.1
CCDC17	-6.78	8	-2.4	0.00826	1765	0.0816	0.992	15673	1.1
CHRNA6	-6.78	8	-2.4	0.00827	1766	0.0816	0.992	15672	1.1
TMEM134	-6.78	8	-2.4	0.00829	1767	0.0818	0.992	15671	1.1
ZNF324B	-6.78	8	-2.4	0.0083	1768	0.0818	0.992	15670	1.1
RELB	-6.77	8	-2.39	0.00835	1769	0.0824	0.992	15669	1.1
DNAJC13	-6.76	8	-2.39	0.00842	1770	0.0829	0.992	15668	1.1
PTGFRN	-6.76	8	-2.39	0.00844	1771	0.0831	0.992	15667	1.1
C10orf25	-5.85	6	-2.39	0.00844	1772	0.0831	0.992	15666	1.1
METAP2	-6.75	8	-2.39	0.00847	1773	0.0833	0.992	15665	1.1
VPS13B	-6.75	8	-2.39	0.00848	1774	0.0833	0.992	15664	1.1
OR5M3	-6.75	8	-2.39	0.00848	1775	0.0833	0.992	15663	1.1
C9orf47	-6.75	8	-2.39	0.00854	1776	0.0838	0.991	15662	1.1
TOR3A	-6.31	7	-2.38	0.00854	1777	0.0838	0.991	15661	1.1
COL4A6	-6.74	8	-2.38	0.00855	1778	0.0839	0.991	15660	1.1
CD79A	-6.74	8	-2.38	0.00857	1779	0.084	0.991	15659	1.1
UBN1	-6.74	8	-2.38	0.00858	1780	0.084	0.991	15658	1.1
SNRNP40	-6.74	8	-2.38	0.00859	1781	0.0841	0.991	15657	1.1
SLC17A5	-6.74	8	-2.38	0.00859	1782	0.0841	0.991	15656	1.1
APOBEC4	-6.74	8	-2.38	0.00863	1783	0.0844	0.991	15655	1.1
MSC	-6.74	8	-2.38	0.00863	1784	0.0843	0.991	15654	1.1
CACFD1	-6.73	8	-2.38	0.00863	1785	0.0843	0.991	15653	1.1
UBE2M	-6.73	8	-2.38	0.00864	1786	0.0843	0.991	15652	1.1
NKX2-5	-6.73	8	-2.38	0.00864	1787	0.0843	0.991	15651	1.1
PGM3	-6.73	8	-2.38	0.00864	1788	0.0843	0.991	15650	1.1
TBRG1	-6.73	8	-2.38	0.00865	1789	0.0843	0.991	15649	1.1
CMSS1	-6.73	8	-2.38	0.00866	1790	0.0843	0.991	15648	1.1
JMJD8	-6.73	8	-2.38	0.00866	1791	0.0843	0.991	15647	1.1
PPP5D1	-6.73	8	-2.38	0.00866	1792	0.0843	0.991	15646	1.1
PRSS33	-6.73	8	-2.38	0.00866	1793	0.0843	0.991	15645	1.1
KPNA6	-6.73	8	-2.38	0.00868	1794	0.0843	0.991	15644	1.1
DPRX	-6.73	8	-2.38	0.00868	1795	0.0843	0.991	15643	1.11
CCDC102B	-6.73	8	-2.38	0.00871	1796	0.0846	0.991	15642	1.11
DUSP23	-6.72	8	-2.38	0.00872	1797	0.0847	0.991	15641	1.11
CCDC28A	-6.72	8	-2.38	0.00872	1798	0.0846	0.991	15640	1.11
SP100	-6.72	8	-2.38	0.00873	1799	0.0846	0.991	15639	1.11
AMZ2	-6.72	8	-2.38	0.00876	1800	0.0849	0.991	15638	1.11
IGSF10	-6.72	8	-2.38	0.00877	1801	0.0849	0.991	15637	1.11
CBX4	-6.72	8	-2.37	0.00879	1802	0.0851	0.991	15636	1.11
ANHX	-6.71	8	-2.37	0.0088	1803	0.0851	0.991	15635	1.11
TSC2	-6.71	8	-2.37	0.0088	1804	0.085	0.991	15634	1.11
KLHL11	-6.71	8	-2.37	0.00882	1805	0.0852	0.991	15633	1.11
EIF3I	-6.71	8	-2.37	0.00883	1806	0.0853	0.991	15632	1.11
SLC9A6	-6.71	8	-2.37	0.00884	1807	0.0853	0.991	15631	1.11
VEGFB	-6.71	8	-2.37	0.00885	1808	0.0854	0.991	15630	1.11
SDHAF2	-6.71	8	-2.37	0.00886	1809	0.0854	0.991	15629	1.11
TNFRSF13B	-6.71	8	-2.37	0.00887	1810	0.0855	0.991	15628	1.11
GAS2L3	-6.71	8	-2.37	0.00888	1811	0.0855	0.991	15627	1.11
BHLHA9	-6.7	8	-2.37	0.0089	1812	0.0857	0.991	15626	1.11
C17orf53	-6.7	8	-2.37	0.00891	1813	0.0857	0.991	15625	1.11
HTRA4	-6.7	8	-2.37	0.00892	1814	0.0858	0.991	15624	1.11
CHM	-6.7	8	-2.37	0.00893	1815	0.0857	0.991	15623	1.11
FANCM	-6.27	7	-2.37	0.00894	1816	0.0858	0.991	15622	1.11
RUNDC1	-6.7	8	-2.37	0.00894	1817	0.0858	0.991	15621	1.11
MYH10	-6.69	8	-2.37	0.00898	1818	0.0862	0.991	15620	1.11
MYADM	-5.8	6	-2.37	0.00899	1819	0.0862	0.991	15619	1.11
RING1	-6.69	8	-2.37	0.009	1820	0.0862	0.991	15618	1.11
MAPK8IP2	-6.69	8	-2.36	0.00903	1821	0.0865	0.991	15617	1.11
DEFB135	-6.69	8	-2.36	0.00905	1822	0.0866	0.991	15616	1.11
ZNRF2	-6.68	8	-2.36	0.00907	1823	0.0867	0.991	15615	1.11
LAMTOR5	-6.68	8	-2.36	0.00908	1824	0.0868	0.991	15614	1.11
PELI3	-6.68	8	-2.36	0.00909	1825	0.0869	0.991	15613	1.11
NFRKB	-6.67	8	-2.36	0.00914	1826	0.0873	0.991	15612	1.11
ACER2	-6.67	8	-2.36	0.00914	1827	0.0873	0.991	15611	1.11
NOP10	-6.67	8	-2.36	0.00916	1828	0.0874	0.991	15610	1.11
CHRNE	-5.78	6	-2.36	0.00916	1829	0.0873	0.991	15609	1.11
ZNF10	-6.67	8	-2.36	0.00916	1830	0.0873	0.991	15608	1.11
RBFOX3	-6.67	8	-2.36	0.00916	1831	0.0873	0.991	15607	1.11
PAX5	-6.67	8	-2.36	0.00921	1832	0.0876	0.991	15606	1.11
RIMKLA	-6.67	8	-2.36	0.00922	1833	0.0877	0.991	15605	1.11
GADD45B	-6.66	8	-2.36	0.00923	1834	0.0877	0.991	15604	1.11
PPARD	-6.66	8	-2.35	0.00931	1835	0.0885	0.991	15603	1.11
ZNF510	-6.65	8	-2.35	0.00932	1836	0.0886	0.991	15602	1.11
DDHD1	-6.65	8	-2.35	0.00934	1837	0.0886	0.991	15601	1.11
PAQR6	-6.65	8	-2.35	0.00935	1838	0.0887	0.991	15600	1.11
PIDD	-6.65	8	-2.35	0.00936	1839	0.0888	0.991	15599	1.11
MYO9B	-6.65	8	-2.35	0.00937	1840	0.0888	0.991	15598	1.11
VMO1	-6.64	8	-2.35	0.00941	1841	0.0892	0.991	15597	1.11
CARS2	-5.75	6	-2.35	0.00944	1842	0.0894	0.991	15596	1.11
EDN2	-6.64	8	-2.35	0.00946	1843	0.0895	0.991	15595	1.11
PAGE3	-6.64	8	-2.35	0.00946	1844	0.0895	0.991	15594	1.11
KLC3	-6.64	8	-2.35	0.00947	1845	0.0895	0.991	15593	1.11
RAPGEF4	-6.64	8	-2.35	0.00947	1846	0.0895	0.991	15592	1.11
PEX19	-6.64	8	-2.35	0.00948	1847	0.0895	0.991	15591	1.11
HTATIP2	-6.64	8	-2.35	0.00949	1848	0.0895	0.991	15590	1.11
NRAS	-6.64	8	-2.35	0.00949	1849	0.0895	0.991	15589	1.11
TEKT5	-6.63	8	-2.35	0.0095	1850	0.0895	0.991	15588	1.11
KLHDC8A	-6.63	8	-2.35	0.00951	1851	0.0896	0.99	15587	1.11
ARID5B	-6.63	8	-2.34	0.00953	1852	0.0897	0.99	15586	1.11
RPS6KL1	-6.63	8	-2.34	0.00954	1853	0.0898	0.99	15585	1.11
CPSF6	-5.74	6	-2.34	0.00957	1854	0.09	0.99	15584	1.11
TAB2	-5.74	6	-2.34	0.00959	1855	0.0901	0.99	15583	1.11
ZNF584	-6.62	8	-2.34	0.0096	1856	0.0902	0.99	15582	1.11
PLA2G10	-6.62	8	-2.34	0.00963	1857	0.0904	0.99	15581	1.11
OGDHL	-6.62	8	-2.34	0.00963	1858	0.0904	0.99	15580	1.11
ZNF366	-6.62	8	-2.34	0.00964	1859	0.0904	0.99	15579	1.11
ZMAT2	-6.62	8	-2.34	0.00967	1860	0.0907	0.99	15578	1.11
SRSF1	-6.19	7	-2.34	0.00968	1861	0.0907	0.99	15577	1.11
TMEM164	-6.61	8	-2.34	0.00969	1862	0.0907	0.99	15576	1.11
SDR39U1	-6.61	8	-2.34	0.00974	1863	0.0912	0.99	15575	1.11
HCST	-6.61	8	-2.34	0.00976	1864	0.0913	0.99	15574	1.11
ZNF585A	-6.58	8	-2.33	0.01	1865	0.0937	0.99	15573	1.11
ZNF750	-6.57	8	-2.32	0.0101	1866	0.094	0.99	15572	1.11
PRR5	-6.57	8	-2.32	0.0101	1867	0.0941	0.99	15571	1.11
XRCC4	-6.57	8	-2.32	0.0101	1868	0.0941	0.99	15570	1.11
FGF4	-6.57	8	-2.32	0.0101	1869	0.0941	0.99	15569	1.11
DCTN6	-6.57	8	-2.32	0.0101	1870	0.0942	0.99	15568	1.11
KNCN	-6.57	8	-2.32	0.0101	1871	0.0942	0.99	15567	1.11
MS4A1	-6.57	8	-2.32	0.0101	1872	0.0942	0.99	15566	1.11
PDZRN3	-6.57	8	-2.32	0.0101	1873	0.0942	0.99	15565	1.11
CABP7	-5.68	6	-2.32	0.0102	1874	0.0949	0.99	15564	1.11
NME9	-6.56	8	-2.32	0.0102	1875	0.0948	0.99	15563	1.11
ZNF700	-6.56	8	-2.32	0.0102	1876	0.0948	0.99	15562	1.11
GRHL3	-6.55	8	-2.32	0.0102	1877	0.0951	0.99	15561	1.11
COPB2	-6.55	8	-2.31	0.0103	1878	0.0958	0.99	15560	1.11
KCNJ6	-6.55	8	-2.31	0.0103	1879	0.0958	0.99	15559	1.11
TNPO2	-6.55	8	-2.31	0.0103	1880	0.0958	0.99	15558	1.11
OR1I1	-6.54	8	-2.31	0.0103	1881	0.0958	0.99	15557	1.11
NBR1	-6.54	8	-2.31	0.0104	1882	0.0959	0.99	15556	1.11
MTFR1L	-6.54	8	-2.31	0.0104	1883	0.096	0.99	15555	1.11
CEP350	-6.54	8	-2.31	0.0104	1884	0.0963	0.99	15554	1.11
COPG1	-6.54	8	-2.31	0.0104	1885	0.0963	0.99	15553	1.11
GOLT1A	-6.54	8	-2.31	0.0104	1886	0.0962	0.99	15552	1.11
SDF2L1	-6.54	8	-2.31	0.0104	1887	0.0962	0.99	15551	1.11
RANGRF	-6.54	8	-2.31	0.0104	1888	0.0962	0.99	15550	1.11
XRCC3	-6.11	7	-2.31	0.0104	1889	0.0962	0.99	15549	1.11
RUNX3	-6.54	8	-2.31	0.0104	1890	0.0962	0.99	15548	1.11
MYCT1	-6.53	8	-2.31	0.0104	1891	0.0962	0.99	15547	1.11
U2AF1L4	-6.53	8	-2.31	0.0104	1892	0.0963	0.99	15546	1.11
NR2C2	-6.53	8	-2.31	0.0105	1893	0.0964	0.99	15545	1.11
NLRX1	-6.53	8	-2.31	0.0105	1894	0.0965	0.99	15544	1.11
BRD3	-6.53	8	-2.31	0.0105	1895	0.0969	0.989	15543	1.11
POLR3K	-6.52	8	-2.31	0.0106	1896	0.097	0.989	15542	1.11
ZNF493	-5.65	6	-2.31	0.0106	1897	0.097	0.989	15541	1.11
ZCWPW1	-6.52	8	-2.3	0.0106	1898	0.0975	0.989	15540	1.11
GATA3	-6.51	8	-2.3	0.0107	1899	0.0981	0.989	15539	1.11
CHRNB2	-6.51	8	-2.3	0.0107	1900	0.0984	0.989	15538	1.11
JHDM1D	-6.51	8	-2.3	0.0107	1901	0.0983	0.989	15537	1.11
PRSS46	-6.5	8	-2.3	0.0107	1902	0.0985	0.989	15536	1.11
C1orf86	-6.5	8	-2.3	0.0108	1903	0.0988	0.989	15535	1.11
LYPD4	-6.08	7	-2.3	0.0108	1904	0.0988	0.989	15534	1.11
DNAJC15	-6.5	8	-2.3	0.0108	1905	0.0989	0.989	15533	1.11
FAM196B	-6.49	8	-2.3	0.0108	1906	0.0991	0.989	15532	1.11
SV2B	-6.49	8	-2.3	0.0109	1907	0.0993	0.989	15531	1.11
PLA2G4A	-6.49	8	-2.29	0.0109	1908	0.0995	0.989	15530	1.11
SYTL4	-6.49	8	-2.29	0.0109	1909	0.0995	0.989	15529	1.11
IL10RA	-6.49	8	-2.29	0.0109	1910	0.0996	0.989	15528	1.11
BZW1	-6.49	8	-2.29	0.0109	1911	0.0995	0.989	15527	1.11
OR5A2	-6.49	8	-2.29	0.0109	1912	0.0995	0.989	15526	1.11
COL11A1	-6.49	8	-2.29	0.0109	1913	0.0996	0.989	15525	1.11
CSNK1G3	-6.49	8	-2.29	0.0109	1914	0.0995	0.989	15524	1.11
COL24A1	-6.48	8	-2.29	0.011	1915	0.1	0.989	15523	1.11
CORO1B	-6.48	8	-2.29	0.011	1916	0.1	0.989	15522	1.11
COLEC12	-6.48	8	-2.29	0.011	1917	0.1	0.989	15521	1.11
UBE2J2	-6.47	8	-2.29	0.011	1918	0.1	0.989	15520	1.11
HIF3A	-6.47	8	-2.29	0.011	1919	0.1	0.989	15519	1.11
RHPN2	-6.47	8	-2.29	0.011	1920	0.1	0.989	15518	1.11
IL17REL	-6.47	8	-2.29	0.0111	1921	0.101	0.989	15517	1.11
CSDC2	-6.47	8	-2.29	0.0111	1922	0.101	0.989	15516	1.11
FUZ	-6.47	8	-2.29	0.0111	1923	0.101	0.989	15515	1.11
SCFD1	-6.47	8	-2.29	0.0111	1924	0.101	0.989	15514	1.11
SLC25A45	-6.47	8	-2.29	0.0111	1925	0.101	0.989	15513	1.11
SPRYD7	-6.47	8	-2.29	0.0111	1926	0.101	0.989	15512	1.11
TBC1D13	-6.46	8	-2.29	0.0111	1927	0.101	0.989	15511	1.11
HS3ST3A1	-6.46	8	-2.29	0.0112	1928	0.101	0.989	15510	1.11
RNF166	-6.46	8	-2.28	0.0112	1929	0.101	0.989	15509	1.11
XKRX	-6.46	8	-2.28	0.0112	1930	0.101	0.989	15508	1.11
FCER1A	-6.46	8	-2.28	0.0112	1931	0.101	0.989	15507	1.11
TTC7B	-6.46	8	-2.28	0.0112	1932	0.101	0.989	15506	1.11
MLX	-6.45	8	-2.28	0.0113	1933	0.101	0.989	15505	1.11
PLIN3	-6.45	8	-2.28	0.0113	1934	0.102	0.989	15504	1.11
CCDC155	-6.45	8	-2.28	0.0113	1935	0.102	0.989	15503	1.11
AMIGO1	-6.45	8	-2.28	0.0113	1936	0.102	0.989	15502	1.11
R3HDM1	-6.45	8	-2.28	0.0113	1937	0.102	0.989	15501	1.11
PAX8	-6.45	8	-2.28	0.0113	1938	0.102	0.989	15500	1.11
DOCK7	-6.44	8	-2.28	0.0114	1939	0.102	0.989	15499	1.11
C9orf62	-6.44	8	-2.28	0.0114	1940	0.102	0.989	15498	1.11
LRRIQ3	-6.44	8	-2.28	0.0114	1941	0.103	0.989	15497	1.11
EIF2S1	-6.02	7	-2.27	0.0115	1942	0.103	0.989	15496	1.11
COL1A1	-6.43	8	-2.27	0.0115	1943	0.103	0.989	15495	1.11
C1orf111	-6.43	8	-2.27	0.0115	1944	0.103	0.989	15494	1.11
MC5R	-6.43	8	-2.27	0.0115	1945	0.103	0.988	15493	1.11
HRASLS2	-6.43	8	-2.27	0.0115	1946	0.103	0.988	15492	1.11
LCE5A	-6.43	8	-2.27	0.0115	1947	0.103	0.988	15491	1.11
VAX2	-6.43	8	-2.27	0.0115	1948	0.103	0.988	15490	1.11
ABCB6	-6.43	8	-2.27	0.0115	1949	0.103	0.988	15489	1.11
EXTL1	-6.01	7	-2.27	0.0116	1950	0.103	0.988	15488	1.11
GSTM3	-6.42	8	-2.27	0.0116	1951	0.103	0.988	15487	1.11
CDK20	-6.42	8	-2.27	0.0116	1952	0.104	0.988	15486	1.11
NEK7	-6.42	8	-2.27	0.0116	1953	0.104	0.988	15485	1.11
UBL3	-6.42	8	-2.27	0.0116	1954	0.104	0.988	15484	1.11
SLC25A19	-6.42	8	-2.27	0.0116	1955	0.104	0.988	15483	1.11
SPIRE1	-6.41	8	-2.27	0.0117	1956	0.104	0.988	15482	1.11
C1orf228	-6.41	8	-2.27	0.0117	1957	0.104	0.988	15481	1.11
B3GNT6	-6.41	8	-2.27	0.0117	1958	0.104	0.988	15480	1.11
ARHGEF37	-6.41	8	-2.27	0.0117	1959	0.104	0.988	15479	1.11
FGF17	-6.41	8	-2.27	0.0117	1960	0.104	0.988	15478	1.11
KANK3	-6.41	8	-2.27	0.0117	1961	0.104	0.988	15477	1.11
CYP1B1	-6.41	8	-2.26	0.0118	1962	0.104	0.988	15476	1.11
CCDC47	-5.55	6	-2.26	0.0118	1963	0.105	0.988	15475	1.11
KDELR2	-6.4	8	-2.26	0.0118	1964	0.105	0.988	15474	1.11
ACOT11	-6.4	8	-2.26	0.0118	1965	0.105	0.988	15473	1.11
FAM20C	-6.4	8	-2.26	0.0118	1966	0.105	0.988	15472	1.11
GBGT1	-6.4	8	-2.26	0.0118	1967	0.105	0.988	15471	1.11
FKBP3	-5.99	7	-2.26	0.0118	1968	0.105	0.988	15470	1.11
GALK1	-6.4	8	-2.26	0.0118	1969	0.105	0.988	15469	1.11
OR9Q1	-6.4	8	-2.26	0.0118	1970	0.105	0.988	15468	1.11
FCGR2B	-6.4	8	-2.26	0.0119	1971	0.105	0.988	15467	1.11
ACTL7A	-6.39	8	-2.26	0.0119	1972	0.105	0.988	15466	1.11
TCF19	-6.39	8	-2.26	0.0119	1973	0.105	0.988	15465	1.11
PROK1	-6.39	8	-2.26	0.0119	1974	0.105	0.988	15464	1.11
FBXL18	-6.39	8	-2.26	0.0119	1975	0.105	0.988	15463	1.11
CUL9	-6.39	8	-2.26	0.0119	1976	0.105	0.988	15462	1.11
RPS6KC1	-6.38	8	-2.26	0.012	1977	0.106	0.988	15461	1.11
ATP1A1	-6.38	8	-2.26	0.012	1978	0.106	0.988	15460	1.11
ZMIZ2	-6.38	8	-2.26	0.0121	1979	0.106	0.988	15459	1.11
OR4A16	-6.38	8	-2.26	0.0121	1980	0.106	0.988	15458	1.11
KIAA1456	-6.38	8	-2.26	0.0121	1981	0.106	0.988	15457	1.11
OR8B12	-6.38	8	-2.25	0.0121	1982	0.106	0.988	15456	1.11
C21orf2	-5.97	7	-2.25	0.0121	1983	0.106	0.988	15455	1.11
MYOC	-6.37	8	-2.25	0.0121	1984	0.106	0.988	15454	1.11
IL16	-6.37	8	-2.25	0.0121	1985	0.107	0.988	15453	1.11
OR2A14	-6.37	8	-2.25	0.0122	1986	0.107	0.988	15452	1.11
BOP1	-6.37	8	-2.25	0.0122	1987	0.107	0.988	15451	1.11
DYRK3	-6.37	8	-2.25	0.0122	1988	0.107	0.988	15450	1.11
RPA3	-6.36	8	-2.25	0.0122	1989	0.107	0.988	15449	1.11
GSG1L	-5.51	6	-2.25	0.0122	1990	0.107	0.988	15448	1.11
E2F3	-6.36	8	-2.25	0.0123	1991	0.108	0.988	15447	1.11
RNF11	-6.36	8	-2.25	0.0123	1992	0.108	0.988	15446	1.12
FASTKD1	-6.36	8	-2.25	0.0123	1993	0.108	0.988	15445	1.12
SCNN1D	-6.36	8	-2.25	0.0123	1994	0.108	0.988	15444	1.12
NPBWR2	-6.35	8	-2.25	0.0123	1995	0.108	0.988	15443	1.12
MRTO4	-6.35	8	-2.25	0.0124	1996	0.108	0.988	15442	1.12
NGFRAP1	-6.35	8	-2.24	0.0124	1997	0.108	0.988	15441	1.12
CSRNP1	-6.35	8	-2.24	0.0124	1998	0.108	0.988	15440	1.12
ALKBH3	-6.35	8	-2.24	0.0124	1999	0.108	0.988	15439	1.12
[truncated: 15,438 more rows]

## Sheet: 293A_ATMi_0.4uM
GENE	sumZ	numObs	normZ	pval_synth	rank_synth	fdr_synth	pval_supp	rank_supp	fdr_supp
TSC2	-40.1	8	-9.34	5.02e-21	1	9e-17	1	17927	1
TSC1	-38.65	8	-9	1.14e-19	2	1.02e-15	1	17926	1
NF2	-37.81	8	-8.8	6.65e-19	3	3.97e-15	1	17925	1
CHD1L	-22.77	8	-5.31	5.61e-08	4	0.000252	1	17924	1
RFXAP	-22.64	8	-5.28	6.62e-08	5	0.000237	1	17923	1
XRCC1	-22.23	8	-5.18	1.11e-07	6	0.000331	1	17922	1
TAOK1	-20.83	8	-4.85	6.04e-07	7	0.00155	1	17921	1
DNTTIP1	-20.7	8	-4.82	7.01e-07	8	0.00157	1	17920	1
NPRL2	-18.05	8	-4.21	1.29e-05	9	0.0257	1	17919	1
RHNO1	-17.93	8	-4.18	1.45e-05	10	0.026	1	17918	1
RALGAPB	-17.9	8	-4.17	1.5e-05	11	0.0245	1	17917	1
GPR114	-17.66	8	-4.12	1.92e-05	12	0.0287	1	17916	1
RFX7	-17.24	8	-4.02	2.92e-05	13	0.0403	1	17915	1
WRN	-17.03	8	-3.97	3.6e-05	14	0.0461	1	17914	1
ACTB	-14.48	6	-3.9	4.85e-05	15	0.058	1	17913	1
FAM49B	-15.63	8	-3.64	0.000134	16	0.15	1	17912	1
KIRREL	-15.55	8	-3.63	0.000144	17	0.152	1	17911	1
WFDC10A	-10.36	4	-3.42	0.000316	18	0.315	1	17910	1
PNKP	-14.62	8	-3.41	0.000323	19	0.305	1	17909	1
PAK6	-14.56	8	-3.4	0.000343	20	0.307	1	17908	1
ZNF217	-14.55	8	-3.39	0.000343	21	0.293	1	17907	1
TP53	-14.43	8	-3.37	0.00038	22	0.31	1	17906	1
PTGES2	-14.43	8	-3.37	0.000382	23	0.298	1	17905	1
RTEL1	-14.36	8	-3.35	0.000404	24	0.302	1	17904	1
WDR34	-14.05	8	-3.28	0.000521	25	0.374	0.999	17903	1
ESCO2	-14.01	8	-3.27	0.000542	26	0.374	0.999	17902	1
NPEPL1	-13.96	8	-3.26	0.000562	27	0.373	0.999	17901	1
CST7	-13.86	8	-3.23	0.000609	28	0.39	0.999	17900	1
B3GNT9	-13.84	8	-3.23	0.000621	29	0.384	0.999	17899	1
HDC	-13.79	8	-3.22	0.000648	30	0.387	0.999	17898	1
BCL2L2	-11.93	6	-3.21	0.000652	31	0.377	0.999	17897	1
LATS2	-13.72	8	-3.2	0.000683	32	0.382	0.999	17896	1
HMGCR	-13.66	8	-3.19	0.00072	33	0.391	0.999	17895	1
LPAR3	-13.64	8	-3.18	0.00073	34	0.385	0.999	17894	1
FLCN	-13.52	8	-3.16	0.000801	35	0.41	0.999	17893	1
MBTPS1	-13.48	8	-3.15	0.00083	36	0.413	0.999	17892	1
CDK5	-13.46	8	-3.14	0.000842	37	0.408	0.999	17891	1
RCSD1	-13.3	8	-3.1	0.000953	38	0.45	0.999	17890	1
RCOR1	-13.29	8	-3.1	0.000965	39	0.444	0.999	17889	1
SHB	-13.22	8	-3.08	0.00102	40	0.456	0.999	17888	1
OCA2	-13.17	8	-3.07	0.00106	41	0.465	0.999	17887	1
GSN	-13.07	8	-3.05	0.00115	42	0.489	0.999	17886	1
TMEM260	-13	8	-3.03	0.00121	43	0.505	0.999	17885	1
USPL1	-12.98	8	-3.03	0.00122	44	0.498	0.999	17884	1
TLE4	-12.97	8	-3.03	0.00123	45	0.491	0.999	17883	1
POLR2F	-12.94	8	-3.02	0.00127	46	0.493	0.999	17882	1
PLA2G4B	-6.46	2	-3.02	0.00128	47	0.489	0.999	17881	1
ADCY9	-12.91	8	-3.01	0.0013	48	0.485	0.999	17880	1
PGM1	-12.87	8	-3	0.00133	49	0.488	0.999	17879	1
ZBTB18	-12.84	8	-3	0.00136	50	0.488	0.999	17878	1
KLF9	-12.84	8	-3	0.00137	51	0.481	0.999	17877	1
HOXC6	-12.83	8	-2.99	0.00138	52	0.476	0.999	17876	1
NRP2	-12.82	8	-2.99	0.00138	53	0.467	0.999	17875	1
HOXD8	-11.1	6	-2.99	0.00139	54	0.462	0.999	17874	1
SNRPN	-12.62	8	-2.95	0.00161	55	0.525	0.998	17873	1
ITGB1BP1	-12.59	8	-2.94	0.00164	56	0.526	0.998	17872	1
ZFP36L2	-12.49	8	-2.92	0.00177	57	0.557	0.998	17871	1
ANKRD32	-12.47	8	-2.91	0.0018	58	0.557	0.998	17870	1
HEATR5A	-12.47	8	-2.91	0.00181	59	0.549	0.998	17869	1
MCM3	-12.41	8	-2.9	0.00188	60	0.563	0.998	17868	1
BMP2	-12.38	8	-2.89	0.00193	61	0.566	0.998	17867	1
SCNM1	-12.34	8	-2.88	0.00199	62	0.577	0.998	17866	1
PAWR	-12.32	8	-2.88	0.00202	63	0.574	0.998	17865	1
LMTK2	-12.29	8	-2.87	0.00207	64	0.579	0.998	17864	1
HSP90AB1	-12.27	8	-2.86	0.00209	65	0.577	0.998	17863	1
SDCBP2	-12.25	8	-2.86	0.00212	66	0.576	0.998	17862	1
PRDX1	-10.55	6	-2.84	0.00224	67	0.599	0.998	17861	1
ALOX5AP	-12.18	8	-2.84	0.00224	68	0.591	0.998	17860	1
CASZ1	-12.17	8	-2.84	0.00224	69	0.583	0.998	17859	1
ARIH2	-12.12	8	-2.83	0.00234	70	0.599	0.998	17858	1
CBFB	-12.11	8	-2.83	0.00235	71	0.593	0.998	17857	1
POU4F1	-12.09	8	-2.82	0.00239	72	0.595	0.998	17856	1
STRA13	-12.09	8	-2.82	0.00239	73	0.587	0.998	17855	1
ARHGEF39	-12.08	8	-2.82	0.00241	74	0.583	0.998	17854	1
RNASEH2B	-12	8	-2.8	0.00255	75	0.61	0.997	17853	1
ZNF704	-11.95	8	-2.79	0.00264	76	0.623	0.997	17852	1
SLC28A1	-11.93	8	-2.78	0.00268	77	0.623	0.997	17851	1
LMX1A	-11.91	8	-2.78	0.00272	78	0.626	0.997	17850	1
YIPF4	-11.88	8	-2.77	0.00278	79	0.631	0.997	17849	1
DET1	-11.86	8	-2.77	0.00282	80	0.633	0.997	17848	1
ECD	-11.85	8	-2.77	0.00283	81	0.627	0.997	17847	1
TMEM88B	-11.85	8	-2.77	0.00284	82	0.621	0.997	17846	1
TMEM244	-11.83	8	-2.76	0.00288	83	0.623	0.997	17845	1
COPS7A	-11.8	8	-2.75	0.00294	84	0.627	0.997	17844	1
PTH1R	-11.78	8	-2.75	0.00298	85	0.628	0.997	17843	1
C1orf204	-11.77	8	-2.75	0.003	86	0.626	0.997	17842	1
EPC2	-11.73	8	-2.74	0.00309	87	0.637	0.997	17841	1
SERINC4	-11.72	8	-2.73	0.00312	88	0.636	0.997	17840	1
WASF3	-11.71	8	-2.73	0.00314	89	0.633	0.997	17839	1
KNSTRN	-11.64	8	-2.72	0.00328	90	0.653	0.997	17838	1
GLI4	-11.64	8	-2.72	0.00329	91	0.649	0.997	17837	1
C20orf194	-11.63	8	-2.72	0.00331	92	0.644	0.997	17836	1
ITGA11	-11.61	8	-2.71	0.00337	93	0.649	0.997	17835	1
C1orf106	-11.58	8	-2.7	0.00342	94	0.652	0.997	17834	1
EIF4E2	-11.55	8	-2.7	0.00351	95	0.663	0.996	17833	1
KLHL12	-11.54	8	-2.7	0.00352	96	0.657	0.996	17832	1
FBXW2	-11.54	8	-2.69	0.00352	97	0.651	0.996	17831	1
GLCE	-9.97	6	-2.69	0.00361	98	0.66	0.996	17830	1
FHL2	-11.49	8	-2.68	0.00366	99	0.663	0.996	17829	1
NEK6	-11.45	8	-2.67	0.00377	100	0.676	0.996	17828	1
GSE1	-11.44	8	-2.67	0.00377	101	0.67	0.996	17827	1
FAM83A	-11.44	8	-2.67	0.00378	102	0.664	0.996	17826	1
DCTN6	-11.44	8	-2.67	0.00378	103	0.657	0.996	17825	1
NUBP2	-11.44	8	-2.67	0.00379	104	0.653	0.996	17824	1
USP20	-11.39	8	-2.66	0.00392	105	0.67	0.996	17823	1
MAGEE1	-11.36	8	-2.65	0.00399	106	0.674	0.996	17822	1
RNF149	-11.32	8	-2.64	0.00411	107	0.688	0.996	17821	1
CDK5RAP2	-11.32	8	-2.64	0.00412	108	0.683	0.996	17820	1
SYNGR2	-11.32	8	-2.64	0.00412	109	0.678	0.996	17819	1
FEZF2	-11.31	8	-2.64	0.00413	110	0.674	0.996	17818	1
TRPM1	-11.31	8	-2.64	0.00414	111	0.669	0.996	17817	1
ZSCAN29	-11.26	8	-2.63	0.00428	112	0.684	0.996	17816	1
PENK	-11.2	8	-2.62	0.00445	113	0.705	0.996	17815	1
DGKI	-11.19	8	-2.61	0.00448	114	0.705	0.996	17814	1
JPH3	-11.18	8	-2.61	0.00453	115	0.706	0.995	17813	1
CHD6	-11.14	8	-2.6	0.00465	116	0.718	0.995	17812	1
TMEM66	-11.13	8	-2.6	0.00468	117	0.717	0.995	17811	1
APTX	-11.11	8	-2.59	0.00475	118	0.721	0.995	17810	1
USP1	-11.07	8	-2.58	0.00488	119	0.735	0.995	17809	1
DACH1	-11.04	8	-2.58	0.00496	120	0.741	0.995	17808	1
MEF2D	-11.04	8	-2.58	0.00496	121	0.735	0.995	17807	1
UBOX5	-11.02	8	-2.57	0.00504	122	0.74	0.995	17806	1
SF3A1	-10.95	8	-2.56	0.00526	123	0.767	0.995	17805	1
PDRG1	-10.95	8	-2.56	0.00528	124	0.763	0.995	17804	1
COPS6	-10.93	8	-2.55	0.00535	125	0.767	0.995	17803	1
PTPN14	-10.91	8	-2.55	0.00541	126	0.769	0.995	17802	1
USP50	-10.91	8	-2.55	0.00541	127	0.763	0.995	17801	1
HIATL1	-10.91	8	-2.55	0.00543	128	0.76	0.995	17800	1
GPX4	-10.89	8	-2.54	0.00548	129	0.762	0.995	17799	1
SMG5	-10.89	8	-2.54	0.0055	130	0.759	0.994	17798	1
DNAL4	-10.88	8	-2.54	0.00553	131	0.757	0.994	17797	1
STK40	-10.88	8	-2.54	0.00555	132	0.754	0.994	17796	1
PDLIM2	-10.86	8	-2.53	0.00562	133	0.758	0.994	17795	1
NDNL2	-10.84	8	-2.53	0.00567	134	0.758	0.994	17794	1
MYBL1	-10.82	8	-2.53	0.00574	135	0.762	0.994	17793	1
MKKS	-10.74	8	-2.51	0.00608	136	0.802	0.994	17792	1
ESD	-10.73	8	-2.51	0.0061	137	0.798	0.994	17791	1
IKBKE	-10.73	8	-2.51	0.0061	138	0.793	0.994	17790	1
BAI1	-10.72	8	-2.5	0.00615	139	0.793	0.994	17789	1
USP48	-10.65	8	-2.49	0.00644	140	0.824	0.994	17788	1
ENKD1	-10.64	8	-2.49	0.00647	141	0.822	0.994	17787	1
FHOD1	-10.63	8	-2.48	0.00654	142	0.825	0.993	17786	1
NAPRT1	-10.61	8	-2.48	0.0066	143	0.827	0.993	17785	1
ZNF688	-10.59	8	-2.47	0.00669	144	0.833	0.993	17784	1
EDC4	-10.58	8	-2.47	0.00672	145	0.831	0.993	17783	1
COPS8	-10.58	8	-2.47	0.00674	146	0.828	0.993	17782	1
CARTPT	-10.57	8	-2.47	0.00676	147	0.825	0.993	17781	1
SNIP1	-10.55	8	-2.46	0.00688	148	0.834	0.993	17780	1
GOLM1	-10.54	8	-2.46	0.0069	149	0.83	0.993	17779	1
STIM1	-10.52	8	-2.46	0.00702	150	0.839	0.993	17778	1
PRG4	-10.51	8	-2.46	0.00704	151	0.836	0.993	17777	1
MCM10	-10.51	8	-2.45	0.00706	152	0.832	0.993	17776	1
CT62	-10.49	8	-2.45	0.00712	153	0.834	0.993	17775	1
TBC1D8	-10.49	8	-2.45	0.00712	154	0.829	0.993	17774	1
CHST14	-10.49	8	-2.45	0.00715	155	0.827	0.993	17773	1
GOLGA2	-10.49	8	-2.45	0.00715	156	0.822	0.993	17772	1
APEX1	-10.48	8	-2.45	0.00718	157	0.82	0.993	17771	1
TNFSF13B	-10.46	8	-2.44	0.00727	158	0.825	0.993	17770	1
RAD18	-10.46	8	-2.44	0.00729	159	0.822	0.993	17769	1
RNPEP	-10.45	8	-2.44	0.00731	160	0.819	0.993	17768	1
MPHOSPH8	-10.45	8	-2.44	0.00732	161	0.815	0.993	17767	1
MAPKBP1	-10.43	8	-2.43	0.00745	162	0.824	0.993	17766	1
LRRC8A	-10.37	8	-2.42	0.0077	163	0.847	0.992	17765	1
MLNR	-10.36	8	-2.42	0.00776	164	0.848	0.992	17764	1
ARL11	-10.34	8	-2.42	0.00784	165	0.852	0.992	17763	1
CILP	-10.33	8	-2.41	0.00791	166	0.854	0.992	17762	1
ZNF318	-10.33	8	-2.41	0.00793	167	0.851	0.992	17761	1
PRKAA2	-10.31	8	-2.41	0.008	168	0.853	0.992	17760	1
SBK1	-10.31	8	-2.41	0.008	169	0.849	0.992	17759	1
OR10G2	-10.3	8	-2.41	0.00804	170	0.848	0.992	17758	1
GPBP1	-10.3	8	-2.41	0.00807	171	0.846	0.992	17757	1
MROH9	-10.28	8	-2.4	0.00816	172	0.85	0.992	17756	1
RBM12	-10.28	8	-2.4	0.00816	173	0.846	0.992	17755	1
B2M	-10.27	8	-2.4	0.00822	174	0.846	0.992	17754	1
STAT3	-10.26	8	-2.4	0.00826	175	0.846	0.992	17753	1
KLF7	-10.26	8	-2.4	0.00828	176	0.844	0.992	17752	1
SPTAN1	-10.25	8	-2.39	0.00833	177	0.844	0.992	17751	1
MATN2	-10.25	8	-2.39	0.00834	178	0.84	0.992	17750	1
OBP2A	-5.12	2	-2.39	0.00836	179	0.838	0.992	17749	1
EPM2A	-10.23	8	-2.39	0.00843	180	0.839	0.992	17748	1
CIITA	-10.22	8	-2.39	0.00849	181	0.841	0.992	17747	1
CHCHD10	-10.22	8	-2.39	0.00851	182	0.838	0.991	17746	1
GPR12	-10.21	8	-2.39	0.00852	183	0.835	0.991	17745	1
C9orf156	-10.21	8	-2.39	0.00853	184	0.831	0.991	17744	1
XPO7	-10.18	8	-2.38	0.0087	185	0.843	0.991	17743	1
ROCK1	-10.16	8	-2.37	0.0088	186	0.849	0.991	17742	1
NOP10	-10.11	8	-2.36	0.0091	187	0.873	0.991	17741	1
LY6K	-10.1	8	-2.36	0.00914	188	0.871	0.991	17740	1
FKBP11	-10.09	8	-2.36	0.00922	189	0.874	0.991	17739	1
STRBP	-10.08	8	-2.36	0.00925	190	0.873	0.991	17738	1
PCYT2	-10.08	8	-2.35	0.0093	191	0.873	0.991	17737	1
BIRC6	-10.06	8	-2.35	0.00938	192	0.876	0.991	17736	1
IMPAD1	-10.06	8	-2.35	0.00941	193	0.874	0.991	17735	1
PDCD10	-10.04	8	-2.35	0.00951	194	0.879	0.99	17734	1
ODF2	-10.04	8	-2.34	0.00953	195	0.876	0.99	17733	1
GPR68	-8.68	6	-2.34	0.00958	196	0.876	0.99	17732	1
PPP3CC	-10.01	8	-2.34	0.00971	197	0.884	0.99	17731	1
LZTR1	-9.99	8	-2.33	0.00978	198	0.886	0.99	17730	1
C1orf52	-9.98	8	-2.33	0.00986	199	0.888	0.99	17729	1
UNC45A	-9.97	8	-2.33	0.00995	200	0.891	0.99	17728	1
CPT2	-9.96	8	-2.33	0.00999	201	0.891	0.99	17727	1
SHC3	-9.96	8	-2.33	0.01	202	0.889	0.99	17726	1
MEIS1	-9.92	8	-2.32	0.0102	203	0.902	0.99	17725	1
PPP1R16B	-9.92	8	-2.32	0.0102	204	0.898	0.99	17724	1
COL4A3	-9.92	8	-2.32	0.0102	205	0.896	0.99	17723	1
THAP10	-9.92	8	-2.32	0.0103	206	0.894	0.99	17722	1
OXT	-9.91	8	-2.32	0.0103	207	0.892	0.99	17721	1
C16orf70	-9.91	8	-2.31	0.0103	208	0.889	0.99	17720	1
ABRA	-9.91	8	-2.31	0.0103	209	0.885	0.99	17719	1
CD151	-9.9	8	-2.31	0.0104	210	0.884	0.99	17718	1
GABBR2	-9.89	8	-2.31	0.0104	211	0.884	0.99	17717	1
PTEN	-9.89	8	-2.31	0.0104	212	0.883	0.99	17716	1
NUPR1	-9.87	8	-2.31	0.0105	213	0.887	0.989	17715	1
SRSF10	-9.87	8	-2.31	0.0106	214	0.887	0.989	17714	1
NDRG4	-9.86	8	-2.3	0.0107	215	0.888	0.989	17713	1
CHRM5	-9.85	8	-2.3	0.0107	216	0.885	0.989	17712	1
CREG2	-9.85	8	-2.3	0.0107	217	0.883	0.989	17711	1
TXNRD2	-9.83	8	-2.3	0.0108	218	0.889	0.989	17710	1
PYCARD	-9.82	8	-2.3	0.0109	219	0.889	0.989	17709	1
RPL30	-4.9	2	-2.29	0.011	220	0.895	0.989	17708	1
THUMPD1	-9.8	8	-2.29	0.011	221	0.893	0.989	17707	1
TMC1	-9.78	8	-2.29	0.0111	222	0.9	0.989	17706	1
TINF2	-9.76	8	-2.28	0.0113	223	0.906	0.989	17705	1
SLC41A1	-9.76	8	-2.28	0.0113	224	0.903	0.989	17704	1
RORB	-9.75	8	-2.28	0.0113	225	0.904	0.989	17703	1
GJB2	-9.74	8	-2.28	0.0114	226	0.907	0.989	17702	1
TBC1D25	-9.74	8	-2.28	0.0114	227	0.904	0.989	17701	1
CYP11B1	-9.74	8	-2.27	0.0115	228	0.901	0.989	17700	1
LRP1B	-9.74	8	-2.27	0.0115	229	0.897	0.989	17699	1
NBEAL1	-9.72	8	-2.27	0.0116	230	0.905	0.988	17698	1
FOXB1	-9.71	8	-2.27	0.0116	231	0.902	0.988	17697	1
MYH7B	-9.71	8	-2.27	0.0116	232	0.899	0.988	17696	1
MTMR6	-9.71	8	-2.27	0.0116	233	0.896	0.988	17695	1
RAB22A	-9.7	8	-2.27	0.0117	234	0.896	0.988	17694	1
SEMA4A	-9.68	8	-2.26	0.0118	235	0.902	0.988	17693	1
PDE8B	-8.39	6	-2.26	0.0118	236	0.899	0.988	17692	1
PCDH20	-9.68	8	-2.26	0.0118	237	0.895	0.988	17691	1
LINS	-9.67	8	-2.26	0.0119	238	0.896	0.988	17690	1
DYX1C1	-9.66	8	-2.26	0.012	239	0.898	0.988	17689	1
SPO11	-9.66	8	-2.26	0.012	240	0.895	0.988	17688	1
RAB25	-9.63	8	-2.25	0.0122	241	0.908	0.988	17687	1
RABGEF1	-9.61	8	-2.25	0.0123	242	0.914	0.988	17686	1
INO80	-9.61	8	-2.25	0.0124	243	0.911	0.988	17685	1
C1orf61	-9.6	8	-2.24	0.0124	244	0.913	0.988	17684	1
CD1A	-9.59	8	-2.24	0.0125	245	0.918	0.987	17683	1
EFHD1	-9.58	8	-2.24	0.0126	246	0.919	0.987	17682	1
KCTD13	-9.57	8	-2.24	0.0126	247	0.918	0.987	17681	1
STYXL1	-9.56	8	-2.23	0.0128	248	0.924	0.987	17680	1
DARS	-9.55	8	-2.23	0.0128	249	0.922	0.987	17679	1
KIAA1614	-9.54	8	-2.23	0.0129	250	0.925	0.987	17678	1
SLC25A1	-9.51	8	-2.22	0.0131	251	0.938	0.987	17677	1
CKLF	-9.51	8	-2.22	0.0131	252	0.935	0.987	17676	1
GKN1	-9.51	8	-2.22	0.0131	253	0.931	0.987	17675	1
PKN3	-9.47	8	-2.21	0.0134	254	0.947	0.987	17674	1
PARP4	-9.47	8	-2.21	0.0135	255	0.947	0.987	17673	1
FAM129B	-9.47	8	-2.21	0.0135	256	0.944	0.987	17672	1
CDH5	-9.47	8	-2.21	0.0135	257	0.94	0.987	17671	1
GIT1	-9.45	8	-2.21	0.0136	258	0.945	0.986	17670	1
CHEK1	-9.45	8	-2.21	0.0136	259	0.944	0.986	17669	1
EXD3	-9.44	8	-2.21	0.0137	260	0.944	0.986	17668	1
TBC1D7	-9.41	8	-2.2	0.0139	261	0.957	0.986	17667	1
TRAF3IP1	-9.4	8	-2.2	0.014	262	0.959	0.986	17666	1
RGCC	-9.4	8	-2.2	0.0141	263	0.958	0.986	17665	1
UHMK1	-9.38	8	-2.19	0.0142	264	0.961	0.986	17664	1
PCDHGA1	-9.38	8	-2.19	0.0142	265	0.961	0.986	17663	1
ATP8B4	-9.38	8	-2.19	0.0142	266	0.959	0.986	17662	1
PTPN18	-9.37	8	-2.19	0.0143	267	0.957	0.986	17661	1
CLN3	-9.37	8	-2.19	0.0143	268	0.954	0.986	17660	1
HELLS	-9.37	8	-2.19	0.0143	269	0.951	0.986	17659	1
PARP1	-9.36	8	-2.19	0.0144	270	0.956	0.986	17658	1
DFNB59	-9.35	8	-2.19	0.0144	271	0.954	0.986	17657	1
FZD7	-9.35	8	-2.19	0.0144	272	0.951	0.986	17656	1
QRFP	-9.34	8	-2.18	0.0146	273	0.957	0.985	17655	1
C1orf43	-9.33	8	-2.18	0.0146	274	0.956	0.985	17654	1
C9orf64	-9.32	8	-2.18	0.0147	275	0.959	0.985	17653	1
METTL22	-9.32	8	-2.18	0.0147	276	0.957	0.985	17652	1
EHD4	-9.31	8	-2.18	0.0147	277	0.954	0.985	17651	1
PBK	-9.31	8	-2.18	0.0148	278	0.953	0.985	17650	1
C20orf24	-9.31	8	-2.18	0.0148	279	0.95	0.985	17649	1
FANCD2	-9.31	8	-2.17	0.0148	280	0.949	0.985	17648	1
TSPYL4	-9.3	8	-2.17	0.0149	281	0.947	0.985	17647	1
CBX3	-6.58	4	-2.17	0.0149	282	0.946	0.985	17646	1
NOX5	-9.3	8	-2.17	0.0149	283	0.945	0.985	17645	1
GLCCI1	-9.29	8	-2.17	0.0149	284	0.943	0.985	17644	1
POLD2	-8.05	6	-2.17	0.015	285	0.941	0.985	17643	1
TFPI	-9.29	8	-2.17	0.015	286	0.938	0.985	17642	1
PPP1CC	-9.28	8	-2.17	0.0151	287	0.942	0.985	17641	1
CUL4A	-9.28	8	-2.17	0.0151	288	0.94	0.985	17640	1
KLHDC4	-9.27	8	-2.17	0.0151	289	0.939	0.985	17639	1
DDX31	-8.02	6	-2.16	0.0152	290	0.94	0.985	17638	1
WNT8B	-9.25	8	-2.16	0.0153	291	0.943	0.985	17637	1
WNT9B	-9.25	8	-2.16	0.0153	292	0.942	0.985	17636	1
RNASEH2A	-9.24	8	-2.16	0.0154	293	0.943	0.985	17635	1
SHROOM2	-9.23	8	-2.16	0.0155	294	0.945	0.985	17634	1
PLOD1	-9.23	8	-2.16	0.0155	295	0.942	0.984	17633	1
TSC22D1	-9.22	8	-2.15	0.0156	296	0.945	0.984	17632	1
CWC27	-9.22	8	-2.15	0.0156	297	0.942	0.984	17631	1
PROX1	-9.22	8	-2.15	0.0156	298	0.94	0.984	17630	1
PI3	-9.21	8	-2.15	0.0156	299	0.938	0.984	17629	1
PLEKHG4	-9.21	8	-2.15	0.0156	300	0.935	0.984	17628	1
SRP14	-9.2	8	-2.15	0.0157	301	0.938	0.984	17627	1
TMEM246	-9.2	8	-2.15	0.0158	302	0.938	0.984	17626	1
FBXL19	-9.2	8	-2.15	0.0158	303	0.936	0.984	17625	1
COLGALT2	-9.19	8	-2.15	0.0159	304	0.937	0.984	17624	1
POMGNT1	-9.18	8	-2.15	0.016	305	0.938	0.984	17623	1
TICRR	-9.17	8	-2.14	0.0161	306	0.943	0.984	17622	1
C13orf35	-9.16	8	-2.14	0.0161	307	0.941	0.984	17621	1
TSNAXIP1	-9.15	8	-2.14	0.0163	308	0.947	0.984	17620	1
ACSM1	-9.14	8	-2.14	0.0163	309	0.947	0.984	17619	1
XRN2	-9.14	8	-2.14	0.0164	310	0.946	0.984	17618	1
SPATA2L	-9.12	8	-2.13	0.0165	311	0.95	0.984	17617	1
HMOX1	-9.12	8	-2.13	0.0165	312	0.949	0.983	17616	1
DEXI	-9.11	8	-2.13	0.0166	313	0.949	0.983	17615	1
C15orf57	-9.1	8	-2.13	0.0167	314	0.953	0.983	17614	1
PON2	-9.1	8	-2.13	0.0168	315	0.953	0.983	17613	1
HIST3H2A	-9.09	8	-2.13	0.0168	316	0.952	0.983	17612	1
MTHFR	-9.09	8	-2.12	0.0168	317	0.952	0.983	17611	1
BRICD5	-9.08	8	-2.12	0.0169	318	0.952	0.983	17610	1
C22orf24	-9.06	8	-2.12	0.0171	319	0.959	0.983	17609	1
HOXA1	-9.06	8	-2.12	0.0171	320	0.957	0.983	17608	1
BRD7	-9.06	8	-2.12	0.0171	321	0.955	0.983	17607	1
CLCA4	-9.06	8	-2.12	0.0172	322	0.955	0.983	17606	1
IGFALS	-9.04	8	-2.11	0.0173	323	0.96	0.983	17605	1
RTF1	-9.01	8	-2.1	0.0177	324	0.977	0.982	17604	1
EIF6	-7.8	6	-2.1	0.0177	325	0.974	0.982	17603	1
CACNG3	-9	8	-2.1	0.0177	326	0.973	0.982	17602	1
MLH1	-7.79	6	-2.1	0.0178	327	0.974	0.982	17601	1
ZNF695	-8.98	8	-2.1	0.0179	328	0.977	0.982	17600	1
TMEM62	-8.98	8	-2.1	0.0179	329	0.976	0.982	17599	1
KBTBD13	-8.97	8	-2.1	0.018	330	0.979	0.982	17598	1
ZGPAT	-8.97	8	-2.1	0.018	331	0.977	0.982	17597	1
DPEP1	-8.96	8	-2.1	0.0181	332	0.976	0.982	17596	1
FAM109A	-8.96	8	-2.09	0.0181	333	0.975	0.982	17595	1
RALGAPA2	-8.96	8	-2.09	0.0181	334	0.973	0.982	17594	1
SNTB1	-8.96	8	-2.09	0.0182	335	0.972	0.982	17593	1
LCMT1	-8.95	8	-2.09	0.0182	336	0.971	0.982	17592	1
PPP2R5E	-8.95	8	-2.09	0.0182	337	0.97	0.982	17591	1
TMEM170A	-8.94	8	-2.09	0.0183	338	0.97	0.982	17590	1
DCAF13	-8.35	7	-2.09	0.0184	339	0.975	0.982	17589	1
FAM19A5	-8.93	8	-2.09	0.0184	340	0.973	0.982	17588	1
CMSS1	-8.93	8	-2.09	0.0185	341	0.97	0.982	17587	1
KANK1	-8.93	8	-2.09	0.0185	342	0.968	0.982	17586	1
RHBG	-8.92	8	-2.09	0.0185	343	0.968	0.981	17585	1
SOX12	-8.92	8	-2.08	0.0186	344	0.969	0.981	17584	1
SPHKAP	-8.91	8	-2.08	0.0186	345	0.968	0.981	17583	1
EBF4	-8.9	8	-2.08	0.0187	346	0.971	0.981	17582	1
ITGA4	-8.9	8	-2.08	0.0187	347	0.968	0.981	17581	1
SCFD1	-8.9	8	-2.08	0.0188	348	0.968	0.981	17580	1
CHRNA6	-8.89	8	-2.08	0.0189	349	0.969	0.981	17579	1
CDC42SE1	-8.88	8	-2.08	0.019	350	0.971	0.981	17578	1
DCAF6	-8.88	8	-2.08	0.019	351	0.968	0.981	17577	1
SALL1	-8.88	8	-2.08	0.019	352	0.967	0.981	17576	1
FAM101A	-8.88	8	-2.07	0.019	353	0.965	0.981	17575	1
TAF8	-8.87	8	-2.07	0.0191	354	0.967	0.981	17574	1
IRS1	-8.86	8	-2.07	0.0191	355	0.967	0.981	17573	1
TPD52L3	-8.86	8	-2.07	0.0192	356	0.965	0.981	17572	1
TMEM171	-8.86	8	-2.07	0.0192	357	0.964	0.981	17571	1
KLF5	-8.85	8	-2.07	0.0192	358	0.964	0.981	17570	1
C1orf220	-8.85	8	-2.07	0.0192	359	0.961	0.981	17569	1
PRELP	-8.85	8	-2.07	0.0193	360	0.963	0.981	17568	1
RTCB	-8.84	8	-2.07	0.0194	361	0.965	0.981	17567	1
IQCF2	-8.83	8	-2.06	0.0195	362	0.967	0.98	17566	1
ANKRD11	-8.83	8	-2.06	0.0196	363	0.966	0.98	17565	1
PAXIP1	-8.82	8	-2.06	0.0196	364	0.965	0.98	17564	1
HAPLN2	-8.81	8	-2.06	0.0197	365	0.968	0.98	17563	1
SDHAF1	-8.81	8	-2.06	0.0198	366	0.968	0.98	17562	1
CAPRIN2	-8.79	8	-2.05	0.02	367	0.977	0.98	17561	1
OR13F1	-8.78	8	-2.05	0.02	368	0.975	0.98	17560	1
VWA8	-8.77	8	-2.05	0.0202	369	0.983	0.98	17559	1
PAEP	-8.76	8	-2.05	0.0203	370	0.984	0.98	17558	1
TTLL10	-8.76	8	-2.05	0.0203	371	0.982	0.98	17557	1
MMP2	-8.75	8	-2.05	0.0203	372	0.981	0.98	17556	1
FGF9	-8.75	8	-2.05	0.0204	373	0.978	0.98	17555	1
NDN	-8.75	8	-2.05	0.0204	374	0.978	0.98	17554	1
SAPCD1	-8.75	8	-2.05	0.0204	375	0.975	0.98	17553	1
COG8	-8.75	8	-2.04	0.0204	376	0.975	0.98	17552	1
PSMB10	-8.74	8	-2.04	0.0205	377	0.973	0.98	17551	1
EPHA2	-8.74	8	-2.04	0.0205	378	0.974	0.979	17550	1
CCT8	-8.74	8	-2.04	0.0206	379	0.972	0.979	17549	1
DUSP7	-8.74	8	-2.04	0.0206	380	0.97	0.979	17548	1
C11orf65	-8.73	8	-2.04	0.0206	381	0.969	0.979	17547	1
RPS19	-7.56	6	-2.04	0.0207	382	0.969	0.979	17546	1
ADAM10	-8.73	8	-2.04	0.0207	383	0.968	0.979	17545	1
HIRIP3	-8.72	8	-2.04	0.0207	384	0.967	0.979	17544	1
DAB2IP	-8.72	8	-2.04	0.0208	385	0.967	0.979	17543	1
ANKDD1A	-8.71	8	-2.04	0.0209	386	0.969	0.979	17542	1
PDHB	-8.7	8	-2.03	0.0209	387	0.97	0.979	17541	1
ASB7	-8.67	8	-2.03	0.0214	388	0.987	0.979	17540	1
IRX3	-8.67	8	-2.03	0.0214	389	0.985	0.979	17539	1
WNT5A	-8.66	8	-2.02	0.0215	390	0.986	0.979	17538	1
PDIA3	-8.65	8	-2.02	0.0216	391	0.992	0.978	17537	1
BRINP1	-8.64	8	-2.02	0.0217	392	0.991	0.978	17536	1
RPP25	-8.62	8	-2.01	0.022	393	1	0.978	17535	1
PGLYRP3	-8.61	8	-2.01	0.022	394	1	0.978	17534	1
CSF2	-8.61	8	-2.01	0.0221	395	1	0.978	17533	1
P2RY10	-8.61	8	-2.01	0.0221	396	0.999	0.978	17532	1
TEX26	-8.61	8	-2.01	0.0221	397	0.998	0.978	17531	1
TMEM65	-8.61	8	-2.01	0.0221	398	0.996	0.978	17530	1
GGCX	-8.59	8	-2.01	0.0223	399	1	0.978	17529	1
ZEB2	-8.58	8	-2.01	0.0224	400	1.01	0.978	17528	1
KCNK15	-8.57	8	-2	0.0225	401	1.01	0.978	17527	1
PHGR1	-8.57	8	-2	0.0226	402	1.01	0.977	17526	1
DNAJA2	-8.57	8	-2	0.0226	403	1.01	0.977	17525	1
ZNF256	-8.56	8	-2	0.0227	404	1.01	0.977	17524	1
EIF4ENIF1	-8.55	8	-2	0.0227	405	1.01	0.977	17523	1
KIF5C	-8.55	8	-2	0.0228	406	1.01	0.977	17522	1
TRIM13	-8.55	8	-2	0.0228	407	1	0.977	17521	1
KDSR	-8.54	8	-2	0.0229	408	1.01	0.977	17520	1
OTUD7A	-8.54	8	-2	0.0229	409	1	0.977	17519	1
APRT	-8.54	8	-2	0.0229	410	1	0.977	17518	1
SLAMF8	-8.53	8	-1.99	0.023	411	1	0.977	17517	1
TMEM17	-8.52	8	-1.99	0.0231	412	1.01	0.977	17516	1
ZIC4	-8.52	8	-1.99	0.0232	413	1.01	0.977	17515	1
NSMCE4A	-8.52	8	-1.99	0.0232	414	1	0.977	17514	1
BOD1L2	-8.52	8	-1.99	0.0232	415	1	0.977	17513	1
FKBPL	-8.51	8	-1.99	0.0233	416	1	0.977	17512	1
SP140L	-8.5	8	-1.99	0.0235	417	1.01	0.977	17511	1
BNIP2	-8.5	8	-1.99	0.0235	418	1.01	0.977	17510	1
DENND3	-8.49	8	-1.99	0.0235	419	1.01	0.976	17509	1
DUOXA1	-8.49	8	-1.99	0.0236	420	1.01	0.976	17508	1
SMAD9	-8.49	8	-1.99	0.0236	421	1	0.976	17507	1
FAM134A	-8.48	8	-1.98	0.0237	422	1.01	0.976	17506	1
VASH2	-8.48	8	-1.98	0.0238	423	1.01	0.976	17505	1
GFOD2	-8.47	8	-1.98	0.0238	424	1.01	0.976	17504	1
CCNJL	-8.47	8	-1.98	0.0238	425	1	0.976	17503	1
IGDCC4	-8.47	8	-1.98	0.0238	426	1	0.976	17502	1
PHLPP1	-8.47	8	-1.98	0.0239	427	1	0.976	17501	1
TRAPPC12	-8.46	8	-1.98	0.024	428	1	0.976	17500	1
EXO1	-8.46	8	-1.98	0.024	429	1	0.976	17499	1
AMOTL2	-8.46	8	-1.98	0.024	430	1	0.976	17498	1
SYT1	-8.45	8	-1.98	0.024	431	1	0.976	17497	1
PTPDC1	-8.44	8	-1.97	0.0242	432	1	0.976	17496	1
ALPK3	-8.44	8	-1.97	0.0242	433	1	0.976	17495	1
SMPD4	-8.44	8	-1.97	0.0242	434	1	0.976	17494	1
ANKRD53	-8.44	8	-1.97	0.0243	435	1	0.976	17493	1
SRSF6	-8.43	8	-1.97	0.0244	436	1	0.976	17492	1
TCF4	-8.42	8	-1.97	0.0244	437	1	0.976	17491	1
CYP2D6	-8.41	8	-1.97	0.0246	438	1.01	0.975	17490	1
GARNL3	-8.41	8	-1.97	0.0246	439	1.01	0.975	17489	1
DNM1	-8.41	8	-1.97	0.0246	440	1	0.975	17488	1
C18orf42	-8.4	8	-1.96	0.0247	441	1.01	0.975	17487	1
DTX2	-8.39	8	-1.96	0.0249	442	1.01	0.975	17486	1
METTL11B	-8.39	8	-1.96	0.0249	443	1.01	0.975	17485	1
BRAP	-8.38	8	-1.96	0.025	444	1.01	0.975	17484	1
TAF1L	-8.38	8	-1.96	0.025	445	1.01	0.975	17483	1
JAKMIP2	-8.38	8	-1.96	0.025	446	1.01	0.975	17482	1
COPS3	-8.38	8	-1.96	0.025	447	1	0.975	17481	1
ZCCHC14	-8.37	8	-1.96	0.0251	448	1.01	0.975	17480	1
PIK3R3	-8.37	8	-1.96	0.0251	449	1	0.975	17479	1
WISP2	-8.37	8	-1.96	0.0252	450	1	0.975	17478	1
APOBR	-8.35	8	-1.95	0.0254	451	1.01	0.975	17477	1
KRT40	-8.35	8	-1.95	0.0254	452	1.01	0.975	17476	1
MEGF11	-8.35	8	-1.95	0.0254	453	1.01	0.975	17475	1
CD164	-8.35	8	-1.95	0.0255	454	1.01	0.975	17474	1
CHST5	-8.34	8	-1.95	0.0255	455	1.01	0.974	17473	1
ERCC3	-8.34	8	-1.95	0.0256	456	1.01	0.974	17472	1
GJB6	-8.33	8	-1.95	0.0258	457	1.01	0.974	17471	1
SLC25A36	-8.32	8	-1.95	0.0258	458	1.01	0.974	17470	1
RP1L1	-8.32	8	-1.95	0.0258	459	1.01	0.974	17469	1
GSAP	-8.32	8	-1.95	0.0259	460	1.01	0.974	17468	1
MICU2	-8.32	8	-1.95	0.0259	461	1.01	0.974	17467	1
PSD4	-8.31	8	-1.94	0.0261	462	1.01	0.974	17466	1
COPS4	-8.3	8	-1.94	0.0261	463	1.01	0.974	17465	1
SIRT1	-8.3	8	-1.94	0.0261	464	1.01	0.974	17464	1
KPNA3	-8.3	8	-1.94	0.0262	465	1.01	0.974	17463	1
KRT77	-8.29	8	-1.94	0.0262	466	1.01	0.974	17462	1
GADD45G	-8.27	8	-1.93	0.0266	467	1.02	0.973	17461	0.999
TTLL13	-8.27	8	-1.93	0.0266	468	1.02	0.973	17460	0.999
SNAI2	-8.26	8	-1.93	0.0267	469	1.02	0.973	17459	0.999
DNAAF2	-8.26	8	-1.93	0.0267	470	1.02	0.973	17458	0.999
ZNF606	-8.26	8	-1.93	0.0267	471	1.02	0.973	17457	0.999
KIAA0556	-8.25	8	-1.93	0.0268	472	1.02	0.973	17456	0.999
SLC26A7	-8.25	8	-1.93	0.0269	473	1.02	0.973	17455	0.999
FRRS1L	-7.14	6	-1.93	0.0269	474	1.02	0.973	17454	0.999
TMEFF1	-8.25	8	-1.93	0.0269	475	1.01	0.973	17453	1
ZNF782	-8.24	8	-1.93	0.0269	476	1.01	0.973	17452	1
CDCA4	-8.24	8	-1.93	0.0271	477	1.02	0.973	17451	0.999
CXorf31	-8.23	8	-1.93	0.0271	478	1.02	0.973	17450	1
KRT82	-8.23	8	-1.92	0.0271	479	1.02	0.973	17449	1
GPR31	-8.22	8	-1.92	0.0273	480	1.02	0.973	17448	0.999
GSG1L	-8.21	8	-1.92	0.0274	481	1.02	0.973	17447	0.999
LITAF	-8.21	8	-1.92	0.0274	482	1.02	0.973	17446	0.999
SULT1A2	-8.2	8	-1.92	0.0275	483	1.02	0.972	17445	0.999
FAM208A	-8.19	8	-1.92	0.0277	484	1.03	0.972	17444	0.999
FBRSL1	-8.19	8	-1.91	0.0278	485	1.03	0.972	17443	0.999
SLC25A15	-8.18	8	-1.91	0.0279	486	1.03	0.972	17442	0.999
PAPSS2	-8.18	8	-1.91	0.0279	487	1.03	0.972	17441	0.999
CA12	-8.17	8	-1.91	0.028	488	1.03	0.972	17440	0.999
PAN3	-8.17	8	-1.91	0.028	489	1.03	0.972	17439	0.999
REXO4	-8.17	8	-1.91	0.0281	490	1.03	0.972	17438	0.999
TRERF1	-8.15	8	-1.91	0.0283	491	1.03	0.972	17437	0.999
SCP2D1	-8.14	8	-1.9	0.0285	492	1.04	0.972	17436	0.999
SF3B5	-8.14	8	-1.9	0.0285	493	1.04	0.971	17435	0.999
KLHDC1	-8.13	8	-1.9	0.0286	494	1.04	0.971	17434	0.999
SLC35C2	-8.13	8	-1.9	0.0287	495	1.04	0.971	17433	0.999
NUDT18	-4.06	2	-1.9	0.0287	496	1.04	0.971	17432	0.999
RAD17	-8.12	8	-1.9	0.0287	497	1.04	0.971	17431	0.999
DMRTA1	-8.12	8	-1.9	0.0288	498	1.03	0.971	17430	0.999
TFPI2	-8.11	8	-1.9	0.0289	499	1.04	0.971	17429	0.999
LINGO2	-8.11	8	-1.9	0.0289	500	1.04	0.971	17428	0.999
CCDC181	-8.11	8	-1.9	0.029	501	1.04	0.971	17427	0.999
SCAP	-8.1	8	-1.89	0.0291	502	1.04	0.971	17426	0.999
SMDT1	-8.1	8	-1.89	0.0292	503	1.04	0.971	17425	0.999
SEMA7A	-8.09	8	-1.89	0.0292	504	1.04	0.971	17424	0.999
TNNC2	-8.07	8	-1.89	0.0296	505	1.05	0.97	17423	0.998
KCNF1	-8.07	8	-1.89	0.0296	506	1.05	0.97	17422	0.999
SH2D3C	-8.07	8	-1.89	0.0296	507	1.05	0.97	17421	0.999
TBC1D20	-8.06	8	-1.89	0.0296	508	1.05	0.97	17420	0.999
CCDC141	-5.7	4	-1.89	0.0297	509	1.04	0.97	17419	0.999
ITGA9	-8.06	8	-1.89	0.0297	510	1.04	0.97	17418	0.999
USB1	-8.06	8	-1.89	0.0297	511	1.04	0.97	17417	0.999
CBLN1	-8.06	8	-1.89	0.0297	512	1.04	0.97	17416	0.999
UROD	-8.06	8	-1.89	0.0297	513	1.04	0.97	17415	0.999
CD8A	-8.06	8	-1.88	0.0298	514	1.04	0.97	17414	0.999
C14orf132	-8.05	8	-1.88	0.0299	515	1.04	0.97	17413	0.999
UBP1	-8.04	8	-1.88	0.0299	516	1.04	0.97	17412	0.999
HSP90AA1	-8.04	8	-1.88	0.03	517	1.04	0.97	17411	0.999
SPIN1	-8.04	8	-1.88	0.0301	518	1.04	0.97	17410	0.999
KCTD3	-8.04	8	-1.88	0.0301	519	1.04	0.97	17409	0.999
PRSS56	-8.03	8	-1.88	0.0301	520	1.04	0.97	17408	0.999
KDM3B	-8.03	8	-1.88	0.0302	521	1.04	0.97	17407	0.999
REM1	-8.03	8	-1.88	0.0302	522	1.04	0.97	17406	0.999
INMT	-8.02	8	-1.88	0.0303	523	1.04	0.97	17405	0.999
ZNF653	-8.01	8	-1.87	0.0304	524	1.04	0.97	17404	0.999
DSCC1	-8.01	8	-1.87	0.0306	525	1.04	0.969	17403	0.999
CAB39	-8	8	-1.87	0.0306	526	1.04	0.969	17402	0.999
CHMP3	-4	2	-1.87	0.0306	527	1.04	0.969	17401	0.999
STARD4	-7.98	8	-1.87	0.0309	528	1.05	0.969	17400	0.998
HSD3B7	-7.98	8	-1.87	0.0309	529	1.05	0.969	17399	0.998
C9orf66	-7.98	8	-1.87	0.031	530	1.05	0.969	17398	0.998
CDC23	-7.98	8	-1.87	0.031	531	1.05	0.969	17397	0.998
RNF8	-6.91	6	-1.87	0.031	532	1.05	0.969	17396	0.999
C9orf171	-7.98	8	-1.87	0.0311	533	1.04	0.969	17395	0.999
GPN1	-7.96	8	-1.86	0.0313	534	1.05	0.969	17394	0.998
TGM6	-7.96	8	-1.86	0.0313	535	1.05	0.969	17393	0.998
HRH3	-7.96	8	-1.86	0.0313	536	1.05	0.969	17392	0.998
CCBL1	-7.96	8	-1.86	0.0313	537	1.05	0.969	17391	0.999
PDP1	-7.95	8	-1.86	0.0315	538	1.05	0.968	17390	0.998
C2ORF15	-7.95	8	-1.86	0.0315	539	1.05	0.968	17389	0.998
SYAP1	-7.94	8	-1.86	0.0316	540	1.05	0.968	17388	0.998
IL33	-7.94	8	-1.86	0.0316	541	1.05	0.968	17387	0.998
CPNE8	-7.94	8	-1.86	0.0316	542	1.05	0.968	17386	0.999
NOBOX	-7.94	8	-1.86	0.0317	543	1.05	0.968	17385	0.998
HSD17B8	-7.93	8	-1.86	0.0318	544	1.05	0.968	17384	0.998
TOM1	-7.93	8	-1.85	0.0318	545	1.05	0.968	17383	0.998
KLF12	-7.93	8	-1.85	0.0319	546	1.05	0.968	17382	0.998
OXSR1	-7.93	8	-1.85	0.0319	547	1.04	0.968	17381	0.999
GABRA5	-7.91	8	-1.85	0.0321	548	1.05	0.968	17380	0.998
ABHD17B	-7.91	8	-1.85	0.0321	549	1.05	0.968	17379	0.998
ASAH1	-7.91	8	-1.85	0.0322	550	1.05	0.968	17378	0.998
C15orf53	-7.9	8	-1.85	0.0323	551	1.05	0.968	17377	0.998
ERCC6	-7.9	8	-1.85	0.0323	552	1.05	0.968	17376	0.998
TRAPPC6B	-7.89	8	-1.85	0.0324	553	1.05	0.968	17375	0.998
LAPTM4B	-7.88	8	-1.84	0.0326	554	1.06	0.967	17374	0.998
LYSMD2	-7.88	8	-1.84	0.0327	555	1.06	0.967	17373	0.998
CCER1	-7.88	8	-1.84	0.0327	556	1.05	0.967	17372	0.998
LAMC3	-7.88	8	-1.84	0.0327	557	1.05	0.967	17371	0.998
DOCK9	-7.87	8	-1.84	0.0329	558	1.06	0.967	17370	0.998
CDC42EP1	-7.86	8	-1.84	0.0329	559	1.06	0.967	17369	0.998
PACSIN2	-7.86	8	-1.84	0.0329	560	1.05	0.967	17368	0.998
CRYGD	-7.86	8	-1.84	0.033	561	1.05	0.967	17367	0.998
FAM210B	-7.86	8	-1.84	0.033	562	1.05	0.967	17366	0.998
FRMD6	-7.86	8	-1.84	0.0331	563	1.05	0.967	17365	0.998
FOXO1	-7.85	8	-1.84	0.0331	564	1.05	0.967	17364	0.998
DKK4	-7.85	8	-1.84	0.0331	565	1.05	0.967	17363	0.998
C16orf78	-7.85	8	-1.84	0.0331	566	1.05	0.967	17362	0.998
EMP2	-7.84	8	-1.83	0.0333	567	1.05	0.967	17361	0.998
C8orf12	-7.84	8	-1.83	0.0333	568	1.05	0.967	17360	0.998
CSF1	-7.84	8	-1.83	0.0334	569	1.05	0.967	17359	0.998
ATF3	-7.83	8	-1.83	0.0335	570	1.05	0.967	17358	0.998
OOEP	-7.83	8	-1.83	0.0335	571	1.05	0.966	17357	0.998
PNLIPRP3	-7.83	8	-1.83	0.0335	572	1.05	0.966	17356	0.998
COL9A1	-7.83	8	-1.83	0.0336	573	1.05	0.966	17355	0.998
ONECUT1	-7.82	8	-1.83	0.0336	574	1.05	0.966	17354	0.998
CCM2	-7.81	8	-1.83	0.0338	575	1.06	0.966	17353	0.998
SNRNP200	-7.81	8	-1.83	0.0339	576	1.05	0.966	17352	0.998
WDR76	-7.81	8	-1.83	0.0339	577	1.05	0.966	17351	0.998
DOK1	-7.81	8	-1.83	0.0339	578	1.05	0.966	17350	0.998
CDK13	-7.8	8	-1.82	0.0341	579	1.05	0.966	17349	0.998
NCOA5	-7.79	8	-1.82	0.0342	580	1.06	0.966	17348	0.998
ELFN2	-7.79	8	-1.82	0.0342	581	1.06	0.966	17347	0.998
GOLGA7	-7.79	8	-1.82	0.0342	582	1.05	0.966	17346	0.998
REL	-7.79	8	-1.82	0.0343	583	1.05	0.966	17345	0.998
ATP11A	-7.79	8	-1.82	0.0343	584	1.05	0.966	17344	0.998
FBXW5	-7.78	8	-1.82	0.0343	585	1.05	0.966	17343	0.998
DDX59	-6.74	6	-1.82	0.0344	586	1.05	0.966	17342	0.998
DUSP1	-7.78	8	-1.82	0.0344	587	1.05	0.966	17341	0.998
DGCR14	-7.78	8	-1.82	0.0344	588	1.05	0.966	17340	0.998
ZYX	-7.78	8	-1.82	0.0344	589	1.05	0.966	17339	0.998
MTMR8	-7.77	8	-1.82	0.0346	590	1.05	0.965	17338	0.998
ADAMTSL1	-7.76	8	-1.82	0.0347	591	1.05	0.965	17337	0.998
APOBEC4	-7.76	8	-1.82	0.0347	592	1.05	0.965	17336	0.998
RIPK2	-7.76	8	-1.82	0.0348	593	1.05	0.965	17335	0.998
FABP5	-3.88	2	-1.82	0.0348	594	1.05	0.965	17334	0.998
F3	-7.75	8	-1.81	0.0348	595	1.05	0.965	17333	0.998
CNOT1	-7.75	8	-1.81	0.0349	596	1.05	0.965	17332	0.998
FCN3	-7.75	8	-1.81	0.035	597	1.05	0.965	17331	0.998
GLRA3	-6.7	6	-1.81	0.0351	598	1.05	0.965	17330	0.998
CMIP	-7.73	8	-1.81	0.0353	599	1.06	0.965	17329	0.998
KRTCAP2	-7.73	8	-1.81	0.0354	600	1.06	0.965	17328	0.998
TRIM43	-7.72	8	-1.81	0.0355	601	1.06	0.965	17327	0.998
IPPK	-7.72	8	-1.81	0.0355	602	1.06	0.965	17326	0.998
SLITRK1	-7.71	8	-1.8	0.0356	603	1.06	0.964	17325	0.998
SIPA1L2	-6.68	6	-1.8	0.0356	604	1.06	0.964	17324	0.998
TAF3	-7.71	8	-1.8	0.0356	605	1.06	0.964	17323	0.998
SREBF2	-7.71	8	-1.8	0.0356	606	1.05	0.964	17322	0.998
SHARPIN	-7.71	8	-1.8	0.0356	607	1.05	0.964	17321	0.998
ECEL1	-7.71	8	-1.8	0.0357	608	1.05	0.964	17320	0.998
RGMB	-7.71	8	-1.8	0.0357	609	1.05	0.964	17319	0.998
ABHD17C	-7.7	8	-1.8	0.0357	610	1.05	0.964	17318	0.998
CMTM5	-7.7	8	-1.8	0.0358	611	1.05	0.964	17317	0.998
C2orf72	-7.7	8	-1.8	0.0358	612	1.05	0.964	17316	0.998
GPANK1	-7.69	8	-1.8	0.036	613	1.05	0.964	17315	0.998
HAS2	-7.69	8	-1.8	0.0361	614	1.05	0.964	17314	0.998
NF1	-7.68	8	-1.8	0.0361	615	1.05	0.964	17313	0.998
PQLC1	-7.68	8	-1.8	0.0361	616	1.05	0.964	17312	0.998
BMP8A	-6.65	6	-1.8	0.0362	617	1.05	0.964	17311	0.998
ZNF251	-7.68	8	-1.8	0.0362	618	1.05	0.964	17310	0.998
SGK223	-7.68	8	-1.8	0.0362	619	1.05	0.964	17309	0.998
ZDHHC7	-7.67	8	-1.8	0.0363	620	1.05	0.964	17308	0.998
KCNC4	-7.67	8	-1.79	0.0363	621	1.05	0.964	17307	0.998
KCNG1	-7.67	8	-1.79	0.0363	622	1.05	0.964	17306	0.998
TNFRSF8	-7.67	8	-1.79	0.0364	623	1.05	0.964	17305	0.998
PRSS36	-7.67	8	-1.79	0.0364	624	1.05	0.964	17304	0.998
TMEM42	-7.65	8	-1.79	0.0367	625	1.05	0.963	17303	0.998
ANKRD52	-7.65	8	-1.79	0.0367	626	1.05	0.963	17302	0.998
TMEM245	-7.65	8	-1.79	0.0367	627	1.05	0.963	17301	0.998
PRDM12	-7.65	8	-1.79	0.0367	628	1.05	0.963	17300	0.998
C11orf16	-7.64	8	-1.79	0.0369	629	1.05	0.963	17299	0.998
CYP24A1	-7.64	8	-1.79	0.0369	630	1.05	0.963	17298	0.998
USP3	-7.63	8	-1.79	0.037	631	1.05	0.963	17297	0.998
RAB37	-7.63	8	-1.79	0.0371	632	1.05	0.963	17296	0.998
SLC35F1	-7.63	8	-1.79	0.0371	633	1.05	0.963	17295	0.998
MYT1L	-7.63	8	-1.78	0.0372	634	1.05	0.963	17294	0.998
DPP6	-7.63	8	-1.78	0.0372	635	1.05	0.963	17293	0.998
NUDC	-7.62	8	-1.78	0.0372	636	1.05	0.963	17292	0.998
GIN1	-7.62	8	-1.78	0.0373	637	1.05	0.963	17291	0.998
E2F4	-7.62	8	-1.78	0.0373	638	1.05	0.963	17290	0.998
ITGA3	-7.62	8	-1.78	0.0373	639	1.05	0.963	17289	0.998
ENHO	-7.61	8	-1.78	0.0375	640	1.05	0.963	17288	0.998
CENPJ	-7.59	8	-1.78	0.0379	641	1.06	0.962	17287	0.998
PCNA	-7.1	7	-1.78	0.0379	642	1.06	0.962	17286	0.998
GTSE1	-7.59	8	-1.77	0.038	643	1.06	0.962	17285	0.998
CDADC1	-7.58	8	-1.77	0.038	644	1.06	0.962	17284	0.998
PFKFB4	-7.58	8	-1.77	0.0381	645	1.06	0.962	17283	0.998
DUOXA2	-7.57	8	-1.77	0.0383	646	1.06	0.962	17282	0.998
FSCN3	-7.57	8	-1.77	0.0383	647	1.06	0.962	17281	0.998
CYSTM1	-7.57	8	-1.77	0.0383	648	1.06	0.962	17280	0.998
CLTCL1	-7.57	8	-1.77	0.0383	649	1.06	0.962	17279	0.998
C11orf57	-7.56	8	-1.77	0.0384	650	1.06	0.962	17278	0.998
EFHC1	-7.56	8	-1.77	0.0384	651	1.06	0.962	17277	0.998
NLRC4	-7.56	8	-1.77	0.0384	652	1.06	0.962	17276	0.998
SEC14L2	-7.56	8	-1.77	0.0385	653	1.06	0.961	17275	0.998
SOX10	-7.56	8	-1.77	0.0385	654	1.06	0.961	17274	0.998
SCAMP4	-7.56	8	-1.77	0.0386	655	1.06	0.961	17273	0.998
AKT3	-7.55	8	-1.77	0.0386	656	1.05	0.961	17272	0.998
NYAP2	-7.55	8	-1.77	0.0386	657	1.05	0.961	17271	0.998
CCT6A	-7.55	8	-1.77	0.0387	658	1.05	0.961	17270	0.998
XIAP	-7.55	8	-1.77	0.0387	659	1.05	0.961	17269	0.998
FGF8	-7.54	8	-1.76	0.0388	660	1.05	0.961	17268	0.998
CHMP2B	-7.54	8	-1.76	0.0389	661	1.05	0.961	17267	0.998
FOXB2	-7.54	8	-1.76	0.0389	662	1.05	0.961	17266	0.998
HLX	-7.54	8	-1.76	0.039	663	1.05	0.961	17265	0.998
VWA9	-7.53	8	-1.76	0.039	664	1.05	0.961	17264	0.998
CPED1	-7.53	8	-1.76	0.039	665	1.05	0.961	17263	0.998
KIAA0195	-7.53	8	-1.76	0.039	666	1.05	0.961	17262	0.998
MTAP	-7.53	8	-1.76	0.039	667	1.05	0.961	17261	0.998
FAM227A	-6.52	6	-1.76	0.0391	668	1.05	0.961	17260	0.998
KCNK3	-7.53	8	-1.76	0.0391	669	1.05	0.961	17259	0.998
PSTK	-7.03	7	-1.76	0.0394	670	1.05	0.961	17258	0.998
APH1A	-7.51	8	-1.76	0.0394	671	1.05	0.961	17257	0.998
TBL1XR1	-7.51	8	-1.76	0.0394	672	1.05	0.961	17256	0.998
AGAP3	-7.5	8	-1.76	0.0396	673	1.05	0.96	17255	0.998
SH3GLB2	-7.5	8	-1.75	0.0397	674	1.05	0.96	17254	0.998
AKAP12	-7.5	8	-1.75	0.0397	675	1.05	0.96	17253	0.998
POLH	-7.49	8	-1.75	0.0398	676	1.06	0.96	17252	0.998
SHCBP1	-7.49	8	-1.75	0.0399	677	1.06	0.96	17251	0.998
C7orf60	-7.48	8	-1.75	0.04	678	1.06	0.96	17250	0.998
MTMR7	-7.48	8	-1.75	0.04	679	1.06	0.96	17249	0.998
PPP1R26	-7.48	8	-1.75	0.0401	680	1.06	0.96	17248	0.998
KCTD10	-7.48	8	-1.75	0.0401	681	1.06	0.96	17247	0.998
WHSC1L1	-7.47	8	-1.75	0.0403	682	1.06	0.96	17246	0.998
ATP2B4	-7.47	8	-1.75	0.0403	683	1.06	0.96	17245	0.998
CTF1	-7.47	8	-1.75	0.0403	684	1.06	0.96	17244	0.998
MC2R	-7.46	8	-1.75	0.0404	685	1.06	0.96	17243	0.998
GCA	-7.46	8	-1.75	0.0405	686	1.06	0.96	17242	0.998
RALGPS1	-7.46	8	-1.74	0.0405	687	1.06	0.959	17241	0.998
SPANXD	-6.45	6	-1.74	0.0406	688	1.06	0.959	17240	0.998
PDZD2	-7.45	8	-1.74	0.0407	689	1.06	0.959	17239	0.998
POLD3	-7.44	8	-1.74	0.0408	690	1.06	0.959	17238	0.998
SETD9	-7.44	8	-1.74	0.0409	691	1.06	0.959	17237	0.997
AC106876.2	-7.43	8	-1.74	0.041	692	1.06	0.959	17236	0.997
KCNQ3	-7.43	8	-1.74	0.041	693	1.06	0.959	17235	0.998
CD8B	-7.43	8	-1.74	0.0411	694	1.06	0.959	17234	0.997
TCF15	-7.42	8	-1.74	0.0412	695	1.06	0.959	17233	0.997
BAZ2B	-7.42	8	-1.74	0.0412	696	1.06	0.959	17232	0.997
PLAA	-7.42	8	-1.74	0.0413	697	1.06	0.959	17231	0.997
IRX4	-7.42	8	-1.74	0.0414	698	1.06	0.959	17230	0.997
SYPL1	-7.41	8	-1.73	0.0414	699	1.06	0.959	17229	0.997
GPR45	-7.41	8	-1.73	0.0414	700	1.06	0.959	17228	0.997
ENSA	-7.41	8	-1.73	0.0414	701	1.06	0.959	17227	0.998
ITGB4	-7.41	8	-1.73	0.0415	702	1.06	0.959	17226	0.998
SLC27A4	-7.41	8	-1.73	0.0415	703	1.06	0.958	17225	0.998
TRAPPC2L	-7.41	8	-1.73	0.0415	704	1.06	0.958	17224	0.998
FAM155A	-7.4	8	-1.73	0.0416	705	1.06	0.958	17223	0.998
VGLL4	-7.4	8	-1.73	0.0417	706	1.06	0.958	17222	0.998
LRRC14	-7.4	8	-1.73	0.0417	707	1.06	0.958	17221	0.998
LEFTY2	-3.7	2	-1.73	0.0417	708	1.06	0.958	17220	0.998
C10orf105	-7.4	8	-1.73	0.0417	709	1.06	0.958	17219	0.998
IZUMO3	-7.4	8	-1.73	0.0418	710	1.05	0.958	17218	0.998
MYO6	-7.39	8	-1.73	0.0418	711	1.05	0.958	17217	0.998
ST6GALNAC5	-7.39	8	-1.73	0.0418	712	1.05	0.958	17216	0.998
MUC21	-7.39	8	-1.73	0.0418	713	1.05	0.958	17215	0.998
SETD1A	-7.39	8	-1.73	0.0418	714	1.05	0.958	17214	0.998
EHBP1	-7.39	8	-1.73	0.0419	715	1.05	0.958	17213	0.998
GAS6	-7.39	8	-1.73	0.0419	716	1.05	0.958	17212	0.998
LACC1	-7.38	8	-1.73	0.0421	717	1.05	0.958	17211	0.998
INTS8	-7.37	8	-1.73	0.0422	718	1.05	0.958	17210	0.998
SAMD13	-7.37	8	-1.72	0.0423	719	1.06	0.958	17209	0.998
DGKD	-7.37	8	-1.72	0.0424	720	1.05	0.958	17208	0.998
ZNF16	-7.37	8	-1.72	0.0424	721	1.05	0.958	17207	0.998
NUTM1	-7.36	8	-1.72	0.0426	722	1.06	0.957	17206	0.998
NUPR1L	-7.35	8	-1.72	0.0427	723	1.06	0.957	17205	0.997
SUCNR1	-7.35	8	-1.72	0.0428	724	1.06	0.957	17204	0.997
PRKCB	-7.35	8	-1.72	0.0428	725	1.06	0.957	17203	0.997
FAM174A	-7.35	8	-1.72	0.0428	726	1.06	0.957	17202	0.998
RAB11FIP3	-7.34	8	-1.72	0.0428	727	1.06	0.957	17201	0.998
SCXA	-7.34	8	-1.72	0.0428	728	1.06	0.957	17200	0.998
CD72	-7.34	8	-1.72	0.0429	729	1.05	0.957	17199	0.998
SACS	-7.34	8	-1.72	0.0429	730	1.05	0.957	17198	0.998
DCTN3	-6.87	7	-1.72	0.0429	731	1.05	0.957	17197	0.998
LMOD2	-7.34	8	-1.72	0.043	732	1.05	0.957	17196	0.998
SLC25A44	-7.34	8	-1.72	0.043	733	1.05	0.957	17195	0.998
MTHFSD	-7.33	8	-1.72	0.0431	734	1.05	0.957	17194	0.998
KIAA0513	-7.33	8	-1.72	0.0431	735	1.05	0.957	17193	0.998
POU3F3	-7.33	8	-1.71	0.0432	736	1.05	0.957	17192	0.998
GLT8D2	-7.32	8	-1.71	0.0433	737	1.05	0.957	17191	0.998
KCNE4	-5.18	4	-1.71	0.0433	738	1.05	0.957	17190	0.998
HSPA5	-7.32	8	-1.71	0.0433	739	1.05	0.957	17189	0.998
CLCNKB	-7.32	8	-1.71	0.0434	740	1.05	0.957	17188	0.998
ZKSCAN1	-7.31	8	-1.71	0.0437	741	1.06	0.956	17187	0.998
SPR	-7.29	8	-1.71	0.044	742	1.06	0.956	17186	0.997
TWSG1	-7.29	8	-1.71	0.044	743	1.06	0.956	17185	0.997
SLC38A8	-7.28	8	-1.7	0.0442	744	1.07	0.956	17184	0.997
LIPG	-7.28	8	-1.7	0.0443	745	1.06	0.956	17183	0.997
ZNF423	-7.28	8	-1.7	0.0443	746	1.06	0.956	17182	0.997
HSPB11	-5.14	4	-1.7	0.0443	747	1.06	0.956	17181	0.997
UBE2N	-5.14	4	-1.7	0.0443	748	1.06	0.956	17180	0.997
KCNK9	-7.27	8	-1.7	0.0444	749	1.06	0.956	17179	0.997
OR6J1	-7.27	8	-1.7	0.0444	750	1.06	0.956	17178	0.997
C9orf47	-7.27	8	-1.7	0.0444	751	1.06	0.956	17177	0.997
HP	-7.27	8	-1.7	0.0444	752	1.06	0.956	17176	0.997
GPR97	-7.27	8	-1.7	0.0445	753	1.06	0.956	17175	0.997
BAK1	-7.26	8	-1.7	0.0446	754	1.06	0.955	17174	0.997
LYPD2	-7.26	8	-1.7	0.0447	755	1.06	0.955	17173	0.997
SPATA31A6	-7.26	8	-1.7	0.0448	756	1.06	0.955	17172	0.997
CEP170B	-7.25	8	-1.7	0.0448	757	1.06	0.955	17171	0.997
HIST1H2BM	-7.25	8	-1.7	0.0449	758	1.06	0.955	17170	0.997
SNAI3	-7.25	8	-1.7	0.045	759	1.06	0.955	17169	0.997
FNIP1	-7.24	8	-1.69	0.0451	760	1.06	0.955	17168	0.997
TMEM180	-7.24	8	-1.69	0.0452	761	1.06	0.955	17167	0.997
MICU1	-7.23	8	-1.69	0.0452	762	1.06	0.955	17166	0.997
PLEKHG1	-7.23	8	-1.69	0.0453	763	1.07	0.955	17165	0.997
PLCL1	-7.23	8	-1.69	0.0453	764	1.06	0.955	17164	0.997
NSMF	-6.26	6	-1.69	0.0454	765	1.06	0.955	17163	0.997
CDKN2C	-7.23	8	-1.69	0.0454	766	1.06	0.955	17162	0.997
STOML2	-7.22	8	-1.69	0.0455	767	1.06	0.955	17161	0.997
GIGYF2	-7.21	8	-1.69	0.0458	768	1.07	0.954	17160	0.997
LRRC45	-7.21	8	-1.69	0.0458	769	1.07	0.954	17159	0.997
HEATR3	-7.2	8	-1.69	0.046	770	1.07	0.954	17158	0.997
TTLL7	-7.2	8	-1.68	0.046	771	1.07	0.954	17157	0.997
AMT	-7.2	8	-1.68	0.046	772	1.07	0.954	17156	0.997
EXOSC7	-6.73	7	-1.68	0.0461	773	1.07	0.954	17155	0.997
PCIF1	-7.19	8	-1.68	0.0461	774	1.07	0.954	17154	0.997
WBSCR17	-7.19	8	-1.68	0.0462	775	1.07	0.954	17153	0.997
TRIM24	-7.19	8	-1.68	0.0462	776	1.07	0.954	17152	0.997
LOXL1	-6.23	6	-1.68	0.0462	777	1.07	0.954	17151	0.997
GALNT18	-7.19	8	-1.68	0.0463	778	1.07	0.954	17150	0.997
PLA2G4F	-7.19	8	-1.68	0.0463	779	1.07	0.954	17149	0.997
ACSM3	-7.18	8	-1.68	0.0463	780	1.07	0.954	17148	0.997
TRIB1	-7.18	8	-1.68	0.0463	781	1.06	0.954	17147	0.997
DFFB	-7.18	8	-1.68	0.0464	782	1.06	0.954	17146	0.997
C20orf26	-7.18	8	-1.68	0.0464	783	1.06	0.954	17145	0.997
SIL1	-7.18	8	-1.68	0.0465	784	1.06	0.954	17144	0.997
EEFSEC	-6.22	6	-1.68	0.0465	785	1.06	0.954	17143	0.997
DISP2	-7.18	8	-1.68	0.0465	786	1.06	0.953	17142	0.997
ABCC12	-7.18	8	-1.68	0.0465	787	1.06	0.953	17141	0.997
FBLN7	-7.17	8	-1.68	0.0466	788	1.06	0.953	17140	0.997
ETV3L	-7.17	8	-1.68	0.0466	789	1.06	0.953	17139	0.997
OPN1SW	-7.17	8	-1.68	0.0466	790	1.06	0.953	17138	0.997
ANXA2R	-7.17	8	-1.68	0.0466	791	1.06	0.953	17137	0.997
PDLIM7	-7.17	8	-1.68	0.0467	792	1.06	0.953	17136	0.997
DESI1	-7.16	8	-1.68	0.0468	793	1.06	0.953	17135	0.997
HEY1	-7.16	8	-1.68	0.0468	794	1.06	0.953	17134	0.997
ILDR1	-7.16	8	-1.68	0.0469	795	1.06	0.953	17133	0.997
C7orf31	-7.16	8	-1.68	0.0469	796	1.06	0.953	17132	0.997
GBP7	-7.16	8	-1.68	0.0469	797	1.06	0.953	17131	0.997
HIST1H2AG	-3.58	2	-1.68	0.047	798	1.05	0.953	17130	0.997
SRY	-6.2	6	-1.67	0.047	799	1.05	0.953	17129	0.997
PNOC	-7.15	8	-1.67	0.047	800	1.05	0.953	17128	0.997
CDK2AP2	-7.15	8	-1.67	0.0471	801	1.05	0.953	17127	0.997
HCK	-7.14	8	-1.67	0.0472	802	1.06	0.953	17126	0.997
CLTA	-7.14	8	-1.67	0.0474	803	1.06	0.953	17125	0.997
HECW1	-7.14	8	-1.67	0.0474	804	1.06	0.953	17124	0.997
MORC4	-7.13	8	-1.67	0.0475	805	1.06	0.952	17123	0.997
MURC	-7.13	8	-1.67	0.0476	806	1.06	0.952	17122	0.997
RMI1	-7.12	8	-1.67	0.0477	807	1.06	0.952	17121	0.997
C1QC	-7.12	8	-1.67	0.0477	808	1.06	0.952	17120	0.997
SPRED2	-7.12	8	-1.67	0.0478	809	1.06	0.952	17119	0.997
MMADHC	-7.12	8	-1.67	0.0479	810	1.06	0.952	17118	0.997
ZMYM2	-7.12	8	-1.67	0.0479	811	1.06	0.952	17117	0.997
AKAP13	-7.11	8	-1.66	0.048	812	1.06	0.952	17116	0.997
FAM213A	-7.11	8	-1.66	0.048	813	1.06	0.952	17115	0.997
HELZ2	-7.11	8	-1.66	0.048	814	1.06	0.952	17114	0.997
EDEM2	-7.11	8	-1.66	0.0481	815	1.06	0.952	17113	0.997
SLC44A5	-7.1	8	-1.66	0.0482	816	1.06	0.952	17112	0.997
DLK1	-7.1	8	-1.66	0.0483	817	1.06	0.952	17111	0.997
SOWAHC	-7.1	8	-1.66	0.0484	818	1.06	0.952	17110	0.997
KIF5A	-7.09	8	-1.66	0.0485	819	1.06	0.952	17109	0.997
SLC2A8	-7.09	8	-1.66	0.0485	820	1.06	0.951	17108	0.997
ZBTB26	-7.09	8	-1.66	0.0485	821	1.06	0.951	17107	0.997
KCNIP3	-7.09	8	-1.66	0.0486	822	1.06	0.951	17106	0.997
PROSER1	-7.08	8	-1.66	0.0488	823	1.06	0.951	17105	0.997
GFRA4	-7.08	8	-1.66	0.0488	824	1.06	0.951	17104	0.997
EYA1	-7.07	8	-1.66	0.0489	825	1.06	0.951	17103	0.997
ASAP1	-7.07	8	-1.65	0.049	826	1.06	0.951	17102	0.997
C9orf69	-7.07	8	-1.65	0.049	827	1.06	0.951	17101	0.997
TNRC6B	-7.07	8	-1.65	0.0491	828	1.06	0.951	17100	0.997
DIO3	-7.06	8	-1.65	0.0491	829	1.06	0.951	17099	0.997
ANKRD22	-7.06	8	-1.65	0.0491	830	1.06	0.951	17098	0.997
ADTRP	-7.06	8	-1.65	0.0493	831	1.06	0.951	17097	0.997
MAGEA12	-7.05	8	-1.65	0.0494	832	1.06	0.951	17096	0.997
FRYL	-7.05	8	-1.65	0.0494	833	1.06	0.951	17095	0.997
FLT3LG	-7.05	8	-1.65	0.0495	834	1.06	0.951	17094	0.997
FAM160B2	-7.04	8	-1.65	0.0496	835	1.07	0.95	17093	0.997
SLAIN1	-7.04	8	-1.65	0.0496	836	1.06	0.95	17092	0.997
TGM7	-7.04	8	-1.65	0.0497	837	1.06	0.95	17091	0.997
CSNK2A2	-7.04	8	-1.65	0.0498	838	1.06	0.95	17090	0.997
ANGEL2	-7.03	8	-1.65	0.0499	839	1.07	0.95	17089	0.997
RAB32	-7.03	8	-1.65	0.05	840	1.07	0.95	17088	0.997
PRKAR1A	-7.03	8	-1.64	0.05	841	1.07	0.95	17087	0.997
CUBN	-7.03	8	-1.64	0.05	842	1.06	0.95	17086	0.997
EDNRB	-7.03	8	-1.64	0.05	843	1.06	0.95	17085	0.997
RIMS4	-7.02	8	-1.64	0.0501	844	1.06	0.95	17084	0.997
OSTM1	-7.01	8	-1.64	0.0503	845	1.07	0.95	17083	0.997
SUGT1	-7.01	8	-1.64	0.0503	846	1.07	0.95	17082	0.997
TMEM141	-7.01	8	-1.64	0.0503	847	1.07	0.95	17081	0.997
FRMPD1	-7.01	8	-1.64	0.0504	848	1.07	0.95	17080	0.997
TUSC3	-7.01	8	-1.64	0.0505	849	1.07	0.95	17079	0.997
SLC45A4	-7.01	8	-1.64	0.0505	850	1.07	0.949	17078	0.997
ADRB3	-7	8	-1.64	0.0505	851	1.06	0.949	17077	0.997
IFT52	-7	8	-1.64	0.0507	852	1.07	0.949	17076	0.997
DDAH2	-7	8	-1.64	0.0507	853	1.07	0.949	17075	0.997
PRRT2	-6.99	8	-1.64	0.0508	854	1.07	0.949	17074	0.997
COL15A1	-6.99	8	-1.64	0.0509	855	1.07	0.949	17073	0.997
C2orf61	-6.99	8	-1.64	0.0509	856	1.07	0.949	17072	0.997
SIRPA	-6.99	8	-1.64	0.0509	857	1.07	0.949	17071	0.997
IL6ST	-6.99	8	-1.64	0.051	858	1.06	0.949	17070	0.997
RHOBTB2	-6.99	8	-1.64	0.051	859	1.06	0.949	17069	0.997
SCIN	-6.99	8	-1.64	0.051	860	1.06	0.949	17068	0.997
MFSD11	-6.98	8	-1.64	0.051	861	1.06	0.949	17067	0.997
DIRC1	-6.98	8	-1.64	0.051	862	1.06	0.949	17066	0.997
FAM57B	-6.98	8	-1.63	0.051	863	1.06	0.949	17065	0.997
SENP1	-6.98	8	-1.63	0.051	864	1.06	0.949	17064	0.997
CHADL	-6.98	8	-1.63	0.0511	865	1.06	0.949	17063	0.997
KCNS3	-6.98	8	-1.63	0.0513	866	1.06	0.949	17062	0.997
SLC27A3	-6.98	8	-1.63	0.0513	867	1.06	0.949	17061	0.997
LCN9	-6.97	8	-1.63	0.0513	868	1.06	0.949	17060	0.997
SAMD3	-6.97	8	-1.63	0.0513	869	1.06	0.949	17059	0.997
RBM38	-6.97	8	-1.63	0.0514	870	1.06	0.949	17058	0.997
PLEKHA1	-6.97	8	-1.63	0.0514	871	1.06	0.949	17057	0.997
CST9L	-6.04	6	-1.63	0.0514	872	1.06	0.949	17056	0.997
C15orf40	-6.96	8	-1.63	0.0516	873	1.06	0.948	17055	0.997
ZNF655	-6.96	8	-1.63	0.0517	874	1.06	0.948	17054	0.997
NSFL1C	-6.96	8	-1.63	0.0517	875	1.06	0.948	17053	0.997
LRRC41	-6.95	8	-1.63	0.0518	876	1.06	0.948	17052	0.997
NR0B1	-6.95	8	-1.63	0.0519	877	1.06	0.948	17051	0.997
OR10J5	-6.95	8	-1.63	0.0519	878	1.06	0.948	17050	0.997
PMF1	-6.02	6	-1.63	0.0519	879	1.06	0.948	17049	0.997
MYEF2	-6.94	8	-1.62	0.0522	880	1.06	0.948	17048	0.997
DLEU1	-6.94	8	-1.62	0.0522	881	1.06	0.948	17047	0.997
CERK	-6.93	8	-1.62	0.0523	882	1.06	0.948	17046	0.997
RERGL	-6.93	8	-1.62	0.0523	883	1.06	0.948	17045	0.997
RSPRY1	-6.93	8	-1.62	0.0524	884	1.06	0.948	17044	0.997
PRNP	-6.93	8	-1.62	0.0524	885	1.06	0.948	17043	0.997
FABP1	-6.93	8	-1.62	0.0525	886	1.06	0.948	17042	0.997
SMC6	-6.93	8	-1.62	0.0525	887	1.06	0.948	17041	0.997
FOXE3	-6.93	8	-1.62	0.0525	888	1.06	0.948	17040	0.997
ATP9A	-6.92	8	-1.62	0.0526	889	1.06	0.947	17039	0.997
BMP8B	-3.46	2	-1.62	0.0527	890	1.06	0.947	17038	0.997
NAT9	-6.91	8	-1.62	0.0528	891	1.06	0.947	17037	0.997
STUB1	-6.91	8	-1.62	0.0528	892	1.06	0.947	17036	0.997
DEFB126	-6.91	8	-1.62	0.0529	893	1.06	0.947	17035	0.997
FUBP3	-6.91	8	-1.62	0.0529	894	1.06	0.947	17034	0.997
HBZ	-6.91	8	-1.62	0.0529	895	1.06	0.947	17033	0.997
EPHX4	-6.91	8	-1.62	0.0529	896	1.06	0.947	17032	0.997
ADAM9	-6.91	8	-1.62	0.0529	897	1.06	0.947	17031	0.997
CELF3	-6.91	8	-1.62	0.053	898	1.06	0.947	17030	0.997
ANKRD18A	-3.45	2	-1.62	0.053	899	1.06	0.947	17029	0.997
FAM222B	-6.9	8	-1.62	0.053	900	1.06	0.947	17028	0.997
TMEM208	-6.9	8	-1.62	0.0531	901	1.06	0.947	17027	0.997
CNNM4	-6.9	8	-1.62	0.0531	902	1.06	0.947	17026	0.997
NTS	-6.9	8	-1.61	0.0532	903	1.06	0.947	17025	0.997
ANKRD35	-6.9	8	-1.61	0.0532	904	1.05	0.947	17024	0.997
ARVCF	-6.89	8	-1.61	0.0533	905	1.06	0.947	17023	0.997
RTN4RL1	-6.88	8	-1.61	0.0536	906	1.06	0.946	17022	0.997
SARDH	-6.88	8	-1.61	0.0536	907	1.06	0.946	17021	0.997
THRAP3	-6.88	8	-1.61	0.0536	908	1.06	0.946	17020	0.997
PLCB2	-6.88	8	-1.61	0.0537	909	1.06	0.946	17019	0.997
NAT2	-6.88	8	-1.61	0.0537	910	1.06	0.946	17018	0.997
GBX2	-6.88	8	-1.61	0.0537	911	1.06	0.946	17017	0.997
HINT3	-6.87	8	-1.61	0.0538	912	1.06	0.946	17016	0.997
NKAIN2	-6.87	8	-1.61	0.0538	913	1.06	0.946	17015	0.997
BHLHE22	-6.87	8	-1.61	0.0538	914	1.06	0.946	17014	0.997
C20orf202	-6.86	8	-1.61	0.054	915	1.06	0.946	17013	0.997
ZNF19	-6.86	8	-1.61	0.054	916	1.06	0.946	17012	0.997
PPP1R12B	-6.86	8	-1.61	0.054	917	1.06	0.946	17011	0.997
IFT88	-6.86	8	-1.61	0.0541	918	1.06	0.946	17010	0.997
BOK	-6.86	8	-1.61	0.0542	919	1.06	0.946	17009	0.997
ACSM2A	-4.85	4	-1.61	0.0542	920	1.06	0.946	17008	0.997
HSD3B1	-6.86	8	-1.61	0.0542	921	1.06	0.946	17007	0.997
ABAT	-6.86	8	-1.6	0.0543	922	1.05	0.946	17006	0.997
STRA8	-6.85	8	-1.6	0.0543	923	1.05	0.946	17005	0.997
SSBP3	-6.85	8	-1.6	0.0543	924	1.05	0.946	17004	0.997
KANSL1L	-6.85	8	-1.6	0.0543	925	1.05	0.946	17003	0.997
TAS1R2	-6.85	8	-1.6	0.0543	926	1.05	0.946	17002	0.997
ACTC1	-6.85	8	-1.6	0.0544	927	1.05	0.946	17001	0.997
NXPH1	-6.85	8	-1.6	0.0544	928	1.05	0.946	17000	0.997
SRPK1	-6.84	8	-1.6	0.0545	929	1.05	0.945	16999	0.997
CLEC4F	-6.83	8	-1.6	0.0548	930	1.06	0.945	16998	0.997
MBNL2	-6.83	8	-1.6	0.0548	931	1.06	0.945	16997	0.997
FBXL7	-6.83	8	-1.6	0.0548	932	1.05	0.945	16996	0.997
PEBP4	-6.83	8	-1.6	0.0549	933	1.05	0.945	16995	0.997
AIDA	-6.83	8	-1.6	0.0549	934	1.05	0.945	16994	0.997
ORC1	-6.83	8	-1.6	0.0549	935	1.05	0.945	16993	0.997
AK1	-6.83	8	-1.6	0.0549	936	1.05	0.945	16992	0.997
ARX	-6.83	8	-1.6	0.055	937	1.05	0.945	16991	0.997
TBX20	-6.82	8	-1.6	0.0552	938	1.05	0.945	16990	0.997
CDK5RAP3	-6.82	8	-1.6	0.0553	939	1.06	0.945	16989	0.997
ARMC4	-6.82	8	-1.6	0.0553	940	1.05	0.945	16988	0.997
TSACC	-5.9	6	-1.6	0.0553	941	1.05	0.945	16987	0.997
CLDN6	-6.81	8	-1.59	0.0554	942	1.05	0.945	16986	0.997
TRDMT1	-6.81	8	-1.59	0.0554	943	1.05	0.945	16985	0.997
PRSS3	-6.8	8	-1.59	0.0556	944	1.06	0.944	16984	0.997
DEFB125	-6.79	8	-1.59	0.0558	945	1.06	0.944	16983	0.997
DIS3L2	-6.79	8	-1.59	0.0558	946	1.06	0.944	16982	0.997
SRPRB	-6.79	8	-1.59	0.0559	947	1.06	0.944	16981	0.997
PHF19	-6.79	8	-1.59	0.0559	948	1.06	0.944	16980	0.997
ACSM5	-6.79	8	-1.59	0.056	949	1.06	0.944	16979	0.997
NUTF2	-6.78	8	-1.59	0.0562	950	1.06	0.944	16978	0.997
IRF2BPL	-6.78	8	-1.59	0.0563	951	1.06	0.944	16977	0.997
LTK	-6.78	8	-1.59	0.0563	952	1.06	0.944	16976	0.997
NPY	-6.78	8	-1.59	0.0563	953	1.06	0.944	16975	0.997
CEP350	-6.77	8	-1.59	0.0564	954	1.06	0.944	16974	0.997
HPCA	-5.86	6	-1.58	0.0565	955	1.06	0.943	16973	0.997
HIST3H2BB	-6.76	8	-1.58	0.0566	956	1.06	0.943	16972	0.996
TMEM169	-6.76	8	-1.58	0.0567	957	1.06	0.943	16971	0.996
GPR20	-6.76	8	-1.58	0.0568	958	1.06	0.943	16970	0.996
OR2S2	-6.75	8	-1.58	0.0569	959	1.06	0.943	16969	0.996
MAGEB17	-6.75	8	-1.58	0.057	960	1.06	0.943	16968	0.996
MAF1	-6.75	8	-1.58	0.057	961	1.06	0.943	16967	0.996
CYTIP	-6.75	8	-1.58	0.0571	962	1.06	0.943	16966	0.996
CCPG1	-6.75	8	-1.58	0.0571	963	1.06	0.943	16965	0.996
ZNF615	-6.75	8	-1.58	0.0571	964	1.06	0.943	16964	0.996
NARFL	-6.74	8	-1.58	0.0571	965	1.06	0.943	16963	0.996
IGSF8	-6.74	8	-1.58	0.0572	966	1.06	0.943	16962	0.996
MXD1	-6.74	8	-1.58	0.0572	967	1.06	0.943	16961	0.997
PKIA	-5.84	6	-1.58	0.0572	968	1.06	0.943	16960	0.997
GDE1	-6.74	8	-1.58	0.0573	969	1.06	0.943	16959	0.997
PI16	-6.73	8	-1.58	0.0575	970	1.06	0.943	16958	0.996
UNC93A	-6.73	8	-1.58	0.0575	971	1.06	0.942	16957	0.996
OSGIN1	-6.73	8	-1.58	0.0576	972	1.06	0.942	16956	0.996
ATP13A5	-6.73	8	-1.57	0.0577	973	1.06	0.942	16955	0.996
ARFGEF2	-6.72	8	-1.57	0.0577	974	1.06	0.942	16954	0.996
SPRED1	-6.72	8	-1.57	0.0578	975	1.06	0.942	16953	0.996
GLI1	-6.72	8	-1.57	0.0579	976	1.06	0.942	16952	0.996
CCDC102A	-6.71	8	-1.57	0.0579	977	1.06	0.942	16951	0.996
LRRC37A3	-3.35	2	-1.57	0.0582	978	1.07	0.942	16950	0.996
TRPM3	-6.7	8	-1.57	0.0582	979	1.07	0.942	16949	0.996
SNTB2	-6.7	8	-1.57	0.0584	980	1.07	0.942	16948	0.996
ANKIB1	-6.7	8	-1.57	0.0584	981	1.07	0.942	16947	0.996
LIMD1	-6.69	8	-1.57	0.0586	982	1.07	0.941	16946	0.996
GPR176	-6.69	8	-1.57	0.0586	983	1.07	0.941	16945	0.996
GLDN	-5.79	6	-1.57	0.0587	984	1.07	0.941	16944	0.996
EXOSC9	-6.69	8	-1.57	0.0587	985	1.07	0.941	16943	0.996
LYSMD1	-6.68	8	-1.57	0.0588	986	1.07	0.941	16942	0.996
DKC1	-6.68	8	-1.56	0.0588	987	1.07	0.941	16941	0.996
COL14A1	-6.68	8	-1.56	0.059	988	1.07	0.941	16940	0.996
TRIP12	-6.67	8	-1.56	0.0591	989	1.07	0.941	16939	0.996
DMTF1	-6.67	8	-1.56	0.0591	990	1.07	0.941	16938	0.996
SMARCA1	-6.67	8	-1.56	0.0592	991	1.07	0.941	16937	0.996
SNAI1	-6.66	8	-1.56	0.0593	992	1.07	0.941	16936	0.996
SND1	-6.66	8	-1.56	0.0595	993	1.07	0.941	16935	0.996
PRKX	-6.66	8	-1.56	0.0595	994	1.07	0.94	16934	0.996
ZNF75A	-6.66	8	-1.56	0.0595	995	1.07	0.94	16933	0.996
DEFB115	-6.65	8	-1.56	0.0596	996	1.07	0.94	16932	0.996
C20orf173	-6.64	8	-1.56	0.0599	997	1.08	0.94	16931	0.995
TMCO3	-6.64	8	-1.56	0.0599	998	1.08	0.94	16930	0.995
UBE2QL1	-6.64	8	-1.55	0.06	999	1.08	0.94	16929	0.995
FAM183A	-6.64	8	-1.55	0.06	1000	1.08	0.94	16928	0.995
OLIG3	-6.63	8	-1.55	0.0602	1001	1.08	0.94	16927	0.995
CA3	-6.63	8	-1.55	0.0602	1002	1.08	0.94	16926	0.995
HINT2	-6.63	8	-1.55	0.0603	1003	1.08	0.94	16925	0.995
SMOX	-6.63	8	-1.55	0.0603	1004	1.08	0.94	16924	0.995
TTC8	-6.62	8	-1.55	0.0605	1005	1.08	0.94	16923	0.995
CA1	-6.62	8	-1.55	0.0605	1006	1.08	0.94	16922	0.995
INS	-6.62	8	-1.55	0.0605	1007	1.08	0.939	16921	0.995
CLPTM1L	-6.62	8	-1.55	0.0606	1008	1.08	0.939	16920	0.995
EZH1	-6.62	8	-1.55	0.0606	1009	1.08	0.939	16919	0.995
FBXO28	-6.62	8	-1.55	0.0606	1010	1.08	0.939	16918	0.995
FCRL2	-6.62	8	-1.55	0.0606	1011	1.07	0.939	16917	0.995
RNASEH2C	-6.62	8	-1.55	0.0607	1012	1.07	0.939	16916	0.995
PRDM16	-6.61	8	-1.55	0.0607	1013	1.07	0.939	16915	0.995
KCND3	-6.61	8	-1.55	0.0608	1014	1.07	0.939	16914	0.995
DNA2	-6.61	8	-1.55	0.0608	1015	1.07	0.939	16913	0.996
NOTCH2	-6.61	8	-1.55	0.0609	1016	1.08	0.939	16912	0.995
PIAS3	-6.6	8	-1.55	0.061	1017	1.08	0.939	16911	0.995
SRCIN1	-6.6	8	-1.55	0.0611	1018	1.08	0.939	16910	0.995
FAM205A	-6.6	8	-1.55	0.0612	1019	1.08	0.939	16909	0.995
ST3GAL1	-6.6	8	-1.54	0.0612	1020	1.08	0.939	16908	0.995
RD3	-6.6	8	-1.54	0.0612	1021	1.08	0.939	16907	0.995
CARHSP1	-6.59	8	-1.54	0.0613	1022	1.07	0.939	16906	0.995
AGFG1	-6.59	8	-1.54	0.0614	1023	1.08	0.939	16905	0.995
1-Dec	-6.58	8	-1.54	0.0617	1024	1.08	0.938	16904	0.995
PTGS2	-6.58	8	-1.54	0.0617	1025	1.08	0.938	16903	0.995
LARGE	-6.58	8	-1.54	0.0618	1026	1.08	0.938	16902	0.995
STK11	-6.57	8	-1.54	0.0619	1027	1.08	0.938	16901	0.995
LRRC8D	-6.57	8	-1.54	0.0619	1028	1.08	0.938	16900	0.995
PPP1R16A	-6.57	8	-1.54	0.0619	1029	1.08	0.938	16899	0.995
NEK2	-4.65	4	-1.54	0.0619	1030	1.08	0.938	16898	0.995
ERMP1	-6.57	8	-1.54	0.062	1031	1.08	0.938	16897	0.995
CCNDBP1	-6.56	8	-1.54	0.0621	1032	1.08	0.938	16896	0.995
INIP	-6.56	8	-1.54	0.0621	1033	1.08	0.938	16895	0.995
OR2T1	-6.56	8	-1.54	0.0622	1034	1.08	0.938	16894	0.995
FBXO25	-6.56	8	-1.54	0.0622	1035	1.08	0.938	16893	0.995
UBE2C	-6.56	8	-1.54	0.0622	1036	1.08	0.938	16892	0.995
PLCG1	-6.56	8	-1.54	0.0623	1037	1.08	0.938	16891	0.995
SMG7	-6.55	8	-1.53	0.0625	1038	1.08	0.938	16890	0.995
FCRL5	-6.55	8	-1.53	0.0625	1039	1.08	0.938	16889	0.995
BRD1	-6.55	8	-1.53	0.0625	1040	1.08	0.937	16888	0.995
COLEC11	-6.55	8	-1.53	0.0625	1041	1.08	0.937	16887	0.995
CSMD2	-6.55	8	-1.53	0.0626	1042	1.08	0.937	16886	0.995
PRDM14	-6.55	8	-1.53	0.0626	1043	1.08	0.937	16885	0.995
PIF1	-6.55	8	-1.53	0.0626	1044	1.08	0.937	16884	0.995
REV1	-6.54	8	-1.53	0.0627	1045	1.08	0.937	16883	0.995
FERD3L	-6.54	8	-1.53	0.0628	1046	1.08	0.937	16882	0.995
PPP4R1L	-6.54	8	-1.53	0.0628	1047	1.08	0.937	16881	0.995
SLC37A2	-6.54	8	-1.53	0.0629	1048	1.08	0.937	16880	0.995
ACER2	-6.54	8	-1.53	0.0629	1049	1.07	0.937	16879	0.995
CLIC6	-6.53	8	-1.53	0.063	1050	1.08	0.937	16878	0.995
ELAVL2	-6.53	8	-1.53	0.0631	1051	1.08	0.937	16877	0.995
OR8K3	-6.53	8	-1.53	0.0631	1052	1.07	0.937	16876	0.995
ATMIN	-6.53	8	-1.53	0.0631	1053	1.07	0.937	16875	0.995
PABPC3	-6.53	8	-1.53	0.0632	1054	1.07	0.937	16874	0.995
GPR150	-6.53	8	-1.53	0.0632	1055	1.07	0.937	16873	0.995
PCDHA4	-6.53	8	-1.53	0.0632	1056	1.07	0.937	16872	0.995
SLC14A1	-6.52	8	-1.53	0.0633	1057	1.07	0.937	16871	0.995
ZBTB5	-6.52	8	-1.53	0.0634	1058	1.07	0.937	16870	0.995
NEXN	-6.52	8	-1.53	0.0634	1059	1.07	0.937	16869	0.995
MFGE8	-6.52	8	-1.53	0.0635	1060	1.07	0.937	16868	0.995
ADCY3	-6.51	8	-1.52	0.0638	1061	1.08	0.936	16867	0.995
S100A7L2	-6.5	8	-1.52	0.064	1062	1.08	0.936	16866	0.995
LCN1	-6.5	8	-1.52	0.0641	1063	1.08	0.936	16865	0.995
LCT	-6.49	8	-1.52	0.0642	1064	1.08	0.936	16864	0.995
C12orf68	-6.49	8	-1.52	0.0642	1065	1.08	0.936	16863	0.995
C8orf31	-6.49	8	-1.52	0.0643	1066	1.08	0.936	16862	0.995
MGAT5B	-6.48	8	-1.52	0.0644	1067	1.08	0.936	16861	0.995
NAT16	-6.48	8	-1.52	0.0645	1068	1.08	0.935	16860	0.995
PYCRL	-6.48	8	-1.52	0.0647	1069	1.08	0.935	16859	0.995
NFATC3	-6.47	8	-1.52	0.0647	1070	1.08	0.935	16858	0.995
CDH26	-6.47	8	-1.52	0.0647	1071	1.08	0.935	16857	0.995
SLC25A37	-6.47	8	-1.52	0.0648	1072	1.08	0.935	16856	0.995
BHLHE23	-6.47	8	-1.52	0.0649	1073	1.08	0.935	16855	0.995
TMOD1	-6.46	8	-1.51	0.0651	1074	1.09	0.935	16854	0.994
SH2D2A	-6.46	8	-1.51	0.0652	1075	1.09	0.935	16853	0.994
PARP6	-6.46	8	-1.51	0.0652	1076	1.09	0.935	16852	0.994
SMC4	-6.46	8	-1.51	0.0653	1077	1.09	0.935	16851	0.994
ZNF500	-6.45	8	-1.51	0.0653	1078	1.09	0.935	16850	0.994
C1GALT1C1	-6.45	8	-1.51	0.0653	1079	1.08	0.935	16849	0.995
METTL21A	-6.45	8	-1.51	0.0653	1080	1.08	0.935	16848	0.995
CYBA	-6.45	8	-1.51	0.0654	1081	1.08	0.935	16847	0.995
BPIFC	-6.45	8	-1.51	0.0655	1082	1.08	0.935	16846	0.994
ADAMTS9	-6.45	8	-1.51	0.0655	1083	1.08	0.934	16845	0.995
SECISBP2L	-6.45	8	-1.51	0.0655	1084	1.08	0.934	16844	0.995
DIRAS3	-6.45	8	-1.51	0.0655	1085	1.08	0.934	16843	0.995
C9orf16	-6.45	8	-1.51	0.0655	1086	1.08	0.934	16842	0.995
RGS19	-6.44	8	-1.51	0.0656	1087	1.08	0.934	16841	0.995
MMP25	-6.44	8	-1.51	0.0657	1088	1.08	0.934	16840	0.995
GNG2	-6.44	8	-1.51	0.0657	1089	1.08	0.934	16839	0.995
PCDHB15	-6.44	8	-1.51	0.0657	1090	1.08	0.934	16838	0.995
NOD2	-6.44	8	-1.51	0.0659	1091	1.08	0.934	16837	0.995
PSD3	-6.44	8	-1.51	0.0659	1092	1.08	0.934	16836	0.995
OR4L1	-6.43	8	-1.51	0.0659	1093	1.08	0.934	16835	0.995
SLITRK6	-6.43	8	-1.51	0.0661	1094	1.08	0.934	16834	0.995
AVPR1A	-6.43	8	-1.51	0.0661	1095	1.08	0.934	16833	0.995
FAM178B	-6.43	8	-1.5	0.0662	1096	1.08	0.934	16832	0.995
UCHL5	-6.42	8	-1.5	0.0664	1097	1.09	0.934	16831	0.994
RNF217	-6.42	8	-1.5	0.0664	1098	1.08	0.934	16830	0.994
TMEM50A	-6.41	8	-1.5	0.0665	1099	1.08	0.933	16829	0.994
MELK	-6.41	8	-1.5	0.0666	1100	1.08	0.933	16828	0.994
DOCK4	-6.41	8	-1.5	0.0666	1101	1.08	0.933	16827	0.994
PLGRKT	-6.41	8	-1.5	0.0667	1102	1.08	0.933	16826	0.994
PEX12	-6.41	8	-1.5	0.0667	1103	1.08	0.933	16825	0.994
SMEK2	-6.41	8	-1.5	0.0668	1104	1.08	0.933	16824	0.994
CHD5	-6.4	8	-1.5	0.0668	1105	1.08	0.933	16823	0.994
DHRS9	-6.4	8	-1.5	0.0668	1106	1.08	0.933	16822	0.994
RMI2	-6.4	8	-1.5	0.0669	1107	1.08	0.933	16821	0.994
CPNE3	-6.4	8	-1.5	0.067	1108	1.08	0.933	16820	0.994
MBOAT1	-6.4	8	-1.5	0.0671	1109	1.08	0.933	16819	0.994
SPAG8	-6.39	8	-1.5	0.0671	1110	1.08	0.933	16818	0.994
GTF2B	-6.39	8	-1.5	0.0671	1111	1.08	0.933	16817	0.994
GPD2	-6.39	8	-1.5	0.0671	1112	1.08	0.933	16816	0.994
USH2A	-6.39	8	-1.5	0.0672	1113	1.08	0.933	16815	0.995
ZNF483	-6.39	8	-1.5	0.0672	1114	1.08	0.933	16814	0.995
ZFYVE9	-6.39	8	-1.5	0.0673	1115	1.08	0.933	16813	0.995
C21orf2	-6.39	8	-1.5	0.0673	1116	1.08	0.933	16812	0.995
COX4I2	-6.39	8	-1.5	0.0673	1117	1.08	0.933	16811	0.995
APBA2	-6.39	8	-1.5	0.0674	1118	1.08	0.933	16810	0.995
FBXO48	-6.38	8	-1.5	0.0674	1119	1.08	0.933	16809	0.995
CIB2	-6.38	8	-1.5	0.0674	1120	1.08	0.933	16808	0.995
FLT3	-6.38	8	-1.5	0.0674	1121	1.08	0.933	16807	0.995
LCN10	-6.38	8	-1.5	0.0674	1122	1.08	0.933	16806	0.995
NANS	-6.38	8	-1.49	0.0675	1123	1.08	0.932	16805	0.995
TXN	-3.19	2	-1.49	0.0675	1124	1.08	0.932	16804	0.995
IL22	-6.38	8	-1.49	0.0675	1125	1.08	0.932	16803	0.995
CENPI	-6.38	8	-1.49	0.0675	1126	1.08	0.932	16802	0.995
TFCP2	-6.38	8	-1.49	0.0675	1127	1.07	0.932	16801	0.995
FCRL6	-6.38	8	-1.49	0.0677	1128	1.08	0.932	16800	0.995
CD19	-6.37	8	-1.49	0.0677	1129	1.08	0.932	16799	0.995
PLEK	-6.37	8	-1.49	0.0678	1130	1.07	0.932	16798	0.995
ZAR1L	-6.37	8	-1.49	0.0678	1131	1.07	0.932	16797	0.995
PTP4A3	-6.37	8	-1.49	0.0678	1132	1.07	0.932	16796	0.995
DNAH1	-6.37	8	-1.49	0.0678	1133	1.07	0.932	16795	0.995
SEMA4G	-6.37	8	-1.49	0.0678	1134	1.07	0.932	16794	0.995
CLEC9A	-6.37	8	-1.49	0.0679	1135	1.07	0.932	16793	0.995
TOP1MT	-6.36	8	-1.49	0.068	1136	1.07	0.932	16792	0.995
FIGF	-6.36	8	-1.49	0.068	1137	1.07	0.932	16791	0.995
SNRK	-6.36	8	-1.49	0.0681	1138	1.07	0.932	16790	0.995
C17orf70	-6.36	8	-1.49	0.0681	1139	1.07	0.932	16789	0.995
GNGT1	-6.36	8	-1.49	0.0682	1140	1.07	0.932	16788	0.995
IL17RC	-6.36	8	-1.49	0.0683	1141	1.07	0.932	16787	0.995
ASTL	-6.35	8	-1.49	0.0684	1142	1.07	0.932	16786	0.995
CLDN9	-6.35	8	-1.49	0.0684	1143	1.07	0.932	16785	0.995
MCFD2	-6.35	8	-1.49	0.0684	1144	1.07	0.932	16784	0.995
PPP1R11	-6.35	8	-1.49	0.0684	1145	1.07	0.932	16783	0.995
C12orf4	-6.35	8	-1.49	0.0685	1146	1.07	0.931	16782	0.995
ANKRD63	-6.34	8	-1.49	0.0686	1147	1.07	0.931	16781	0.995
ADM2	-6.34	8	-1.49	0.0687	1148	1.07	0.931	16780	0.995
SYBU	-6.33	8	-1.48	0.069	1149	1.08	0.931	16779	0.995
C8orf58	-6.33	8	-1.48	0.069	1150	1.08	0.931	16778	0.995
CCS	-6.33	8	-1.48	0.0691	1151	1.08	0.931	16777	0.995
HOXD12	-6.33	8	-1.48	0.0691	1152	1.07	0.931	16776	0.995
GABRB3	-6.33	8	-1.48	0.0691	1153	1.07	0.931	16775	0.995
PLCD4	-6.33	8	-1.48	0.0691	1154	1.07	0.931	16774	0.995
GDAP1L1	-6.32	8	-1.48	0.0693	1155	1.08	0.931	16773	0.995
KRT81	-6.32	8	-1.48	0.0693	1156	1.08	0.931	16772	0.995
LSM7	-6.31	8	-1.48	0.0696	1157	1.08	0.93	16771	0.995
AP4S1	-6.31	8	-1.48	0.0697	1158	1.08	0.93	16770	0.995
WFDC2	-6.31	8	-1.48	0.0697	1159	1.08	0.93	16769	0.995
MFSD3	-6.31	8	-1.48	0.0697	1160	1.08	0.93	16768	0.995
TMEM27	-6.31	8	-1.48	0.0697	1161	1.08	0.93	16767	0.995
CIDEC	-6.31	8	-1.48	0.0698	1162	1.08	0.93	16766	0.995
OR4E2	-6.3	8	-1.48	0.0701	1163	1.08	0.93	16765	0.994
C20orf27	-6.29	8	-1.47	0.0703	1164	1.08	0.93	16764	0.994
SPATA24	-6.29	8	-1.47	0.0703	1165	1.08	0.93	16763	0.994
SPPL3	-6.29	8	-1.47	0.0705	1166	1.08	0.93	16762	0.994
ADAMTS8	-6.28	8	-1.47	0.0705	1167	1.08	0.93	16761	0.994
ASPN	-6.28	8	-1.47	0.0705	1168	1.08	0.929	16760	0.994
FSCB	-6.28	8	-1.47	0.0706	1169	1.08	0.929	16759	0.994
STAT1	-6.28	8	-1.47	0.0707	1170	1.08	0.929	16758	0.994
ATP2C2	-6.28	8	-1.47	0.0707	1171	1.08	0.929	16757	0.994
C7orf55	-3.14	2	-1.47	0.0708	1172	1.08	0.929	16756	0.994
ANKRA2	-6.27	8	-1.47	0.0708	1173	1.08	0.929	16755	0.994
CUEDC1	-6.27	8	-1.47	0.071	1174	1.08	0.929	16754	0.994
PKP4	-6.27	8	-1.47	0.071	1175	1.08	0.929	16753	0.994
NUDT13	-6.27	8	-1.47	0.071	1176	1.08	0.929	16752	0.994
ESRP1	-6.27	8	-1.47	0.071	1177	1.08	0.929	16751	0.994
GLIS3	-6.27	8	-1.47	0.071	1178	1.08	0.929	16750	0.994
C9orf50	-6.27	8	-1.47	0.0711	1179	1.08	0.929	16749	0.994
RAB3GAP2	-6.26	8	-1.47	0.0713	1180	1.08	0.929	16748	0.994
ARMCX4	-6.26	8	-1.47	0.0713	1181	1.08	0.929	16747	0.994
TMEM38B	-6.26	8	-1.47	0.0714	1182	1.08	0.929	16746	0.994
PRPS2	-6.26	8	-1.47	0.0714	1183	1.08	0.929	16745	0.994
DAAM1	-6.25	8	-1.47	0.0714	1184	1.08	0.929	16744	0.994
WDR38	-6.25	8	-1.47	0.0714	1185	1.08	0.929	16743	0.994
C18orf8	-6.25	8	-1.47	0.0715	1186	1.08	0.929	16742	0.994
ACTR1B	-6.25	8	-1.46	0.0717	1187	1.08	0.928	16741	0.994
GKN2	-6.25	8	-1.46	0.0717	1188	1.08	0.928	16740	0.994
NUP210L	-6.24	8	-1.46	0.0717	1189	1.08	0.928	16739	0.994
LRWD1	-6.24	8	-1.46	0.0718	1190	1.08	0.928	16738	0.994
EMILIN1	-6.24	8	-1.46	0.0718	1191	1.08	0.928	16737	0.994
SLC22A2	-6.24	8	-1.46	0.0719	1192	1.08	0.928	16736	0.994
CCDC173	-6.23	8	-1.46	0.0721	1193	1.08	0.928	16735	0.994
ADAMDEC1	-6.23	8	-1.46	0.0721	1194	1.08	0.928	16734	0.994
RAB39A	-6.23	8	-1.46	0.0722	1195	1.08	0.928	16733	0.994
LEPROT	-5.39	6	-1.46	0.0722	1196	1.08	0.928	16732	0.994
TJP2	-6.23	8	-1.46	0.0723	1197	1.08	0.928	16731	0.994
ZNF74	-6.23	8	-1.46	0.0723	1198	1.08	0.928	16730	0.994
FOXS1	-6.23	8	-1.46	0.0723	1199	1.08	0.928	16729	0.994
ADAP1	-6.22	8	-1.46	0.0724	1200	1.08	0.928	16728	0.994
SS18	-6.22	8	-1.46	0.0725	1201	1.08	0.928	16727	0.994
N4BP2L1	-6.22	8	-1.46	0.0725	1202	1.08	0.928	16726	0.994
IL7	-6.22	8	-1.46	0.0725	1203	1.08	0.928	16725	0.994
ZER1	-6.22	8	-1.46	0.0726	1204	1.08	0.927	16724	0.994
YIPF5	-6.22	8	-1.46	0.0727	1205	1.08	0.927	16723	0.994
KIAA1429	-6.22	8	-1.46	0.0727	1206	1.08	0.927	16722	0.994
GLT6D1	-6.22	8	-1.46	0.0727	1207	1.08	0.927	16721	0.994
SOCS3	-6.22	8	-1.46	0.0727	1208	1.08	0.927	16720	0.994
SMG1	-6.21	8	-1.46	0.0727	1209	1.08	0.927	16719	0.994
FAM78B	-6.21	8	-1.46	0.0727	1210	1.08	0.927	16718	0.994
NGFRAP1	-6.21	8	-1.45	0.0729	1211	1.08	0.927	16717	0.994
TEX30	-6.2	8	-1.45	0.073	1212	1.08	0.927	16716	0.994
RNF122	-6.2	8	-1.45	0.0732	1213	1.08	0.927	16715	0.994
ZNF525	-3.1	2	-1.45	0.0732	1214	1.08	0.927	16714	0.994
GTF2H1	-6.2	8	-1.45	0.0733	1215	1.08	0.927	16713	0.994
IRX6	-6.2	8	-1.45	0.0733	1216	1.08	0.927	16712	0.994
PDP2	-6.2	8	-1.45	0.0733	1217	1.08	0.927	16711	0.994
ZIC5	-6.19	8	-1.45	0.0735	1218	1.08	0.926	16710	0.994
WFDC9	-6.19	8	-1.45	0.0736	1219	1.08	0.926	16709	0.994
IL17D	-6.18	8	-1.45	0.0737	1220	1.08	0.926	16708	0.994
TBR1	-5.78	7	-1.45	0.0738	1221	1.08	0.926	16707	0.994
SLC6A20	-6.18	8	-1.45	0.0738	1222	1.08	0.926	16706	0.994
OGFR	-6.18	8	-1.45	0.0739	1223	1.08	0.926	16705	0.994
TAAR1	-6.18	8	-1.45	0.0739	1224	1.08	0.926	16704	0.994
RGS2	-6.18	8	-1.45	0.0739	1225	1.08	0.926	16703	0.994
SPOPL	-6.17	8	-1.45	0.074	1226	1.08	0.926	16702	0.994
C9orf152	-6.17	8	-1.45	0.0741	1227	1.08	0.926	16701	0.994
STMN3	-6.17	8	-1.45	0.0742	1228	1.08	0.926	16700	0.994
ZFP36	-6.16	8	-1.44	0.0743	1229	1.08	0.926	16699	0.994
DYNC1LI2	-6.16	8	-1.44	0.0744	1230	1.08	0.926	16698	0.994
ABCA5	-6.16	8	-1.44	0.0745	1231	1.08	0.926	16697	0.994
KIAA1755	-6.16	8	-1.44	0.0745	1232	1.08	0.925	16696	0.994
LAYN	-6.16	8	-1.44	0.0745	1233	1.08	0.925	16695	0.994
PPP2R5C	-6.16	8	-1.44	0.0746	1234	1.08	0.925	16694	0.994
C5orf22	-6.16	8	-1.44	0.0746	1235	1.08	0.925	16693	0.994
NMUR2	-6.15	8	-1.44	0.0747	1236	1.08	0.925	16692	0.994
TMEM68	-6.15	8	-1.44	0.0747	1237	1.08	0.925	16691	0.994
CNST	-6.15	8	-1.44	0.0748	1238	1.08	0.925	16690	0.994
ELL3	-6.15	8	-1.44	0.0748	1239	1.08	0.925	16689	0.994
PPT1	-6.15	8	-1.44	0.0749	1240	1.08	0.925	16688	0.994
TPM1	-6.15	8	-1.44	0.0749	1241	1.08	0.925	16687	0.994
KCNRG	-6.15	8	-1.44	0.0749	1242	1.08	0.925	16686	0.994
MKRN2	-6.14	8	-1.44	0.075	1243	1.08	0.925	16685	0.994
MEF2A	-6.14	8	-1.44	0.075	1244	1.08	0.925	16684	0.994
CEP19	-6.14	8	-1.44	0.0751	1245	1.08	0.925	16683	0.994
MCHR1	-6.14	8	-1.44	0.0751	1246	1.08	0.925	16682	0.994
SLC4A11	-6.14	8	-1.44	0.0752	1247	1.08	0.925	16681	0.994
NTN4	-6.14	8	-1.44	0.0753	1248	1.08	0.925	16680	0.994
GCNT3	-6.13	8	-1.44	0.0754	1249	1.08	0.925	16679	0.994
GINS2	-6.13	8	-1.44	0.0754	1250	1.08	0.925	16678	0.994
HMGN2	-5.31	6	-1.44	0.0756	1251	1.08	0.924	16677	0.994
TMEM19	-6.12	8	-1.44	0.0756	1252	1.08	0.924	16676	0.994
PYGB	-6.12	8	-1.43	0.0756	1253	1.08	0.924	16675	0.994
LYG1	-6.12	8	-1.43	0.0757	1254	1.08	0.924	16674	0.994
PAPLN	-6.12	8	-1.43	0.0757	1255	1.08	0.924	16673	0.994
CD2BP2	-5.3	6	-1.43	0.0758	1256	1.08	0.924	16672	0.994
OR2T10	-6.12	8	-1.43	0.0758	1257	1.08	0.924	16671	0.994
HSPB2	-6.12	8	-1.43	0.0758	1258	1.08	0.924	16670	0.994
DOK5	-6.12	8	-1.43	0.0758	1259	1.08	0.924	16669	0.994
TIGD1	-3.06	2	-1.43	0.0759	1260	1.08	0.924	16668	0.994
PRR14	-6.12	8	-1.43	0.0759	1261	1.08	0.924	16667	0.994
TAS2R60	-6.12	8	-1.43	0.0759	1262	1.08	0.924	16666	0.994
CD93	-6.11	8	-1.43	0.076	1263	1.08	0.924	16665	0.994
FGF12	-6.11	8	-1.43	0.076	1264	1.08	0.924	16664	0.994
PCDHGA2	-6.11	8	-1.43	0.0761	1265	1.08	0.924	16663	0.994
SSNA1	-6.11	8	-1.43	0.0762	1266	1.08	0.924	16662	0.994
TBRG1	-6.11	8	-1.43	0.0762	1267	1.08	0.924	16661	0.994
CUL4B	-6.11	8	-1.43	0.0762	1268	1.08	0.924	16660	0.994
RHOBTB3	-6.11	8	-1.43	0.0763	1269	1.08	0.924	16659	0.994
TBC1D28	-5.28	6	-1.43	0.0764	1270	1.08	0.924	16658	0.994
IRG1	-6.1	8	-1.43	0.0764	1271	1.08	0.924	16657	0.994
OR4K5	-6.1	8	-1.43	0.0764	1272	1.08	0.924	16656	0.994
MAN1B1	-6.1	8	-1.43	0.0764	1273	1.08	0.924	16655	0.994
HGSNAT	-6.1	8	-1.43	0.0766	1274	1.08	0.923	16654	0.994
DNAJC5	-6.1	8	-1.43	0.0766	1275	1.08	0.923	16653	0.994
C5orf27	-6.09	8	-1.43	0.0768	1276	1.08	0.923	16652	0.994
ARL15	-6.09	8	-1.43	0.0768	1277	1.08	0.923	16651	0.994
MBOAT4	-6.09	8	-1.43	0.0769	1278	1.08	0.923	16650	0.994
NUBP1	-5.69	7	-1.43	0.077	1279	1.08	0.923	16649	0.994
ANXA13	-6.08	8	-1.43	0.0771	1280	1.08	0.923	16648	0.994
LRRN4	-6.08	8	-1.42	0.0773	1281	1.08	0.923	16647	0.994
TBL1Y	-6.08	8	-1.42	0.0773	1282	1.08	0.923	16646	0.994
DLL4	-6.07	8	-1.42	0.0773	1283	1.08	0.923	16645	0.994
CHST3	-6.07	8	-1.42	0.0773	1284	1.08	0.923	16644	0.994
FGFBP2	-6.07	8	-1.42	0.0774	1285	1.08	0.923	16643	0.994
FAM150A	-6.07	8	-1.42	0.0775	1286	1.08	0.923	16642	0.994
AANAT	-6.07	8	-1.42	0.0775	1287	1.08	0.922	16641	0.994
EPC1	-6.07	8	-1.42	0.0776	1288	1.08	0.922	16640	0.994
GML	-6.07	8	-1.42	0.0776	1289	1.08	0.922	16639	0.994
RGS7BP	-6.07	8	-1.42	0.0776	1290	1.08	0.922	16638	0.994
FAM126A	-6.07	8	-1.42	0.0776	1291	1.08	0.922	16637	0.994
SEC24C	-6.06	8	-1.42	0.0777	1292	1.08	0.922	16636	0.994
C1orf56	-6.06	8	-1.42	0.0777	1293	1.08	0.922	16635	0.994
TMC2	-6.06	8	-1.42	0.0778	1294	1.08	0.922	16634	0.994
HBM	-6.05	8	-1.42	0.078	1295	1.08	0.922	16633	0.994
TDRD5	-6.05	8	-1.42	0.0781	1296	1.08	0.922	16632	0.994
SFTPC	-6.05	8	-1.42	0.0782	1297	1.08	0.922	16631	0.994
SSX2IP	-6.05	8	-1.42	0.0782	1298	1.08	0.922	16630	0.994
USP37	-6.05	8	-1.42	0.0783	1299	1.08	0.922	16629	0.994
LIMA1	-6.04	8	-1.42	0.0784	1300	1.08	0.922	16628	0.994
SYTL3	-6.04	8	-1.42	0.0785	1301	1.08	0.922	16627	0.994
GATM	-6.04	8	-1.42	0.0785	1302	1.08	0.922	16626	0.994
CHST10	-6.04	8	-1.42	0.0785	1303	1.08	0.921	16625	0.994
SCN2A	-6.04	8	-1.41	0.0786	1304	1.08	0.921	16624	0.994
TNFAIP8L3	-6.03	8	-1.41	0.0787	1305	1.08	0.921	16623	0.994
SH3BGRL	-6.03	8	-1.41	0.0787	1306	1.08	0.921	16622	0.994
FAM21B	-3.02	2	-1.41	0.0787	1307	1.08	0.921	16621	0.994
TMEM156	-6.03	8	-1.41	0.0787	1308	1.08	0.921	16620	0.994
SYCP2	-6.03	8	-1.41	0.0787	1309	1.08	0.921	16619	0.994
AC007040.11	-5.22	6	-1.41	0.0789	1310	1.08	0.921	16618	0.994
SIAH1	-6.03	8	-1.41	0.079	1311	1.08	0.921	16617	0.994
SLC23A3	-6.02	8	-1.41	0.079	1312	1.08	0.921	16616	0.994
MCTS1	-6.02	8	-1.41	0.079	1313	1.08	0.921	16615	0.994
XKR7	-6.02	8	-1.41	0.0791	1314	1.08	0.921	16614	0.994
IL4R	-6.02	8	-1.41	0.0792	1315	1.08	0.921	16613	0.994
BLOC1S6	-6.02	8	-1.41	0.0792	1316	1.08	0.921	16612	0.994
HSD11B1L	-6.02	8	-1.41	0.0793	1317	1.08	0.921	16611	0.994
C9orf84	-6.01	8	-1.41	0.0795	1318	1.08	0.921	16610	0.993
PHTF1	-6.01	8	-1.41	0.0796	1319	1.08	0.92	16609	0.993
LAMA1	-6	8	-1.41	0.0797	1320	1.08	0.92	16608	0.993
LHX8	-6	8	-1.41	0.0797	1321	1.08	0.92	16607	0.993
GFI1	-6	8	-1.41	0.0798	1322	1.08	0.92	16606	0.993
TNS4	-6	8	-1.41	0.0799	1323	1.08	0.92	16605	0.993
DUS2	-6	8	-1.41	0.0799	1324	1.08	0.92	16604	0.993
CCDC179	-3	2	-1.41	0.0799	1325	1.08	0.92	16603	0.993
OR2AJ1	-5.99	8	-1.4	0.0801	1326	1.08	0.92	16602	0.993
C12orf54	-5.99	8	-1.4	0.0801	1327	1.08	0.92	16601	0.993
PCDHA3	-5.99	8	-1.4	0.0801	1328	1.08	0.92	16600	0.993
CKAP2	-5.99	8	-1.4	0.0802	1329	1.08	0.92	16599	0.993
IRF7	-5.99	8	-1.4	0.0803	1330	1.08	0.92	16598	0.993
APCS	-5.98	8	-1.4	0.0804	1331	1.08	0.92	16597	0.993
TAS2R39	-5.98	8	-1.4	0.0804	1332	1.08	0.92	16596	0.993
AP4M1	-5.98	8	-1.4	0.0805	1333	1.08	0.92	16595	0.993
NELFB	-5.18	6	-1.4	0.0806	1334	1.08	0.919	16594	0.993
SHISA4	-5.97	8	-1.4	0.0808	1335	1.08	0.919	16593	0.993
LAMP5	-5.97	8	-1.4	0.0808	1336	1.08	0.919	16592	0.993
NUDT21	-5.97	8	-1.4	0.0808	1337	1.08	0.919	16591	0.993
TLN2	-5.97	8	-1.4	0.0809	1338	1.08	0.919	16590	0.993
CRYGC	-5.97	8	-1.4	0.0811	1339	1.09	0.919	16589	0.993
MROH2B	-5.96	8	-1.4	0.0811	1340	1.08	0.919	16588	0.993
ZNF276	-5.96	8	-1.4	0.0811	1341	1.08	0.919	16587	0.993
IL17RA	-5.96	8	-1.4	0.0811	1342	1.08	0.919	16586	0.993
LRRC49	-5.96	8	-1.4	0.0813	1343	1.08	0.919	16585	0.993
NPC2	-5.96	8	-1.4	0.0813	1344	1.08	0.919	16584	0.993
G3BP1	-5.95	8	-1.4	0.0814	1345	1.09	0.919	16583	0.993
MCIDAS	-5.95	8	-1.4	0.0814	1346	1.08	0.919	16582	0.993
R3HDM1	-5.95	8	-1.39	0.0815	1347	1.08	0.918	16581	0.993
ZNF335	-5.95	8	-1.39	0.0816	1348	1.09	0.918	16580	0.993
PLCD1	-5.95	8	-1.39	0.0816	1349	1.08	0.918	16579	0.993
KIAA0907	-5.95	8	-1.39	0.0817	1350	1.08	0.918	16578	0.993
RRP7A	-5.94	8	-1.39	0.0818	1351	1.09	0.918	16577	0.993
OPTC	-5.94	8	-1.39	0.082	1352	1.09	0.918	16576	0.993
FAN1	-5.94	8	-1.39	0.082	1353	1.09	0.918	16575	0.993
IL11RA	-5.93	8	-1.39	0.0822	1354	1.09	0.918	16574	0.993
ALS2CR12	-5.93	8	-1.39	0.0822	1355	1.09	0.918	16573	0.993
FRMD3	-5.14	6	-1.39	0.0822	1356	1.09	0.918	16572	0.993
TRIM35	-5.93	8	-1.39	0.0823	1357	1.09	0.918	16571	0.993
CEP41	-5.92	8	-1.39	0.0826	1358	1.09	0.917	16570	0.993
WDR48	-5.92	8	-1.39	0.0826	1359	1.09	0.917	16569	0.993
FAM46B	-5.92	8	-1.39	0.0826	1360	1.09	0.917	16568	0.993
PPP1R14D	-5.13	6	-1.39	0.0827	1361	1.09	0.917	16567	0.993
RHBDF2	-5.92	8	-1.39	0.0827	1362	1.09	0.917	16566	0.993
UBQLN1	-5.92	8	-1.39	0.0827	1363	1.09	0.917	16565	0.993
NRSN2	-5.92	8	-1.39	0.0827	1364	1.09	0.917	16564	0.993
IFT74	-5.92	8	-1.39	0.0827	1365	1.09	0.917	16563	0.993
GATA5	-5.91	8	-1.39	0.0829	1366	1.09	0.917	16562	0.993
NANOG	-4.18	4	-1.39	0.0829	1367	1.09	0.917	16561	0.993
TIAM2	-5.91	8	-1.39	0.083	1368	1.09	0.917	16560	0.993
TARDBP	-5.91	8	-1.38	0.0831	1369	1.09	0.917	16559	0.993
AGTPBP1	-5.9	8	-1.38	0.0832	1370	1.09	0.917	16558	0.993
MAP1A	-5.9	8	-1.38	0.0833	1371	1.09	0.917	16557	0.993
C5orf30	-5.9	8	-1.38	0.0833	1372	1.09	0.917	16556	0.993
SFRP1	-5.9	8	-1.38	0.0834	1373	1.09	0.917	16555	0.993
ADRBK2	-5.9	8	-1.38	0.0834	1374	1.09	0.917	16554	0.993
UGT1A4	-5.9	8	-1.38	0.0835	1375	1.09	0.917	16553	0.993
RHOJ	-5.89	8	-1.38	0.0836	1376	1.09	0.916	16552	0.993
FOXF1	-5.89	8	-1.38	0.0836	1377	1.09	0.916	16551	0.993
PRAMEF2	-5.1	6	-1.38	0.0837	1378	1.09	0.916	16550	0.993
BCAS1	-5.89	8	-1.38	0.0837	1379	1.09	0.916	16549	0.993
GNAL	-5.89	8	-1.38	0.0837	1380	1.09	0.916	16548	0.993
SNAP47	-5.89	8	-1.38	0.0839	1381	1.09	0.916	16547	0.993
PLEKHA2	-5.1	6	-1.38	0.0839	1382	1.09	0.916	16546	0.993
DEFA6	-5.88	8	-1.38	0.0839	1383	1.09	0.916	16545	0.993
IL36RN	-5.88	8	-1.38	0.084	1384	1.09	0.916	16544	0.993
TUBB	-5.88	8	-1.38	0.084	1385	1.09	0.916	16543	0.993
SLC35G5	-2.94	2	-1.38	0.0841	1386	1.09	0.916	16542	0.993
LRRTM1	-5.87	8	-1.38	0.0843	1387	1.09	0.916	16541	0.992
PRDX6	-5.87	8	-1.38	0.0845	1388	1.09	0.915	16540	0.992
HEMGN	-5.87	8	-1.38	0.0845	1389	1.09	0.915	16539	0.992
TEX37	-5.87	8	-1.38	0.0846	1390	1.09	0.915	16538	0.992
GPR107	-5.08	6	-1.37	0.0846	1391	1.09	0.915	16537	0.992
CYP27A1	-5.86	8	-1.37	0.0846	1392	1.09	0.915	16536	0.992
ADPGK	-5.86	8	-1.37	0.0848	1393	1.09	0.915	16535	0.992
TEX9	-5.86	8	-1.37	0.0848	1394	1.09	0.915	16534	0.992
TNFRSF10B	-5.86	8	-1.37	0.0848	1395	1.09	0.915	16533	0.992
SBSN	-5.86	8	-1.37	0.0848	1396	1.09	0.915	16532	0.992
OR11H6	-5.86	8	-1.37	0.0849	1397	1.09	0.915	16531	0.992
COASY	-5.86	8	-1.37	0.0849	1398	1.09	0.915	16530	0.992
SYK	-5.85	8	-1.37	0.0851	1399	1.09	0.915	16529	0.992
ISG15	-5.84	8	-1.37	0.0854	1400	1.09	0.915	16528	0.992
MSRA	-5.84	8	-1.37	0.0854	1401	1.09	0.915	16527	0.992
DUOX2	-5.84	8	-1.37	0.0854	1402	1.09	0.915	16526	0.992
IL22RA1	-5.84	8	-1.37	0.0854	1403	1.09	0.915	16525	0.992
TGFBR3	-5.84	8	-1.37	0.0854	1404	1.09	0.915	16524	0.992
EXOSC6	-5.84	8	-1.37	0.0854	1405	1.09	0.915	16523	0.992
TNFSF15	-5.84	8	-1.37	0.0854	1406	1.09	0.915	16522	0.992
UBXN4	-5.84	8	-1.37	0.0855	1407	1.09	0.915	16521	0.992
CX3CL1	-5.83	8	-1.37	0.0857	1408	1.09	0.914	16520	0.992
FAM189A2	-5.83	8	-1.37	0.0858	1409	1.09	0.914	16519	0.992
ME2	-5.83	8	-1.37	0.0858	1410	1.09	0.914	16518	0.992
BAAT	-5.83	8	-1.37	0.0859	1411	1.09	0.914	16517	0.992
CLCN1	-5.83	8	-1.37	0.0859	1412	1.09	0.914	16516	0.992
SLC22A16	-5.83	8	-1.37	0.0859	1413	1.09	0.914	16515	0.992
OR52A1	-5.83	8	-1.37	0.0859	1414	1.09	0.914	16514	0.992
GTSF1	-5.83	8	-1.37	0.0859	1415	1.09	0.914	16513	0.992
SAV1	-5.83	8	-1.37	0.086	1416	1.09	0.914	16512	0.992
RRAGA	-5.83	8	-1.37	0.086	1417	1.09	0.914	16511	0.992
MYBPHL	-5.83	8	-1.37	0.086	1418	1.09	0.914	16510	0.992
ISOC1	-5.82	8	-1.37	0.0861	1419	1.09	0.914	16509	0.992
STC1	-5.82	8	-1.36	0.0862	1420	1.09	0.914	16508	0.992
TLDC1	-5.82	8	-1.36	0.0862	1421	1.09	0.914	16507	0.992
ZNF124	-5.82	8	-1.36	0.0862	1422	1.09	0.914	16506	0.992
FAM171A1	-5.82	8	-1.36	0.0862	1423	1.09	0.914	16505	0.993
ORC3	-5.82	8	-1.36	0.0862	1424	1.09	0.914	16504	0.993
OR10S1	-5.82	8	-1.36	0.0862	1425	1.08	0.914	16503	0.993
ENTPD2	-5.82	8	-1.36	0.0863	1426	1.08	0.914	16502	0.993
C8orf17	-5.82	8	-1.36	0.0863	1427	1.08	0.914	16501	0.993
PNRC1	-5.82	8	-1.36	0.0863	1428	1.08	0.914	16500	0.993
B3GALT6	-5.04	6	-1.36	0.0864	1429	1.08	0.914	16499	0.993
TRIM39	-5.82	8	-1.36	0.0864	1430	1.08	0.914	16498	0.993
TRAM2	-5.82	8	-1.36	0.0864	1431	1.08	0.914	16497	0.993
ENOSF1	-5.81	8	-1.36	0.0865	1432	1.08	0.914	16496	0.993
OAZ2	-5.81	8	-1.36	0.0865	1433	1.08	0.914	16495	0.993
NLRP3	-5.81	8	-1.36	0.0865	1434	1.08	0.914	16494	0.993
TMX4	-5.81	8	-1.36	0.0866	1435	1.08	0.913	16493	0.993
NISCH	-5.81	8	-1.36	0.0868	1436	1.08	0.913	16492	0.993
VCPIP1	-5.8	8	-1.36	0.0868	1437	1.08	0.913	16491	0.993
GCNT1	-5.8	8	-1.36	0.0869	1438	1.08	0.913	16490	0.993
FAM153C	-2.9	2	-1.36	0.0871	1439	1.08	0.913	16489	0.993
C2orf69	-5.8	8	-1.36	0.0871	1440	1.08	0.913	16488	0.993
NBEA	-5.02	6	-1.36	0.0871	1441	1.08	0.913	16487	0.993
METTL3	-5.8	8	-1.36	0.0872	1442	1.08	0.913	16486	0.993
TIE1	-5.79	8	-1.36	0.0873	1443	1.08	0.913	16485	0.993
CCL27	-5.79	8	-1.36	0.0873	1444	1.08	0.913	16484	0.993
RBBP8	-5.79	8	-1.36	0.0873	1445	1.08	0.913	16483	0.993
ACTL7A	-5.78	8	-1.36	0.0876	1446	1.09	0.912	16482	0.992
CPNE4	-5.78	8	-1.36	0.0876	1447	1.09	0.912	16481	0.992
DEFB123	-5.78	8	-1.35	0.0878	1448	1.09	0.912	16480	0.992
MEPE	-5.78	8	-1.35	0.0878	1449	1.09	0.912	16479	0.992
ITGA10	-5.78	8	-1.35	0.0879	1450	1.09	0.912	16478	0.992
PDE10A	-5.77	8	-1.35	0.0879	1451	1.09	0.912	16477	0.992
UBE2V2	-5.77	8	-1.35	0.0879	1452	1.09	0.912	16476	0.992
INSM1	-5.77	8	-1.35	0.088	1453	1.09	0.912	16475	0.992
OTOR	-5.77	8	-1.35	0.088	1454	1.09	0.912	16474	0.992
SYF2	-5.77	8	-1.35	0.088	1455	1.08	0.912	16473	0.992
DHX35	-5.77	8	-1.35	0.0882	1456	1.09	0.912	16472	0.992
STAR	-5.77	8	-1.35	0.0882	1457	1.08	0.912	16471	0.992
DENND1B	-5.77	8	-1.35	0.0882	1458	1.08	0.912	16470	0.992
RXRB	-5.77	8	-1.35	0.0882	1459	1.08	0.912	16469	0.992
ARHGAP17	-5.76	8	-1.35	0.0883	1460	1.08	0.912	16468	0.992
APOLD1	-5.76	8	-1.35	0.0884	1461	1.08	0.912	16467	0.992
GJC2	-5.76	8	-1.35	0.0884	1462	1.08	0.912	16466	0.992
ZSWIM6	-5.76	8	-1.35	0.0885	1463	1.08	0.912	16465	0.992
ATP1A3	-5.76	8	-1.35	0.0885	1464	1.08	0.912	16464	0.993
MOS	-5.76	8	-1.35	0.0886	1465	1.08	0.911	16463	0.992
CLDN3	-5.75	8	-1.35	0.0887	1466	1.08	0.911	16462	0.992
RABIF	-5.75	8	-1.35	0.0887	1467	1.08	0.911	16461	0.992
MVB12B	-5.75	8	-1.35	0.0888	1468	1.08	0.911	16460	0.992
PMEPA1	-5.75	8	-1.35	0.089	1469	1.09	0.911	16459	0.992
TRHR	-5.74	8	-1.35	0.0891	1470	1.09	0.911	16458	0.992
S100A10	-5.74	8	-1.35	0.0891	1471	1.09	0.911	16457	0.992
EMC8	-5.74	8	-1.35	0.0892	1472	1.09	0.911	16456	0.992
ZNF341	-5.74	8	-1.35	0.0893	1473	1.09	0.911	16455	0.992
RAVER2	-5.74	8	-1.35	0.0893	1474	1.09	0.911	16454	0.992
UNC45B	-5.73	8	-1.34	0.0894	1475	1.09	0.911	16453	0.992
UCHL3	-5.73	8	-1.34	0.0895	1476	1.09	0.911	16452	0.992
SPINT1	-5.73	8	-1.34	0.0895	1477	1.09	0.911	16451	0.992
EVI2A	-5.73	8	-1.34	0.0896	1478	1.09	0.91	16450	0.992
VPS45	-5.73	8	-1.34	0.0897	1479	1.09	0.91	16449	0.992
HRH4	-5.71	8	-1.34	0.0902	1480	1.09	0.91	16448	0.992
DEFB135	-5.71	8	-1.34	0.0902	1481	1.09	0.91	16447	0.992
SRPX2	-5.71	8	-1.34	0.0902	1482	1.09	0.91	16446	0.992
RPN2	-5.71	8	-1.34	0.0902	1483	1.09	0.91	16445	0.992
MOB1A	-5.71	8	-1.34	0.0903	1484	1.09	0.91	16444	0.992
RXRA	-4.95	6	-1.34	0.0903	1485	1.09	0.91	16443	0.992
STRC	-5.71	8	-1.34	0.0904	1486	1.09	0.91	16442	0.992
BNIP1	-5.71	8	-1.34	0.0904	1487	1.09	0.91	16441	0.992
NR3C2	-5.71	8	-1.34	0.0905	1488	1.09	0.91	16440	0.992
ZNF516	-5.71	8	-1.34	0.0905	1489	1.09	0.91	16439	0.992
GTPBP2	-5.71	8	-1.34	0.0905	1490	1.09	0.909	16438	0.992
DUSP22	-5.7	8	-1.34	0.0906	1491	1.09	0.909	16437	0.992
PSMD5	-5.7	8	-1.34	0.0906	1492	1.09	0.909	16436	0.992
SLC7A6	-5.7	8	-1.34	0.0907	1493	1.09	0.909	16435	0.992
ADCK2	-5.7	8	-1.34	0.0907	1494	1.09	0.909	16434	0.992
C1orf87	-5.7	8	-1.34	0.0908	1495	1.09	0.909	16433	0.992
RUSC2	-5.7	8	-1.34	0.0908	1496	1.09	0.909	16432	0.992
DSG1	-5.7	8	-1.34	0.0909	1497	1.09	0.909	16431	0.992
RXFP3	-5.69	8	-1.34	0.0909	1498	1.09	0.909	16430	0.992
EDIL3	-5.69	8	-1.34	0.0909	1499	1.09	0.909	16429	0.992
ADIPOR1	-5.69	8	-1.33	0.091	1500	1.09	0.909	16428	0.992
NEUROD1	-5.69	8	-1.33	0.0911	1501	1.09	0.909	16427	0.992
TSPAN19	-5.69	8	-1.33	0.0911	1502	1.09	0.909	16426	0.992
AGPAT3	-5.69	8	-1.33	0.0911	1503	1.09	0.909	16425	0.992
PPDPF	-5.69	8	-1.33	0.0911	1504	1.09	0.909	16424	0.992
PARD6A	-5.69	8	-1.33	0.0911	1505	1.09	0.909	16423	0.992
KNG1	-5.69	8	-1.33	0.0912	1506	1.09	0.909	16422	0.992
KCNA1	-5.69	8	-1.33	0.0912	1507	1.08	0.909	16421	0.992
KLF10	-5.68	8	-1.33	0.0914	1508	1.09	0.909	16420	0.992
SOCS5	-5.68	8	-1.33	0.0917	1509	1.09	0.908	16419	0.992
IL17F	-5.67	8	-1.33	0.0917	1510	1.09	0.908	16418	0.992
CCL19	-4.91	6	-1.33	0.0917	1511	1.09	0.908	16417	0.992
GPR157	-5.67	8	-1.33	0.0919	1512	1.09	0.908	16416	0.992
COPS5	-5.67	8	-1.33	0.0921	1513	1.09	0.908	16415	0.992
HAS3	-5.66	8	-1.33	0.0922	1514	1.09	0.908	16414	0.991
SGCZ	-5.66	8	-1.33	0.0922	1515	1.09	0.908	16413	0.992
NSUN5	-5.66	8	-1.33	0.0922	1516	1.09	0.908	16412	0.992
ZNF444	-5.66	8	-1.33	0.0922	1517	1.09	0.908	16411	0.992
CADM3	-5.66	8	-1.33	0.0922	1518	1.09	0.908	16410	0.992
PCDHGB7	-5.66	8	-1.33	0.0923	1519	1.09	0.908	16409	0.992
GAS1	-5.66	8	-1.33	0.0923	1520	1.09	0.908	16408	0.992
C15orf56	-5.66	8	-1.33	0.0924	1521	1.09	0.908	16407	0.992
NNAT	-5.65	8	-1.33	0.0925	1522	1.09	0.908	16406	0.992
RNF219	-5.65	8	-1.33	0.0925	1523	1.09	0.907	16405	0.992
CCDC6	-4.89	6	-1.33	0.0926	1524	1.09	0.907	16404	0.992
GALNT9	-5.65	8	-1.32	0.0926	1525	1.09	0.907	16403	0.992
ZNF662	-5.65	8	-1.32	0.0926	1526	1.09	0.907	16402	0.992
SLC3A1	-5.65	8	-1.32	0.0927	1527	1.09	0.907	16401	0.992
OR2G2	-5.65	8	-1.32	0.0927	1528	1.09	0.907	16400	0.992
ZNF398	-5.65	8	-1.32	0.0927	1529	1.09	0.907	16399	0.992
LCE6A	-5.64	8	-1.32	0.0929	1530	1.09	0.907	16398	0.992
DEFB127	-4.89	6	-1.32	0.0929	1531	1.09	0.907	16397	0.992
PIP5KL1	-5.64	8	-1.32	0.0929	1532	1.09	0.907	16396	0.992
PPHLN1	-5.64	8	-1.32	0.0929	1533	1.09	0.907	16395	0.992
RHOC	-5.64	8	-1.32	0.0929	1534	1.09	0.907	16394	0.992
TTC13	-5.64	8	-1.32	0.0929	1535	1.09	0.907	16393	0.992
MDGA1	-5.64	8	-1.32	0.093	1536	1.09	0.907	16392	0.992
HAUS1	-4.89	6	-1.32	0.093	1537	1.08	0.907	16391	0.992
TRIM11	-5.64	8	-1.32	0.093	1538	1.08	0.907	16390	0.992
OSBPL10	-5.64	8	-1.32	0.0931	1539	1.08	0.907	16389	0.992
MARVELD2	-5.63	8	-1.32	0.0934	1540	1.09	0.907	16388	0.992
DHX38	-5.63	8	-1.32	0.0935	1541	1.09	0.906	16387	0.992
WFDC1	-5.63	8	-1.32	0.0936	1542	1.09	0.906	16386	0.992
STK36	-5.62	8	-1.32	0.0936	1543	1.09	0.906	16385	0.992
CNOT8	-5.62	8	-1.32	0.0937	1544	1.09	0.906	16384	0.992
PSPC1	-5.62	8	-1.32	0.0938	1545	1.09	0.906	16383	0.992
RNF112	-5.62	8	-1.32	0.0938	1546	1.09	0.906	16382	0.992
KIAA1737	-5.62	8	-1.32	0.0939	1547	1.09	0.906	16381	0.992
PARD6G	-5.61	8	-1.32	0.0941	1548	1.09	0.906	16380	0.991
HHATL	-5.61	8	-1.32	0.0941	1549	1.09	0.906	16379	0.991
OBSL1	-5.61	8	-1.32	0.0942	1550	1.09	0.906	16378	0.992
STX16	-5.61	8	-1.32	0.0942	1551	1.09	0.906	16377	0.992
RECQL5	-5.61	8	-1.31	0.0943	1552	1.09	0.906	16376	0.991
LY6H	-5.6	8	-1.31	0.0944	1553	1.09	0.906	16375	0.991
FBF1	-5.6	8	-1.31	0.0944	1554	1.09	0.906	16374	0.991
QRICH1	-5.6	8	-1.31	0.0944	1555	1.09	0.906	16373	0.992
MALT1	-5.6	8	-1.31	0.0945	1556	1.09	0.905	16372	0.991
EOGT	-5.6	8	-1.31	0.0945	1557	1.09	0.905	16371	0.992
IQGAP1	-5.6	8	-1.31	0.0946	1558	1.09	0.905	16370	0.992
MKS1	-5.6	8	-1.31	0.0946	1559	1.09	0.905	16369	0.992
C15orf52	-5.6	8	-1.31	0.0946	1560	1.09	0.905	16368	0.992
GVQW1	-5.6	8	-1.31	0.0946	1561	1.09	0.905	16367	0.992
AIM1L	-5.6	8	-1.31	0.0946	1562	1.09	0.905	16366	0.992
NAGK	-5.59	8	-1.31	0.0948	1563	1.09	0.905	16365	0.992
ITGB2	-5.59	8	-1.31	0.0948	1564	1.09	0.905	16364	0.992
OR1J4	-5.59	8	-1.31	0.0949	1565	1.09	0.905	16363	0.992
GAL3ST2	-5.59	8	-1.31	0.095	1566	1.09	0.905	16362	0.992
GPR123	-5.58	8	-1.31	0.0952	1567	1.09	0.905	16361	0.991
EFNA4	-5.58	8	-1.31	0.0953	1568	1.09	0.905	16360	0.991
AC093802.1	-5.58	8	-1.31	0.0953	1569	1.09	0.905	16359	0.991
ANO6	-5.58	8	-1.31	0.0954	1570	1.09	0.905	16358	0.991
BEX1	-5.58	8	-1.31	0.0954	1571	1.09	0.905	16357	0.991
HSCB	-5.57	8	-1.31	0.0956	1572	1.09	0.904	16356	0.991
ZNF660	-5.57	8	-1.31	0.0957	1573	1.09	0.904	16355	0.991
PAX4	-5.57	8	-1.31	0.0957	1574	1.09	0.904	16354	0.991
SPATS2L	-5.57	8	-1.31	0.0959	1575	1.09	0.904	16353	0.991
CRABP1	-5.57	8	-1.31	0.0959	1576	1.09	0.904	16352	0.991
CTBS	-5.57	8	-1.31	0.0959	1577	1.09	0.904	16351	0.991
SLC2A10	-5.57	8	-1.31	0.0959	1578	1.09	0.904	16350	0.991
GPR56	-5.57	8	-1.31	0.0959	1579	1.09	0.904	16349	0.991
CTSZ	-5.57	8	-1.31	0.0959	1580	1.09	0.904	16348	0.991
BAG1	-5.56	8	-1.3	0.096	1581	1.09	0.904	16347	0.991
ST13	-3.93	4	-1.3	0.096	1582	1.09	0.904	16346	0.991
RNF130	-5.56	8	-1.3	0.0961	1583	1.09	0.904	16345	0.991
C2	-5.56	8	-1.3	0.0962	1584	1.09	0.904	16344	0.991
WDFY2	-5.56	8	-1.3	0.0962	1585	1.09	0.904	16343	0.991
IL5	-5.56	8	-1.3	0.0963	1586	1.09	0.904	16342	0.991
PARVB	-5.56	8	-1.3	0.0963	1587	1.09	0.904	16341	0.991
DBH	-5.55	8	-1.3	0.0965	1588	1.09	0.903	16340	0.991
CRADD	-5.55	8	-1.3	0.0965	1589	1.09	0.903	16339	0.991
TMEM39B	-5.55	8	-1.3	0.0966	1590	1.09	0.903	16338	0.991
ATP6V0D2	-5.55	8	-1.3	0.0966	1591	1.09	0.903	16337	0.991
FAM166A	-5.55	8	-1.3	0.0966	1592	1.09	0.903	16336	0.991
GUCA1C	-5.55	8	-1.3	0.0966	1593	1.09	0.903	16335	0.991
GIMAP8	-5.55	8	-1.3	0.0966	1594	1.09	0.903	16334	0.991
CEBPB	-5.55	8	-1.3	0.0967	1595	1.09	0.903	16333	0.991
DUSP4	-5.55	8	-1.3	0.0967	1596	1.09	0.903	16332	0.992
SYNDIG1	-5.55	8	-1.3	0.0968	1597	1.09	0.903	16331	0.992
TSPAN1	-5.54	8	-1.3	0.0968	1598	1.09	0.903	16330	0.992
NMRK1	-5.54	8	-1.3	0.0969	1599	1.09	0.903	16329	0.991
VPS54	-5.54	8	-1.3	0.0969	1600	1.09	0.903	16328	0.991
YIPF3	-5.54	8	-1.3	0.097	1601	1.09	0.903	16327	0.992
FAM63B	-5.54	8	-1.3	0.097	1602	1.09	0.903	16326	0.992
SNRPC	-5.54	8	-1.3	0.0971	1603	1.09	0.903	16325	0.992
SPATC1	-5.53	8	-1.3	0.0972	1604	1.09	0.903	16324	0.991
ACBD7	-5.53	8	-1.3	0.0972	1605	1.09	0.903	16323	0.991
ZBTB34	-5.53	8	-1.3	0.0973	1606	1.09	0.903	16322	0.991
MAGEC1	-5.53	8	-1.3	0.0974	1607	1.09	0.903	16321	0.991
BIRC2	-5.52	8	-1.29	0.0978	1608	1.09	0.902	16320	0.991
SMIM21	-5.52	8	-1.29	0.0978	1609	1.09	0.902	16319	0.991
FAM206A	-5.52	8	-1.29	0.0979	1610	1.09	0.902	16318	0.991
ZMIZ1	-5.51	8	-1.29	0.098	1611	1.09	0.902	16317	0.991
TNFRSF1B	-5.51	8	-1.29	0.098	1612	1.09	0.902	16316	0.991
MCF2L2	-5.51	8	-1.29	0.098	1613	1.09	0.902	16315	0.991
AMPH	-5.51	8	-1.29	0.098	1614	1.09	0.902	16314	0.991
IQCC	-5.51	8	-1.29	0.0983	1615	1.09	0.902	16313	0.991
SPG21	-5.51	8	-1.29	0.0983	1616	1.09	0.902	16312	0.991
CEACAM5	-5.5	8	-1.29	0.0984	1617	1.09	0.902	16311	0.991
RNF32	-5.5	8	-1.29	0.0984	1618	1.09	0.902	16310	0.991
AKR1E2	-5.5	8	-1.29	0.0984	1619	1.09	0.902	16309	0.991
TMEM30B	-5.5	8	-1.29	0.0986	1620	1.09	0.901	16308	0.991
MKRN1	-5.5	8	-1.29	0.0986	1621	1.09	0.901	16307	0.991
DOK4	-5.5	8	-1.29	0.0987	1622	1.09	0.901	16306	0.991
TIA1	-5.5	8	-1.29	0.0987	1623	1.09	0.901	16305	0.991
LTBP1	-5.5	8	-1.29	0.0987	1624	1.09	0.901	16304	0.991
PELI1	-5.49	8	-1.29	0.099	1625	1.09	0.901	16303	0.991
TMEM37	-5.49	8	-1.29	0.0992	1626	1.09	0.901	16302	0.991
NFS1	-5.48	8	-1.29	0.0992	1627	1.09	0.901	16301	0.991
SLC39A4	-5.48	8	-1.28	0.0995	1628	1.1	0.9	16300	0.99
ENC1	-5.48	8	-1.28	0.0995	1629	1.1	0.9	16299	0.99
CD1C	-5.48	8	-1.28	0.0995	1630	1.09	0.9	16298	0.99
ANAPC2	-5.47	8	-1.28	0.0996	1631	1.09	0.9	16297	0.99
ARHGEF10	-5.47	8	-1.28	0.0996	1632	1.09	0.9	16296	0.991
SIRT3	-5.47	8	-1.28	0.0996	1633	1.09	0.9	16295	0.991
TLE3	-5.47	8	-1.28	0.0997	1634	1.09	0.9	16294	0.991
SERPINB5	-5.47	8	-1.28	0.0998	1635	1.09	0.9	16293	0.99
SKOR2	-5.47	8	-1.28	0.0999	1636	1.09	0.9	16292	0.99
S1PR1	-5.47	8	-1.28	0.0999	1637	1.09	0.9	16291	0.99
ARHGAP11A	-5.47	8	-1.28	0.1	1638	1.09	0.9	16290	0.99
ZNF471	-5.46	8	-1.28	0.1	1639	1.09	0.9	16289	0.99
MAP2K7	-5.46	8	-1.28	0.1	1640	1.09	0.9	16288	0.991
ZC3HAV1L	-5.46	8	-1.28	0.1	1641	1.09	0.9	16287	0.99
NFATC2IP	-5.46	8	-1.28	0.1	1642	1.09	0.9	16286	0.99
MC1R	-5.46	8	-1.28	0.1	1643	1.09	0.9	16285	0.991
KLHL1	-5.46	8	-1.28	0.1	1644	1.09	0.9	16284	0.99
FABP4	-5.45	8	-1.28	0.1	1645	1.09	0.9	16283	0.99
GLTPD1	-5.45	8	-1.28	0.1	1646	1.09	0.9	16282	0.99
ILDR2	-5.45	8	-1.28	0.101	1647	1.09	0.899	16281	0.99
TST	-5.45	8	-1.28	0.101	1648	1.09	0.899	16280	0.99
CASP9	-5.45	8	-1.28	0.101	1649	1.09	0.899	16279	0.99
NUP210	-5.45	8	-1.28	0.101	1650	1.09	0.899	16278	0.99
CDKL4	-5.45	8	-1.28	0.101	1651	1.09	0.899	16277	0.99
OR10Z1	-5.44	8	-1.28	0.101	1652	1.09	0.899	16276	0.99
CDC42BPB	-5.44	8	-1.28	0.101	1653	1.09	0.899	16275	0.99
DDRGK1	-5.44	8	-1.28	0.101	1654	1.09	0.899	16274	0.99
SCARA3	-5.44	8	-1.27	0.101	1655	1.1	0.899	16273	0.99
HM13	-5.44	8	-1.27	0.101	1656	1.1	0.899	16272	0.99
OR7C2	-4.71	6	-1.27	0.101	1657	1.1	0.899	16271	0.99
CDAN1	-5.43	8	-1.27	0.101	1658	1.1	0.899	16270	0.99
EGFP	-12.73	44	-1.27	0.101	1659	1.1	0.899	16269	0.99
IER3IP1	-5.43	8	-1.27	0.101	1660	1.1	0.899	16268	0.99
CTDP1	-4.7	6	-1.27	0.101	1661	1.1	0.899	16267	0.99
ZNF391	-5.43	8	-1.27	0.102	1662	1.1	0.898	16266	0.99
HMGCL	-5.43	8	-1.27	0.102	1663	1.09	0.898	16265	0.99
IKZF4	-5.43	8	-1.27	0.102	1664	1.09	0.898	16264	0.99
HNRNPK	-5.43	8	-1.27	0.102	1665	1.09	0.898	16263	0.99
POC5	-5.42	8	-1.27	0.102	1666	1.09	0.898	16262	0.99
TFR2	-5.42	8	-1.27	0.102	1667	1.09	0.898	16261	0.99
PSCA	-5.42	8	-1.27	0.102	1668	1.09	0.898	16260	0.99
PUM1	-5.42	8	-1.27	0.102	1669	1.09	0.898	16259	0.99
CTSL	-5.42	8	-1.27	0.102	1670	1.09	0.898	16258	0.99
COBLL1	-5.42	8	-1.27	0.102	1671	1.09	0.898	16257	0.99
FRAT2	-5.42	8	-1.27	0.102	1672	1.09	0.898	16256	0.99
LMAN2L	-5.42	8	-1.27	0.102	1673	1.09	0.898	16255	0.991
EPG5	-5.42	8	-1.27	0.102	1674	1.09	0.898	16254	0.991
RREB1	-5.42	8	-1.27	0.102	1675	1.09	0.898	16253	0.991
SEPP1	-5.42	8	-1.27	0.102	1676	1.09	0.898	16252	0.991
SEC13	-5.42	8	-1.27	0.102	1677	1.09	0.898	16251	0.991
TSPO2	-5.42	8	-1.27	0.102	1678	1.09	0.898	16250	0.991
C9orf92	-5.41	8	-1.27	0.102	1679	1.09	0.898	16249	0.991
VAX1	-5.41	8	-1.27	0.102	1680	1.09	0.898	16248	0.991
EEF1D	-5.41	8	-1.27	0.102	1681	1.09	0.898	16247	0.991
NXF1	-5.41	8	-1.27	0.102	1682	1.09	0.898	16246	0.991
APLF	-5.41	8	-1.27	0.102	1683	1.09	0.898	16245	0.991
KRCC1	-5.41	8	-1.27	0.102	1684	1.09	0.898	16244	0.991
CHMP4B	-5.41	8	-1.27	0.102	1685	1.09	0.898	16243	0.991
JMJD7	-5.41	8	-1.27	0.102	1686	1.09	0.898	16242	0.991
EXOC3L1	-5.41	8	-1.27	0.102	1687	1.09	0.898	16241	0.991
SCAF8	-5.41	8	-1.27	0.102	1688	1.09	0.898	16240	0.991
RYR1	-5.4	8	-1.27	0.102	1689	1.09	0.898	16239	0.991
ACTR5	-5.4	8	-1.27	0.103	1690	1.09	0.897	16238	0.991
POC1B	-5.4	8	-1.27	0.103	1691	1.09	0.897	16237	0.991
TERF1	-5.4	8	-1.27	0.103	1692	1.09	0.897	16236	0.991
PRLHR	-5.4	8	-1.27	0.103	1693	1.09	0.897	16235	0.991
SCRN3	-5.4	8	-1.27	0.103	1694	1.09	0.897	16234	0.991
TM6SF1	-5.39	8	-1.27	0.103	1695	1.09	0.897	16233	0.991
CD274	-5.39	8	-1.27	0.103	1696	1.09	0.897	16232	0.991
FAM196B	-5.39	8	-1.26	0.103	1697	1.09	0.897	16231	0.991
TBX2	-4.67	6	-1.26	0.103	1698	1.09	0.897	16230	0.991
PKIG	-5.39	8	-1.26	0.103	1699	1.09	0.897	16229	0.991
CCL13	-5.39	8	-1.26	0.103	1700	1.09	0.897	16228	0.991
MAGEB10	-5.38	8	-1.26	0.103	1701	1.09	0.897	16227	0.991
ELMSAN1	-5.38	8	-1.26	0.103	1702	1.09	0.897	16226	0.991
C1orf86	-5.38	8	-1.26	0.103	1703	1.09	0.897	16225	0.991
ANKRD28	-5.38	8	-1.26	0.104	1704	1.09	0.896	16224	0.991
FAM107A	-5.38	8	-1.26	0.104	1705	1.09	0.896	16223	0.991
KRT80	-5.38	8	-1.26	0.104	1706	1.09	0.896	16222	0.991
PLRG1	-5.37	8	-1.26	0.104	1707	1.09	0.896	16221	0.991
PDIA6	-5.37	8	-1.26	0.104	1708	1.09	0.896	16220	0.991
TESK1	-5.37	8	-1.26	0.104	1709	1.09	0.896	16219	0.99
CLIP2	-5.37	8	-1.26	0.104	1710	1.09	0.896	16218	0.99
RASEF	-5.36	8	-1.26	0.104	1711	1.09	0.896	16217	0.99
NRM	-5.36	8	-1.26	0.104	1712	1.09	0.896	16216	0.99
KIAA1199	-5.36	8	-1.26	0.104	1713	1.09	0.896	16215	0.99
ADAM33	-5.36	8	-1.26	0.104	1714	1.09	0.896	16214	0.99
LUZP1	-5.36	8	-1.26	0.104	1715	1.09	0.896	16213	0.99
ADAMTS5	-5.36	8	-1.26	0.104	1716	1.09	0.896	16212	0.99
TNFRSF10C	-5.36	8	-1.26	0.104	1717	1.09	0.896	16211	0.99
PGLYRP4	-5.36	8	-1.26	0.104	1718	1.09	0.896	16210	0.99
IL17RB	-5.36	8	-1.26	0.104	1719	1.09	0.896	16209	0.99
RORC	-5.36	8	-1.26	0.105	1720	1.09	0.895	16208	0.99
CARS	-5.35	8	-1.26	0.105	1721	1.09	0.895	16207	0.99
DENND4C	-5.35	8	-1.26	0.105	1722	1.09	0.895	16206	0.99
C8orf56	-5.35	8	-1.26	0.105	1723	1.09	0.895	16205	0.99
HIVEP2	-5.35	8	-1.26	0.105	1724	1.09	0.895	16204	0.991
COL27A1	-5.35	8	-1.26	0.105	1725	1.09	0.895	16203	0.991
ADD2	-5.35	8	-1.25	0.105	1726	1.09	0.895	16202	0.991
C22orf39	-5.35	8	-1.25	0.105	1727	1.09	0.895	16201	0.991
LYPD6B	-5.35	8	-1.25	0.105	1728	1.09	0.895	16200	0.991
MAPK12	-5.34	8	-1.25	0.105	1729	1.09	0.895	16199	0.99
DPPA5	-5.34	8	-1.25	0.105	1730	1.09	0.895	16198	0.99
INPP4A	-5.34	8	-1.25	0.105	1731	1.09	0.895	16197	0.991
MAP3K5	-5.34	8	-1.25	0.105	1732	1.09	0.895	16196	0.991
LDLRAD1	-4.62	6	-1.25	0.105	1733	1.09	0.895	16195	0.99
RASA1	-5.34	8	-1.25	0.105	1734	1.09	0.895	16194	0.99
PSMF1	-5.33	8	-1.25	0.105	1735	1.09	0.895	16193	0.99
OR14I1	-5.33	8	-1.25	0.105	1736	1.09	0.895	16192	0.99
ACOT8	-5.33	8	-1.25	0.105	1737	1.09	0.895	16191	0.99
GLB1L2	-5.33	8	-1.25	0.106	1738	1.09	0.894	16190	0.99
PQLC2	-5.33	8	-1.25	0.106	1739	1.09	0.894	16189	0.99
MCF2L	-5.33	8	-1.25	0.106	1740	1.09	0.894	16188	0.991
SLC22A13	-5.33	8	-1.25	0.106	1741	1.09	0.894	16187	0.991
HIF1AN	-5.33	8	-1.25	0.106	1742	1.09	0.894	16186	0.991
STARD3	-5.33	8	-1.25	0.106	1743	1.09	0.894	16185	0.99
KCTD5	-5.33	8	-1.25	0.106	1744	1.09	0.894	16184	0.991
EFR3B	-5.32	8	-1.25	0.106	1745	1.09	0.894	16183	0.991
AARS	-5.32	8	-1.25	0.106	1746	1.09	0.894	16182	0.991
KCNA5	-5.32	8	-1.25	0.106	1747	1.09	0.894	16181	0.991
THBS2	-5.32	8	-1.25	0.106	1748	1.09	0.894	16180	0.991
EPB41L3	-5.32	8	-1.25	0.106	1749	1.09	0.894	16179	0.991
PRRX2	-5.32	8	-1.25	0.106	1750	1.09	0.894	16178	0.991
PYDC1	-5.32	8	-1.25	0.106	1751	1.09	0.894	16177	0.991
PSAT1	-5.32	8	-1.25	0.106	1752	1.09	0.894	16176	0.991
KRT18	-4.6	6	-1.25	0.106	1753	1.09	0.894	16175	0.99
CABLES2	-5.31	8	-1.25	0.106	1754	1.09	0.894	16174	0.991
ISL2	-5.31	8	-1.25	0.106	1755	1.09	0.894	16173	0.991
NOD1	-5.31	8	-1.25	0.106	1756	1.09	0.894	16172	0.991
ALDH18A1	-5.31	8	-1.25	0.106	1757	1.09	0.894	16171	0.991
GRP	-5.31	8	-1.25	0.106	1758	1.09	0.894	16170	0.991
C8orf4	-5.31	8	-1.25	0.106	1759	1.09	0.894	16169	0.991
KMT2C	-5.31	8	-1.25	0.107	1760	1.08	0.893	16168	0.991
SLC46A3	-5.31	8	-1.25	0.107	1761	1.08	0.893	16167	0.991
CDCA7	-5.31	8	-1.25	0.107	1762	1.08	0.893	16166	0.991
ACBD6	-5.31	8	-1.24	0.107	1763	1.08	0.893	16165	0.991
DDX58	-5.3	8	-1.24	0.107	1764	1.09	0.893	16164	0.991
ATP9B	-5.3	8	-1.24	0.107	1765	1.08	0.893	16163	0.991
HMGXB3	-5.3	8	-1.24	0.107	1766	1.08	0.893	16162	0.991
CNPY1	-5.3	8	-1.24	0.107	1767	1.08	0.893	16161	0.991
IQUB	-5.3	8	-1.24	0.107	1768	1.08	0.893	16160	0.991
ZIC2	-5.3	8	-1.24	0.107	1769	1.08	0.893	16159	0.991
CALB2	-5.29	8	-1.24	0.107	1770	1.08	0.893	16158	0.991
SIRT7	-5.29	8	-1.24	0.107	1771	1.08	0.893	16157	0.991
BEND7	-5.29	8	-1.24	0.107	1772	1.08	0.893	16156	0.991
FAP	-5.29	8	-1.24	0.107	1773	1.08	0.893	16155	0.991
PLCB1	-5.29	8	-1.24	0.107	1774	1.08	0.893	16154	0.991
NECAB1	-5.29	8	-1.24	0.107	1775	1.08	0.893	16153	0.991
TFPT	-5.29	8	-1.24	0.107	1776	1.08	0.893	16152	0.991
ASB14	-5.29	8	-1.24	0.107	1777	1.08	0.893	16151	0.991
PDC	-5.29	8	-1.24	0.107	1778	1.08	0.893	16150	0.991
OLFML2B	-5.28	8	-1.24	0.108	1779	1.09	0.892	16149	0.991
ABCG1	-5.28	8	-1.24	0.108	1780	1.09	0.892	16148	0.991
RNF181	-5.28	8	-1.24	0.108	1781	1.09	0.892	16147	0.991
PRPF40A	-5.28	8	-1.24	0.108	1782	1.08	0.892	16146	0.991
TRMT13	-5.28	8	-1.24	0.108	1783	1.09	0.892	16145	0.991
NOC2L	-5.27	8	-1.24	0.108	1784	1.09	0.892	16144	0.991
DYNC1I2	-5.27	8	-1.24	0.108	1785	1.08	0.892	16143	0.991
CCT4	-5.27	8	-1.24	0.108	1786	1.08	0.892	16142	0.991
LYPLA1	-5.27	8	-1.24	0.108	1787	1.08	0.892	16141	0.991
CPB2	-5.27	8	-1.24	0.108	1788	1.08	0.892	16140	0.991
NBAS	-5.27	8	-1.24	0.108	1789	1.08	0.892	16139	0.991
RHPN2	-5.27	8	-1.24	0.108	1790	1.08	0.892	16138	0.991
TSPAN17	-5.27	8	-1.24	0.108	1791	1.08	0.892	16137	0.991
FGFR1	-5.26	8	-1.23	0.108	1792	1.08	0.892	16136	0.991
EVA1A	-4.56	6	-1.23	0.109	1793	1.09	0.891	16135	0.99
C8orf49	-5.26	8	-1.23	0.109	1794	1.08	0.891	16134	0.991
KIF27	-5.26	8	-1.23	0.109	1795	1.09	0.891	16133	0.99
GSTA3	-2.63	2	-1.23	0.109	1796	1.09	0.891	16132	0.99
RNF183	-5.25	8	-1.23	0.109	1797	1.09	0.891	16131	0.99
BEND3	-5.25	8	-1.23	0.109	1798	1.09	0.891	16130	0.99
AATF	-5.25	8	-1.23	0.109	1799	1.09	0.891	16129	0.99
TRIM14	-5.25	8	-1.23	0.109	1800	1.09	0.891	16128	0.99
CDKN1A	-5.25	8	-1.23	0.109	1801	1.09	0.891	16127	0.99
C2orf70	-5.24	8	-1.23	0.109	1802	1.09	0.891	16126	0.99
FBXL18	-5.24	8	-1.23	0.109	1803	1.09	0.891	16125	0.99
SLC30A10	-5.24	8	-1.23	0.109	1804	1.09	0.891	16124	0.99
SIK2	-5.24	8	-1.23	0.109	1805	1.09	0.891	16123	0.99
IGLL1	-5.24	8	-1.23	0.109	1806	1.09	0.891	16122	0.99
PRR26	-5.24	8	-1.23	0.11	1807	1.09	0.89	16121	0.99
C2orf62	-5.24	8	-1.23	0.11	1808	1.09	0.89	16120	0.99
PPP2CB	-5.23	8	-1.23	0.11	1809	1.09	0.89	16119	0.99
NINL	-5.23	8	-1.23	0.11	1810	1.09	0.89	16118	0.99
PTCRA	-5.23	8	-1.23	0.11	1811	1.09	0.89	16117	0.99
ASB12	-4.53	6	-1.23	0.11	1812	1.09	0.89	16116	0.99
ZNF506	-4.53	6	-1.23	0.11	1813	1.09	0.89	16115	0.99
AXDND1	-5.23	8	-1.23	0.11	1814	1.09	0.89	16114	0.99
NUDT1	-5.23	8	-1.23	0.11	1815	1.09	0.89	16113	0.99
VAPB	-5.23	8	-1.23	0.11	1816	1.09	0.89	16112	0.99
ZDHHC21	-5.23	8	-1.23	0.11	1817	1.09	0.89	16111	0.99
CREB3L2	-5.23	8	-1.23	0.11	1818	1.09	0.89	16110	0.99
BUD13	-5.22	8	-1.23	0.11	1819	1.09	0.89	16109	0.99
MTHFS	-5.22	8	-1.23	0.11	1820	1.09	0.89	16108	0.99
TGFBR2	-5.22	8	-1.23	0.11	1821	1.08	0.89	16107	0.99
C16orf93	-5.22	8	-1.23	0.11	1822	1.08	0.89	16106	0.99
GALNT12	-5.22	8	-1.23	0.11	1823	1.08	0.89	16105	0.99
TUBGCP5	-5.22	8	-1.23	0.11	1824	1.08	0.89	16104	0.99
ZFR	-5.22	8	-1.22	0.11	1825	1.08	0.89	16103	0.99
CYB5RL	-5.22	8	-1.22	0.11	1826	1.08	0.89	16102	0.99
ARMC5	-5.22	8	-1.22	0.11	1827	1.08	0.89	16101	0.99
WNK4	-5.22	8	-1.22	0.11	1828	1.08	0.89	16100	0.991
TIMP1	-5.22	8	-1.22	0.11	1829	1.08	0.89	16099	0.991
KRT1	-5.22	8	-1.22	0.11	1830	1.08	0.89	16098	0.991
WDR73	-5.21	8	-1.22	0.111	1831	1.08	0.889	16097	0.991
LSM14B	-5.21	8	-1.22	0.111	1832	1.08	0.889	16096	0.991
PDE7A	-4.52	6	-1.22	0.111	1833	1.08	0.889	16095	0.991
C15orf48	-5.21	8	-1.22	0.111	1834	1.08	0.889	16094	0.991
RIN2	-5.21	8	-1.22	0.111	1835	1.08	0.889	16093	0.991
SLC31A2	-5.21	8	-1.22	0.111	1836	1.08	0.889	16092	0.991
ATP8A2	-5.21	8	-1.22	0.111	1837	1.08	0.889	16091	0.991
OR13J1	-5.21	8	-1.22	0.111	1838	1.08	0.889	16090	0.991
CNTNAP3	-2.61	2	-1.22	0.111	1839	1.08	0.889	16089	0.991
OR1L8	-5.21	8	-1.22	0.111	1840	1.08	0.889	16088	0.991
ISG20L2	-4.87	7	-1.22	0.111	1841	1.08	0.889	16087	0.991
NBEAL2	-5.2	8	-1.22	0.111	1842	1.08	0.889	16086	0.991
POLR1B	-5.2	8	-1.22	0.111	1843	1.08	0.889	16085	0.991
EPB42	-5.2	8	-1.22	0.111	1844	1.08	0.889	16084	0.991
WASF1	-5.2	8	-1.22	0.111	1845	1.08	0.889	16083	0.991
RFX6	-5.2	8	-1.22	0.111	1846	1.08	0.889	16082	0.991
COMMD8	-5.2	8	-1.22	0.111	1847	1.08	0.889	16081	0.991
MIA3	-5.19	8	-1.22	0.111	1848	1.08	0.889	16080	0.991
NHLRC4	-5.19	8	-1.22	0.111	1849	1.08	0.889	16079	0.991
UBA2	-5.19	8	-1.22	0.112	1850	1.08	0.888	16078	0.991
IL1RL1	-5.19	8	-1.22	0.112	1851	1.08	0.888	16077	0.991
CCDC138	-5.19	8	-1.22	0.112	1852	1.08	0.888	16076	0.991
TEKT4	-5.19	8	-1.22	0.112	1853	1.08	0.888	16075	0.991
C12orf57	-5.19	8	-1.22	0.112	1854	1.08	0.888	16074	0.991
DDX4	-5.19	8	-1.22	0.112	1855	1.08	0.888	16073	0.991
CKAP5	-4.85	7	-1.22	0.112	1856	1.08	0.888	16072	0.991
EBP	-5.19	8	-1.22	0.112	1857	1.08	0.888	16071	0.991
TMEM8B	-5.19	8	-1.22	0.112	1858	1.08	0.888	16070	0.991
TTF1	-5.18	8	-1.22	0.112	1859	1.08	0.888	16069	0.991
GPR21	-5.18	8	-1.22	0.112	1860	1.08	0.888	16068	0.991
GEMIN4	-5.18	8	-1.22	0.112	1861	1.08	0.888	16067	0.991
TINAGL1	-5.18	8	-1.22	0.112	1862	1.08	0.888	16066	0.991
ZFP2	-5.18	8	-1.21	0.112	1863	1.08	0.888	16065	0.991
LAMB1	-5.18	8	-1.21	0.112	1864	1.08	0.888	16064	0.991
SUN2	-5.17	8	-1.21	0.113	1865	1.08	0.887	16063	0.99
OR14K1	-5.17	8	-1.21	0.113	1866	1.08	0.887	16062	0.99
SVOPL	-4.48	6	-1.21	0.113	1867	1.08	0.887	16061	0.99
PREP	-5.17	8	-1.21	0.113	1868	1.08	0.887	16060	0.99
UGT1A6	-5.17	8	-1.21	0.113	1869	1.08	0.887	16059	0.991
SOX17	-5.17	8	-1.21	0.113	1870	1.08	0.887	16058	0.991
CLASRP	-5.16	8	-1.21	0.113	1871	1.08	0.887	16057	0.991
HSD11B1	-5.16	8	-1.21	0.113	1872	1.08	0.887	16056	0.99
FANCI	-5.16	8	-1.21	0.113	1873	1.08	0.887	16055	0.991
ACOT13	-5.16	8	-1.21	0.113	1874	1.08	0.887	16054	0.99
NFIB	-5.16	8	-1.21	0.113	1875	1.08	0.887	16053	0.99
C20orf141	-5.16	8	-1.21	0.113	1876	1.08	0.887	16052	0.99
PHOSPHO2	-5.16	8	-1.21	0.113	1877	1.08	0.887	16051	0.99
NPBWR1	-5.16	8	-1.21	0.113	1878	1.08	0.887	16050	0.991
GLRA1	-5.15	8	-1.21	0.113	1879	1.08	0.887	16049	0.991
VPS37A	-5.15	8	-1.21	0.113	1880	1.08	0.887	16048	0.99
FBXL17	-5.15	8	-1.21	0.113	1881	1.08	0.887	16047	0.991
KIF1A	-5.15	8	-1.21	0.113	1882	1.08	0.887	16046	0.991
TBX3	-5.15	8	-1.21	0.113	1883	1.08	0.887	16045	0.991
TPM3	-5.15	8	-1.21	0.114	1884	1.08	0.886	16044	0.99
OCSTAMP	-5.15	8	-1.21	0.114	1885	1.08	0.886	16043	0.991
LBP	-5.15	8	-1.21	0.114	1886	1.08	0.886	16042	0.991
NDC80	-5.15	8	-1.21	0.114	1887	1.08	0.886	16041	0.991
FEZF1	-5.15	8	-1.21	0.114	1888	1.08	0.886	16040	0.991
LRRC28	-5.14	8	-1.21	0.114	1889	1.08	0.886	16039	0.991
MROH7	-5.14	8	-1.21	0.114	1890	1.08	0.886	16038	0.991
HTR1E	-5.14	8	-1.21	0.114	1891	1.08	0.886	16037	0.991
ZNF785	-5.14	8	-1.21	0.114	1892	1.08	0.886	16036	0.991
RGS3	-5.14	8	-1.21	0.114	1893	1.08	0.886	16035	0.99
SOX8	-5.13	8	-1.2	0.114	1894	1.08	0.886	16034	0.99
NKAIN3	-5.13	8	-1.2	0.114	1895	1.08	0.886	16033	0.991
STK32C	-5.13	8	-1.2	0.114	1896	1.08	0.886	16032	0.991
MERTK	-5.13	8	-1.2	0.114	1897	1.08	0.886	16031	0.991
TMEM231	-5.13	8	-1.2	0.114	1898	1.08	0.886	16030	0.991
STAU2	-5.13	8	-1.2	0.114	1899	1.08	0.886	16029	0.991
HDGFRP3	-5.13	8	-1.2	0.114	1900	1.08	0.886	16028	0.991
RCAN3	-5.13	8	-1.2	0.114	1901	1.08	0.886	16027	0.991
ADI1	-5.13	8	-1.2	0.114	1902	1.08	0.886	16026	0.991
NPR2	-5.13	8	-1.2	0.115	1903	1.08	0.885	16025	0.991
RNF103	-5.12	8	-1.2	0.115	1904	1.08	0.885	16024	0.99
TMEM63B	-5.12	8	-1.2	0.115	1905	1.08	0.885	16023	0.99
NXPE2	-5.12	8	-1.2	0.115	1906	1.08	0.885	16022	0.99
MVP	-5.12	8	-1.2	0.115	1907	1.08	0.885	16021	0.99
DEPTOR	-5.12	8	-1.2	0.115	1908	1.08	0.885	16020	0.99
CNN1	-5.12	8	-1.2	0.115	1909	1.08	0.885	16019	0.99
SNX20	-5.12	8	-1.2	0.115	1910	1.08	0.885	16018	0.991
CDS2	-5.11	8	-1.2	0.115	1911	1.08	0.885	16017	0.99
ZNF70	-5.11	8	-1.2	0.115	1912	1.08	0.885	16016	0.991
CIAO1	-5.11	8	-1.2	0.115	1913	1.08	0.885	16015	0.991
MGAT4C	-5.11	8	-1.2	0.115	1914	1.08	0.885	16014	0.99
PHLDB2	-5.11	8	-1.2	0.115	1915	1.08	0.885	16013	0.991
MAGEB6	-5.11	8	-1.2	0.115	1916	1.08	0.885	16012	0.991
C8orf87	-5.11	8	-1.2	0.115	1917	1.08	0.885	16011	0.991
IL36B	-5.11	8	-1.2	0.115	1918	1.08	0.885	16010	0.991
CHIT1	-5.11	8	-1.2	0.115	1919	1.08	0.885	16009	0.991
CUL5	-5.11	8	-1.2	0.115	1920	1.08	0.885	16008	0.991
PAPPA2	-5.1	8	-1.2	0.116	1921	1.08	0.884	16007	0.991
DLGAP3	-5.1	8	-1.2	0.116	1922	1.08	0.884	16006	0.991
NHLRC3	-4.77	7	-1.2	0.116	1923	1.08	0.884	16005	0.991
PRPF3	-5.1	8	-1.2	0.116	1924	1.08	0.884	16004	0.991
OR6B2	-4.42	6	-1.2	0.116	1925	1.08	0.884	16003	0.991
NREP	-4.42	6	-1.2	0.116	1926	1.08	0.884	16002	0.991
SPPL2A	-5.1	8	-1.2	0.116	1927	1.08	0.884	16001	0.991
NOL3	-5.1	8	-1.2	0.116	1928	1.08	0.884	16000	0.991
PNP	-5.1	8	-1.2	0.116	1929	1.08	0.884	15999	0.991
C10orf95	-5.09	8	-1.2	0.116	1930	1.08	0.884	15998	0.991
RCBTB2	-5.09	8	-1.2	0.116	1931	1.08	0.884	15997	0.991
DIEXF	-5.09	8	-1.19	0.116	1932	1.08	0.884	15996	0.991
CDK2	-5.09	8	-1.19	0.116	1933	1.08	0.884	15995	0.991
MGST2	-5.09	8	-1.19	0.116	1934	1.08	0.884	15994	0.991
WDR77	-4.02	5	-1.19	0.116	1935	1.08	0.884	15993	0.991
PCSK2	-5.09	8	-1.19	0.116	1936	1.08	0.884	15992	0.991
TBC1D2	-5.09	8	-1.19	0.116	1937	1.08	0.884	15991	0.991
ACTBL2	-5.09	8	-1.19	0.116	1938	1.08	0.884	15990	0.991
KRT4	-5.09	8	-1.19	0.116	1939	1.08	0.884	15989	0.991
SLC51B	-5.09	8	-1.19	0.116	1940	1.07	0.884	15988	0.991
MCCC2	-5.09	8	-1.19	0.116	1941	1.07	0.884	15987	0.991
OR2L5	-3.59	4	-1.19	0.117	1942	1.08	0.883	15986	0.991
CNTROB	-5.08	8	-1.19	0.117	1943	1.08	0.883	15985	0.991
MYO1E	-5.07	8	-1.19	0.117	1944	1.08	0.883	15984	0.991
KCNK13	-5.07	8	-1.19	0.117	1945	1.08	0.883	15983	0.991
C6orf163	-5.07	8	-1.19	0.117	1946	1.08	0.883	15982	0.991
FGF7	-5.07	8	-1.19	0.117	1947	1.08	0.883	15981	0.99
SCAI	-5.07	8	-1.19	0.117	1948	1.08	0.883	15980	0.99
RALYL	-5.06	8	-1.19	0.117	1949	1.08	0.883	15979	0.99
SLC25A11	-5.06	8	-1.19	0.117	1950	1.08	0.883	15978	0.99
RABEP2	-5.06	8	-1.19	0.117	1951	1.08	0.883	15977	0.99
PEG10	-5.06	8	-1.19	0.117	1952	1.08	0.883	15976	0.99
NDRG3	-5.06	8	-1.19	0.117	1953	1.08	0.883	15975	0.99
SAMD4A	-5.06	8	-1.19	0.117	1954	1.08	0.883	15974	0.99
KIF3C	-5.06	8	-1.19	0.118	1955	1.08	0.882	15973	0.99
PCDHGA6	-5.06	8	-1.19	0.118	1956	1.08	0.882	15972	0.99
ANKRD29	-5.06	8	-1.19	0.118	1957	1.08	0.882	15971	0.991
MAFG	-5.06	8	-1.19	0.118	1958	1.08	0.882	15970	0.991
TRH	-5.06	8	-1.19	0.118	1959	1.08	0.882	15969	0.991
CHMP1B	-5.06	8	-1.19	0.118	1960	1.08	0.882	15968	0.991
RAD51AP2	-5.06	8	-1.19	0.118	1961	1.08	0.882	15967	0.991
ARFGEF1	-5.05	8	-1.19	0.118	1962	1.08	0.882	15966	0.991
GALNT14	-5.05	8	-1.19	0.118	1963	1.08	0.882	15965	0.991
FAM120AOS	-5.05	8	-1.19	0.118	1964	1.08	0.882	15964	0.991
MGAT2	-5.05	8	-1.19	0.118	1965	1.08	0.882	15963	0.991
FAM124B	-5.05	8	-1.19	0.118	1966	1.07	0.882	15962	0.991
PNMT	-5.05	8	-1.19	0.118	1967	1.07	0.882	15961	0.991
IL36G	-4.37	6	-1.19	0.118	1968	1.07	0.882	15960	0.991
LY75	-5.05	8	-1.18	0.118	1969	1.07	0.882	15959	0.991
ARTN	-5.04	8	-1.18	0.118	1970	1.08	0.882	15958	0.991
PRAME	-5.04	8	-1.18	0.118	1971	1.08	0.882	15957	0.991
SLC5A11	-5.04	8	-1.18	0.118	1972	1.08	0.882	15956	0.991
HSBP1	-5.04	8	-1.18	0.118	1973	1.08	0.882	15955	0.991
KCTD16	-5.04	8	-1.18	0.118	1974	1.07	0.882	15954	0.991
CHUK	-5.04	8	-1.18	0.118	1975	1.07	0.882	15953	0.991
ARID3B	-5.04	8	-1.18	0.118	1976	1.07	0.882	15952	0.991
OPRL1	-5.04	8	-1.18	0.118	1977	1.07	0.882	15951	0.991
MUC22	-5.04	8	-1.18	0.119	1978	1.07	0.881	15950	0.991
DYTN	-5.04	8	-1.18	0.119	1979	1.07	0.881	15949	0.991
SNRPA	-5.03	8	-1.18	0.119	1980	1.07	0.881	15948	0.991
NUP214	-5.03	8	-1.18	0.119	1981	1.08	0.881	15947	0.991
ADAM2	-5.03	8	-1.18	0.119	1982	1.08	0.881	15946	0.991
PYROXD2	-5.03	8	-1.18	0.119	1983	1.08	0.881	15945	0.991
NEDD9	-5.03	8	-1.18	0.119	1984	1.08	0.881	15944	0.991
CHEK2	-5.03	8	-1.18	0.119	1985	1.08	0.881	15943	0.991
UACA	-5.02	8	-1.18	0.119	1986	1.08	0.881	15942	0.99
MROH1	-5.02	8	-1.18	0.119	1987	1.08	0.881	15941	0.991
MTUS2	-5.02	8	-1.18	0.119	1988	1.08	0.881	15940	0.991
TTYH3	-5.02	8	-1.18	0.119	1989	1.08	0.881	15939	0.99
ZNF48	-5.02	8	-1.18	0.119	1990	1.08	0.881	15938	0.99
DPY19L2	-5.02	8	-1.18	0.12	1991	1.08	0.88	15937	0.99
LAMC2	-5.01	8	-1.18	0.12	1992	1.08	0.88	15936	0.99
D2HGDH	-5.01	8	-1.18	0.12	1993	1.08	0.88	15935	0.99
CCNH	-5.01	8	-1.18	0.12	1994	1.08	0.88	15934	0.99
PLCB4	-5.01	8	-1.18	0.12	1995	1.08	0.88	15933	0.99
CCR5	-5.01	8	-1.18	0.12	1996	1.08	0.88	15932	0.99
GPRC5C	-5	8	-1.17	0.12	1997	1.08	0.88	15931	0.99
MEDAG	-5	8	-1.17	0.12	1998	1.08	0.88	15930	0.99
CCDC126	-5	8	-1.17	0.12	1999	1.08	0.88	15929	0.99
[truncated: 15,928 more rows]

## Sheet: 293A_ATMi_0.05uM
GENE	sumZ	numObs	normZ	pval_synth	rank_synth	fdr_synth	pval_supp	rank_supp	fdr_supp
TSC2	-25.92	8	-6.46	5.18e-11	1	9.3e-07	1	17928	1
TSC1	-24.32	8	-6.06	6.97e-10	2	5.24e-06	1	17927	1
C17orf70	-24.18	8	-6.02	8.78e-10	3	5.24e-06	1	17926	1
FANCA	-19.48	8	-4.83	6.9e-07	4	0.00309	1	17925	1
RNF168	-18.48	8	-4.57	2.39e-06	5	0.00858	1	17924	1
UBE2T	-18.29	8	-4.53	3.01e-06	6	0.00899	1	17923	1
FANCF	-17.41	8	-4.3	8.45e-06	7	0.0191	1	17922	1
LGR6	-17.4	8	-4.3	8.54e-06	8	0.0191	1	17921	1
CDK13	-16.77	8	-4.14	1.74e-05	9	0.0346	1	17920	1
CAB39	-16.59	8	-4.1	2.11e-05	10	0.0378	1	17919	1
RFX7	-16.43	8	-4.05	2.51e-05	11	0.0409	1	17918	1
ZFP36L2	-16.22	8	-4	3.16e-05	12	0.0473	1	17917	1
STRA13	-16.06	8	-3.96	3.76e-05	13	0.049	1	17916	1
IMP3	-16.04	8	-3.95	3.83e-05	14	0.049	1	17915	1
DENND2A	-15.92	8	-3.93	4.31e-05	15	0.0515	1	17914	1
CSPG4	-15.77	8	-3.89	5.08e-05	16	0.057	1	17913	1
PARP1	-15.6	8	-3.85	6.02e-05	17	0.0635	1	17912	1
ITPA	-15.37	8	-3.78	7.7e-05	18	0.0767	1	17911	1
CSNK1A1	-15.21	8	-3.74	9.05e-05	19	0.084	1	17910	1
PAPOLG	-15.17	8	-3.74	9.37e-05	20	0.084	1	17909	1
MARVELD3	-15.06	8	-3.71	0.000105	21	0.0892	1	17908	1
COPS3	-14.93	8	-3.68	0.000119	22	0.0969	1	17907	1
ZNF782	-14.85	8	-3.65	0.000129	23	0.1	1	17906	1
COPS8	-14.69	8	-3.61	0.000152	24	0.113	1	17905	1
SIAH1	-14.54	8	-3.58	0.000175	25	0.125	1	17904	1
DEPTOR	-14.49	8	-3.56	0.000184	26	0.127	1	17903	1
LRP10	-14.43	8	-3.55	0.000194	27	0.129	1	17902	1
RBBP8	-14.23	8	-3.5	0.000235	28	0.151	1	17901	1
BRCA1	-14.19	8	-3.49	0.000246	29	0.152	1	17900	1
LRRC29	-14.12	8	-3.47	0.000263	30	0.153	1	17899	1
SLC39A6	-14.1	8	-3.46	0.000266	31	0.153	1	17898	1
ZMYND10	-14.03	8	-3.44	0.000286	32	0.153	1	17897	1
C1orf110	-14.02	8	-3.44	0.000288	33	0.153	1	17896	1
CCDC12	-14	8	-3.44	0.000293	34	0.153	1	17895	1
OR6K6	-13.98	8	-3.43	0.000299	35	0.153	1	17894	1
PCIF1	-13.79	8	-3.38	0.000357	36	0.173	1	17893	1
RAB11FIP5	-13.79	8	-3.38	0.000357	37	0.173	1	17892	1
FBXO11	-13.59	8	-3.33	0.00043	38	0.199	1	17891	1
WDR48	-13.58	8	-3.33	0.000433	39	0.199	1	17890	1
ADAM10	-13.54	8	-3.32	0.000448	40	0.201	1	17889	1
FAM212B	-13.4	8	-3.29	0.000506	41	0.221	0.999	17888	1
RHNO1	-13.35	8	-3.27	0.000531	42	0.227	0.999	17887	1
TGIF1	-13.32	8	-3.27	0.000545	43	0.227	0.999	17886	1
PAQR4	-13.3	8	-3.26	0.000557	44	0.227	0.999	17885	1
EDC4	-13.26	8	-3.25	0.000578	45	0.23	0.999	17884	1
VPS4A	-13.1	8	-3.21	0.000663	46	0.259	0.999	17883	1
NPIPB5	-9.23	4	-3.2	0.000693	47	0.264	0.999	17882	1
KMO	-13.02	8	-3.19	0.000713	48	0.266	0.999	17881	1
NIPA2	-12.92	8	-3.16	0.00078	49	0.285	0.999	17880	1
UBTF	-12.71	8	-3.11	0.000936	50	0.333	0.999	17879	1
C5orf46	-10.99	6	-3.11	0.000946	51	0.333	0.999	17878	1
NF2	-12.56	8	-3.07	0.00106	52	0.366	0.999	17877	1
CDKN2A	-12.52	8	-3.06	0.00109	53	0.37	0.999	17876	1
CD207	-12.48	8	-3.05	0.00113	54	0.376	0.999	17875	1
ZBTB7B	-12.45	8	-3.05	0.00116	55	0.377	0.999	17874	1
ZNF468	-6.22	2	-3.04	0.00118	56	0.377	0.999	17873	1
FANCG	-12.37	8	-3.02	0.00125	57	0.391	0.999	17872	1
LEO1	-12.35	8	-3.02	0.00127	58	0.391	0.999	17871	1
RIT2	-12.32	8	-3.01	0.0013	59	0.395	0.999	17870	1
RPGRIP1L	-12.29	8	-3.01	0.00133	60	0.395	0.999	17869	1
KCTD13	-12.23	8	-2.99	0.0014	61	0.395	0.999	17868	1
FAM92A1	-12.22	8	-2.99	0.0014	62	0.395	0.999	17867	1
SH2B1	-12.22	8	-2.99	0.00141	63	0.395	0.999	17866	1
CXorf57	-12.22	8	-2.99	0.00141	64	0.395	0.999	17865	1
MLX	-12.2	8	-2.98	0.00143	65	0.396	0.999	17864	1
MON1B	-12.12	8	-2.96	0.00153	66	0.416	0.998	17863	1
KIR3DL1	-12.1	8	-2.96	0.00156	67	0.418	0.998	17862	1
MARCO	-12	8	-2.93	0.00169	68	0.447	0.998	17861	1
HAUS3	-11.94	8	-2.91	0.00178	69	0.458	0.998	17860	1
PQLC1	-11.93	8	-2.91	0.00179	70	0.458	0.998	17859	1
HOXA1	-11.9	8	-2.91	0.00183	71	0.461	0.998	17858	1
SETD1A	-11.85	8	-2.89	0.00191	72	0.473	0.998	17857	1
ACACB	-11.84	8	-2.89	0.00192	73	0.473	0.998	17856	1
FUS	-11.77	8	-2.87	0.00203	74	0.493	0.998	17855	1
MERTK	-11.7	8	-2.86	0.00215	75	0.511	0.998	17854	1
C5orf48	-11.69	8	-2.85	0.00217	76	0.511	0.998	17853	1
CD2AP	-11.64	8	-2.84	0.00225	77	0.517	0.998	17852	1
ASPRV1	-11.63	8	-2.84	0.00228	78	0.517	0.998	17851	1
ZNF517	-11.63	8	-2.84	0.00228	79	0.517	0.998	17850	1
NCOA6	-11.56	8	-2.82	0.00241	80	0.535	0.998	17849	1
PCBP1	-11.54	8	-2.81	0.00245	81	0.535	0.998	17848	1
SOGA1	-11.53	8	-2.81	0.00246	82	0.535	0.998	17847	1
LDLRAD4	-11.52	8	-2.81	0.00248	83	0.535	0.998	17846	1
ACTR10	-11.5	8	-2.8	0.00253	84	0.536	0.997	17845	1
PRIMPOL	-11.49	8	-2.8	0.00255	85	0.536	0.997	17844	1
SMAD7	-11.47	8	-2.8	0.00259	86	0.536	0.997	17843	1
SYNJ1	-11.46	8	-2.79	0.0026	87	0.536	0.997	17842	1
TTBK2	-11.4	8	-2.78	0.00273	88	0.554	0.997	17841	1
SFRP5	-11.39	8	-2.78	0.00275	89	0.554	0.997	17840	1
TP53	-11.35	8	-2.77	0.00283	90	0.561	0.997	17839	1
CDK5R2	-11.35	8	-2.77	0.00285	91	0.561	0.997	17838	1
ELAC1	-11.31	8	-2.76	0.00292	92	0.568	0.997	17837	1
ZFPM1	-11.3	8	-2.75	0.00294	93	0.568	0.997	17836	1
TMEM87A	-11.28	8	-2.75	0.00301	94	0.569	0.997	17835	1
LALBA	-11.27	8	-2.75	0.00301	95	0.569	0.997	17834	1
METTL2A	-7.94	4	-2.73	0.00312	96	0.581	0.997	17833	1
SEC11A	-11.22	8	-2.73	0.00314	97	0.581	0.997	17832	1
CREG2	-11.17	8	-2.72	0.00325	98	0.583	0.997	17831	1
NOL11	-11.15	8	-2.72	0.0033	99	0.583	0.997	17830	1
ADHFE1	-11.15	8	-2.72	0.00331	100	0.583	0.997	17829	1
SCAP	-11.15	8	-2.72	0.00331	101	0.583	0.997	17828	1
AHSA1	-11.13	8	-2.71	0.00335	102	0.583	0.997	17827	1
METTL14	-11.13	8	-2.71	0.00335	103	0.583	0.997	17826	1
DPP10	-11.11	8	-2.71	0.00341	104	0.583	0.997	17825	1
ARMC10	-11.11	8	-2.71	0.00341	105	0.583	0.997	17824	1
CUL4A	-11.09	8	-2.7	0.00347	106	0.586	0.997	17823	1
ISLR	-11.08	8	-2.7	0.0035	107	0.586	0.997	17822	1
NSMCE1	-11.04	8	-2.69	0.00361	108	0.593	0.996	17821	1
CREB3	-11.03	8	-2.68	0.00363	109	0.593	0.996	17820	1
CTSL	-11.02	8	-2.68	0.00367	110	0.593	0.996	17819	1
KIAA0586	-11.01	8	-2.68	0.00367	111	0.593	0.996	17818	1
NELFB	-10.97	8	-2.67	0.00379	112	0.602	0.996	17817	1
BRD9	-10.97	8	-2.67	0.0038	113	0.602	0.996	17816	1
STS	-10.25	7	-2.67	0.00383	114	0.602	0.996	17815	1
AP1B1	-9.48	6	-2.66	0.00387	115	0.603	0.996	17814	1
CLK3	-10.9	8	-2.65	0.004	116	0.607	0.996	17813	1
RAB21	-10.9	8	-2.65	0.004	117	0.607	0.996	17812	1
C9orf153	-10.88	8	-2.65	0.00405	118	0.607	0.996	17811	1
ENTPD2	-10.88	8	-2.65	0.00405	119	0.607	0.996	17810	1
2020-09-01	-10.88	8	-2.65	0.00406	120	0.607	0.996	17809	1
LRRC8B	-10.78	8	-2.62	0.00436	121	0.642	0.996	17808	1
PTGFRN	-10.78	8	-2.62	0.00437	122	0.642	0.996	17807	1
FANCC	-10.76	8	-2.62	0.00445	123	0.648	0.996	17806	1
COTL1	-10.73	8	-2.61	0.00455	124	0.657	0.995	17805	1
KANK4	-10.72	8	-2.61	0.00458	125	0.657	0.995	17804	1
RECK	-10.7	8	-2.6	0.00464	126	0.66	0.995	17803	1
PTEN	-10.66	8	-2.59	0.00479	127	0.667	0.995	17802	1
FANCB	-10.66	8	-2.59	0.0048	128	0.667	0.995	17801	1
KLF13	-10.66	8	-2.59	0.0048	129	0.667	0.995	17800	1
KLF10	-10.62	8	-2.58	0.00491	130	0.672	0.995	17799	1
SKA3	-10.6	8	-2.58	0.00499	131	0.672	0.995	17798	1
LACTB	-10.59	8	-2.57	0.00504	132	0.672	0.995	17797	1
SNX22	-10.59	8	-2.57	0.00505	133	0.672	0.995	17796	1
UXS1	-9.16	6	-2.57	0.00507	134	0.672	0.995	17795	1
MPRIP	-10.57	8	-2.57	0.00511	135	0.672	0.995	17794	1
HSP90AB1	-10.57	8	-2.57	0.00512	136	0.672	0.995	17793	1
AP3S1	-10.56	8	-2.57	0.00514	137	0.672	0.995	17792	1
DCUN1D2	-10.54	8	-2.56	0.00521	138	0.672	0.995	17791	1
FAM49B	-10.54	8	-2.56	0.00523	139	0.672	0.995	17790	1
ST3GAL2	-10.52	8	-2.55	0.00532	140	0.672	0.995	17789	1
SRP19	-10.51	8	-2.55	0.00534	141	0.672	0.995	17788	1
TSGA10	-10.5	8	-2.55	0.00536	142	0.672	0.995	17787	1
C12orf44	-10.5	8	-2.55	0.00539	143	0.672	0.995	17786	1
LPCAT1	-10.49	8	-2.55	0.00542	144	0.672	0.995	17785	1
VPS13A	-10.49	8	-2.55	0.00543	145	0.672	0.995	17784	1
LRP1B	-10.47	8	-2.54	0.00551	146	0.674	0.994	17783	1
PSAT1	-10.46	8	-2.54	0.00553	147	0.674	0.994	17782	1
SLC10A3	-10.45	8	-2.54	0.00558	148	0.676	0.994	17781	1
BCL2L10	-10.44	8	-2.54	0.00562	149	0.676	0.994	17780	1
RNF5	-10.42	8	-2.53	0.0057	150	0.682	0.994	17779	1
EEF1A1	-9.01	6	-2.53	0.00578	151	0.682	0.994	17778	1
ZFP41	-10.4	8	-2.53	0.00578	152	0.682	0.994	17777	1
ZFP36L1	-10.39	8	-2.52	0.00585	153	0.685	0.994	17776	1
TTL	-10.37	8	-2.52	0.0059	154	0.687	0.994	17775	1
HTR1A	-10.32	8	-2.5	0.00614	155	0.709	0.994	17774	1
IL1B	-10.31	8	-2.5	0.00617	156	0.709	0.994	17773	1
PDP2	-10.29	8	-2.5	0.00628	157	0.717	0.994	17772	1
CLASP1	-10.28	8	-2.49	0.00632	158	0.717	0.994	17771	1
KLHL18	-10.27	8	-2.49	0.00637	159	0.718	0.994	17770	1
SFXN5	-10.25	8	-2.49	0.00643	160	0.719	0.994	17769	1
FA2H	-10.25	8	-2.49	0.00645	161	0.719	0.994	17768	1
SLC41A2	-10.2	8	-2.48	0.00665	162	0.733	0.993	17767	1
ZCCHC3	-10.2	8	-2.47	0.00668	163	0.733	0.993	17766	1
OR1F1	-10.18	8	-2.47	0.00677	164	0.733	0.993	17765	1
MFSD3	-10.17	8	-2.47	0.00683	165	0.733	0.993	17764	1
HDC	-10.16	8	-2.46	0.00687	166	0.733	0.993	17763	1
WDR61	-10.16	8	-2.46	0.00688	167	0.733	0.993	17762	1
METTL23	-10.16	8	-2.46	0.00689	168	0.733	0.993	17761	1
C15orf52	-10.15	8	-2.46	0.00693	169	0.733	0.993	17760	1
ADAM32	-10.14	8	-2.46	0.00695	170	0.733	0.993	17759	1
ASCC2	-10.11	8	-2.45	0.00709	171	0.744	0.993	17758	1
EXO1	-10.09	8	-2.45	0.00719	172	0.745	0.993	17757	1
PEX13	-10.09	8	-2.45	0.00721	173	0.745	0.993	17756	1
TBC1D15	-10.09	8	-2.45	0.00723	174	0.745	0.993	17755	1
FUT9	-10.07	8	-2.44	0.00731	175	0.749	0.993	17754	1
C16orf80	-10.04	8	-2.43	0.00745	176	0.752	0.993	17753	1
APOBEC3B	-10.03	8	-2.43	0.0075	177	0.752	0.993	17752	1
USP48	-10.03	8	-2.43	0.00752	178	0.752	0.992	17751	1
IGLL1	-10.01	8	-2.43	0.00762	179	0.752	0.992	17750	1
SCAPER	-10.01	8	-2.42	0.00766	180	0.752	0.992	17749	1
BAZ1A	-10	8	-2.42	0.00767	181	0.752	0.992	17748	1
KIAA1143	-10	8	-2.42	0.00767	182	0.752	0.992	17747	1
COL1A2	-9.99	8	-2.42	0.00776	183	0.752	0.992	17746	1
DGCR8	-9.98	8	-2.42	0.00777	184	0.752	0.992	17745	1
EFNA3	-9.96	8	-2.41	0.0079	185	0.752	0.992	17744	1
HUS1	-9.96	8	-2.41	0.00792	186	0.752	0.992	17743	1
TMEM248	-9.95	8	-2.41	0.00796	187	0.752	0.992	17742	1
SORT1	-9.95	8	-2.41	0.00797	188	0.752	0.992	17741	1
KIAA1429	-9.94	8	-2.41	0.00804	189	0.752	0.992	17740	1
MAMDC2	-9.93	8	-2.41	0.00805	190	0.752	0.992	17739	1
ZNF146	-9.93	8	-2.41	0.00806	191	0.752	0.992	17738	1
CAND1	-9.93	8	-2.41	0.00807	192	0.752	0.992	17737	1
ZNF251	-9.93	8	-2.4	0.00809	193	0.752	0.992	17736	1
LRP12	-8.59	6	-2.4	0.00814	194	0.752	0.992	17735	1
LAMA3	-9.91	8	-2.4	0.00819	195	0.753	0.992	17734	1
OR10S1	-9.88	8	-2.39	0.00835	196	0.758	0.992	17733	1
MCM3	-9.88	8	-2.39	0.00835	197	0.758	0.992	17732	1
AKNA	-9.86	8	-2.39	0.00845	198	0.758	0.992	17731	1
LMNB1	-9.86	8	-2.39	0.00847	199	0.758	0.992	17730	1
C11orf57	-9.85	8	-2.38	0.00854	200	0.758	0.991	17729	1
SALL1	-9.85	8	-2.38	0.00855	201	0.758	0.991	17728	1
BARD1	-9.84	8	-2.38	0.00861	202	0.758	0.991	17727	1
MED28	-9.82	8	-2.38	0.00868	203	0.758	0.991	17726	1
STMN4	-9.82	8	-2.38	0.00872	204	0.758	0.991	17725	1
C9orf40	-9.81	8	-2.38	0.00875	205	0.758	0.991	17724	1
ORAI2	-9.81	8	-2.37	0.00879	206	0.758	0.991	17723	1
DNTTIP1	-9.8	8	-2.37	0.00883	207	0.758	0.991	17722	1
RBM48	-9.8	8	-2.37	0.00885	208	0.758	0.991	17721	1
RASGRP3	-9.79	8	-2.37	0.00891	209	0.758	0.991	17720	1
MYCL	-9.78	8	-2.37	0.00896	210	0.758	0.991	17719	1
RLF	-9.77	8	-2.37	0.00901	211	0.758	0.991	17718	1
C10orf40	-9.76	8	-2.36	0.00905	212	0.758	0.991	17717	1
DCAF5	-9.75	8	-2.36	0.00911	213	0.758	0.991	17716	1
UNC93A	-9.75	8	-2.36	0.00916	214	0.758	0.991	17715	1
TACSTD2	-9.74	8	-2.36	0.00916	215	0.758	0.991	17714	1
GRIA2	-9.74	8	-2.36	0.0092	216	0.758	0.991	17713	1
PPFIBP2	-9.74	8	-2.36	0.00922	217	0.758	0.991	17712	1
FMO5	-9.72	8	-2.35	0.0093	218	0.758	0.991	17711	1
ESCO2	-9.71	8	-2.35	0.00937	219	0.758	0.991	17710	1
BNIP1	-9.71	8	-2.35	0.00939	220	0.758	0.991	17709	1
KIAA1211	-9.7	8	-2.35	0.00942	221	0.758	0.991	17708	1
ARHGAP11A	-9.7	8	-2.35	0.00943	222	0.758	0.991	17707	1
CTRL	-9.7	8	-2.35	0.00943	223	0.758	0.991	17706	1
SLC40A1	-9.68	8	-2.34	0.00958	224	0.761	0.99	17705	1
TGM5	-8.38	6	-2.34	0.00959	225	0.761	0.99	17704	1
GREM1	-9.68	8	-2.34	0.00961	226	0.761	0.99	17703	1
PRRT2	-9.67	8	-2.34	0.00966	227	0.761	0.99	17702	1
TXNL4A	-9.67	8	-2.34	0.00967	228	0.761	0.99	17701	1
FOXC2	-9.65	8	-2.33	0.00979	229	0.763	0.99	17700	1
PDP1	-9.64	8	-2.33	0.00981	230	0.763	0.99	17699	1
GSE1	-9.64	8	-2.33	0.00987	231	0.763	0.99	17698	1
SOWAHC	-9.64	8	-2.33	0.00987	232	0.763	0.99	17697	1
SPIDR	-9.63	8	-2.33	0.00993	233	0.763	0.99	17696	1
SLC26A5	-9.61	8	-2.33	0.01	234	0.763	0.99	17695	1
TMEM139	-9.61	8	-2.33	0.01	235	0.763	0.99	17694	1
SH3GL2	-9.61	8	-2.32	0.01	236	0.763	0.99	17693	1
E2F4	-9.6	8	-2.32	0.0101	237	0.764	0.99	17692	1
TANK	-9.59	8	-2.32	0.0101	238	0.764	0.99	17691	1
DUOX1	-9.56	8	-2.31	0.0104	239	0.765	0.99	17690	1
CHST14	-9.55	8	-2.31	0.0105	240	0.765	0.99	17689	1
BIRC7	-9.55	8	-2.31	0.0105	241	0.765	0.99	17688	1
MAP2K4	-9.55	8	-2.31	0.0105	242	0.765	0.99	17687	1
PATL2	-9.54	8	-2.31	0.0105	243	0.765	0.989	17686	1
TRIP12	-9.54	8	-2.31	0.0105	244	0.765	0.989	17685	1
THBS2	-9.54	8	-2.31	0.0105	245	0.765	0.989	17684	1
RAD21L1	-9.54	8	-2.31	0.0105	246	0.765	0.989	17683	1
CEP78	-9.54	8	-2.31	0.0106	247	0.765	0.989	17682	1
SEPHS2	-9.53	8	-2.31	0.0106	248	0.765	0.989	17681	1
MT1M	-4.76	2	-2.3	0.0107	249	0.768	0.989	17680	1
THUMPD1	-9.51	8	-2.3	0.0108	250	0.771	0.989	17679	1
COPS2	-9.49	8	-2.3	0.0109	251	0.771	0.989	17678	1
TRADD	-9.49	8	-2.29	0.0109	252	0.771	0.989	17677	1
PCDHB6	-9.48	8	-2.29	0.0109	253	0.771	0.989	17676	1
OR13G1	-9.48	8	-2.29	0.0109	254	0.771	0.989	17675	1
RHBDL3	-9.47	8	-2.29	0.011	255	0.771	0.989	17674	1
ACER2	-9.46	8	-2.29	0.0111	256	0.771	0.989	17673	1
RSPRY1	-9.46	8	-2.29	0.0111	257	0.771	0.989	17672	1
TRAP1	-9.45	8	-2.28	0.0112	258	0.771	0.989	17671	1
ATP10A	-9.45	8	-2.28	0.0112	259	0.771	0.989	17670	1
BEAN1	-9.45	8	-2.28	0.0112	260	0.771	0.989	17669	1
ARMC7	-9.45	8	-2.28	0.0112	261	0.771	0.989	17668	1
TM9SF3	-9.42	8	-2.28	0.0114	262	0.779	0.989	17667	1
TEKT5	-9.42	8	-2.28	0.0114	263	0.779	0.989	17666	1
TRIP6	-9.39	8	-2.27	0.0116	264	0.786	0.988	17665	1
TCEA1	-9.39	8	-2.27	0.0116	265	0.786	0.988	17664	1
TMSB10	-8.12	6	-2.27	0.0117	266	0.786	0.988	17663	1
ASCL1	-9.38	8	-2.27	0.0117	267	0.786	0.988	17662	1
HSPB2	-9.37	8	-2.26	0.0118	268	0.786	0.988	17661	1
SEMA4F	-9.37	8	-2.26	0.0118	269	0.786	0.988	17660	1
SRRT	-9.34	8	-2.26	0.012	270	0.794	0.988	17659	1
KIAA1462	-9.34	8	-2.26	0.012	271	0.794	0.988	17658	1
IL10	-9.34	8	-2.26	0.012	272	0.794	0.988	17657	1
APOBR	-9.33	8	-2.25	0.0121	273	0.796	0.988	17656	1
RPL13	-8.07	6	-2.25	0.0122	274	0.796	0.988	17655	1
SERPINB6	-9.31	8	-2.25	0.0122	275	0.796	0.988	17654	1
NPBWR1	-9.31	8	-2.25	0.0123	276	0.796	0.988	17653	1
TRIM72	-9.3	8	-2.25	0.0124	277	0.8	0.988	17652	1
YTHDF2	-9.29	8	-2.24	0.0124	278	0.8	0.988	17651	1
HSPA4L	-9.29	8	-2.24	0.0125	279	0.801	0.988	17650	1
YES1	-9.27	8	-2.24	0.0126	280	0.803	0.987	17649	1
ESX1	-9.27	8	-2.24	0.0126	281	0.803	0.987	17648	1
CACNA2D3	-9.24	8	-2.23	0.0129	282	0.816	0.987	17647	1
APOL3	-9.24	8	-2.23	0.0129	283	0.816	0.987	17646	1
TAF1A	-9.2	8	-2.22	0.0132	284	0.828	0.987	17645	1
LY6D	-9.2	8	-2.22	0.0132	285	0.828	0.987	17644	1
PEG10	-9.19	8	-2.22	0.0133	286	0.828	0.987	17643	1
XKR6	-9.18	8	-2.22	0.0133	287	0.828	0.987	17642	1
HIST1H2AC	-9.18	8	-2.22	0.0134	288	0.828	0.987	17641	1
SERPINE1	-9.18	8	-2.22	0.0134	289	0.828	0.987	17640	1
CREG1	-9.18	8	-2.21	0.0134	290	0.828	0.987	17639	1
BBS2	-9.17	8	-2.21	0.0135	291	0.829	0.987	17638	1
TRIM56	-9.16	8	-2.21	0.0136	292	0.833	0.986	17637	1
DNAH3	-9.14	8	-2.21	0.0137	293	0.836	0.986	17636	1
RHAG	-9.13	8	-2.2	0.0138	294	0.836	0.986	17635	1
POLM	-9.13	8	-2.2	0.0138	295	0.836	0.986	17634	1
LIG3	-9.13	8	-2.2	0.0138	296	0.836	0.986	17633	1
MOB2	-9.12	8	-2.2	0.0139	297	0.836	0.986	17632	1
RAB2A	-9.12	8	-2.2	0.0139	298	0.836	0.986	17631	1
PRR14L	-9.11	8	-2.2	0.0139	299	0.836	0.986	17630	1
ARID5A	-9.11	8	-2.2	0.014	300	0.836	0.986	17629	1
ACD	-9.1	8	-2.2	0.0141	301	0.838	0.986	17628	1
MYBL2	-9.09	8	-2.19	0.0141	302	0.838	0.986	17627	1
PPP1R12B	-9.08	8	-2.19	0.0142	303	0.838	0.986	17626	1
IGSF3	-9.08	8	-2.19	0.0143	304	0.838	0.986	17625	1
GP1BB	-9.08	8	-2.19	0.0143	305	0.838	0.986	17624	1
CHMP2B	-9.07	8	-2.19	0.0143	306	0.838	0.986	17623	1
NBPF4	-4.53	2	-2.19	0.0144	307	0.838	0.986	17622	1
FMR1NB	-9.06	8	-2.19	0.0144	308	0.839	0.986	17621	1
PYCARD	-9.06	8	-2.18	0.0145	309	0.839	0.986	17620	1
FAM46D	-9.05	8	-2.18	0.0145	310	0.839	0.985	17619	1
TMEM65	-9.05	8	-2.18	0.0145	311	0.839	0.985	17618	1
CCBL2	-9.04	8	-2.18	0.0146	312	0.839	0.985	17617	1
KLHL29	-7.83	6	-2.18	0.0147	313	0.839	0.985	17616	1
MACROD2	-9.03	8	-2.18	0.0147	314	0.839	0.985	17615	1
EMC8	-9.03	8	-2.18	0.0147	315	0.839	0.985	17614	1
CLEC3A	-9.02	8	-2.18	0.0148	316	0.839	0.985	17613	1
CEBPD	-9.01	8	-2.17	0.0149	317	0.839	0.985	17612	1
HEXIM1	-9.01	8	-2.17	0.0149	318	0.839	0.985	17611	1
GUCY2C	-9.01	8	-2.17	0.0149	319	0.839	0.985	17610	1
FRAT2	-9	8	-2.17	0.015	320	0.839	0.985	17609	1
GAD1	-8.99	8	-2.17	0.0151	321	0.839	0.985	17608	1
POLR3F	-8.98	8	-2.16	0.0152	322	0.839	0.985	17607	1
XKR9	-6.35	4	-2.16	0.0152	323	0.839	0.985	17606	1
LZTR1	-8.98	8	-2.16	0.0152	324	0.839	0.985	17605	1
BANP	-8.97	8	-2.16	0.0152	325	0.839	0.985	17604	1
MAZ	-8.97	8	-2.16	0.0153	326	0.839	0.985	17603	1
CNBD2	-8.97	8	-2.16	0.0153	327	0.839	0.985	17602	1
P4HA2	-8.97	8	-2.16	0.0153	328	0.839	0.985	17601	1
ADRBK2	-8.95	8	-2.16	0.0155	329	0.839	0.984	17600	1
UBAP2L	-8.95	8	-2.16	0.0155	330	0.839	0.984	17599	1
PLA2G2D	-8.93	8	-2.15	0.0156	331	0.839	0.984	17598	1
CD40	-8.93	8	-2.15	0.0157	332	0.839	0.984	17597	1
SLC35F2	-8.93	8	-2.15	0.0157	333	0.839	0.984	17596	1
SORD	-8.93	8	-2.15	0.0157	334	0.839	0.984	17595	1
MXRA5	-8.92	8	-2.15	0.0157	335	0.839	0.984	17594	1
DDX24	-8.92	8	-2.15	0.0158	336	0.839	0.984	17593	1
DEK	-8.92	8	-2.15	0.0158	337	0.839	0.984	17592	1
SPATC1	-8.91	8	-2.15	0.0159	338	0.839	0.984	17591	1
PAXBP1	-8.91	8	-2.15	0.0159	339	0.839	0.984	17590	1
LRRTM4	-8.91	8	-2.15	0.0159	340	0.839	0.984	17589	1
XRCC6	-8.9	8	-2.15	0.016	341	0.839	0.984	17588	1
KCNK13	-8.89	8	-2.14	0.0161	342	0.841	0.984	17587	1
TRMT2B	-8.89	8	-2.14	0.0161	343	0.841	0.984	17586	1
TADA2A	-8.87	8	-2.14	0.0163	344	0.85	0.984	17585	1
IVD	-8.85	8	-2.13	0.0165	345	0.858	0.983	17584	1
CRYGB	-8.85	8	-2.13	0.0166	346	0.858	0.983	17583	1
GAS1	-8.84	8	-2.13	0.0166	347	0.858	0.983	17582	1
TBC1D14	-8.83	8	-2.13	0.0167	348	0.859	0.983	17581	1
SOD1	-8.82	8	-2.12	0.0169	349	0.86	0.983	17580	1
CHMP1B	-8.81	8	-2.12	0.0169	350	0.86	0.983	17579	1
DFFA	-8.8	8	-2.12	0.017	351	0.86	0.983	17578	1
SLC6A15	-8.79	8	-2.12	0.0171	352	0.86	0.983	17577	1
MTMR10	-8.79	8	-2.12	0.0172	353	0.86	0.983	17576	1
SULT1C3	-8.78	8	-2.11	0.0173	354	0.86	0.983	17575	1
DUOXA1	-8.78	8	-2.11	0.0173	355	0.86	0.983	17574	1
TMEM97	-8.78	8	-2.11	0.0173	356	0.86	0.983	17573	1
SYS1	-8.77	8	-2.11	0.0173	357	0.86	0.983	17572	1
KIAA0101	-8.77	8	-2.11	0.0173	358	0.86	0.983	17571	1
SPRED2	-8.77	8	-2.11	0.0174	359	0.86	0.983	17570	1
VWA3B	-8.76	8	-2.11	0.0175	360	0.86	0.983	17569	1
TLX2	-8.75	8	-2.11	0.0175	361	0.86	0.982	17568	1
SCAF4	-8.75	8	-2.11	0.0176	362	0.86	0.982	17567	1
OR2T10	-8.74	8	-2.1	0.0176	363	0.86	0.982	17566	1
USF1	-8.74	8	-2.1	0.0177	364	0.86	0.982	17565	1
KIF20B	-8.74	8	-2.1	0.0177	365	0.86	0.982	17564	1
MSH2	-8.72	8	-2.1	0.0179	366	0.86	0.982	17563	1
PRSS54	-8.72	8	-2.1	0.0179	367	0.86	0.982	17562	1
RNF43	-8.72	8	-2.1	0.0179	368	0.86	0.982	17561	1
EID1	-8.72	8	-2.1	0.0179	369	0.86	0.982	17560	1
CARHSP1	-8.72	8	-2.1	0.0179	370	0.86	0.982	17559	1
ATP6V1B1	-8.71	8	-2.1	0.018	371	0.86	0.982	17558	1
HORMAD1	-8.71	8	-2.1	0.018	372	0.86	0.982	17557	1
ENTPD4	-7.54	6	-2.1	0.018	373	0.86	0.982	17556	1
APPL2	-8.71	8	-2.1	0.018	374	0.86	0.982	17555	1
SPPL3	-8.71	8	-2.1	0.018	375	0.86	0.982	17554	1
TFDP3	-8.71	8	-2.1	0.0181	376	0.86	0.982	17553	1
COG4	-8.7	8	-2.09	0.0181	377	0.86	0.982	17552	1
PIKFYVE	-8.7	8	-2.09	0.0181	378	0.86	0.982	17551	1
RAD54L	-8.68	8	-2.09	0.0184	379	0.867	0.982	17550	1
KIF20A	-8.68	8	-2.09	0.0184	380	0.867	0.982	17549	1
P4HA1	-8.67	8	-2.09	0.0184	381	0.867	0.982	17548	1
THAP7	-8.66	8	-2.08	0.0185	382	0.868	0.981	17547	1
WDR16	-8.66	8	-2.08	0.0186	383	0.868	0.981	17546	1
MLLT10	-7.5	6	-2.08	0.0186	384	0.868	0.981	17545	1
RNF186	-8.65	8	-2.08	0.0187	385	0.87	0.981	17544	1
KLHL31	-8.64	8	-2.08	0.0188	386	0.87	0.981	17543	1
YRDC	-8.64	8	-2.08	0.0188	387	0.87	0.981	17542	1
SFTPB	-8.64	8	-2.08	0.0189	388	0.87	0.981	17541	1
CHD5	-8.63	8	-2.08	0.0189	389	0.87	0.981	17540	1
HM13	-8.63	8	-2.08	0.019	390	0.87	0.981	17539	1
PLXNB2	-8.63	8	-2.08	0.019	391	0.87	0.981	17538	1
ABCC4	-8.62	8	-2.07	0.019	392	0.87	0.981	17537	1
CSPP1	-8.61	8	-2.07	0.0192	393	0.87	0.981	17536	1
FBXO34	-8.61	8	-2.07	0.0192	394	0.87	0.981	17535	1
MTAP	-8.61	8	-2.07	0.0192	395	0.87	0.981	17534	1
DOK1	-8.6	8	-2.07	0.0193	396	0.87	0.981	17533	1
NOP58	-7.45	6	-2.07	0.0193	397	0.87	0.981	17532	1
COMT	-8.6	8	-2.07	0.0193	398	0.87	0.981	17531	1
OTX1	-8.59	8	-2.07	0.0194	399	0.87	0.981	17530	1
GATAD1	-8.58	8	-2.06	0.0196	400	0.878	0.98	17529	1
MYLK4	-8.57	8	-2.06	0.0197	401	0.878	0.98	17528	1
HBM	-8.56	8	-2.06	0.0198	402	0.878	0.98	17527	1
LCMT2	-8.55	8	-2.06	0.0198	403	0.878	0.98	17526	1
ANXA4	-8.55	8	-2.06	0.0199	404	0.878	0.98	17525	1
LPIN3	-8.55	8	-2.05	0.0199	405	0.878	0.98	17524	1
TMEM95	-8.54	8	-2.05	0.02	406	0.878	0.98	17523	1
HN1L	-8.54	8	-2.05	0.02	407	0.878	0.98	17522	1
PIH1D3	-8.53	8	-2.05	0.0201	408	0.878	0.98	17521	1
GSTO1	-8.53	8	-2.05	0.0201	409	0.878	0.98	17520	1
QRFP	-8.53	8	-2.05	0.0202	410	0.878	0.98	17519	1
CES4A	-8.52	8	-2.05	0.0202	411	0.878	0.98	17518	1
SERBP1	-8.52	8	-2.05	0.0203	412	0.878	0.98	17517	1
SNCAIP	-8.51	8	-2.05	0.0203	413	0.878	0.98	17516	1
C5orf15	-8.51	8	-2.05	0.0204	414	0.878	0.98	17515	1
CLEC19A	-8.51	8	-2.05	0.0204	415	0.878	0.98	17514	1
GLI4	-8.51	8	-2.05	0.0204	416	0.878	0.98	17513	1
KLHL22	-8.51	8	-2.04	0.0204	417	0.878	0.98	17512	1
TMOD2	-8.49	8	-2.04	0.0206	418	0.881	0.979	17511	1
ASUN	-8.49	8	-2.04	0.0207	419	0.881	0.979	17510	1
TOP1	-8.49	8	-2.04	0.0207	420	0.881	0.979	17509	1
EGLN1	-8.49	8	-2.04	0.0207	421	0.881	0.979	17508	1
C2orf44	-8.48	8	-2.04	0.0208	422	0.882	0.979	17507	1
SLITRK6	-8.47	8	-2.04	0.0208	423	0.883	0.979	17506	1
SLC46A3	-8.47	8	-2.04	0.0209	424	0.883	0.979	17505	1
CRIP3	-8.47	8	-2.03	0.021	425	0.883	0.979	17504	1
SPTA1	-8.46	8	-2.03	0.021	426	0.883	0.979	17503	1
DNAH14	-8.46	8	-2.03	0.0211	427	0.883	0.979	17502	1
C2orf61	-8.46	8	-2.03	0.0211	428	0.883	0.979	17501	1
SCARF2	-8.45	8	-2.03	0.0212	429	0.885	0.979	17500	1
MBLAC1	-8.44	8	-2.03	0.0213	430	0.885	0.979	17499	1
ZNF34	-8.43	8	-2.03	0.0214	431	0.885	0.979	17498	1
GPR39	-8.43	8	-2.03	0.0214	432	0.885	0.979	17497	1
ITPRIPL2	-8.43	8	-2.03	0.0214	433	0.885	0.979	17496	1
ARHGAP20	-8.43	8	-2.02	0.0214	434	0.885	0.979	17495	1
DRD5	-8.42	8	-2.02	0.0216	435	0.889	0.978	17494	1
STYXL1	-8.41	8	-2.02	0.0217	436	0.889	0.978	17493	1
ZNF770	-8.41	8	-2.02	0.0217	437	0.889	0.978	17492	1
RBCK1	-8.41	8	-2.02	0.0217	438	0.889	0.978	17491	1
FANCI	-8.4	8	-2.02	0.0218	439	0.889	0.978	17490	1
GPR146	-8.4	8	-2.02	0.0218	440	0.889	0.978	17489	1
DUS4L	-8.39	8	-2.02	0.0219	441	0.89	0.978	17488	1
SFTPC	-8.38	8	-2.01	0.0221	442	0.892	0.978	17487	1
RBM12B	-8.38	8	-2.01	0.0221	443	0.892	0.978	17486	1
CDK17	-8.37	8	-2.01	0.0221	444	0.892	0.978	17485	1
PIP5KL1	-8.37	8	-2.01	0.0222	445	0.892	0.978	17484	1
DSCC1	-8.37	8	-2.01	0.0222	446	0.892	0.978	17483	1
IGFBP2	-8.37	8	-2.01	0.0223	447	0.892	0.978	17482	1
PTRH2	-8.36	8	-2.01	0.0224	448	0.892	0.978	17481	1
TACR1	-8.35	8	-2.01	0.0225	449	0.892	0.978	17480	1
FCN2	-8.34	8	-2	0.0225	450	0.892	0.977	17479	1
MUC17	-8.34	8	-2	0.0226	451	0.892	0.977	17478	1
SAV1	-8.34	8	-2	0.0226	452	0.892	0.977	17477	1
ZNF587B	-7.22	6	-2	0.0227	453	0.892	0.977	17476	1
HIST1H2BI	-4.17	2	-2	0.0227	454	0.892	0.977	17475	1
UBE2E3	-8.33	8	-2	0.0228	455	0.892	0.977	17474	1
PAX3	-8.32	8	-2	0.0229	456	0.892	0.977	17473	1
HNRNPK	-8.32	8	-2	0.0229	457	0.892	0.977	17472	1
ADORA1	-8.32	8	-2	0.0229	458	0.892	0.977	17471	1
SCNN1B	-8.32	8	-2	0.0229	459	0.892	0.977	17470	1
NUDT3	-8.31	8	-2	0.023	460	0.892	0.977	17469	1
TOPBP1	-8.31	8	-2	0.023	461	0.892	0.977	17468	1
ZNF596	-8.31	8	-2	0.023	462	0.892	0.977	17467	1
SLC22A13	-8.31	8	-1.99	0.0231	463	0.892	0.977	17466	1
KCTD9	-7.19	6	-1.99	0.0231	464	0.892	0.977	17465	1
C9orf89	-8.3	8	-1.99	0.0232	465	0.892	0.977	17464	1
LIG4	-8.3	8	-1.99	0.0232	466	0.892	0.977	17463	1
SLC2A8	-8.3	8	-1.99	0.0232	467	0.892	0.977	17462	1
SLC35B2	-8.29	8	-1.99	0.0234	468	0.892	0.977	17461	1
C2orf57	-8.28	8	-1.99	0.0234	469	0.892	0.977	17460	1
MDH2	-8.27	8	-1.99	0.0235	470	0.892	0.976	17459	1
GLB1L	-8.27	8	-1.99	0.0235	471	0.892	0.976	17458	1
CPPED1	-8.27	8	-1.99	0.0235	472	0.892	0.976	17457	1
FBXL5	-8.27	8	-1.99	0.0235	473	0.892	0.976	17456	1
DMTF1	-8.26	8	-1.98	0.0238	474	0.893	0.976	17455	1
METTL8	-8.26	8	-1.98	0.0238	475	0.893	0.976	17454	1
CCNH	-8.25	8	-1.98	0.0238	476	0.893	0.976	17453	1
NUSAP1	-8.24	8	-1.98	0.0239	477	0.893	0.976	17452	1
ZNF461	-8.24	8	-1.98	0.024	478	0.893	0.976	17451	1
HDLBP	-8.24	8	-1.98	0.0241	479	0.893	0.976	17450	1
RFWD3	-8.23	8	-1.98	0.0241	480	0.893	0.976	17449	1
RNF6	-8.23	8	-1.98	0.0241	481	0.893	0.976	17448	1
SET	-8.23	8	-1.97	0.0241	482	0.893	0.976	17447	1
HIST1H3E	-5.82	4	-1.97	0.0242	483	0.893	0.976	17446	1
ZGPAT	-8.23	8	-1.97	0.0242	484	0.893	0.976	17445	1
FEV	-8.23	8	-1.97	0.0242	485	0.893	0.976	17444	1
SLC13A4	-8.22	8	-1.97	0.0242	486	0.893	0.976	17443	1
GEN1	-8.22	8	-1.97	0.0243	487	0.893	0.976	17442	1
COPS4	-8.21	8	-1.97	0.0245	488	0.893	0.976	17441	1
FAH	-8.21	8	-1.97	0.0245	489	0.893	0.975	17440	1
RAD18	-8.2	8	-1.97	0.0245	490	0.893	0.975	17439	1
SLCO5A1	-8.19	8	-1.97	0.0247	491	0.893	0.975	17438	1
ZNF48	-8.19	8	-1.96	0.0248	492	0.893	0.975	17437	1
CCDC134	-8.18	8	-1.96	0.0249	493	0.893	0.975	17436	1
VPS13C	-8.18	8	-1.96	0.0249	494	0.893	0.975	17435	1
INO80C	-8.17	8	-1.96	0.025	495	0.893	0.975	17434	1
RANBP10	-8.17	8	-1.96	0.025	496	0.893	0.975	17433	1
RFX8	-8.17	8	-1.96	0.0251	497	0.893	0.975	17432	1
GPR157	-8.17	8	-1.96	0.0251	498	0.893	0.975	17431	1
DEGS1	-8.16	8	-1.96	0.0251	499	0.893	0.975	17430	1
ACSL4	-8.16	8	-1.96	0.0252	500	0.893	0.975	17429	1
DCHS2	-8.16	8	-1.96	0.0252	501	0.893	0.975	17428	1
IL1RL2	-8.16	8	-1.96	0.0252	502	0.893	0.975	17427	1
ST3GAL5	-8.16	8	-1.96	0.0252	503	0.893	0.975	17426	1
UPP2	-8.15	8	-1.95	0.0253	504	0.893	0.975	17425	1
XRN1	-8.15	8	-1.95	0.0253	505	0.893	0.975	17424	1
OTOGL	-5.76	4	-1.95	0.0253	506	0.893	0.975	17423	1
ASPHD1	-8.14	8	-1.95	0.0254	507	0.893	0.975	17422	1
NEK2	-5.76	4	-1.95	0.0254	508	0.893	0.975	17421	1
TSHZ1	-8.14	8	-1.95	0.0255	509	0.893	0.975	17420	1
KIAA1161	-8.14	8	-1.95	0.0255	510	0.893	0.974	17419	1
STAM	-8.14	8	-1.95	0.0255	511	0.893	0.974	17418	1
C2orf42	-8.13	8	-1.95	0.0256	512	0.893	0.974	17417	1
KBTBD13	-8.13	8	-1.95	0.0256	513	0.893	0.974	17416	1
C4BPB	-8.13	8	-1.95	0.0256	514	0.893	0.974	17415	1
CACNB1	-8.13	8	-1.95	0.0257	515	0.893	0.974	17414	1
TLDC1	-8.12	8	-1.95	0.0258	516	0.893	0.974	17413	1
HPS6	-8.12	8	-1.95	0.0258	517	0.893	0.974	17412	1
POLR3E	-8.12	8	-1.95	0.0258	518	0.893	0.974	17411	1
PPP1R3E	-8.11	8	-1.95	0.0259	519	0.893	0.974	17410	1
NDC80	-8.11	8	-1.94	0.0259	520	0.893	0.974	17409	1
ZNF595	-4.05	2	-1.94	0.0259	521	0.893	0.974	17408	1
TMEM219	-8.1	8	-1.94	0.026	522	0.893	0.974	17407	1
UTS2	-8.1	8	-1.94	0.0261	523	0.896	0.974	17406	1
C2orf48	-8.09	8	-1.94	0.0262	524	0.896	0.974	17405	1
ARHGAP19	-8.09	8	-1.94	0.0263	525	0.896	0.974	17404	1
PRUNE	-8.09	8	-1.94	0.0263	526	0.896	0.974	17403	1
SEC24A	-8.08	8	-1.94	0.0265	527	0.899	0.974	17402	1
OTUD7A	-8.07	8	-1.93	0.0265	528	0.899	0.973	17401	1
SLC17A5	-8.06	8	-1.93	0.0266	529	0.899	0.973	17400	1
ELMSAN1	-8.06	8	-1.93	0.0267	530	0.899	0.973	17399	1
C1orf43	-8.06	8	-1.93	0.0267	531	0.899	0.973	17398	1
MIB2	-8.06	8	-1.93	0.0267	532	0.899	0.973	17397	1
FHOD1	-8.06	8	-1.93	0.0268	533	0.899	0.973	17396	1
TMEM64	-8.05	8	-1.93	0.0268	534	0.899	0.973	17395	1
REEP5	-8.05	8	-1.93	0.0268	535	0.899	0.973	17394	1
CBLN1	-8.05	8	-1.93	0.0269	536	0.899	0.973	17393	1
NELFE	-8.05	8	-1.93	0.0269	537	0.899	0.973	17392	1
ATPAF1	-8.04	8	-1.93	0.0271	538	0.901	0.973	17391	1
FAM60A	-8.04	8	-1.93	0.0271	539	0.901	0.973	17390	1
TMEM215	-8.03	8	-1.92	0.0271	540	0.901	0.973	17389	1
NYAP1	-8.02	8	-1.92	0.0273	541	0.905	0.973	17388	1
ITGAD	-8.02	8	-1.92	0.0274	542	0.905	0.973	17387	1
FST	-8.01	8	-1.92	0.0274	543	0.905	0.973	17386	1
GEMIN6	-8.01	8	-1.92	0.0275	544	0.905	0.973	17385	1
TMEM17	-8.01	8	-1.92	0.0275	545	0.905	0.972	17384	1
CREB3L4	-8	8	-1.92	0.0277	546	0.907	0.972	17383	1
CNNM3	-7.99	8	-1.91	0.0278	547	0.907	0.972	17382	1
PGLYRP3	-7.99	8	-1.91	0.0278	548	0.907	0.972	17381	1
ATAD1	-7.99	8	-1.91	0.0279	549	0.907	0.972	17380	1
DIEXF	-7.99	8	-1.91	0.0279	550	0.907	0.972	17379	1
TBC1D16	-7.99	8	-1.91	0.0279	551	0.907	0.972	17378	1
NXT2	-7.98	8	-1.91	0.028	552	0.91	0.972	17377	1
CMTM1	-7.97	8	-1.91	0.0282	553	0.912	0.972	17376	1
ATP5G2	-7.96	8	-1.91	0.0284	554	0.912	0.972	17375	1
BIRC6	-7.95	8	-1.9	0.0284	555	0.912	0.972	17374	1
ADCY7	-7.95	8	-1.9	0.0284	556	0.912	0.972	17373	1
THOC5	-7.95	8	-1.9	0.0284	557	0.912	0.972	17372	1
GABRA5	-7.95	8	-1.9	0.0284	558	0.912	0.972	17371	1
SLC45A2	-7.95	8	-1.9	0.0285	559	0.912	0.972	17370	1
MKI67	-7.95	8	-1.9	0.0285	560	0.912	0.971	17369	1
PAN3	-7.94	8	-1.9	0.0286	561	0.912	0.971	17368	1
MGAT2	-7.94	8	-1.9	0.0287	562	0.912	0.971	17367	1
DCUN1D3	-7.94	8	-1.9	0.0287	563	0.912	0.971	17366	1
AMIGO2	-7.94	8	-1.9	0.0287	564	0.912	0.971	17365	1
RNF151	-7.93	8	-1.9	0.0287	565	0.912	0.971	17364	1
SMIM15	-6.86	6	-1.9	0.0289	566	0.914	0.971	17363	1
TMEM87B	-7.92	8	-1.9	0.029	567	0.916	0.971	17362	1
SPAG8	-7.91	8	-1.89	0.0291	568	0.918	0.971	17361	1
OR4F15	-7.91	8	-1.89	0.0291	569	0.918	0.971	17360	1
FAM169B	-7.9	8	-1.89	0.0293	570	0.919	0.971	17359	1
ZNF821	-7.9	8	-1.89	0.0293	571	0.919	0.971	17358	1
THNSL2	-7.9	8	-1.89	0.0293	572	0.919	0.971	17357	1
ITGAE	-7.9	8	-1.89	0.0294	573	0.919	0.971	17356	1
ADAL	-7.89	8	-1.89	0.0295	574	0.921	0.971	17355	1
SQRDL	-7.87	8	-1.88	0.0297	575	0.923	0.97	17354	1
RXFP3	-7.87	8	-1.88	0.0298	576	0.923	0.97	17353	1
DYNC1LI2	-7.87	8	-1.88	0.0298	577	0.923	0.97	17352	1
RASL10A	-7.87	8	-1.88	0.0298	578	0.923	0.97	17351	1
RFXAP	-7.87	8	-1.88	0.0298	579	0.923	0.97	17350	1
RND3	-7.87	8	-1.88	0.0299	580	0.923	0.97	17349	1
LDHB	-7.86	8	-1.88	0.03	581	0.925	0.97	17348	1
TSHB	-7.85	8	-1.88	0.0301	582	0.925	0.97	17347	1
TRAPPC8	-6.8	6	-1.88	0.0302	583	0.925	0.97	17346	1
RESP18	-6.8	6	-1.88	0.0302	584	0.925	0.97	17345	1
BDP1	-7.84	8	-1.88	0.0304	585	0.925	0.97	17344	1
SLC38A6	-7.84	8	-1.88	0.0304	586	0.925	0.97	17343	1
RGS5	-7.84	8	-1.88	0.0304	587	0.925	0.97	17342	1
CCNG1	-7.84	8	-1.87	0.0304	588	0.925	0.97	17341	1
ZADH2	-7.84	8	-1.87	0.0304	589	0.925	0.97	17340	1
PDHA1	-7.83	8	-1.87	0.0304	590	0.925	0.97	17339	1
FOXO6	-7.83	8	-1.87	0.0306	591	0.927	0.969	17338	1
LCE3B	-7.82	8	-1.87	0.0307	592	0.929	0.969	17337	1
CDKL1	-7.82	8	-1.87	0.0308	593	0.929	0.969	17336	1
FAM19A5	-7.81	8	-1.87	0.0308	594	0.929	0.969	17335	1
ZNF572	-7.81	8	-1.87	0.0309	595	0.929	0.969	17334	1
RPAP3	-7.81	8	-1.87	0.0309	596	0.929	0.969	17333	1
UBA2	-7.8	8	-1.87	0.0311	597	0.929	0.969	17332	1
HAPLN2	-7.79	8	-1.86	0.0312	598	0.929	0.969	17331	1
B2M	-7.79	8	-1.86	0.0312	599	0.929	0.969	17330	1
E2F3	-7.79	8	-1.86	0.0312	600	0.929	0.969	17329	1
NFIB	-7.79	8	-1.86	0.0312	601	0.929	0.969	17328	1
SARDH	-7.79	8	-1.86	0.0313	602	0.929	0.969	17327	1
C1orf54	-7.78	8	-1.86	0.0314	603	0.929	0.969	17326	1
LMX1B	-7.78	8	-1.86	0.0314	604	0.929	0.969	17325	1
KCTD3	-7.78	8	-1.86	0.0314	605	0.929	0.969	17324	1
BFAR	-7.78	8	-1.86	0.0315	606	0.929	0.969	17323	1
LETM2	-7.77	8	-1.86	0.0315	607	0.929	0.968	17322	1
HMGCS2	-7.77	8	-1.86	0.0316	608	0.929	0.968	17321	1
IFNLR1	-7.77	8	-1.86	0.0316	609	0.929	0.968	17320	1
FHOD3	-7.76	8	-1.86	0.0317	610	0.929	0.968	17319	1
C2orf91	-7.76	8	-1.86	0.0317	611	0.929	0.968	17318	1
POU2AF1	-7.76	8	-1.86	0.0318	612	0.929	0.968	17317	1
C1orf204	-7.76	8	-1.85	0.0318	613	0.929	0.968	17316	1
SMCP	-7.76	8	-1.85	0.0318	614	0.929	0.968	17315	1
TOP1MT	-7.75	8	-1.85	0.0319	615	0.929	0.968	17314	1
TUSC3	-7.75	8	-1.85	0.0319	616	0.929	0.968	17313	1
MC1R	-7.75	8	-1.85	0.032	617	0.929	0.968	17312	1
KIF27	-7.74	8	-1.85	0.0322	618	0.934	0.968	17311	1
PROM2	-7.72	8	-1.85	0.0324	619	0.934	0.968	17310	1
HNRNPA3	-7.72	8	-1.85	0.0324	620	0.934	0.968	17309	1
IDNK	-7.72	8	-1.85	0.0325	621	0.934	0.968	17308	1
FAM161A	-7.72	8	-1.85	0.0325	622	0.934	0.968	17307	1
MEFV	-7.72	8	-1.85	0.0325	623	0.934	0.968	17306	1
DACT2	-7.71	8	-1.84	0.0326	624	0.934	0.967	17305	1
NDUFB1	-6.68	6	-1.84	0.0326	625	0.934	0.967	17304	1
NANOS1	-7.71	8	-1.84	0.0327	626	0.934	0.967	17303	1
POLR2J	-5.45	4	-1.84	0.0327	627	0.934	0.967	17302	1
BLOC1S6	-7.71	8	-1.84	0.0327	628	0.934	0.967	17301	1
SLC27A2	-7.7	8	-1.84	0.0329	629	0.938	0.967	17300	1
ELOVL7	-7.69	8	-1.84	0.033	630	0.938	0.967	17299	1
MTFR1	-7.69	8	-1.84	0.033	631	0.938	0.967	17298	1
OR51A7	-7.69	8	-1.84	0.0331	632	0.938	0.967	17297	1
ARL6IP1	-7.68	8	-1.84	0.0332	633	0.94	0.967	17296	1
RUFY4	-7.68	8	-1.83	0.0333	634	0.94	0.967	17295	1
TFF1	-7.67	8	-1.83	0.0334	635	0.94	0.967	17294	1
HAPLN3	-7.67	8	-1.83	0.0334	636	0.94	0.967	17293	1
TIPARP	-7.67	8	-1.83	0.0334	637	0.94	0.967	17292	1
NUP93	-7.67	8	-1.83	0.0334	638	0.94	0.967	17291	1
MAP4K4	-7.66	8	-1.83	0.0336	639	0.942	0.966	17290	1
G2E3	-7.66	8	-1.83	0.0337	640	0.942	0.966	17289	1
SNRPB	-7.16	7	-1.83	0.0337	641	0.942	0.966	17288	1
ZSWIM2	-7.65	8	-1.83	0.0337	642	0.942	0.966	17287	1
ITGB7	-7.64	8	-1.83	0.034	643	0.945	0.966	17286	1
NARG2	-7.64	8	-1.82	0.034	644	0.945	0.966	17285	1
ACTR1B	-7.64	8	-1.82	0.0341	645	0.945	0.966	17284	1
GNAT3	-7.64	8	-1.82	0.0341	646	0.945	0.966	17283	1
CYP26A1	-7.63	8	-1.82	0.0341	647	0.945	0.966	17282	1
DEFB135	-7.63	8	-1.82	0.0343	648	0.945	0.966	17281	1
ZNF79	-7.63	8	-1.82	0.0343	649	0.945	0.966	17280	1
RNASEH2B	-7.62	8	-1.82	0.0343	650	0.945	0.966	17279	1
HP1BP3	-7.62	8	-1.82	0.0343	651	0.945	0.966	17278	1
C14orf178	-7.62	8	-1.82	0.0344	652	0.945	0.966	17277	1
RCCD1	-7.61	8	-1.82	0.0345	653	0.945	0.965	17276	1
C8orf58	-7.61	8	-1.82	0.0346	654	0.945	0.965	17275	1
ZRANB2	-7.61	8	-1.82	0.0346	655	0.945	0.965	17274	1
BAHD1	-7.61	8	-1.82	0.0346	656	0.945	0.965	17273	1
SREK1	-7.6	8	-1.82	0.0347	657	0.947	0.965	17272	1
EIF5A2	-7.6	8	-1.81	0.0348	658	0.947	0.965	17271	1
PPP1R36	-7.1	7	-1.81	0.0349	659	0.947	0.965	17270	1
ATP2B1	-7.6	8	-1.81	0.0349	660	0.947	0.965	17269	1
IRF2BP2	-7.59	8	-1.81	0.0349	661	0.948	0.965	17268	1
ZDHHC4	-7.58	8	-1.81	0.0352	662	0.949	0.965	17267	1
INHBB	-7.58	8	-1.81	0.0353	663	0.949	0.965	17266	1
RPS6	-3.79	2	-1.81	0.0353	664	0.949	0.965	17265	1
ST18	-7.57	8	-1.81	0.0354	665	0.949	0.965	17264	1
PIP	-5.35	4	-1.81	0.0354	666	0.949	0.965	17263	1
PRSS58	-7.56	8	-1.81	0.0355	667	0.949	0.965	17262	1
SLC25A18	-7.56	8	-1.81	0.0355	668	0.949	0.964	17261	1
NEXN	-7.56	8	-1.8	0.0356	669	0.949	0.964	17260	1
PRDX1	-6.55	6	-1.8	0.0356	670	0.949	0.964	17259	1
WBP4	-7.56	8	-1.8	0.0356	671	0.949	0.964	17258	1
CKS2	-7.56	8	-1.8	0.0356	672	0.949	0.964	17257	1
PRG4	-7.55	8	-1.8	0.0357	673	0.952	0.964	17256	1
BEND2	-7.54	8	-1.8	0.0359	674	0.952	0.964	17255	1
LELP1	-7.54	8	-1.8	0.0359	675	0.952	0.964	17254	1
HAS3	-7.54	8	-1.8	0.036	676	0.952	0.964	17253	1
GPBP1	-7.54	8	-1.8	0.036	677	0.952	0.964	17252	1
F13B	-7.53	8	-1.8	0.0361	678	0.953	0.964	17251	1
TTC38	-7.53	8	-1.8	0.0362	679	0.953	0.964	17250	1
NKAIN3	-7.53	8	-1.8	0.0362	680	0.953	0.964	17249	1
OR2AP1	-7.52	8	-1.8	0.0363	681	0.953	0.964	17248	1
DPM3	-7.52	8	-1.79	0.0363	682	0.953	0.964	17247	1
PPBP	-7.52	8	-1.79	0.0364	683	0.953	0.964	17246	1
IL1RL1	-7.52	8	-1.79	0.0364	684	0.953	0.964	17245	1
LAMA5	-7.52	8	-1.79	0.0364	685	0.953	0.964	17244	1
CTPS2	-7.51	8	-1.79	0.0365	686	0.953	0.963	17243	1
KTN1	-7.5	8	-1.79	0.0367	687	0.953	0.963	17242	1
TCFL5	-7.5	8	-1.79	0.0367	688	0.953	0.963	17241	1
CHRAC1	-7.5	8	-1.79	0.0368	689	0.953	0.963	17240	1
USP36	-7.49	8	-1.79	0.0369	690	0.953	0.963	17239	1
LAT	-7.49	8	-1.79	0.0369	691	0.953	0.963	17238	1
UBE2D1	-7.49	8	-1.79	0.037	692	0.953	0.963	17237	1
ARIH2	-7.49	8	-1.79	0.037	693	0.953	0.963	17236	1
ABCB9	-7.49	8	-1.79	0.037	694	0.953	0.963	17235	1
NSMCE4A	-7.48	8	-1.79	0.0371	695	0.953	0.963	17234	1
CAPN2	-7.48	8	-1.78	0.0372	696	0.953	0.963	17233	1
ITFG1	-7.48	8	-1.78	0.0373	697	0.953	0.963	17232	1
KEL	-7.47	8	-1.78	0.0373	698	0.953	0.963	17231	1
CSNK2A2	-7.47	8	-1.78	0.0373	699	0.953	0.963	17230	1
CCDC174	-7.47	8	-1.78	0.0373	700	0.953	0.963	17229	1
ABCA8	-7.47	8	-1.78	0.0374	701	0.953	0.963	17228	1
FOXB1	-7.47	8	-1.78	0.0374	702	0.953	0.963	17227	1
TBX5	-7.47	8	-1.78	0.0375	703	0.953	0.963	17226	1
CNOT7	-7.46	8	-1.78	0.0376	704	0.953	0.962	17225	1
GAS7	-7.46	8	-1.78	0.0376	705	0.953	0.962	17224	1
RPUSD1	-7.46	8	-1.78	0.0376	706	0.953	0.962	17223	1
RFESD	-7.45	8	-1.78	0.0377	707	0.953	0.962	17222	1
DCXR	-7.45	8	-1.78	0.0377	708	0.953	0.962	17221	1
FAM63A	-7.45	8	-1.78	0.0378	709	0.953	0.962	17220	1
PLA2G4D	-7.45	8	-1.78	0.0378	710	0.953	0.962	17219	1
SPESP1	-7.44	8	-1.77	0.038	711	0.953	0.962	17218	1
UGDH	-7.44	8	-1.77	0.038	712	0.953	0.962	17217	1
AVPR1B	-7.44	8	-1.77	0.038	713	0.953	0.962	17216	1
FAM136A	-6.44	6	-1.77	0.038	714	0.953	0.962	17215	1
TMEM214	-6.44	6	-1.77	0.038	715	0.953	0.962	17214	1
KIAA1737	-7.44	8	-1.77	0.0381	716	0.953	0.962	17213	1
COX7A2	-7.44	8	-1.77	0.0381	717	0.953	0.962	17212	1
SPSB3	-7.43	8	-1.77	0.0383	718	0.953	0.962	17211	1
NFATC3	-7.43	8	-1.77	0.0383	719	0.953	0.962	17210	1
PRKAB1	-7.42	8	-1.77	0.0383	720	0.953	0.962	17209	1
IL4	-7.42	8	-1.77	0.0384	721	0.953	0.962	17208	1
DEPDC4	-7.42	8	-1.77	0.0384	722	0.953	0.962	17207	1
DDX55	-6.94	7	-1.77	0.0384	723	0.953	0.962	17206	1
AURKB	-7.41	8	-1.77	0.0386	724	0.953	0.961	17205	1
ACTL6B	-7.41	8	-1.77	0.0387	725	0.953	0.961	17204	1
TPPP3	-7.4	8	-1.77	0.0388	726	0.953	0.961	17203	1
ASB10	-7.4	8	-1.76	0.0389	727	0.953	0.961	17202	1
SRRM2	-7.4	8	-1.76	0.0389	728	0.953	0.961	17201	1
CHMP3	-3.7	2	-1.76	0.0389	729	0.953	0.961	17200	1
CTDSPL2	-7.4	8	-1.76	0.039	730	0.953	0.961	17199	1
CHRNA1	-7.39	8	-1.76	0.039	731	0.953	0.961	17198	1
SOX17	-7.39	8	-1.76	0.039	732	0.953	0.961	17197	1
CHST3	-7.39	8	-1.76	0.0391	733	0.953	0.961	17196	1
E2F5	-7.39	8	-1.76	0.0391	734	0.953	0.961	17195	1
NRXN3	-7.39	8	-1.76	0.0391	735	0.953	0.961	17194	1
JAZF1	-7.39	8	-1.76	0.0392	736	0.953	0.961	17193	1
LRRC48	-7.38	8	-1.76	0.0392	737	0.953	0.961	17192	1
LIMK1	-7.38	8	-1.76	0.0392	738	0.953	0.961	17191	1
ST6GALNAC6	-7.37	8	-1.76	0.0396	739	0.954	0.96	17190	1
ATP6V1G1	-7.37	8	-1.76	0.0396	740	0.954	0.96	17189	1
ALOXE3	-7.36	8	-1.76	0.0396	741	0.954	0.96	17188	1
STK17A	-7.36	8	-1.75	0.0396	742	0.954	0.96	17187	1
EIF4ENIF1	-7.36	8	-1.75	0.0396	743	0.954	0.96	17186	1
FAM73B	-7.36	8	-1.75	0.0397	744	0.954	0.96	17185	1
EGFL7	-7.36	8	-1.75	0.0397	745	0.954	0.96	17184	1
RNF123	-7.36	8	-1.75	0.0397	746	0.954	0.96	17183	1
BARHL2	-7.36	8	-1.75	0.0398	747	0.955	0.96	17182	1
IL34	-7.35	8	-1.75	0.0399	748	0.955	0.96	17181	1
CYP51A1	-7.35	8	-1.75	0.0399	749	0.955	0.96	17180	1
FBXO2	-7.35	8	-1.75	0.04	750	0.955	0.96	17179	1
KIAA1217	-7.34	8	-1.75	0.0401	751	0.956	0.96	17178	1
ACSM5	-7.33	8	-1.75	0.0403	752	0.957	0.96	17177	1
CAPG	-7.33	8	-1.75	0.0403	753	0.957	0.96	17176	1
HCN3	-7.33	8	-1.75	0.0403	754	0.957	0.96	17175	1
VPREB1	-7.33	8	-1.75	0.0404	755	0.957	0.96	17174	1
LAS1L	-7.32	8	-1.74	0.0405	756	0.957	0.96	17173	1
CLTA	-7.32	8	-1.74	0.0406	757	0.957	0.959	17172	1
LMF1	-7.32	8	-1.74	0.0406	758	0.957	0.959	17171	1
ACAD8	-7.32	8	-1.74	0.0406	759	0.957	0.959	17170	1
STK35	-7.32	8	-1.74	0.0407	760	0.957	0.959	17169	1
C16orf52	-7.32	8	-1.74	0.0407	761	0.957	0.959	17168	1
PPHLN1	-7.32	8	-1.74	0.0407	762	0.957	0.959	17167	1
TTYH3	-7.3	8	-1.74	0.0409	763	0.962	0.959	17166	1
ASTN1	-7.3	8	-1.74	0.0411	764	0.963	0.959	17165	1
FOPNL	-7.3	8	-1.74	0.0411	765	0.963	0.959	17164	1
NBEA	-6.31	6	-1.74	0.0412	766	0.965	0.959	17163	1
DKK4	-7.28	8	-1.73	0.0414	767	0.965	0.959	17162	1
DNAJC28	-7.28	8	-1.73	0.0415	768	0.965	0.958	17161	1
SPATA33	-6.81	7	-1.73	0.0416	769	0.965	0.958	17160	1
FAM178B	-7.27	8	-1.73	0.0417	770	0.965	0.958	17159	1
PLEKHD1	-7.27	8	-1.73	0.0417	771	0.965	0.958	17158	1
SEC14L3	-7.27	8	-1.73	0.0417	772	0.965	0.958	17157	1
POU3F2	-7.27	8	-1.73	0.0418	773	0.965	0.958	17156	1
SCYL3	-7.26	8	-1.73	0.042	774	0.965	0.958	17155	1
VAMP5	-7.26	8	-1.73	0.042	775	0.965	0.958	17154	1
HTR1E	-7.25	8	-1.73	0.0421	776	0.965	0.958	17153	1
MSC	-7.25	8	-1.73	0.0421	777	0.965	0.958	17152	1
FKBPL	-7.25	8	-1.73	0.0422	778	0.965	0.958	17151	1
MOV10L1	-7.25	8	-1.73	0.0422	779	0.965	0.958	17150	1
CORO1A	-7.24	8	-1.72	0.0423	780	0.965	0.958	17149	1
USB1	-7.24	8	-1.72	0.0424	781	0.965	0.958	17148	1
DERL3	-7.24	8	-1.72	0.0425	782	0.965	0.958	17147	1
DNAJA2	-7.23	8	-1.72	0.0425	783	0.965	0.957	17146	1
C1orf194	-7.23	8	-1.72	0.0427	784	0.965	0.957	17145	1
TMCC2	-7.23	8	-1.72	0.0427	785	0.965	0.957	17144	1
SERPINB7	-7.22	8	-1.72	0.0427	786	0.965	0.957	17143	1
ENDOG	-7.22	8	-1.72	0.0429	787	0.965	0.957	17142	1
CACNA1B	-7.22	8	-1.72	0.0429	788	0.965	0.957	17141	1
ASCL5	-7.21	8	-1.72	0.043	789	0.965	0.957	17140	1
KCNG4	-7.21	8	-1.72	0.043	790	0.965	0.957	17139	1
TAF2	-7.21	8	-1.72	0.043	791	0.965	0.957	17138	1
SCML1	-7.21	8	-1.72	0.043	792	0.965	0.957	17137	1
GNAT1	-7.21	8	-1.72	0.0431	793	0.965	0.957	17136	1
RABEPK	-7.21	8	-1.72	0.0431	794	0.965	0.957	17135	1
KIAA1024L	-7.21	8	-1.72	0.0431	795	0.965	0.957	17134	1
ZFR	-7.21	8	-1.72	0.0431	796	0.965	0.957	17133	1
SNX20	-7.21	8	-1.72	0.0431	797	0.965	0.957	17132	1
ZNF502	-7.21	8	-1.72	0.0431	798	0.965	0.957	17131	1
CBR4	-7.2	8	-1.71	0.0433	799	0.965	0.957	17130	1
PGM2	-7.2	8	-1.71	0.0433	800	0.965	0.957	17129	1
THAP4	-7.2	8	-1.71	0.0433	801	0.965	0.957	17128	1
DMRT2	-7.2	8	-1.71	0.0433	802	0.965	0.957	17127	1
DNAJC15	-7.2	8	-1.71	0.0434	803	0.965	0.957	17126	1
SLC30A4	-7.19	8	-1.71	0.0434	804	0.965	0.957	17125	1
MVP	-7.19	8	-1.71	0.0435	805	0.965	0.956	17124	1
ARL2BP	-5.08	4	-1.71	0.0436	806	0.965	0.956	17123	1
SFXN4	-7.19	8	-1.71	0.0436	807	0.965	0.956	17122	1
SPARCL1	-7.19	8	-1.71	0.0437	808	0.965	0.956	17121	1
HRH1	-7.18	8	-1.71	0.0438	809	0.965	0.956	17120	1
ATP6V0E2	-7.17	8	-1.71	0.0439	810	0.965	0.956	17119	1
FLRT2	-7.17	8	-1.71	0.044	811	0.965	0.956	17118	1
ICAM2	-7.17	8	-1.71	0.044	812	0.965	0.956	17117	1
CIZ1	-7.17	8	-1.7	0.0441	813	0.965	0.956	17116	1
TRIML2	-7.17	8	-1.7	0.0441	814	0.965	0.956	17115	1
DLX4	-7.17	8	-1.7	0.0441	815	0.965	0.956	17114	1
KCTD7	-7.17	8	-1.7	0.0441	816	0.965	0.956	17113	1
NRG1	-7.16	8	-1.7	0.0442	817	0.965	0.956	17112	1
NAA50	-7.16	8	-1.7	0.0443	818	0.965	0.956	17111	1
SEC23A	-7.16	8	-1.7	0.0443	819	0.965	0.956	17110	1
ZFAND2B	-7.16	8	-1.7	0.0444	820	0.965	0.956	17109	1
TMED3	-7.15	8	-1.7	0.0444	821	0.965	0.956	17108	1
UPF2	-7.15	8	-1.7	0.0444	822	0.965	0.956	17107	1
PCED1A	-7.15	8	-1.7	0.0444	823	0.965	0.956	17106	1
S100A16	-7.15	8	-1.7	0.0445	824	0.965	0.956	17105	1
MYO1D	-7.15	8	-1.7	0.0445	825	0.965	0.955	17104	1
ZNF676	-5.06	4	-1.7	0.0445	826	0.965	0.955	17103	1
THAP11	-7.15	8	-1.7	0.0445	827	0.965	0.955	17102	1
SLC6A2	-7.15	8	-1.7	0.0446	828	0.965	0.955	17101	1
SLC23A1	-7.14	8	-1.7	0.0446	829	0.965	0.955	17100	1
TSSK4	-7.14	8	-1.7	0.0447	830	0.966	0.955	17099	1
B4GALT1	-7.14	8	-1.7	0.0448	831	0.966	0.955	17098	1
APOBEC3C	-7.14	8	-1.7	0.0448	832	0.966	0.955	17097	1
SYN3	-7.13	8	-1.7	0.0449	833	0.966	0.955	17096	1
FLYWCH1	-7.13	8	-1.7	0.045	834	0.967	0.955	17095	1
PCNXL2	-7.13	8	-1.7	0.045	835	0.967	0.955	17094	1
XIAP	-7.13	8	-1.69	0.0451	836	0.967	0.955	17093	1
ALPK1	-7.12	8	-1.69	0.0452	837	0.967	0.955	17092	1
NEIL2	-7.12	8	-1.69	0.0452	838	0.967	0.955	17091	1
ZNF655	-7.12	8	-1.69	0.0453	839	0.968	0.955	17090	1
WNT8B	-7.12	8	-1.69	0.0453	840	0.968	0.955	17089	1
PLAGL1	-7.11	8	-1.69	0.0454	841	0.968	0.955	17088	1
WNK2	-7.11	8	-1.69	0.0455	842	0.968	0.955	17087	1
C15orf39	-7.1	8	-1.69	0.0457	843	0.971	0.954	17086	1
TRIM23	-7.1	8	-1.69	0.0457	844	0.971	0.954	17085	1
IRX6	-7.1	8	-1.69	0.0457	845	0.971	0.954	17084	1
OLIG1	-7.09	8	-1.69	0.0459	846	0.973	0.954	17083	1
HAT1	-7.08	8	-1.68	0.0461	847	0.974	0.954	17082	1
ENG	-7.08	8	-1.68	0.0461	848	0.974	0.954	17081	1
CCM2L	-7.08	8	-1.68	0.0462	849	0.974	0.954	17080	1
TRIM69	-7.08	8	-1.68	0.0462	850	0.974	0.954	17079	1
SLC27A3	-7.07	8	-1.68	0.0464	851	0.977	0.954	17078	1
B4GALT2	-7.07	8	-1.68	0.0465	852	0.979	0.953	17077	1
LCE3A	-7.06	8	-1.68	0.0466	853	0.979	0.953	17076	1
CHTF8	-7.06	8	-1.68	0.0466	854	0.979	0.953	17075	1
VSIG2	-7.05	8	-1.68	0.0468	855	0.982	0.953	17074	1
FGF7	-7.05	8	-1.67	0.047	856	0.983	0.953	17073	1
TMEM55B	-7.05	8	-1.67	0.047	857	0.983	0.953	17072	1
MRGPRG	-7.04	8	-1.67	0.0471	858	0.983	0.953	17071	1
FSCN1	-7.04	8	-1.67	0.0471	859	0.984	0.953	17070	1
ID1	-7.04	8	-1.67	0.0473	860	0.985	0.953	17069	1
SERPINB12	-7.03	8	-1.67	0.0473	861	0.985	0.953	17068	1
RIPPLY2	-7.03	8	-1.67	0.0475	862	0.987	0.953	17067	1
VTI1B	-7.02	8	-1.67	0.0477	863	0.988	0.952	17066	1
HSDL1	-7.02	8	-1.67	0.0478	864	0.988	0.952	17065	1
DEFB134	-7.01	8	-1.67	0.0479	865	0.988	0.952	17064	1
BRD7	-7.01	8	-1.67	0.0479	866	0.988	0.952	17063	1
FMO4	-7	8	-1.66	0.0481	867	0.988	0.952	17062	1
FAM150A	-7	8	-1.66	0.0481	868	0.988	0.952	17061	1
BLM	-7	8	-1.66	0.0481	869	0.988	0.952	17060	1
KSR2	-7	8	-1.66	0.0482	870	0.988	0.952	17059	1
TNFRSF10D	-6.99	8	-1.66	0.0485	871	0.988	0.952	17058	1
HHIPL2	-6.99	8	-1.66	0.0485	872	0.988	0.952	17057	1
RRS1	-6.98	8	-1.66	0.0486	873	0.988	0.951	17056	1
FSHR	-6.98	8	-1.66	0.0487	874	0.988	0.951	17055	1
GID8	-6.98	8	-1.66	0.0487	875	0.988	0.951	17054	1
FAM189A2	-6.98	8	-1.66	0.0487	876	0.988	0.951	17053	1
SPRY2	-6.98	8	-1.66	0.0487	877	0.988	0.951	17052	1
LILRA2	-6.97	8	-1.66	0.0488	878	0.988	0.951	17051	1
GTPBP1	-6.97	8	-1.66	0.0488	879	0.988	0.951	17050	1
VEZF1	-6.97	8	-1.66	0.0489	880	0.988	0.951	17049	1
TFPI	-6.97	8	-1.65	0.049	881	0.988	0.951	17048	1
NADK	-6.97	8	-1.65	0.049	882	0.988	0.951	17047	1
CLECL1	-6.97	8	-1.65	0.049	883	0.988	0.951	17046	1
FAS	-6.96	8	-1.65	0.0492	884	0.988	0.951	17045	1
NSMCE2	-6.95	8	-1.65	0.0494	885	0.988	0.951	17044	1
NR1I3	-6.95	8	-1.65	0.0495	886	0.988	0.95	17043	1
TIMM9	-6.95	8	-1.65	0.0495	887	0.988	0.95	17042	1
STK24	-6.95	8	-1.65	0.0495	888	0.988	0.95	17041	1
JHDM1D	-6.95	8	-1.65	0.0496	889	0.988	0.95	17040	1
PTGDR	-6.94	8	-1.65	0.0496	890	0.988	0.95	17039	1
THAP2	-6.94	8	-1.65	0.0496	891	0.988	0.95	17038	1
C9orf114	-6.94	8	-1.65	0.0497	892	0.988	0.95	17037	1
SNAPIN	-6.94	8	-1.65	0.0497	893	0.988	0.95	17036	1
XPO7	-6.94	8	-1.65	0.0498	894	0.988	0.95	17035	1
GALK2	-6.94	8	-1.65	0.0498	895	0.988	0.95	17034	1
SMO	-6.93	8	-1.65	0.0499	896	0.988	0.95	17033	1
TRIM38	-6.93	8	-1.65	0.0499	897	0.988	0.95	17032	1
PRSS42	-6.93	8	-1.64	0.05	898	0.988	0.95	17031	1
C15orf43	-6.93	8	-1.64	0.0501	899	0.988	0.95	17030	1
NCKAP1L	-6.93	8	-1.64	0.0501	900	0.988	0.95	17029	1
C16orf89	-6.92	8	-1.64	0.0501	901	0.988	0.95	17028	1
TAS2R31	-6.92	8	-1.64	0.0501	902	0.988	0.95	17027	1
MT1G	-3.46	2	-1.64	0.0501	903	0.988	0.95	17026	1
DNA2	-6.92	8	-1.64	0.0502	904	0.988	0.95	17025	1
ZCCHC6	-6.92	8	-1.64	0.0503	905	0.988	0.95	17024	1
TUBB6	-6.92	8	-1.64	0.0503	906	0.988	0.95	17023	1
ZNF277	-6.92	8	-1.64	0.0503	907	0.988	0.95	17022	1
FAM13B	-6.92	8	-1.64	0.0504	908	0.988	0.95	17021	1
HOXD1	-6.91	8	-1.64	0.0506	909	0.988	0.949	17020	1
CAD	-6.91	8	-1.64	0.0506	910	0.988	0.949	17019	1
KLF7	-6.9	8	-1.64	0.0507	911	0.988	0.949	17018	1
RORB	-6.9	8	-1.64	0.0507	912	0.988	0.949	17017	1
ACSF3	-6.9	8	-1.64	0.0507	913	0.988	0.949	17016	1
LMBRD2	-6.9	8	-1.64	0.0508	914	0.988	0.949	17015	1
SLC2A14	-3.45	2	-1.64	0.0509	915	0.988	0.949	17014	1
SH2D6	-6.89	8	-1.63	0.051	916	0.988	0.949	17013	1
CBX2	-6.89	8	-1.63	0.0511	917	0.988	0.949	17012	1
LONRF2	-5.96	6	-1.63	0.0511	918	0.988	0.949	17011	1
CDC45	-6.88	8	-1.63	0.0512	919	0.988	0.949	17010	1
PFDN1	-6.88	8	-1.63	0.0512	920	0.988	0.949	17009	1
GSTM4	-6.88	8	-1.63	0.0513	921	0.988	0.949	17008	1
ATRX	-6.88	8	-1.63	0.0514	922	0.988	0.949	17007	1
FBXO10	-6.88	8	-1.63	0.0514	923	0.988	0.949	17006	1
EPN3	-6.88	8	-1.63	0.0514	924	0.988	0.949	17005	1
SPC25	-6.88	8	-1.63	0.0514	925	0.988	0.949	17004	1
SPTAN1	-6.87	8	-1.63	0.0516	926	0.988	0.948	17003	1
UCHL3	-6.87	8	-1.63	0.0516	927	0.988	0.948	17002	1
TBL3	-6.87	8	-1.63	0.0517	928	0.988	0.948	17001	1
PMS1	-6.86	8	-1.63	0.0518	929	0.988	0.948	17000	1
MYCBP	-6.86	8	-1.63	0.0519	930	0.988	0.948	16999	1
PXMP4	-6.86	8	-1.63	0.0519	931	0.988	0.948	16998	1
HOXC9	-6.85	8	-1.63	0.0521	932	0.988	0.948	16997	1
AQPEP	-6.85	8	-1.62	0.0521	933	0.988	0.948	16996	1
CASP2	-6.85	8	-1.62	0.0521	934	0.988	0.948	16995	1
SMPD4	-6.85	8	-1.62	0.0521	935	0.988	0.948	16994	1
SYNJ2BP	-6.85	8	-1.62	0.0522	936	0.988	0.948	16993	1
C14orf79	-5.93	6	-1.62	0.0522	937	0.988	0.948	16992	1
TKT	-6.85	8	-1.62	0.0522	938	0.988	0.948	16991	1
OR3A1	-6.84	8	-1.62	0.0523	939	0.988	0.948	16990	1
CDC40	-6.84	8	-1.62	0.0524	940	0.988	0.948	16989	1
AGBL4	-6.83	8	-1.62	0.0526	941	0.988	0.947	16988	1
HSP90AA1	-6.83	8	-1.62	0.0527	942	0.988	0.947	16987	1
MLXIPL	-6.83	8	-1.62	0.0527	943	0.988	0.947	16986	1
ZZEF1	-6.83	8	-1.62	0.0528	944	0.988	0.947	16985	1
ADCY2	-6.83	8	-1.62	0.0528	945	0.988	0.947	16984	1
GUCA2B	-6.82	8	-1.62	0.0529	946	0.988	0.947	16983	1
ATP1B1	-6.82	8	-1.62	0.053	947	0.988	0.947	16982	1
AGPAT4	-6.81	8	-1.61	0.0532	948	0.988	0.947	16981	1
RPL13A	-4.81	4	-1.61	0.0533	949	0.988	0.947	16980	1
ZNF764	-6.8	8	-1.61	0.0536	950	0.988	0.946	16979	0.999
EDF1	-6.8	8	-1.61	0.0536	951	0.988	0.946	16978	0.999
RNF144A	-6.79	8	-1.61	0.0536	952	0.988	0.946	16977	0.999
PPAPDC1B	-6.79	8	-1.61	0.0536	953	0.988	0.946	16976	0.999
WDR54	-6.79	8	-1.61	0.0536	954	0.988	0.946	16975	0.999
CAPN13	-6.79	8	-1.61	0.0537	955	0.988	0.946	16974	0.999
ZNF367	-6.79	8	-1.61	0.0539	956	0.988	0.946	16973	0.999
ONECUT2	-6.79	8	-1.61	0.0539	957	0.988	0.946	16972	0.999
KIAA0319	-6.78	8	-1.61	0.054	958	0.988	0.946	16971	0.999
DDX31	-5.87	6	-1.61	0.0541	959	0.988	0.946	16970	0.999
SGCZ	-6.77	8	-1.6	0.0543	960	0.988	0.946	16969	0.999
CADPS	-6.77	8	-1.6	0.0544	961	0.988	0.946	16968	0.999
ZFAND1	-6.77	8	-1.6	0.0544	962	0.988	0.946	16967	0.999
PTPN12	-6.77	8	-1.6	0.0544	963	0.988	0.946	16966	0.999
GOSR1	-6.77	8	-1.6	0.0544	964	0.988	0.946	16965	0.999
CRYL1	-6.76	8	-1.6	0.0545	965	0.988	0.946	16964	0.999
DDX6	-6.76	8	-1.6	0.0545	966	0.988	0.946	16963	0.999
TAS1R3	-6.76	8	-1.6	0.0546	967	0.988	0.945	16962	0.999
NFAT5	-6.76	8	-1.6	0.0546	968	0.988	0.945	16961	0.999
CA12	-6.76	8	-1.6	0.0546	969	0.988	0.945	16960	0.999
MYH6	-6.76	8	-1.6	0.0547	970	0.988	0.945	16959	0.999
SPATA24	-6.76	8	-1.6	0.0547	971	0.988	0.945	16958	0.999
SKIL	-6.75	8	-1.6	0.0548	972	0.988	0.945	16957	0.999
C16orf86	-6.75	8	-1.6	0.0549	973	0.988	0.945	16956	0.999
ST6GALNAC1	-6.75	8	-1.6	0.0549	974	0.988	0.945	16955	0.999
APRT	-6.75	8	-1.6	0.0549	975	0.988	0.945	16954	0.999
GOLT1A	-6.75	8	-1.6	0.0549	976	0.988	0.945	16953	0.999
GALT	-6.75	8	-1.6	0.0549	977	0.988	0.945	16952	0.999
PCDH19	-6.75	8	-1.6	0.055	978	0.988	0.945	16951	0.999
DEFA4	-6.75	8	-1.6	0.055	979	0.988	0.945	16950	0.999
TRIM14	-6.74	8	-1.6	0.0551	980	0.988	0.945	16949	0.999
RAB22A	-6.74	8	-1.6	0.0551	981	0.988	0.945	16948	0.999
ATP11A	-6.74	8	-1.6	0.0552	982	0.988	0.945	16947	0.999
ANKRD6	-6.74	8	-1.6	0.0552	983	0.988	0.945	16946	0.999
SPNS1	-6.74	8	-1.6	0.0552	984	0.988	0.945	16945	0.999
RBM12	-6.74	8	-1.6	0.0552	985	0.988	0.945	16944	0.999
FAM154B	-3.37	2	-1.6	0.0553	986	0.988	0.945	16943	0.999
UNG	-6.74	8	-1.6	0.0553	987	0.988	0.945	16942	0.999
CRAMP1L	-6.73	8	-1.59	0.0554	988	0.988	0.945	16941	0.999
SLX4	-6.73	8	-1.59	0.0554	989	0.988	0.945	16940	0.999
OR4D1	-6.73	8	-1.59	0.0555	990	0.988	0.945	16939	0.999
CLIC4	-6.73	8	-1.59	0.0555	991	0.988	0.945	16938	0.999
C5orf38	-6.73	8	-1.59	0.0555	992	0.988	0.945	16937	0.999
ETF1	-6.73	8	-1.59	0.0555	993	0.988	0.944	16936	0.999
PVRL1	-6.73	8	-1.59	0.0555	994	0.988	0.944	16935	0.999
AOC1	-6.73	8	-1.59	0.0556	995	0.988	0.944	16934	0.999
AARD	-6.72	8	-1.59	0.0557	996	0.988	0.944	16933	0.999
TDRD3	-6.72	8	-1.59	0.0557	997	0.988	0.944	16932	0.999
ZNF496	-6.72	8	-1.59	0.0557	998	0.988	0.944	16931	0.999
ZNF501	-4.75	4	-1.59	0.0557	999	0.988	0.944	16930	0.999
PKP4	-6.72	8	-1.59	0.0557	1000	0.988	0.944	16929	0.999
MNS1	-6.72	8	-1.59	0.0558	1001	0.988	0.944	16928	0.999
CLCA2	-6.72	8	-1.59	0.0558	1002	0.988	0.944	16927	0.999
ANTXR1	-6.71	8	-1.59	0.0559	1003	0.988	0.944	16926	0.999
SAMD10	-6.71	8	-1.59	0.056	1004	0.988	0.944	16925	0.999
PNPLA1	-6.71	8	-1.59	0.056	1005	0.988	0.944	16924	0.999
ARMC5	-6.71	8	-1.59	0.056	1006	0.988	0.944	16923	0.999
C11orf40	-6.71	8	-1.59	0.0561	1007	0.988	0.944	16922	0.999
C12orf73	-6.71	8	-1.59	0.0561	1008	0.988	0.944	16921	0.999
PDZRN4	-6.71	8	-1.59	0.0561	1009	0.988	0.944	16920	0.999
USP43	-6.71	8	-1.59	0.0561	1010	0.988	0.944	16919	0.999
ATR	-6.71	8	-1.59	0.0561	1011	0.988	0.944	16918	0.999
TAS1R2	-6.7	8	-1.59	0.0562	1012	0.988	0.944	16917	0.999
LLPH	-5.8	6	-1.59	0.0563	1013	0.988	0.944	16916	0.999
MACF1	-6.7	8	-1.59	0.0564	1014	0.988	0.944	16915	0.999
MEF2A	-6.7	8	-1.59	0.0564	1015	0.988	0.944	16914	0.999
NLGN4X	-6.69	8	-1.59	0.0565	1016	0.988	0.944	16913	0.999
METTL21C	-6.69	8	-1.59	0.0565	1017	0.988	0.944	16912	0.999
SCGB1D2	-6.69	8	-1.58	0.0567	1018	0.988	0.943	16911	0.999
FAM133B	-3.34	2	-1.58	0.0568	1019	0.988	0.943	16910	0.999
SECISBP2L	-6.68	8	-1.58	0.0569	1020	0.988	0.943	16909	0.999
COPS5	-6.68	8	-1.58	0.0569	1021	0.988	0.943	16908	0.999
AQP3	-6.68	8	-1.58	0.057	1022	0.988	0.943	16907	0.999
PHF11	-6.67	8	-1.58	0.0571	1023	0.988	0.943	16906	0.999
OR6P1	-6.67	8	-1.58	0.0571	1024	0.988	0.943	16905	0.999
LRRTM1	-6.67	8	-1.58	0.0573	1025	0.988	0.943	16904	0.999
C1orf100	-6.67	8	-1.58	0.0573	1026	0.988	0.943	16903	0.999
MNX1	-6.66	8	-1.58	0.0575	1027	0.988	0.942	16902	0.999
INPP5J	-6.66	8	-1.58	0.0575	1028	0.988	0.942	16901	0.999
CDC37L1	-6.23	7	-1.58	0.0576	1029	0.988	0.942	16900	0.999
PCLO	-6.66	8	-1.58	0.0576	1030	0.988	0.942	16899	0.999
NRD1	-6.65	8	-1.57	0.0576	1031	0.988	0.942	16898	0.999
CDS2	-6.65	8	-1.57	0.0577	1032	0.988	0.942	16897	0.999
MSANTD3	-6.65	8	-1.57	0.0577	1033	0.988	0.942	16896	0.999
BMPR2	-6.65	8	-1.57	0.0577	1034	0.988	0.942	16895	0.999
CLDN15	-6.65	8	-1.57	0.0578	1035	0.988	0.942	16894	0.999
HSPA1L	-6.65	8	-1.57	0.0579	1036	0.988	0.942	16893	0.999
ZSCAN32	-6.65	8	-1.57	0.0579	1037	0.988	0.942	16892	0.999
CREB1	-6.65	8	-1.57	0.0579	1038	0.988	0.942	16891	0.999
FNIP2	-6.64	8	-1.57	0.0579	1039	0.988	0.942	16890	0.999
BRCA2	-6.64	8	-1.57	0.0579	1040	0.988	0.942	16889	0.999
RHOH	-6.64	8	-1.57	0.058	1041	0.988	0.942	16888	0.999
GPR176	-6.64	8	-1.57	0.0581	1042	0.988	0.942	16887	0.999
PTPRA	-6.64	8	-1.57	0.0582	1043	0.988	0.942	16886	0.999
DIAPH1	-6.64	8	-1.57	0.0582	1044	0.988	0.942	16885	0.999
AK3	-6.63	8	-1.57	0.0582	1045	0.988	0.942	16884	0.999
AMZ1	-6.63	8	-1.57	0.0582	1046	0.988	0.942	16883	0.999
SOX12	-6.63	8	-1.57	0.0582	1047	0.988	0.942	16882	0.999
ANKS3	-6.63	8	-1.57	0.0583	1048	0.988	0.942	16881	0.999
FANCL	-6.63	8	-1.57	0.0584	1049	0.988	0.942	16880	0.999
FNDC7	-6.62	8	-1.57	0.0585	1050	0.988	0.942	16879	0.999
HNRNPA0	-6.62	8	-1.57	0.0585	1051	0.988	0.941	16878	0.999
HAUS2	-6.61	8	-1.56	0.0589	1052	0.988	0.941	16877	0.999
WAC	-6.61	8	-1.56	0.059	1053	0.988	0.941	16876	0.999
OLFM1	-6.61	8	-1.56	0.059	1054	0.988	0.941	16875	0.999
LDHAL6B	-6.61	8	-1.56	0.0591	1055	0.988	0.941	16874	0.999
MPV17L	-6.6	8	-1.56	0.0592	1056	0.988	0.941	16873	0.999
KATNAL2	-6.6	8	-1.56	0.0593	1057	0.988	0.941	16872	0.999
WDR13	-6.6	8	-1.56	0.0593	1058	0.988	0.941	16871	0.999
RD3	-6.6	8	-1.56	0.0593	1059	0.988	0.941	16870	0.999
RABGGTB	-6.59	8	-1.56	0.0594	1060	0.988	0.941	16869	0.999
SERP2	-6.59	8	-1.56	0.0594	1061	0.988	0.941	16868	0.999
RREB1	-6.59	8	-1.56	0.0594	1062	0.988	0.941	16867	0.999
POLE4	-6.59	8	-1.56	0.0594	1063	0.988	0.941	16866	0.999
ADRA1A	-6.59	8	-1.56	0.0595	1064	0.988	0.941	16865	0.999
EIF2AK4	-6.59	8	-1.56	0.0595	1065	0.988	0.941	16864	0.999
PTPLAD1	-6.59	8	-1.56	0.0595	1066	0.988	0.94	16863	0.999
AKAP9	-6.59	8	-1.56	0.0596	1067	0.988	0.94	16862	0.999
PCBP2	-6.58	8	-1.56	0.0597	1068	0.988	0.94	16861	0.999
SNRPC	-6.58	8	-1.56	0.0598	1069	0.988	0.94	16860	0.999
DBH	-6.58	8	-1.56	0.06	1070	0.988	0.94	16859	0.999
DRAXIN	-6.58	8	-1.56	0.06	1071	0.988	0.94	16858	0.999
FRMD6	-6.58	8	-1.55	0.06	1072	0.988	0.94	16857	0.999
THAP1	-6.58	8	-1.55	0.06	1073	0.988	0.94	16856	0.999
MRPL52	-6.57	8	-1.55	0.06	1074	0.988	0.94	16855	0.999
ANKRD44	-6.57	8	-1.55	0.0601	1075	0.988	0.94	16854	0.999
OAS1	-6.57	8	-1.55	0.0602	1076	0.988	0.94	16853	0.999
DNAJA4	-6.57	8	-1.55	0.0603	1077	0.988	0.94	16852	0.999
FPGS	-6.56	8	-1.55	0.0604	1078	0.988	0.94	16851	0.999
SPATC1L	-6.56	8	-1.55	0.0604	1079	0.988	0.94	16850	0.999
PSCA	-6.56	8	-1.55	0.0604	1080	0.988	0.94	16849	0.999
ARHGAP21	-6.56	8	-1.55	0.0605	1081	0.988	0.94	16848	0.999
CRTC2	-6.56	8	-1.55	0.0606	1082	0.988	0.939	16847	0.999
TACC3	-6.55	8	-1.55	0.0607	1083	0.988	0.939	16846	0.999
NEK7	-6.55	8	-1.55	0.0607	1084	0.988	0.939	16845	0.999
MYADML2	-6.55	8	-1.55	0.0608	1085	0.988	0.939	16844	0.999
TMEM56	-6.55	8	-1.55	0.0608	1086	0.988	0.939	16843	0.999
SMUG1	-6.55	8	-1.55	0.0609	1087	0.988	0.939	16842	0.999
RAB1B	-6.55	8	-1.55	0.0609	1088	0.988	0.939	16841	0.999
ABCA10	-5.67	6	-1.55	0.0609	1089	0.988	0.939	16840	0.999
CCAR2	-6.54	8	-1.55	0.0609	1090	0.988	0.939	16839	0.999
MAPKBP1	-6.54	8	-1.55	0.061	1091	0.988	0.939	16838	0.999
PDS5A	-6.54	8	-1.55	0.061	1092	0.988	0.939	16837	0.999
SMARCA1	-6.54	8	-1.55	0.061	1093	0.988	0.939	16836	0.999
LYSMD4	-6.54	8	-1.55	0.0611	1094	0.988	0.939	16835	0.999
EPHB6	-6.54	8	-1.55	0.0611	1095	0.988	0.939	16834	0.999
MCM9	-6.54	8	-1.55	0.0611	1096	0.988	0.939	16833	0.999
EGR4	-6.54	8	-1.55	0.0611	1097	0.988	0.939	16832	0.999
GPR4	-6.54	8	-1.55	0.0611	1098	0.988	0.939	16831	0.999
COL16A1	-6.53	8	-1.54	0.0612	1099	0.988	0.939	16830	0.999
R3HCC1L	-6.53	8	-1.54	0.0613	1100	0.988	0.939	16829	0.999
NEK9	-6.53	8	-1.54	0.0614	1101	0.988	0.939	16828	0.999
MTDH	-6.53	8	-1.54	0.0615	1102	0.988	0.939	16827	0.999
TUSC1	-6.52	8	-1.54	0.0616	1103	0.988	0.938	16826	0.999
CTSD	-6.52	8	-1.54	0.0616	1104	0.988	0.938	16825	0.999
PIP5K1B	-6.52	8	-1.54	0.0617	1105	0.988	0.938	16824	0.999
POLR1B	-6.1	7	-1.54	0.0617	1106	0.988	0.938	16823	0.999
KISS1	-5.64	6	-1.54	0.0618	1107	0.988	0.938	16822	0.999
ROBO3	-6.52	8	-1.54	0.0618	1108	0.988	0.938	16821	0.999
TFF3	-6.52	8	-1.54	0.0618	1109	0.988	0.938	16820	0.999
SP140	-6.51	8	-1.54	0.0619	1110	0.988	0.938	16819	0.999
MAP9	-6.51	8	-1.54	0.0621	1111	0.988	0.938	16818	0.999
GLOD4	-6.51	8	-1.54	0.0621	1112	0.988	0.938	16817	0.999
DLGAP4	-6.5	8	-1.54	0.0622	1113	0.988	0.938	16816	0.999
LIPG	-6.5	8	-1.54	0.0624	1114	0.988	0.938	16815	0.999
DIS3L2	-6.49	8	-1.53	0.0624	1115	0.988	0.938	16814	0.999
TIFAB	-6.49	8	-1.53	0.0626	1116	0.988	0.937	16813	0.999
TAOK1	-6.49	8	-1.53	0.0626	1117	0.988	0.937	16812	0.999
FBXW8	-6.49	8	-1.53	0.0626	1118	0.988	0.937	16811	0.999
PNMT	-6.49	8	-1.53	0.0627	1119	0.988	0.937	16810	0.999
QRICH2	-6.49	8	-1.53	0.0627	1120	0.988	0.937	16809	0.999
LACRT	-6.48	8	-1.53	0.0628	1121	0.988	0.937	16808	0.999
TERF1	-6.48	8	-1.53	0.0629	1122	0.988	0.937	16807	0.999
CEP350	-6.48	8	-1.53	0.063	1123	0.988	0.937	16806	0.999
XPO1	-5.61	6	-1.53	0.063	1124	0.988	0.937	16805	0.999
SAR1A	-6.48	8	-1.53	0.063	1125	0.988	0.937	16804	0.999
HHEX	-6.47	8	-1.53	0.0631	1126	0.988	0.937	16803	0.999
PARD3B	-6.47	8	-1.53	0.0632	1127	0.988	0.937	16802	0.999
PLCZ1	-6.47	8	-1.53	0.0632	1128	0.988	0.937	16801	0.999
CIAO1	-6.47	8	-1.53	0.0632	1129	0.988	0.937	16800	0.999
ZNF706	-6.47	8	-1.53	0.0632	1130	0.988	0.937	16799	0.999
ADAMTSL3	-6.47	8	-1.53	0.0633	1131	0.988	0.937	16798	0.999
KIAA0040	-6.47	8	-1.53	0.0633	1132	0.988	0.937	16797	0.999
ACTR3C	-4.57	4	-1.53	0.0634	1133	0.988	0.937	16796	0.999
L2HGDH	-6.46	8	-1.53	0.0634	1134	0.988	0.937	16795	0.999
EDEM3	-6.46	8	-1.53	0.0634	1135	0.988	0.937	16794	0.999
LAMA4	-6.46	8	-1.53	0.0635	1136	0.988	0.937	16793	0.999
SRGAP1	-6.46	8	-1.53	0.0635	1137	0.988	0.936	16792	0.999
FER1L6	-6.46	8	-1.53	0.0636	1138	0.988	0.936	16791	0.999
PDCD6	-6.45	8	-1.52	0.0637	1139	0.988	0.936	16790	0.999
MAGEL2	-6.45	8	-1.52	0.0637	1140	0.988	0.936	16789	0.999
PGLYRP4	-6.45	8	-1.52	0.0638	1141	0.988	0.936	16788	0.999
SLC16A13	-6.45	8	-1.52	0.0638	1142	0.988	0.936	16787	0.999
CCDC102A	-6.45	8	-1.52	0.0638	1143	0.988	0.936	16786	0.999
ZACN	-6.45	8	-1.52	0.0639	1144	0.988	0.936	16785	0.999
MSI1	-6.45	8	-1.52	0.0639	1145	0.988	0.936	16784	0.999
SAMHD1	-6.45	8	-1.52	0.0639	1146	0.988	0.936	16783	0.999
PEAK1	-6.45	8	-1.52	0.0639	1147	0.988	0.936	16782	0.999
ABL2	-6.45	8	-1.52	0.064	1148	0.988	0.936	16781	0.999
CHEK2	-6.45	8	-1.52	0.064	1149	0.988	0.936	16780	0.999
TNFSF4	-6.44	8	-1.52	0.0641	1150	0.988	0.936	16779	0.999
HRH4	-6.44	8	-1.52	0.0642	1151	0.988	0.936	16778	0.999
NRGN	-6.44	8	-1.52	0.0643	1152	0.988	0.936	16777	0.999
DENR	-6.43	8	-1.52	0.0644	1153	0.988	0.936	16776	0.999
TGFBRAP1	-6.43	8	-1.52	0.0645	1154	0.988	0.935	16775	0.999
PPP4R4	-6.43	8	-1.52	0.0646	1155	0.988	0.935	16774	0.999
SLC25A32	-6.42	8	-1.52	0.0647	1156	0.988	0.935	16773	0.999
TYRP1	-6.42	8	-1.52	0.0647	1157	0.988	0.935	16772	0.999
SLC7A8	-6.42	8	-1.52	0.0647	1158	0.988	0.935	16771	0.999
ZAP70	-6.41	8	-1.51	0.065	1159	0.988	0.935	16770	0.999
ZNF318	-6.41	8	-1.51	0.065	1160	0.988	0.935	16769	0.999
VPS25	-6	7	-1.51	0.0651	1161	0.988	0.935	16768	0.999
ELMOD3	-6.41	8	-1.51	0.0652	1162	0.988	0.935	16767	0.999
PSKH1	-6.41	8	-1.51	0.0652	1163	0.988	0.935	16766	0.999
FGL2	-6.4	8	-1.51	0.0654	1164	0.988	0.935	16765	0.999
DUSP15	-6.4	8	-1.51	0.0654	1165	0.988	0.935	16764	0.999
KCNJ13	-6.4	8	-1.51	0.0654	1166	0.988	0.935	16763	0.999
NTM	-6.4	8	-1.51	0.0655	1167	0.988	0.935	16762	0.999
UGT1A10	-4.52	4	-1.51	0.0655	1168	0.988	0.934	16761	0.999
PGBD4	-6.4	8	-1.51	0.0656	1169	0.988	0.934	16760	0.999
ATP6V0D2	-6.39	8	-1.51	0.0657	1170	0.988	0.934	16759	0.999
B3GNT4	-6.39	8	-1.51	0.0657	1171	0.988	0.934	16758	0.999
FOXL1	-6.39	8	-1.51	0.0658	1172	0.988	0.934	16757	0.999
ENKUR	-6.39	8	-1.51	0.0658	1173	0.988	0.934	16756	0.999
PGAP1	-6.39	8	-1.51	0.0659	1174	0.988	0.934	16755	0.999
SLC25A39	-6.39	8	-1.51	0.0659	1175	0.988	0.934	16754	0.999
PMF1	-6.38	8	-1.51	0.066	1176	0.988	0.934	16753	0.999
GDAP1L1	-6.38	8	-1.51	0.066	1177	0.988	0.934	16752	0.999
STK4	-6.38	8	-1.51	0.0661	1178	0.988	0.934	16751	0.999
EMC7	-6.38	8	-1.51	0.0661	1179	0.988	0.934	16750	0.999
NKD2	-6.38	8	-1.5	0.0662	1180	0.988	0.934	16749	0.999
SOX21	-6.38	8	-1.5	0.0663	1181	0.988	0.934	16748	0.999
POLR2H	-6.38	8	-1.5	0.0663	1182	0.988	0.934	16747	0.999
C8orf12	-6.37	8	-1.5	0.0663	1183	0.988	0.934	16746	0.999
MEX3B	-6.37	8	-1.5	0.0664	1184	0.988	0.934	16745	0.999
ZNF658	-6.37	8	-1.5	0.0664	1185	0.988	0.934	16744	0.999
CALM1	-6.37	8	-1.5	0.0664	1186	0.988	0.934	16743	0.999
CSTL1	-6.37	8	-1.5	0.0665	1187	0.988	0.933	16742	0.999
LRRTM2	-6.36	8	-1.5	0.0666	1188	0.988	0.933	16741	0.999
BLK	-6.36	8	-1.5	0.0666	1189	0.988	0.933	16740	0.999
NAT16	-6.36	8	-1.5	0.0666	1190	0.988	0.933	16739	0.999
PACS1	-6.36	8	-1.5	0.0666	1191	0.988	0.933	16738	0.999
TTC34	-6.36	8	-1.5	0.0667	1192	0.988	0.933	16737	0.999
PKIA	-5.51	6	-1.5	0.0667	1193	0.988	0.933	16736	0.999
PPIAL4D	-3.18	2	-1.5	0.0668	1194	0.988	0.933	16735	0.999
C18orf8	-6.36	8	-1.5	0.0669	1195	0.988	0.933	16734	0.999
PTPDC1	-6.35	8	-1.5	0.0671	1196	0.988	0.933	16733	0.999
HSF2	-6.35	8	-1.5	0.0672	1197	0.988	0.933	16732	0.999
SPRR2G	-6.34	8	-1.5	0.0674	1198	0.988	0.933	16731	0.999
MOB3C	-6.34	8	-1.5	0.0674	1199	0.988	0.933	16730	0.999
PLTP	-6.34	8	-1.49	0.0676	1200	0.988	0.932	16729	0.999
TMEM50A	-6.33	8	-1.49	0.0676	1201	0.988	0.932	16728	0.999
SLC4A8	-6.33	8	-1.49	0.0678	1202	0.988	0.932	16727	0.999
ENSA	-6.33	8	-1.49	0.0678	1203	0.988	0.932	16726	0.999
SLC25A28	-6.33	8	-1.49	0.0679	1204	0.988	0.932	16725	0.999
SULT2A1	-6.33	8	-1.49	0.0679	1205	0.988	0.932	16724	0.999
MAGEA1	-6.33	8	-1.49	0.0679	1206	0.988	0.932	16723	0.999
HMGCR	-6.32	8	-1.49	0.0679	1207	0.988	0.932	16722	0.999
C16orf97	-6.32	8	-1.49	0.068	1208	0.988	0.932	16721	0.999
SLC38A2	-6.32	8	-1.49	0.068	1209	0.988	0.932	16720	0.999
SNAPC5	-6.32	8	-1.49	0.0681	1210	0.988	0.932	16719	0.999
CHSY3	-6.32	8	-1.49	0.0681	1211	0.988	0.932	16718	0.999
TBX22	-6.32	8	-1.49	0.0682	1212	0.988	0.932	16717	0.999
ANKRD28	-6.32	8	-1.49	0.0682	1213	0.988	0.932	16716	0.999
FAM3C	-6.32	8	-1.49	0.0682	1214	0.988	0.932	16715	0.999
CCDC180	-6.32	8	-1.49	0.0682	1215	0.988	0.932	16714	0.999
CMA1	-6.32	8	-1.49	0.0682	1216	0.988	0.932	16713	0.999
GPR114	-6.31	8	-1.49	0.0683	1217	0.988	0.932	16712	0.999
HKDC1	-6.31	8	-1.49	0.0685	1218	0.988	0.932	16711	0.999
SLC7A6	-6.31	8	-1.49	0.0686	1219	0.988	0.931	16710	0.999
CLCA4	-6.3	8	-1.49	0.0686	1220	0.988	0.931	16709	0.999
NOL8	-6.3	8	-1.49	0.0686	1221	0.988	0.931	16708	0.999
HOXA7	-6.3	8	-1.49	0.0687	1222	0.988	0.931	16707	0.999
RBM47	-6.3	8	-1.49	0.0687	1223	0.988	0.931	16706	0.999
SUMO2	-3.15	2	-1.49	0.0688	1224	0.988	0.931	16705	0.999
ZNF646	-6.3	8	-1.48	0.0688	1225	0.988	0.931	16704	0.999
NEU4	-6.3	8	-1.48	0.0688	1226	0.988	0.931	16703	0.999
LBX1	-6.3	8	-1.48	0.0689	1227	0.988	0.931	16702	0.999
DEPDC1	-6.3	8	-1.48	0.0689	1228	0.988	0.931	16701	0.999
DBR1	-6.29	8	-1.48	0.0691	1229	0.988	0.931	16700	0.999
FGF23	-6.29	8	-1.48	0.0692	1230	0.988	0.931	16699	0.999
KLLN	-6.29	8	-1.48	0.0692	1231	0.988	0.931	16698	0.999
PLXNA3	-6.28	8	-1.48	0.0694	1232	0.988	0.931	16697	0.999
ZNF689	-6.28	8	-1.48	0.0694	1233	0.988	0.931	16696	0.999
FBXO41	-6.28	8	-1.48	0.0695	1234	0.988	0.93	16695	0.999
SH3BGRL2	-6.28	8	-1.48	0.0696	1235	0.988	0.93	16694	0.999
FAM198B	-6.27	8	-1.48	0.0696	1236	0.988	0.93	16693	0.999
PAPOLB	-6.27	8	-1.48	0.0697	1237	0.988	0.93	16692	0.999
SSBP1	-6.27	8	-1.48	0.0697	1238	0.988	0.93	16691	0.999
CCSAP	-6.27	8	-1.48	0.0698	1239	0.988	0.93	16690	0.999
EXOSC6	-6.27	8	-1.48	0.0699	1240	0.988	0.93	16689	0.999
NUPL2	-6.26	8	-1.48	0.0699	1241	0.988	0.93	16688	0.999
PSIP1	-6.26	8	-1.48	0.0701	1242	0.988	0.93	16687	0.999
TUBA8	-6.26	8	-1.48	0.0701	1243	0.988	0.93	16686	0.999
AMT	-6.26	8	-1.48	0.0701	1244	0.988	0.93	16685	0.999
NXN	-6.26	8	-1.47	0.0702	1245	0.988	0.93	16684	0.999
VWA3A	-6.26	8	-1.47	0.0703	1246	0.988	0.93	16683	0.999
BNIP2	-6.26	8	-1.47	0.0703	1247	0.988	0.93	16682	0.999
SLC35D3	-6.25	8	-1.47	0.0705	1248	0.988	0.929	16681	0.999
SRF	-6.25	8	-1.47	0.0706	1249	0.988	0.929	16680	0.999
C14orf1	-6.25	8	-1.47	0.0706	1250	0.988	0.929	16679	0.999
DHX32	-6.24	8	-1.47	0.0706	1251	0.988	0.929	16678	0.999
CCDC36	-6.24	8	-1.47	0.0708	1252	0.988	0.929	16677	0.999
RBP3	-6.24	8	-1.47	0.0709	1253	0.988	0.929	16676	0.999
PCDH1	-6.24	8	-1.47	0.0709	1254	0.988	0.929	16675	0.999
FBXO31	-6.24	8	-1.47	0.0709	1255	0.988	0.929	16674	0.999
PLEKHG4	-6.24	8	-1.47	0.0709	1256	0.988	0.929	16673	0.999
BCL2	-6.23	8	-1.47	0.071	1257	0.988	0.929	16672	0.999
AKAP2	-4.4	4	-1.47	0.0712	1258	0.988	0.929	16671	0.999
SIT1	-6.22	8	-1.46	0.0715	1259	0.988	0.928	16670	0.999
SAMD8	-6.22	8	-1.46	0.0716	1260	0.988	0.928	16669	0.999
TSPAN3	-6.21	8	-1.46	0.072	1261	0.988	0.928	16668	0.998
[truncated: 16,667 more rows]

## Sheet: 293A_DNAPKi
GENE	sumZ	numObs	normZ	pval_synth	rank_synth	fdr_synth	pval_supp	rank_supp	fdr_supp
[truncated: 17,927 more rows]

[truncated: 5 more sheets: 293A-Rapamycin, 293A_PARPi_Olaparib, 293A_ATMi+PARPi, HCT116_ATRi, HCT116_CHK1i]
